# Supplementary material for: A Bayesian approach to infer recombination patterns in coronaviruses
Source: Nat Commun. 2022 Jul 20;13:4186. doi: 10.1038/s41467-022-31749-8 (PMC9297283; doi:10.1038/s41467-022-31749-8)
Supplement: Supplementary file 4 — Supplementary Data 1 [file 41467_2022_31749_MOESM4_ESM.zip]

Archive with 10 entries (10 files):
- acession_229E.tsv
- __MACOSX/._acession_229E.tsv
- acession_MERS.tsv
- __MACOSX/._acession_MERS.tsv
- acession_NL63.tsv
- __MACOSX/._acession_NL63.tsv
- acession_OC43.tsv
- __MACOSX/._acession_OC43.tsv
- acession_SARS-like.tsv
- __MACOSX/._acession_SARS-like.tsv
