# Supplementary material for: A Bayesian approach to infer recombination patterns in coronaviruses
Source: Nat Commun. 2022 Jul 20;13:4186. doi: 10.1038/s41467-022-31749-8 (PMC9297283; doi:10.1038/s41467-022-31749-8)
Supplement: Supplementary file 4 — Supplementary Data 1 [file 41467_2022_31749_MOESM4_ESM.zip › acession_229E.tsv]

accession	Authors	Journal
GU068546	Wang,W. et al.	Unpublished
GU068547	Wang,W. et al.	Unpublished
GU068548	Wang,W. et al.	Unpublished
GU068549	Wang,W. et al.	Unpublished
JX503060	Farsani,S.M., Dijkman,R., Jebbink,M.F., Goossens,H., Ieven,M., et al.	Virus Genes 45 (3), 433-439 (2012)
JX503061	Farsani,S.M., Dijkman,R., Jebbink,M.F., Goossens,H., Ieven,M., et al.	Virus Genes 45 (3), 433-439 (2012)
JX513245	Suwannakarn,K., Chieochansin,T., Vichiwattana,P., Korkong,S., et al.	Unpublished
KF514429	Town,C.D., Halpin,R.A., Ransier,A., Fedorova,N., Tsitrin,T., et al.	Submitted (29-JUL-2013) J. Craig Venter Institute, 9704 Medical
KF514430	Town,C.D., Halpin,R.A., Ransier,A., Fedorova,N., Tsitrin,T., et al.	Submitted (29-JUL-2013) J. Craig Venter Institute, 9704 Medical
KF514431	Town,C.D., Halpin,R.A., Ransier,A., Fedorova,N., Tsitrin,T., et al.	Submitted (29-JUL-2013) J. Craig Venter Institute, 9704 Medical
KF514432	Town,C.D., Halpin,R.A., Ransier,A., Fedorova,N., Tsitrin,T., et al.	Submitted (29-JUL-2013) J. Craig Venter Institute, 9704 Medical
KF514433	Town,C.D., Halpin,R.A., Ransier,A., Fedorova,N., Tsitrin,T., et al.	Submitted (29-JUL-2013) J. Craig Venter Institute, 9704 Medical
KJ866102	Soonnarong,R., Payungporn,S., Vichiwattana,P., Vuthitanachot,C., et al.	Unpublished
KJ866103	Soonnarong,R., Payungporn,S., Vichiwattana,P., Vuthitanachot,C., et al.	Unpublished
KJ866104	Soonnarong,R., Payungporn,S., Vichiwattana,P., Vuthitanachot,C., et al.	Unpublished
KJ866105	Soonnarong,R., Payungporn,S., Vichiwattana,P., Vuthitanachot,C., et al.	Unpublished
KJ866106	Soonnarong,R., Payungporn,S., Vichiwattana,P., Vuthitanachot,C., et al.	Unpublished
KM055531	Zhang,Y., Ren,L. and Wang,J. et al.	Unpublished
KM055532	Zhang,Y., Ren,L. and Wang,J. et al.	Unpublished
KM055533	Zhang,Y., Ren,L. and Wang,J. et al.	Unpublished
KM055534	Zhang,Y., Ren,L. and Wang,J. et al.	Unpublished
KM055535	Zhang,Y., Ren,L. and Wang,J. et al.	Unpublished
KM055536	Zhang,Y., Ren,L. and Wang,J. et al.	Unpublished
KM055537	Zhang,Y., Ren,L. and Wang,J. et al.	Unpublished
KM055538	Zhang,Y., Ren,L. and Wang,J. et al.	Unpublished
KM055539	Zhang,Y., Ren,L. and Wang,J. et al.	Unpublished
KM055540	Zhang,Y., Ren,L. and Wang,J. et al.	Unpublished
KM055541	Zhang,Y., Ren,L. and Wang,J. et al.	Unpublished
KM055542	Zhang,Y., Ren,L. and Wang,J. et al.	Unpublished
KM055543	Zhang,Y., Ren,L. and Wang,J. et al.	Unpublished
KM055544	Zhang,Y., Ren,L. and Wang,J. et al.	Unpublished
KM055545	Zhang,Y., Ren,L. and Wang,J. et al.	Unpublished
KM055546	Zhang,Y., Ren,L. and Wang,J. et al.	Unpublished
KM055547	Zhang,Y., Ren,L. and Wang,J. et al.	Unpublished
KM055548	Zhang,Y., Ren,L. and Wang,J. et al.	Unpublished
KM055549	Zhang,Y., Ren,L. and Wang,J. et al.	Unpublished
KM055550	Zhang,Y., Ren,L. and Wang,J. et al.	Unpublished
KM055551	Zhang,Y., Ren,L. and Wang,J. et al.	Unpublished
KM055552	Zhang,Y., Ren,L. and Wang,J. et al.	Unpublished
KM055553	Zhang,Y., Ren,L. and Wang,J. et al.	Unpublished
KM055554	Zhang,Y., Ren,L. and Wang,J. et al.	Unpublished
KM055555	Zhang,Y., Ren,L. and Wang,J. et al.	Unpublished
KM055556	Zhang,Y., Ren,L. and Wang,J. et al.	Unpublished
KM055557	Zhang,Y., Ren,L. and Wang,J. et al.	Unpublished
KM055558	Zhang,Y., Ren,L. and Wang,J. et al.	Unpublished
KM055559	Zhang,Y., Ren,L. and Wang,J. et al.	Unpublished
KM055560	Zhang,Y., Ren,L. and Wang,J. et al.	Unpublished
KM055561	Zhang,Y., Ren,L. and Wang,J. et al.	Unpublished
KM055562	Zhang,Y., Ren,L. and Wang,J. et al.	Unpublished
KM055563	Zhang,Y., Ren,L. and Wang,J. et al.	Unpublished
KM055564	Zhang,Y., Ren,L. and Wang,J. et al.	Unpublished
KM055565	Zhang,Y., Ren,L. and Wang,J. et al.	Unpublished
KM055566	Zhang,Y., Ren,L. and Wang,J. et al.	Unpublished
KM055567	Zhang,Y., Ren,L. and Wang,J. et al.	Unpublished
KM055568	Zhang,Y., Ren,L. and Wang,J. et al.	Unpublished
KM055569	Zhang,Y., Ren,L. and Wang,J. et al.	Unpublished
KM055570	Zhang,Y., Ren,L. and Wang,J. et al.	Unpublished
KM055571	Zhang,Y., Ren,L. and Wang,J. et al.	Unpublished
KM055572	Zhang,Y., Ren,L. and Wang,J. et al.	Unpublished
KM055573	Zhang,Y., Ren,L. and Wang,J. et al.	Unpublished
KM055574	Zhang,Y., Ren,L. and Wang,J. et al.	Unpublished
KM055575	Zhang,Y., Ren,L. and Wang,J. et al.	Unpublished
KM055576	Zhang,Y., Ren,L. and Wang,J. et al.	Unpublished
KM055577	Zhang,Y., Ren,L. and Wang,J. et al.	Unpublished
KM055578	Zhang,Y., Ren,L. and Wang,J. et al.	Unpublished
KM055579	Zhang,Y., Ren,L. and Wang,J. et al.	Unpublished
KM055580	Zhang,Y., Ren,L. and Wang,J. et al.	Unpublished
KM055581	Zhang,Y., Ren,L. and Wang,J. et al.	Unpublished
KM055582	Zhang,Y., Ren,L. and Wang,J. et al.	Unpublished
KM055583	Zhang,Y., Ren,L. and Wang,J. et al.	Unpublished
KM055584	Zhang,Y., Ren,L. and Wang,J. et al.	Unpublished
KM055585	Zhang,Y., Ren,L. and Wang,J. et al.	Unpublished
KM055586	Zhang,Y., Ren,L. and Wang,J. et al.	Unpublished
KM055587	Zhang,Y., Ren,L. and Wang,J. et al.	Unpublished
KM055588	Zhang,Y., Ren,L. and Wang,J. et al.	Unpublished
KM055589	Zhang,Y., Ren,L. and Wang,J. et al.	Unpublished
KM055590	Zhang,Y., Ren,L. and Wang,J. et al.	Unpublished
KU291448	Corman,V.M., Eckerle,I., Memish,Z.A., Liljander,A.M., Dijkman,R., et al.	Proc. Natl. Acad. Sci. U.S.A. (2016) In press
KY369908	Greninger,A.L., Makhsous,N., Kuypers,J.M., Shean,R.C. and et al.	Submitted (16-DEC-2016) Lab Medicine, UW, 1616 Eastlake Avenue,
KY369909	Greninger,A.L., Makhsous,N., Kuypers,J.M., Shean,R.C. and et al.	Submitted (16-DEC-2016) Lab Medicine, UW, 1616 Eastlake Avenue,
KY369910	Greninger,A.L., Makhsous,N., Kuypers,J.M., Shean,R.C. and et al.	Submitted (16-DEC-2016) Lab Medicine, UW, 1616 Eastlake Avenue,
KY369911	Greninger,A.L., Makhsous,N., Kuypers,J.M., Shean,R.C. and et al.	Submitted (16-DEC-2016) Lab Medicine, UW, 1616 Eastlake Avenue,
KY369912	Greninger,A.L., Makhsous,N., Kuypers,J.M., Shean,R.C. and et al.	Submitted (16-DEC-2016) Lab Medicine, UW, 1616 Eastlake Avenue,
KY369913	Greninger,A.L., Makhsous,N., Kuypers,J.M., Shean,R.C. and et al.	Submitted (16-DEC-2016) Lab Medicine, UW, 1616 Eastlake Avenue,
KY369914	Greninger,A.L., Makhsous,N., Kuypers,J.M., Shean,R.C. and et al.	Submitted (17-DEC-2016) Lab Medicine, UW, 1616 Eastlake Avenue,
KY621348	Greninger,A.L., Makhsous,N., Kuypers,J.M., Shean,R.C. and et al.	Unpublished
KY674914	Greninger,A.L., Makhsous,N., Kuypers,J., Shean,R.C. and Jerome,K.R. et al.	Unpublished
KY674919	Ogimi,C., Greninger,A.L., Waghmare,A.A., Kuypers,J.M., Shean,R.C., et al.	J Infect Dis 216 (2), 203-209 (2017)
KY684760	Greninger,A.L., Makhsous,N., Kuypers,J., Shean,R.C. and Jerome,K.R. et al.	Unpublished
KY967357	Greninger,A.L., Makhsous,N., Kuypers,J.M., Shean,R.C. and et al.	Unpublished
KY983587	Greninger,A.L., Makhsous,N., Kuypers,J., Shean,R.C. and Jerome,K.R. et al.	Unpublished
MF542265	Bonny,T.S., Subramaniam,K., Waltzek,T.B., Elbadry,M.A., Beau De et al.	Genome Announc 5 (47), e01313-17 (2017)
MN306046	Lin,M.J., Tait,A. and Greninger,A.L. et al.	Unpublished
MN369046	Lin,M.J., Tait,A. and Greninger,A.L. et al.	Unpublished
