# Supplementary material for: A Bayesian approach to infer recombination patterns in coronaviruses
Source: Nat Commun. 2022 Jul 20;13:4186. doi: 10.1038/s41467-022-31749-8 (PMC9297283; doi:10.1038/s41467-022-31749-8)
Supplement: Supplementary file 4 — Supplementary Data 1 [file 41467_2022_31749_MOESM4_ESM.zip › acession_MERS.tsv]

accession	Authors	Journal
KP209309	Hunter,J.C., Nguyen,D., Aden,B., Al Bandar,Z., Al Dhaheri,W., Abu et al.	Emerging Infect. Dis. 22 (4), 647-656 (2016)
KP209312	Hunter,J.C., Nguyen,D., Aden,B., Al Bandar,Z., Al Dhaheri,W., Abu et al.	Emerging Infect. Dis. 22 (4), 647-656 (2016)
KF600627	Cotten,M., Watson,S.J., Kellam,P., Al-Rabeeah,A.A., Makhdoom,H.Q., et al.	Lancet 382 (9909), 1993-2002 (2013)
KF600645	Cotten,M., Watson,S.J., Kellam,P., Al-Rabeeah,A.A., Makhdoom,H.Q., et al.	Lancet 382 (9909), 1993-2002 (2013)
KF600644	Cotten,M., Watson,S.J., Kellam,P., Al-Rabeeah,A.A., Makhdoom,H.Q., et al.	Lancet 382 (9909), 1993-2002 (2013)
KF600632	Cotten,M., Watson,S.J., Kellam,P., Al-Rabeeah,A.A., Makhdoom,H.Q., et al.	Lancet 382 (9909), 1993-2002 (2013)
KF186567	Cotten,M., Watson,S.J., Kellam,P., Al-Rabeeah,A.A., Makhdoom,H.Q., et al.	Lancet 382 (9909), 1993-2002 (2013)
KF600634	Cotten,M., Watson,S.J., Kellam,P., Al-Rabeeah,A.A., Makhdoom,H.Q., et al.	Lancet 382 (9909), 1993-2002 (2013)
KJ156860	Cotten,M., Watson,S.J., Zumla,A.I., Makhdoom,H.Q., Palser,A.L., et al.	MBio 5 (1), e01062-13 (2014)
KJ156943	Cotten,M., Watson,S.J., Zumla,A.I., Makhdoom,H.Q., Palser,A.L., et al.	MBio 5 (1), e01062-13 (2014)
KF186565	Cotten,M., Watson,S.J., Kellam,P., Al-Rabeeah,A.A., Makhdoom,H.Q., et al.	Lancet 382 (9909), 1993-2002 (2013)
KF186564	Cotten,M., Watson,S.J., Kellam,P., Al-Rabeeah,A.A., Makhdoom,H.Q., et al.	Lancet 382 (9909), 1993-2002 (2013)
KF600618	Cotten,M., Watson,S.J., Kellam,P., Al-Rabeeah,A.A., Makhdoom,H.Q., et al.	Lancet 382 (9909), 1993-2002 (2013)
KF600630	Cotten,M., Watson,S.J., Kellam,P., Al-Rabeeah,A.A., Makhdoom,H.Q., et al.	Lancet 382 (9909), 1993-2002 (2013)
Camel_Egypt_NRCE-HKU271
KT036372	Su,J., Xu,J., Zhang,B., Xie,Q., Zhao,W. and Ke,C. et al.	Submitted (08-JUN-2015) Key Laboratory for Repository and
KX108944	Lau,S.K., Wernery,R., Wong,E.Y., Joseph,S., Tsang,A.K., et al.	Emerg Microbes Infect 5 (12), E128 (2016)
KX108938	Lau,S.K., Wernery,R., Wong,E.Y., Joseph,S., Tsang,A.K., et al.	Emerg Microbes Infect 5 (12), E128 (2016)
KX108940	Lau,S.K., Wernery,R., Wong,E.Y., Joseph,S., Tsang,A.K., et al.	Emerg Microbes Infect 5 (12), E128 (2016)
KX108941	Lau,S.K., Wernery,R., Wong,E.Y., Joseph,S., Tsang,A.K., et al.	Emerg Microbes Infect 5 (12), E128 (2016)
JX869059	van Boheemen,S., de Graaf,M., Lauber,C., Bestebroer,T.M., Raj,V.S., et al.	MBio 3 (6), e00473-12 (2012)
KU740200	Shehata,M.M., Kandeil,A., Ali,M.A. and Kayali,G. et al.	Genome Announc 4 (2) (2016)
KM210278	Galiano,M., Myers,R., Bermingham,A., Gopal,R. and Zambon,M. et al.	Unpublished
KM210277	Galiano,M., Myers,R., Bermingham,A., Gopal,R. and Zambon,M. et al.	Unpublished
KJ829365	Tao,Y., Queen,K., Li,Y., Lu,X., Sakthivel,S., Gerber,S.I., et al.	Submitted (14-MAY-2014) Division of Viral Diseases, Centers for
KF600628	Cotten,M., Watson,S.J., Kellam,P., Al-Rabeeah,A.A., Makhdoom,H.Q., et al.	Lancet 382 (9909), 1993-2002 (2013)
KJ156910	Cotten,M., Watson,S.J., Zumla,A.I., Makhdoom,H.Q., Palser,A.L., et al.	MBio 5 (1), e01062-13 (2014)
KJ156931	Cotten,M., Watson,S.J., Zumla,A.I., Makhdoom,H.Q., Palser,A.L., et al.	MBio 5 (1), e01062-13 (2014)
KJ156951	Cotten,M., Watson,S.J., Zumla,A.I., Makhdoom,H.Q., Palser,A.L., et al.	MBio 5 (1), e01062-13 (2014)
KT806046	Lu,X., Assiri,A.M. and Erdman,D.D. et al.	Unpublished
KT806047	Lu,X., Assiri,A.M. and Erdman,D.D. et al.	Unpublished
KJ813439	Kapoor,M., Pringle,K., Kumar,A., Dearth,S., Liu,L., Lovchik,J., et al.	Clin. Infect. Dis. 59 (11), 1511-1518 (2014)
KF917527	Azhar,E.I., El-Kafrawy,S.A., Farraj,S.A., Hassan,A.M., et al.	N. Engl. J. Med. (2014) In press
Jeddah-KFH-285TA
Jeddah-KFH-605TD
Jeddah-KFH-668TD
Jeddah-KFH-899NF
Jeddah-KFH-949NSG1
KT806055	Lu,X., Assiri,A.M. and Erdman,D.D. et al.	Unpublished
KM027260	Drosten,C., Muth,D., Corman,V.M., Hussain,R., Al Masri,M., et al.	Clin. Infect. Dis. 60 (3), 369-377 (2015)
KM027255	Drosten,C., Muth,D., Corman,V.M., Hussain,R., Al Masri,M., et al.	Clin. Infect. Dis. 60 (3), 369-377 (2015)
KM027256	Drosten,C., Muth,D., Corman,V.M., Hussain,R., Al Masri,M., et al.	Clin. Infect. Dis. 60 (3), 369-377 (2015)
KM027257	Drosten,C., Muth,D., Corman,V.M., Hussain,R., Al Masri,M., et al.	Clin. Infect. Dis. 60 (3), 369-377 (2015)
KC776174	Elassal,E.M., Demian,P.N., Defang,G.N., Rozanski,C.H., Curry,J.A., et al.	Submitted (12-MAR-2013) Viral and Zoonotic Diseases Research
KU233363	Lamers,M.M., Raj,V.S., Shafei,M., Ali,S.S., Abdallh,S.M., Gazo,M., et al.	Emerging Infect. Dis. 22 (4), 716-719 (2016)
KT121578	Fagbo,S.F., Skakni,L., Chu,D.K., Garbati,M.A., Joseph,M., Peiris,M. et al.	Emerging Infect. Dis. 21 (11), 1981-1988 (2015)
KT121576	Fagbo,S.F., Skakni,L., Chu,D.K., Garbati,M.A., Joseph,M., Peiris,M. et al.	Emerging Infect. Dis. 21 (11), 1981-1988 (2015)
KT121579	Fagbo,S.F., Skakni,L., Chu,D.K., Garbati,M.A., Joseph,M., Peiris,M. et al.	Emerging Infect. Dis. 21 (11), 1981-1988 (2015)
KJ650295	Hemida,M.G., Chu,D.K., Poon,L.L., Perera,R.A., Alhammadi,M.A., et al.	Emerging Infect. Dis. 20 (7), 1231-1234 (2014)
KT868866	Kim,Y., Cheon,S., Min,C.K., Sohn,K.M., Kang,Y.J., Cha,Y.J., et al.	MBio 7 (2), e00019-16 (2016)
KT868869	Kim,Y., Cheon,S., Min,C.K., Sohn,K.M., Kang,Y.J., Cha,Y.J., et al.	MBio 7 (2), e00019-16 (2016)
KT868870	Kim,Y., Cheon,S., Min,C.K., Sohn,K.M., Kang,Y.J., Cha,Y.J., et al.	MBio 7 (2), e00019-16 (2016)
KT868871	Kim,Y., Cheon,S., Min,C.K., Sohn,K.M., Kang,Y.J., Cha,Y.J., et al.	MBio 7 (2), e00019-16 (2016)
KT868873	Kim,Y., Cheon,S., Min,C.K., Sohn,K.M., Kang,Y.J., Cha,Y.J., et al.	MBio 7 (2), e00019-16 (2016)
KT868874	Kim,Y., Cheon,S., Min,C.K., Sohn,K.M., Kang,Y.J., Cha,Y.J., et al.	MBio 7 (2), e00019-16 (2016)
KT868875	Kim,Y., Cheon,S., Min,C.K., Sohn,K.M., Kang,Y.J., Cha,Y.J., et al.	MBio 7 (2), e00019-16 (2016)
KT868876	Kim,Y., Cheon,S., Min,C.K., Sohn,K.M., Kang,Y.J., Cha,Y.J., et al.	MBio 7 (2), e00019-16 (2016)
KX034094	Park,D., Huh,H.J., Kim,Y.J., Son,D.-S., Jeon,H.-J., Im,E.-H., et al.	Unpublished
KX034095	Park,D., Huh,H.J., Kim,Y.J., Son,D.-S., Jeon,H.-J., Im,E.-H., et al.	Unpublished
KX034097	Park,D., Huh,H.J., Kim,Y.J., Son,D.-S., Jeon,H.-J., Im,E.-H., et al.	Unpublished
KX034098	Park,D., Huh,H.J., Kim,Y.J., Son,D.-S., Jeon,H.-J., Im,E.-H., et al.	Unpublished
KX034100	Park,D., Huh,H.J., Kim,Y.J., Son,D.-S., Jeon,H.-J., Im,E.-H., et al.	Unpublished
KT374054	Seong,M.W., Kim,S.Y., Corman,V.M., Kim,T.S., Cho,S.I., Kim,M.J., et al.	Emerging Infect. Dis. 22 (2), 327-330 (2016)
KT374051	Seong,M.W., Kim,S.Y., Corman,V.M., Kim,T.S., Cho,S.I., Kim,M.J., et al.	Emerging Infect. Dis. 22 (2), 327-330 (2016)
KT806053	Lu,X., Assiri,A.M. and Erdman,D.D. et al.	Unpublished
KT806052	Lu,X., Assiri,A.M. and Erdman,D.D. et al.	Unpublished
KT806048	Lu,X., Assiri,A.M. and Erdman,D.D. et al.	Unpublished
KM027261	Drosten,C., Muth,D., Corman,V.M., Hussain,R., Al Masri,M., et al.	Clin. Infect. Dis. 60 (3), 369-377 (2015)
KF192507	Drosten,C., Seilmaier,M., Corman,V.M., Hartmann,W., Scheible,G., et al.	Lancet Infect Dis 13 (9), 745-751 (2013)
KT806054	Lu,X., Assiri,A.M. and Erdman,D.D. et al.	Unpublished
KT156560	Queen,K., Al-Jardani,A., Zhang,J., Al Kindi,H., Li,Y., Tao,Y., Al et al.	Submitted (12-JUN-2015) Division of Viral Diseases, Centers for
KF961221	Haagmans,B.L., Al Dhahiry,S.H., Reusken,C.B., Raj,V.S., Galiano,M., et al.	Lancet Infect Dis 14 (2), 140-145 (2014)
KJ650098	Raj,V.S., Farag,E.A., Reusken,C.B., Lamers,M.M., Pas,S.D., et al.	Emerging Infect. Dis. 20 (8), 1339-1342 (2014)
Riyadh-KKUH-291
KU851861	Assiri,A.M., Biggs,H.M., Abedi,G.R., Saeed,A.B., Abdalla,O., et al.	Unpublished
KU851860	Assiri,A.M., Biggs,H.M., Abedi,G.R., Saeed,A.B., Abdalla,O., et al.	Unpublished
KR011266	Lu,X., Saeed,A.A.B. and Erdman,D.D. et al.	Submitted (24-MAR-2015) Division of Viral Diseases, Centers for
KR011264	Lu,X., Saeed,A.A.B. and Erdman,D.D. et al.	Submitted (24-MAR-2015) Division of Viral Diseases, Centers for
KR011263	Lu,X., Saeed,A.A.B. and Erdman,D.D. et al.	Submitted (24-MAR-2015) Division of Viral Diseases, Centers for
KT806050	Lu,X., Assiri,A.M. and Erdman,D.D. et al.	Unpublished
KJ156891	Cotten,M., Watson,S.J., Zumla,A.I., Makhdoom,H.Q., Palser,A.L., et al.	MBio 5 (1), e01062-13 (2014)
KJ156926	Cotten,M., Watson,S.J., Zumla,A.I., Makhdoom,H.Q., Palser,A.L., et al.	MBio 5 (1), e01062-13 (2014)
KJ156934	Cotten,M., Watson,S.J., Zumla,A.I., Makhdoom,H.Q., Palser,A.L., et al.	MBio 5 (1), e01062-13 (2014)
KJ156918	Cotten,M., Watson,S.J., Zumla,A.I., Makhdoom,H.Q., Palser,A.L., et al.	MBio 5 (1), e01062-13 (2014)
KM027281	Drosten,C., Muth,D., Corman,V.M., Hussain,R., Al Masri,M., et al.	Clin. Infect. Dis. 60 (3), 369-377 (2015)
KF600613	Cotten,M., Watson,S.J., Kellam,P., Al-Rabeeah,A.A., Makhdoom,H.Q., et al.	Lancet 382 (9909), 1993-2002 (2013)
KJ156937	Cotten,M., Watson,S.J., Zumla,A.I., Makhdoom,H.Q., Palser,A.L., et al.	MBio 5 (1), e01062-13 (2014)
KJ156869	Cotten,M., Watson,S.J., Zumla,A.I., Makhdoom,H.Q., Palser,A.L., et al.	MBio 5 (1), e01062-13 (2014)
Riyadh_KKUH_0734
Riyadh_KKUH_0755
Riyadh_KKUH_0780
Riyadh_KKUH_0818
Riyadh_KKUH_0826
Riyadh_KKUH_1066
Riyadh_KKUH_1080
Riyadh_KKUH_1461
Riyadh_KKUH_1470
Riyadh_KKUH_1522
KT026454	Park,W.B., Kwon,N.J., Choe,P.G., Choi,S.J., Oh,H.S., Lee,S.M., et al.	J. Korean Med. Sci. 31 (2), 315-320 (2016)
KT225476	Plipat,T., Buathong,R., Wacharapluesadee,S., Siriarayapon,P., et al.	Euro Surveill. 22 (33) (2017)
