# Supplementary material for: A Bayesian approach to infer recombination patterns in coronaviruses
Source: Nat Commun. 2022 Jul 20;13:4186. doi: 10.1038/s41467-022-31749-8 (PMC9297283; doi:10.1038/s41467-022-31749-8)
Supplement: Supplementary file 4 — Supplementary Data 1 [file 41467_2022_31749_MOESM4_ESM.zip › acession_NL63.tsv]

accession	Authors	Journal
JQ765563	Dominguez,S.R., Sims,G.E., Wentworth,D.E., Halpin,R.A., et al.	J. Gen. Virol. 93 (PT 11), 2387-2398 (2012)
JQ765564	Dominguez,S.R., Sims,G.E., Wentworth,D.E., Halpin,R.A., et al.	J. Gen. Virol. 93 (PT 11), 2387-2398 (2012)
JQ765565	Dominguez,S.R., Sims,G.E., Wentworth,D.E., Halpin,R.A., et al.	J. Gen. Virol. 93 (PT 11), 2387-2398 (2012)
JQ765566	Dominguez,S.R., Sims,G.E., Wentworth,D.E., Halpin,R.A., et al.	J. Gen. Virol. 93 (PT 11), 2387-2398 (2012)
JQ765568	Dominguez,S.R., Sims,G.E., Wentworth,D.E., Halpin,R.A., et al.	J. Gen. Virol. 93 (PT 11), 2387-2398 (2012)
JQ765569	Dominguez,S.R., Sims,G.E., Wentworth,D.E., Halpin,R.A., et al.	J. Gen. Virol. 93 (PT 11), 2387-2398 (2012)
JQ765570	Dominguez,S.R., Sims,G.E., Wentworth,D.E., Halpin,R.A., et al.	J. Gen. Virol. 93 (PT 11), 2387-2398 (2012)
JQ765571	Dominguez,S.R., Sims,G.E., Wentworth,D.E., Halpin,R.A., et al.	J. Gen. Virol. 93 (PT 11), 2387-2398 (2012)
JQ765573	Dominguez,S.R., Sims,G.E., Wentworth,D.E., Halpin,R.A., et al.	J. Gen. Virol. 93 (PT 11), 2387-2398 (2012)
JQ771055	Dominguez,S.R., Sims,G.E., Wentworth,D.E., Halpin,R.A., et al.	J. Gen. Virol. 93 (PT 11), 2387-2398 (2012)
JQ771057	Dominguez,S.R., Sims,G.E., Wentworth,D.E., Halpin,R.A., et al.	J. Gen. Virol. 93 (PT 11), 2387-2398 (2012)
JQ771058	Dominguez,S.R., Sims,G.E., Wentworth,D.E., Halpin,R.A., et al.	J. Gen. Virol. 93 (PT 11), 2387-2398 (2012)
JQ771059	Dominguez,S.R., Sims,G.E., Wentworth,D.E., Halpin,R.A., et al.	J. Gen. Virol. 93 (PT 11), 2387-2398 (2012)
JQ771060	Dominguez,S.R., Sims,G.E., Wentworth,D.E., Halpin,R.A., et al.	J. Gen. Virol. 93 (PT 11), 2387-2398 (2012)
JQ900255	Dominguez,S.R., Sims,G.E., Wentworth,D.E., Halpin,R.A., et al.	J. Gen. Virol. 93 (PT 11), 2387-2398 (2012)
JQ900258	Dominguez,S.R., Sims,G.E., Wentworth,D.E., Halpin,R.A., et al.	J. Gen. Virol. 93 (PT 11), 2387-2398 (2012)
JQ900260	Dominguez,S.R., Sims,G.E., Wentworth,D.E., Halpin,R.A., et al.	J. Gen. Virol. 93 (PT 11), 2387-2398 (2012)
JX504050	Lednicky,J.A., Waltzek,T.B., McGeehan,E., Loeb,J.C., Hamilton,S.B. et al.	Virol. J. 10 (1), 213 (2013)
JX513249	Suwannakarn,K., Chieochansin,T., Vichiwattana,P., Korkong,S., et al.	Unpublished
JX513255	Suwannakarn,K., Chieochansin,T., Vichiwattana,P., Korkong,S., et al.	Unpublished
JX524171	Geng,H., Cui,L., Xie,Z., Lu,R., Zhao,L. and Tan,W. et al.	Submitted (23-AUG-2012) Biotech Center for Viral Disease Emergency,
KF530104	Town,C.D., Halpin,R.A., Ransier,A., Fedorova,N., Tsitrin,T., et al.	Submitted (30-JUL-2013) J. Craig Venter Institute, 9704 Medical
KF530107	Town,C.D., Halpin,R.A., Ransier,A., Fedorova,N., Tsitrin,T., et al.	Submitted (30-JUL-2013) J. Craig Venter Institute, 9704 Medical
KF530108	Town,C.D., Halpin,R.A., Ransier,A., Fedorova,N., Tsitrin,T., et al.	Submitted (30-JUL-2013) J. Craig Venter Institute, 9704 Medical
KF530109	Town,C.D., Halpin,R.A., Ransier,A., Fedorova,N., Tsitrin,T., et al.	Submitted (30-JUL-2013) J. Craig Venter Institute, 9704 Medical
KF530111	Town,C.D., Halpin,R.A., Ransier,A., Fedorova,N., Tsitrin,T., et al.	Submitted (30-JUL-2013) J. Craig Venter Institute, 9704 Medical
KF530112	Town,C.D., Halpin,R.A., Ransier,A., Fedorova,N., Tsitrin,T., et al.	Submitted (30-JUL-2013) J. Craig Venter Institute, 9704 Medical
KF530114	Town,C.D., Halpin,R.A., Ransier,A., Fedorova,N., Tsitrin,T., et al.	Submitted (30-JUL-2013) J. Craig Venter Institute, 9704 Medical
KM055612	Zhang,Y., Ren,L. and Wang,J. et al.	Unpublished
KM055614	Zhang,Y., Ren,L. and Wang,J. et al.	Unpublished
KM055616	Zhang,Y., Ren,L. and Wang,J. et al.	Unpublished
KM055617	Zhang,Y., Ren,L. and Wang,J. et al.	Unpublished
KM055620	Zhang,Y., Ren,L. and Wang,J. et al.	Unpublished
KM055622	Zhang,Y., Ren,L. and Wang,J. et al.	Unpublished
KM055623	Zhang,Y., Ren,L. and Wang,J. et al.	Unpublished
KM055627	Zhang,Y., Ren,L. and Wang,J. et al.	Unpublished
KM055628	Zhang,Y., Ren,L. and Wang,J. et al.	Unpublished
KM055630	Zhang,Y., Ren,L. and Wang,J. et al.	Unpublished
KM055632	Zhang,Y., Ren,L. and Wang,J. et al.	Unpublished
KM055633	Zhang,Y., Ren,L. and Wang,J. et al.	Unpublished
KM055634	Zhang,Y., Ren,L. and Wang,J. et al.	Unpublished
KM055635	Zhang,Y., Ren,L. and Wang,J. et al.	Unpublished
KM055636	Zhang,Y., Ren,L. and Wang,J. et al.	Unpublished
KM055637	Zhang,Y., Ren,L. and Wang,J. et al.	Unpublished
KM055638	Zhang,Y., Ren,L. and Wang,J. et al.	Unpublished
KM055640	Zhang,Y., Ren,L. and Wang,J. et al.	Unpublished
KM055641	Zhang,Y., Ren,L. and Wang,J. et al.	Unpublished
KM055642	Zhang,Y., Ren,L. and Wang,J. et al.	Unpublished
KM055644	Zhang,Y., Ren,L. and Wang,J. et al.	Unpublished
KM055645	Zhang,Y., Ren,L. and Wang,J. et al.	Unpublished
KM055646	Zhang,Y., Ren,L. and Wang,J. et al.	Unpublished
KM055649	Zhang,Y., Ren,L. and Wang,J. et al.	Unpublished
KM055650	Zhang,Y., Ren,L. and Wang,J. et al.	Unpublished
KT266906	Beau De Rochars,V.M., Lednicky,J., White,S., Loeb,J., Elbadry,M.A., et al.	Am. J. Trop. Med. Hyg. (2016) In press
KT359872	Al-Khannaq,M.N., Ng,K.T., Oong,X.Y., Pang,Y.K., Takebe,Y., et al.	Am. J. Trop. Med. Hyg. (2016) In press
KT359873	Al-Khannaq,M.N., Ng,K.T., Oong,X.Y., Pang,Y.K., Takebe,Y., et al.	Am. J. Trop. Med. Hyg. (2016) In press
KT359875	Al-Khannaq,M.N., Ng,K.T., Oong,X.Y., Pang,Y.K., Takebe,Y., et al.	Am. J. Trop. Med. Hyg. (2016) In press
KT359878	Al-Khannaq,M.N., Ng,K.T., Oong,X.Y., Pang,Y.K., Takebe,Y., et al.	Am. J. Trop. Med. Hyg. (2016) In press
KT359880	Al-Khannaq,M.N., Ng,K.T., Oong,X.Y., Pang,Y.K., Takebe,Y., et al.	Am. J. Trop. Med. Hyg. (2016) In press
KT359881	Al-Khannaq,M.N., Ng,K.T., Oong,X.Y., Pang,Y.K., Takebe,Y., et al.	Am. J. Trop. Med. Hyg. (2016) In press
KT359882	Al-Khannaq,M.N., Ng,K.T., Oong,X.Y., Pang,Y.K., Takebe,Y., et al.	Am. J. Trop. Med. Hyg. (2016) In press
KT359883	Al-Khannaq,M.N., Ng,K.T., Oong,X.Y., Pang,Y.K., Takebe,Y., et al.	Am. J. Trop. Med. Hyg. (2016) In press
KT359886	Al-Khannaq,M.N., Ng,K.T., Oong,X.Y., Pang,Y.K., Takebe,Y., et al.	Am. J. Trop. Med. Hyg. (2016) In press
KT359887	Al-Khannaq,M.N., Ng,K.T., Oong,X.Y., Pang,Y.K., Takebe,Y., et al.	Am. J. Trop. Med. Hyg. (2016) In press
KT359889	Al-Khannaq,M.N., Ng,K.T., Oong,X.Y., Pang,Y.K., Takebe,Y., et al.	Am. J. Trop. Med. Hyg. (2016) In press
KT359891	Al-Khannaq,M.N., Ng,K.T., Oong,X.Y., Pang,Y.K., Takebe,Y., et al.	Am. J. Trop. Med. Hyg. (2016) In press
KT359893	Al-Khannaq,M.N., Ng,K.T., Oong,X.Y., Pang,Y.K., Takebe,Y., et al.	Am. J. Trop. Med. Hyg. (2016) In press
KT359895	Al-Khannaq,M.N., Ng,K.T., Oong,X.Y., Pang,Y.K., Takebe,Y., et al.	Am. J. Trop. Med. Hyg. (2016) In press
KT359896	Al-Khannaq,M.N., Ng,K.T., Oong,X.Y., Pang,Y.K., Takebe,Y., et al.	Am. J. Trop. Med. Hyg. (2016) In press
KT359898	Al-Khannaq,M.N., Ng,K.T., Oong,X.Y., Pang,Y.K., Takebe,Y., et al.	Am. J. Trop. Med. Hyg. (2016) In press
KT359900	Al-Khannaq,M.N., Ng,K.T., Oong,X.Y., Pang,Y.K., Takebe,Y., et al.	Am. J. Trop. Med. Hyg. (2016) In press
KT359901	Al-Khannaq,M.N., Ng,K.T., Oong,X.Y., Pang,Y.K., Takebe,Y., et al.	Am. J. Trop. Med. Hyg. (2016) In press
KT359902	Al-Khannaq,M.N., Ng,K.T., Oong,X.Y., Pang,Y.K., Takebe,Y., et al.	Am. J. Trop. Med. Hyg. (2016) In press
KT359903	Al-Khannaq,M.N., Ng,K.T., Oong,X.Y., Pang,Y.K., Takebe,Y., et al.	Am. J. Trop. Med. Hyg. (2016) In press
KT359906	Al-Khannaq,M.N., Ng,K.T., Oong,X.Y., Pang,Y.K., Takebe,Y., et al.	Am. J. Trop. Med. Hyg. (2016) In press
KT359907	Al-Khannaq,M.N., Ng,K.T., Oong,X.Y., Pang,Y.K., Takebe,Y., et al.	Am. J. Trop. Med. Hyg. (2016) In press
KT359908	Al-Khannaq,M.N., Ng,K.T., Oong,X.Y., Pang,Y.K., Takebe,Y., et al.	Am. J. Trop. Med. Hyg. (2016) In press
KT381875	Beau De Rochars,V.M., Lednicky,J., White,S., Loeb,J., Elbadry,M.A., et al.	Am. J. Trop. Med. Hyg. (2016) In press
KU521535	Beau De Rochars,V.M., Lednicky,J., White,S., Loeb,J., Elbadry,M.A., et al.	Am. J. Trop. Med. Hyg. (2016) In press
KX179494	Lednicky,J.A., White,S.K., Loeb,J.C., Morris,J.G. Jr., Okech,B.A., et al.	Unpublished
KX179495	Lednicky,J.A., White,S.K., Loeb,J.C., Morris,J.G. Jr., Okech,B.A., et al.	Unpublished
KX179496	Lednicky,J.A., White,S.K., Loeb,J.C., Morris,J.G. Jr., Okech,B.A., et al.	Unpublished
KX179500	Lednicky,J.A., Morris,J.G. Jr., Rand,K.H., White,S.K. and Loeb,J.C. et al.	Unpublished
KY554967	Ogimi,C., Greninger,A.L., Waghmare,A.A., Kuypers,J.M., Shean,R.C., et al.	J Infect Dis 216 (2), 203-209 (2017)
KY554968	Ogimi,C., Greninger,A.L., Waghmare,A.A., Kuypers,J.M., Shean,R.C., et al.	J Infect Dis 216 (2), 203-209 (2017)
KY554969	Ogimi,C., Greninger,A.L., Waghmare,A.A., Kuypers,J.M., Shean,R.C., et al.	J Infect Dis 216 (2), 203-209 (2017)
KY554970	Ogimi,C., Greninger,A.L., Waghmare,A.A., Kuypers,J.M., Shean,R.C., et al.	J Infect Dis 216 (2), 203-209 (2017)
KY554971	Ogimi,C., Greninger,A.L., Waghmare,A.A., Kuypers,J.M., Shean,R.C., et al.	J Infect Dis 216 (2), 203-209 (2017)
KY674915	Ogimi,C., Greninger,A.L., Waghmare,A.A., Kuypers,J.M., Shean,R.C., et al.	J Infect Dis 216 (2), 203-209 (2017)
KY674916	Ogimi,C., Greninger,A.L., Waghmare,A.A., Kuypers,J.M., Shean,R.C., et al.	J Infect Dis 216 (2), 203-209 (2017)
KY829118	Ogimi,C., Greninger,A.L., Waghmare,A.A., Kuypers,J.M., Shean,R.C., et al.	J Infect Dis 216 (2), 203-209 (2017)
KY862016	Kin,N., Miszczak,F., Desvagues,M., Diancourt,L., Caro,V., Vabret,A. et al.	Unpublished
KY862017	Kin,N., Miszczak,F., Desvagues,M., Diancourt,L., Caro,V., Vabret,A. et al.	Unpublished
KY862020	Kin,N., Miszczak,F., Desvagues,M., Diancourt,L., Caro,V., Vabret,A. et al.	Unpublished
KY862024	Kin,N., Miszczak,F., Desvagues,M., Diancourt,L., Caro,V., Vabret,A. et al.	Unpublished
KY862025	Kin,N., Miszczak,F., Desvagues,M., Diancourt,L., Caro,V., Vabret,A. et al.	Unpublished
KY862026	Kin,N., Miszczak,F., Desvagues,M., Diancourt,L., Caro,V., Vabret,A. et al.	Unpublished
KY862027	Kin,N., Miszczak,F., Desvagues,M., Diancourt,L., Caro,V., Vabret,A. et al.	Unpublished
KY862028	Kin,N., Miszczak,F., Desvagues,M., Diancourt,L., Caro,V., Vabret,A. et al.	Unpublished
KY862029	Kin,N., Miszczak,F., Desvagues,M., Diancourt,L., Caro,V., Vabret,A. et al.	Unpublished
KY862031	Kin,N., Miszczak,F., Desvagues,M., Diancourt,L., Caro,V., Vabret,A. et al.	Unpublished
KY862034	Kin,N., Miszczak,F., Desvagues,M., Diancourt,L., Caro,V., Vabret,A. et al.	Unpublished
KY862035	Kin,N., Miszczak,F., Desvagues,M., Diancourt,L., Caro,V., Vabret,A. et al.	Unpublished
KY862036	Kin,N., Miszczak,F., Desvagues,M., Diancourt,L., Caro,V., Vabret,A. et al.	Unpublished
KY862037	Kin,N., Miszczak,F., Desvagues,M., Diancourt,L., Caro,V., Vabret,A. et al.	Unpublished
KY862038	Kin,N., Miszczak,F., Desvagues,M., Diancourt,L., Caro,V., Vabret,A. et al.	Unpublished
KY862039	Kin,N., Miszczak,F., Desvagues,M., Diancourt,L., Caro,V., Vabret,A. et al.	Unpublished
KY862040	Kin,N., Miszczak,F., Desvagues,M., Diancourt,L., Caro,V., Vabret,A. et al.	Unpublished
KY862041	Kin,N., Miszczak,F., Desvagues,M., Diancourt,L., Caro,V., Vabret,A. et al.	Unpublished
KY862042	Kin,N., Miszczak,F., Desvagues,M., Diancourt,L., Caro,V., Vabret,A. et al.	Unpublished
KY862043	Kin,N., Miszczak,F., Desvagues,M., Diancourt,L., Caro,V., Vabret,A. et al.	Unpublished
KY862044	Kin,N., Miszczak,F., Desvagues,M., Diancourt,L., Caro,V., Vabret,A. et al.	Unpublished
KY862046	Kin,N., Miszczak,F., Desvagues,M., Diancourt,L., Caro,V., Vabret,A. et al.	Unpublished
KY862047	Kin,N., Miszczak,F., Desvagues,M., Diancourt,L., Caro,V., Vabret,A. et al.	Unpublished
KY862048	Kin,N., Miszczak,F., Desvagues,M., Diancourt,L., Caro,V., Vabret,A. et al.	Unpublished
KY862049	Kin,N., Miszczak,F., Desvagues,M., Diancourt,L., Caro,V., Vabret,A. et al.	Unpublished
KY862051	Kin,N., Miszczak,F., Desvagues,M., Diancourt,L., Caro,V., Vabret,A. et al.	Unpublished
KY862052	Kin,N., Miszczak,F., Desvagues,M., Diancourt,L., Caro,V., Vabret,A. et al.	Unpublished
KY862053	Kin,N., Miszczak,F., Desvagues,M., Diancourt,L., Caro,V., Vabret,A. et al.	Unpublished
KY862054	Kin,N., Miszczak,F., Desvagues,M., Diancourt,L., Caro,V., Vabret,A. et al.	Unpublished
KY983586	Greninger,A.L., Makhsous,N., Kuypers,J., Shean,R.C. and Jerome,K.R. et al.	Unpublished
LC488389	Kazuya,S., Nao,N., Matsuyama,S. and Kageyama,T. et al.	Jpn J Infect Dis 73 (3), 181-186 (2020)
LC488390	Kazuya,S., Nao,N., Matsuyama,S. and Kageyama,T. et al.	Jpn J Infect Dis 73 (3), 181-186 (2020)
MF996621	Liu,P., Shi,L., Zhang,W., He,J., Liu,C., Zhao,C., Kong,S.K., et al.	Virol. J. 14 (1), 230 (2017)
MF996622	Liu,P., Shi,L., Zhang,W., He,J., Liu,C., Zhao,C., Kong,S.K., et al.	Virol. J. 14 (1), 230 (2017)
MF996623	Liu,P., Shi,L., Zhang,W., He,J., Liu,C., Zhao,C., Kong,S.K., et al.	Virol. J. 14 (1), 230 (2017)
MG356417	Kiyuka,P.K., Agoti,C.N., Munywoki,P.K., Njeru,R., Bett,A., et al.	J. Infect. Dis. 217 (11), 1728-1739 (2018)
MG356418	Kiyuka,P.K., Agoti,C.N., Munywoki,P.K., Njeru,R., Bett,A., et al.	J. Infect. Dis. 217 (11), 1728-1739 (2018)
MG356419	Kiyuka,P.K., Agoti,C.N., Munywoki,P.K., Njeru,R., Bett,A., et al.	J. Infect. Dis. 217 (11), 1728-1739 (2018)
MG356421	Kiyuka,P.K., Agoti,C.N., Munywoki,P.K., Njeru,R., Bett,A., et al.	J. Infect. Dis. 217 (11), 1728-1739 (2018)
MG356423	Kiyuka,P.K., Agoti,C.N., Munywoki,P.K., Njeru,R., Bett,A., et al.	J. Infect. Dis. 217 (11), 1728-1739 (2018)
MG356425	Kiyuka,P.K., Agoti,C.N., Munywoki,P.K., Njeru,R., Bett,A., et al.	J. Infect. Dis. 217 (11), 1728-1739 (2018)
MG356426	Kiyuka,P.K., Agoti,C.N., Munywoki,P.K., Njeru,R., Bett,A., et al.	J. Infect. Dis. 217 (11), 1728-1739 (2018)
MG356428	Kiyuka,P.K., Agoti,C.N., Munywoki,P.K., Njeru,R., Bett,A., et al.	J. Infect. Dis. 217 (11), 1728-1739 (2018)
MG356429	Kiyuka,P.K., Agoti,C.N., Munywoki,P.K., Njeru,R., Bett,A., et al.	J. Infect. Dis. 217 (11), 1728-1739 (2018)
MG356431	Kiyuka,P.K., Agoti,C.N., Munywoki,P.K., Njeru,R., Bett,A., et al.	J. Infect. Dis. 217 (11), 1728-1739 (2018)
MG356434	Kiyuka,P.K., Agoti,C.N., Munywoki,P.K., Njeru,R., Bett,A., et al.	J. Infect. Dis. 217 (11), 1728-1739 (2018)
MG356438	Kiyuka,P.K., Agoti,C.N., Munywoki,P.K., Njeru,R., Bett,A., et al.	J. Infect. Dis. 217 (11), 1728-1739 (2018)
MG356443	Kiyuka,P.K., Agoti,C.N., Munywoki,P.K., Njeru,R., Bett,A., et al.	J. Infect. Dis. 217 (11), 1728-1739 (2018)
MG356444	Kiyuka,P.K., Agoti,C.N., Munywoki,P.K., Njeru,R., Bett,A., et al.	J. Infect. Dis. 217 (11), 1728-1739 (2018)
MG356447	Kiyuka,P.K., Agoti,C.N., Munywoki,P.K., Njeru,R., Bett,A., et al.	J. Infect. Dis. 217 (11), 1728-1739 (2018)
MG428699	Kiyuka,P.K., Agoti,C.N., Munywoki,P.K., Njeru,R., Bett,A., et al.	J. Infect. Dis. 217 (11), 1728-1739 (2018)
MG428700	Kiyuka,P.K., Agoti,C.N., Munywoki,P.K., Njeru,R., Bett,A., et al.	J. Infect. Dis. 217 (11), 1728-1739 (2018)
MG428701	Kiyuka,P.K., Agoti,C.N., Munywoki,P.K., Njeru,R., Bett,A., et al.	J. Infect. Dis. 217 (11), 1728-1739 (2018)
MG428702	Kiyuka,P.K., Agoti,C.N., Munywoki,P.K., Njeru,R., Bett,A., et al.	J. Infect. Dis. 217 (11), 1728-1739 (2018)
MG428703	Kiyuka,P.K., Agoti,C.N., Munywoki,P.K., Njeru,R., Bett,A., et al.	J. Infect. Dis. 217 (11), 1728-1739 (2018)
MG428704	Kiyuka,P.K., Agoti,C.N., Munywoki,P.K., Njeru,R., Bett,A., et al.	J. Infect. Dis. 217 (11), 1728-1739 (2018)
MG428706	Kiyuka,P.K., Agoti,C.N., Munywoki,P.K., Njeru,R., Bett,A., et al.	J. Infect. Dis. 217 (11), 1728-1739 (2018)
MG428707	Kiyuka,P.K., Agoti,C.N., Munywoki,P.K., Njeru,R., Bett,A., et al.	J. Infect. Dis. 217 (11), 1728-1739 (2018)
MG772808	Kim,J.-M., Kim,S.-T., Yang,J.-S., Kim,S.S. and Cheong,H.-M. et al.	Unpublished
MK334043	Zhang,L., Gan,M., Zhang,Z., Li,X., Liu,W., Zhu,A., Sun,J., Li,F., et al.	Microbiol Resour Announc 9 (8), e01597-19 (2020)
MK334044	Zhang,L., Gan,M., Zhang,Z., Li,X., Liu,W., Zhu,A., Sun,J., Li,F., et al.	Microbiol Resour Announc 9 (8), e01597-19 (2020)
MK334045	Zhang,L., Gan,M., Zhang,Z., Li,X., Liu,W., Zhu,A., Sun,J., Li,F., et al.	Microbiol Resour Announc 9 (8), e01597-19 (2020)
MK334046	Zhang,L., Gan,M., Zhang,Z., Li,X., Liu,W., Zhu,A., Sun,J., Li,F., et al.	Microbiol Resour Announc 9 (8), e01597-19 (2020)
MK334047	Zhang,L., Gan,M., Zhang,Z., Li,X., Liu,W., Zhu,A., Sun,J., Li,F., et al.	Microbiol Resour Announc 9 (8), e01597-19 (2020)
MK342125	Wang,Y., Li,X., Liu,W., Gan,M., Zhang,L., Zhou,R. and Zhao,J. et al.	Unpublished
MK342126	Wang,Y., Li,X., Liu,W., Gan,M., Zhang,L., Zhou,R. and Zhao,J. et al.	Unpublished
MK342127	Wang,Y., Li,X., Liu,W., Gan,M., Zhang,L., Zhou,R. and Zhao,J. et al.	Unpublished
MK342128	Wang,Y., Li,X., Liu,W., Gan,M., Zhang,L., Zhou,R. and Zhao,J. et al.	Unpublished
MK342129	Wang,Y., Li,X., Liu,W., Gan,M., Zhang,L., Zhou,R. and Zhao,J. et al.	Unpublished
MK342130	Wang,Y., Li,X., Liu,W., Gan,M., Zhang,L., Zhou,R. and Zhao,J. et al.	Unpublished
MK342131	Wang,Y., Li,X., Liu,W., Gan,M., Zhang,L., Zhou,R. and Zhao,J. et al.	Unpublished
MN306040	Lin,M.J., Tait,A. and Greninger,A.L. et al.	Unpublished
NC_036584
