# Supplementary material for: A Bayesian approach to infer recombination patterns in coronaviruses
Source: Nat Commun. 2022 Jul 20;13:4186. doi: 10.1038/s41467-022-31749-8 (PMC9297283; doi:10.1038/s41467-022-31749-8)
Supplement: Supplementary file 4 — Supplementary Data 1 [file 41467_2022_31749_MOESM4_ESM.zip › acession_OC43.tsv]

accession	Authors	Journal
JN129834	Lau,S.K., Lee,P., Tsang,A.K., Yip,C.C., Tse,H., Lee,R.A., So,L.Y., et al.	J. Virol. 85 (21), 11325-11337 (2011)
JN129835	Lau,S.K., Lee,P., Tsang,A.K., Yip,C.C., Tse,H., Lee,R.A., So,L.Y., et al.	J. Virol. 85 (21), 11325-11337 (2011)
KF530060	Town,C.D., Halpin,R.A., Ransier,A., Fedorova,N., Tsitrin,T., et al.	Submitted (30-JUL-2013) J. Craig Venter Institute, 9704 Medical
KF530061	Town,C.D., Halpin,R.A., Ransier,A., Fedorova,N., Tsitrin,T., et al.	Submitted (30-JUL-2013) J. Craig Venter Institute, 9704 Medical
KF530062	Town,C.D., Halpin,R.A., Ransier,A., Fedorova,N., Tsitrin,T., et al.	Submitted (30-JUL-2013) J. Craig Venter Institute, 9704 Medical
KF530063	Town,C.D., Halpin,R.A., Ransier,A., Fedorova,N., Tsitrin,T., et al.	Submitted (30-JUL-2013) J. Craig Venter Institute, 9704 Medical
KF530064	Town,C.D., Halpin,R.A., Ransier,A., Fedorova,N., Tsitrin,T., et al.	Submitted (30-JUL-2013) J. Craig Venter Institute, 9704 Medical
KF530065	Town,C.D., Halpin,R.A., Ransier,A., Fedorova,N., Tsitrin,T., et al.	Submitted (30-JUL-2013) J. Craig Venter Institute, 9704 Medical
KF530066	Town,C.D., Halpin,R.A., Ransier,A., Fedorova,N., Tsitrin,T., et al.	Submitted (30-JUL-2013) J. Craig Venter Institute, 9704 Medical
KF530067	Town,C.D., Halpin,R.A., Ransier,A., Fedorova,N., Tsitrin,T., et al.	Submitted (30-JUL-2013) J. Craig Venter Institute, 9704 Medical
KF530068	Town,C.D., Halpin,R.A., Ransier,A., Fedorova,N., Tsitrin,T., et al.	Submitted (30-JUL-2013) J. Craig Venter Institute, 9704 Medical
KF530070	Town,C.D., Halpin,R.A., Ransier,A., Fedorova,N., Tsitrin,T., et al.	Submitted (30-JUL-2013) J. Craig Venter Institute, 9704 Medical
KF530071	Town,C.D., Halpin,R.A., Ransier,A., Fedorova,N., Tsitrin,T., et al.	Submitted (30-JUL-2013) J. Craig Venter Institute, 9704 Medical
KF530072	Town,C.D., Halpin,R.A., Ransier,A., Fedorova,N., Tsitrin,T., et al.	Submitted (30-JUL-2013) J. Craig Venter Institute, 9704 Medical
KF530074	Town,C.D., Halpin,R.A., Ransier,A., Fedorova,N., Tsitrin,T., et al.	Submitted (30-JUL-2013) J. Craig Venter Institute, 9704 Medical
KF530075	Town,C.D., Halpin,R.A., Ransier,A., Fedorova,N., Tsitrin,T., et al.	Submitted (30-JUL-2013) J. Craig Venter Institute, 9704 Medical
KF530078	Town,C.D., Halpin,R.A., Ransier,A., Fedorova,N., Tsitrin,T., et al.	Submitted (30-JUL-2013) J. Craig Venter Institute, 9704 Medical
KF530079	Town,C.D., Halpin,R.A., Ransier,A., Fedorova,N., Tsitrin,T., et al.	Submitted (30-JUL-2013) J. Craig Venter Institute, 9704 Medical
KF530080	Town,C.D., Halpin,R.A., Ransier,A., Fedorova,N., Tsitrin,T., et al.	Submitted (30-JUL-2013) J. Craig Venter Institute, 9704 Medical
KF530081	Town,C.D., Halpin,R.A., Ransier,A., Fedorova,N., Tsitrin,T., et al.	Submitted (30-JUL-2013) J. Craig Venter Institute, 9704 Medical
KF530082	Town,C.D., Halpin,R.A., Ransier,A., Fedorova,N., Tsitrin,T., et al.	Submitted (30-JUL-2013) J. Craig Venter Institute, 9704 Medical
KF530083	Town,C.D., Halpin,R.A., Ransier,A., Fedorova,N., Tsitrin,T., et al.	Submitted (30-JUL-2013) J. Craig Venter Institute, 9704 Medical
KF530084	Town,C.D., Halpin,R.A., Ransier,A., Fedorova,N., Tsitrin,T., et al.	Submitted (30-JUL-2013) J. Craig Venter Institute, 9704 Medical
KF530086	Town,C.D., Halpin,R.A., Ransier,A., Fedorova,N., Tsitrin,T., et al.	Submitted (30-JUL-2013) J. Craig Venter Institute, 9704 Medical
KF530087	Town,C.D., Halpin,R.A., Ransier,A., Fedorova,N., Tsitrin,T., et al.	Submitted (30-JUL-2013) J. Craig Venter Institute, 9704 Medical
KF530088	Town,C.D., Halpin,R.A., Ransier,A., Fedorova,N., Tsitrin,T., et al.	Submitted (30-JUL-2013) J. Craig Venter Institute, 9704 Medical
KF530089	Town,C.D., Halpin,R.A., Ransier,A., Fedorova,N., Tsitrin,T., et al.	Submitted (30-JUL-2013) J. Craig Venter Institute, 9704 Medical
KF530092	Town,C.D., Halpin,R.A., Ransier,A., Fedorova,N., Tsitrin,T., et al.	Submitted (30-JUL-2013) J. Craig Venter Institute, 9704 Medical
KF530093	Town,C.D., Halpin,R.A., Ransier,A., Fedorova,N., Tsitrin,T., et al.	Submitted (30-JUL-2013) J. Craig Venter Institute, 9704 Medical
KF530094	Town,C.D., Halpin,R.A., Ransier,A., Fedorova,N., Tsitrin,T., et al.	Submitted (30-JUL-2013) J. Craig Venter Institute, 9704 Medical
KF530095	Town,C.D., Halpin,R.A., Ransier,A., Fedorova,N., Tsitrin,T., et al.	Submitted (30-JUL-2013) J. Craig Venter Institute, 9704 Medical
KF530096	Town,C.D., Halpin,R.A., Ransier,A., Fedorova,N., Tsitrin,T., et al.	Submitted (30-JUL-2013) J. Craig Venter Institute, 9704 Medical
KF530097	Town,C.D., Halpin,R.A., Ransier,A., Fedorova,N., Tsitrin,T., et al.	Submitted (30-JUL-2013) J. Craig Venter Institute, 9704 Medical
KF530098	Town,C.D., Halpin,R.A., Ransier,A., Fedorova,N., Tsitrin,T., et al.	Submitted (30-JUL-2013) J. Craig Venter Institute, 9704 Medical
KF530099	Town,C.D., Halpin,R.A., Ransier,A., Fedorova,N., Tsitrin,T., et al.	Submitted (30-JUL-2013) J. Craig Venter Institute, 9704 Medical
KF572805	Zhang,Y., Li,J., Xiao,Y., Zhang,J., Wang,Y., Chen,L., et al.	J. Infect. (2014) In press
KF572807	Zhang,Y., Li,J., Xiao,Y., Zhang,J., Wang,Y., Chen,L., et al.	J. Infect. (2014) In press
KF572809	Zhang,Y., Li,J., Xiao,Y., Zhang,J., Wang,Y., Chen,L., et al.	J. Infect. (2014) In press
KF572810	Zhang,Y., Li,J., Xiao,Y., Zhang,J., Wang,Y., Chen,L., et al.	J. Infect. (2014) In press
KF572811	Zhang,Y., Li,J., Xiao,Y., Zhang,J., Wang,Y., Chen,L., et al.	J. Infect. (2014) In press
KF572812	Zhang,Y., Li,J., Xiao,Y., Zhang,J., Wang,Y., Chen,L., et al.	J. Infect. (2014) In press
KF572813	Zhang,Y., Li,J., Xiao,Y., Zhang,J., Wang,Y., Chen,L., et al.	J. Infect. (2014) In press
KF572814	Zhang,Y., Li,J., Xiao,Y., Zhang,J., Wang,Y., Chen,L., et al.	J. Infect. (2014) In press
KF572816	Zhang,Y., Li,J., Xiao,Y., Zhang,J., Wang,Y., Chen,L., et al.	J. Infect. (2014) In press
KF572817	Zhang,Y., Li,J., Xiao,Y., Zhang,J., Wang,Y., Chen,L., et al.	J. Infect. (2014) In press
KF572819	Zhang,Y., Li,J., Xiao,Y., Zhang,J., Wang,Y., Chen,L., et al.	J. Infect. (2014) In press
KF572820	Zhang,Y., Li,J., Xiao,Y., Zhang,J., Wang,Y., Chen,L., et al.	J. Infect. (2014) In press
KF572822	Zhang,Y., Li,J., Xiao,Y., Zhang,J., Wang,Y., Chen,L., et al.	J. Infect. (2014) In press
KF572823	Zhang,Y., Li,J., Xiao,Y., Zhang,J., Wang,Y., Chen,L., et al.	J. Infect. (2014) In press
KF572824	Zhang,Y., Li,J., Xiao,Y., Zhang,J., Wang,Y., Chen,L., et al.	J. Infect. (2014) In press
KF572825	Zhang,Y., Li,J., Xiao,Y., Zhang,J., Wang,Y., Chen,L., et al.	J. Infect. (2014) In press
KF572827	Zhang,Y., Li,J., Xiao,Y., Zhang,J., Wang,Y., Chen,L., et al.	J. Infect. (2014) In press
KF572830	Zhang,Y., Li,J., Xiao,Y., Zhang,J., Wang,Y., Chen,L., et al.	J. Infect. (2014) In press
KF572831	Zhang,Y., Li,J., Xiao,Y., Zhang,J., Wang,Y., Chen,L., et al.	J. Infect. (2014) In press
KF572832	Zhang,Y., Li,J., Xiao,Y., Zhang,J., Wang,Y., Chen,L., et al.	J. Infect. (2014) In press
KF572833	Zhang,Y., Li,J., Xiao,Y., Zhang,J., Wang,Y., Chen,L., et al.	J. Infect. (2014) In press
KF572834	Zhang,Y., Li,J., Xiao,Y., Zhang,J., Wang,Y., Chen,L., et al.	J. Infect. (2014) In press
KF572835	Zhang,Y., Li,J., Xiao,Y., Zhang,J., Wang,Y., Chen,L., et al.	J. Infect. (2014) In press
KF572842	Zhang,Y., Li,J., Xiao,Y., Zhang,J., Wang,Y., Chen,L., et al.	J. Infect. (2014) In press
KF572843	Zhang,Y., Li,J., Xiao,Y., Zhang,J., Wang,Y., Chen,L., et al.	J. Infect. (2014) In press
KF572845	Zhang,Y., Li,J., Xiao,Y., Zhang,J., Wang,Y., Chen,L., et al.	J. Infect. (2014) In press
KF572846	Zhang,Y., Li,J., Xiao,Y., Zhang,J., Wang,Y., Chen,L., et al.	J. Infect. (2014) In press
KF572847	Zhang,Y., Li,J., Xiao,Y., Zhang,J., Wang,Y., Chen,L., et al.	J. Infect. (2014) In press
KF572849	Zhang,Y., Li,J., Xiao,Y., Zhang,J., Wang,Y., Chen,L., et al.	J. Infect. (2014) In press
KF572850	Zhang,Y., Li,J., Xiao,Y., Zhang,J., Wang,Y., Chen,L., et al.	J. Infect. (2014) In press
KF572851	Zhang,Y., Li,J., Xiao,Y., Zhang,J., Wang,Y., Chen,L., et al.	J. Infect. (2014) In press
KF572853	Zhang,Y., Li,J., Xiao,Y., Zhang,J., Wang,Y., Chen,L., et al.	J. Infect. (2014) In press
KF572854	Zhang,Y., Li,J., Xiao,Y., Zhang,J., Wang,Y., Chen,L., et al.	J. Infect. (2014) In press
KF572856	Zhang,Y., Li,J., Xiao,Y., Zhang,J., Wang,Y., Chen,L., et al.	J. Infect. (2014) In press
KF572858	Zhang,Y., Li,J., Xiao,Y., Zhang,J., Wang,Y., Chen,L., et al.	J. Infect. (2014) In press
KF572861	Zhang,Y., Li,J., Xiao,Y., Zhang,J., Wang,Y., Chen,L., et al.	J. Infect. (2014) In press
KF572862	Zhang,Y., Li,J., Xiao,Y., Zhang,J., Wang,Y., Chen,L., et al.	J. Infect. (2014) In press
KF572864	Zhang,Y., Li,J., Xiao,Y., Zhang,J., Wang,Y., Chen,L., et al.	J. Infect. (2014) In press
KF572870	Zhang,Y., Li,J., Xiao,Y., Zhang,J., Wang,Y., Chen,L., et al.	J. Infect. (2014) In press
KF572871	Zhang,Y., Li,J., Xiao,Y., Zhang,J., Wang,Y., Chen,L., et al.	J. Infect. (2014) In press
KF963230	Kin,N., Miszczak,F., Lin,W., Gouilh,M.A. and Vabret,A. et al.	Viruses 7 (5), 2358-2377 (2015)
KF963231	Kin,N., Miszczak,F., Lin,W., Gouilh,M.A. and Vabret,A. et al.	Viruses 7 (5), 2358-2377 (2015)
KF963232	Kin,N., Miszczak,F., Lin,W., Gouilh,M.A. and Vabret,A. et al.	Viruses 7 (5), 2358-2377 (2015)
KF963233	Kin,N., Miszczak,F., Lin,W., Gouilh,M.A. and Vabret,A. et al.	Viruses 7 (5), 2358-2377 (2015)
KF963234	Kin,N., Miszczak,F., Lin,W., Gouilh,M.A. and Vabret,A. et al.	Viruses 7 (5), 2358-2377 (2015)
KF963235	Kin,N., Miszczak,F., Lin,W., Gouilh,M.A. and Vabret,A. et al.	Viruses 7 (5), 2358-2377 (2015)
KF963237	Kin,N., Miszczak,F., Lin,W., Gouilh,M.A. and Vabret,A. et al.	Viruses 7 (5), 2358-2377 (2015)
KF963238	Kin,N., Miszczak,F., Lin,W., Gouilh,M.A. and Vabret,A. et al.	Viruses 7 (5), 2358-2377 (2015)
KF963239	Kin,N., Miszczak,F., Lin,W., Gouilh,M.A. and Vabret,A. et al.	Viruses 7 (5), 2358-2377 (2015)
KF963240	Kin,N., Miszczak,F., Lin,W., Gouilh,M.A. and Vabret,A. et al.	Viruses 7 (5), 2358-2377 (2015)
KF963241	Kin,N., Miszczak,F., Lin,W., Gouilh,M.A. and Vabret,A. et al.	Viruses 7 (5), 2358-2377 (2015)
KF963242	Kin,N., Miszczak,F., Lin,W., Gouilh,M.A. and Vabret,A. et al.	Viruses 7 (5), 2358-2377 (2015)
KF963243	Kin,N., Miszczak,F., Lin,W., Gouilh,M.A. and Vabret,A. et al.	Viruses 7 (5), 2358-2377 (2015)
KX344031	Taboada,B., Isa,P.A., Espinoza,M.A., Aponte,F., Arias-Ortiz,M., et al.	Unpublished
KY369905	Greninger,A.L., Makhsous,N., Kuypers,J.M., Shean,R.C. and et al.	Submitted (16-DEC-2016) Lab Medicine, UW, 1616 Eastlake Avenue,
KY369906	Greninger,A.L., Makhsous,N., Kuypers,J.M., Shean,R.C. and et al.	Submitted (16-DEC-2016) Lab Medicine, UW, 1616 Eastlake Avenue,
KY369907	Greninger,A.L., Makhsous,N., Kuypers,J.M., Shean,R.C. and et al.	Submitted (09-JAN-2017) Lab Medicine, UW, 1616 Eastlake Avenue,
KY967356	Greninger,A.L., Makhsous,N., Kuypers,J.M., Shean,R.C. and et al.	Unpublished
KY967358	Greninger,A.L., Makhsous,N., Kuypers,J.M., Shean,R.C. and et al.	Unpublished
KY967359	Greninger,A.L., Makhsous,N., Kuypers,J.M., Shean,R.C. and et al.	Unpublished
KY983583	Greninger,A.L., Makhsous,N., Kuypers,J., Shean,R.C. and Jerome,K.R. et al.	Unpublished
KY983588	Greninger,A.L., Makhsous,N., Kuypers,J., Shean,R.C. and Jerome,K.R. et al.	Unpublished
LC331071	Matoba,Y., Aoki,Y., Tanaka,S., Unno,M., Komabayashi,K., Ikeda,T., et al.	Jpn J Infect Dis 71 (2), 167-169 (2018)
LC331079	Matoba,Y., Aoki,Y., Tanaka,S., Unno,M., Komabayashi,K., Ikeda,T., et al.	Jpn J Infect Dis 71 (2), 167-169 (2018)
LC331080	Matoba,Y., Aoki,Y., Tanaka,S., Unno,M., Komabayashi,K., Ikeda,T., et al.	Jpn J Infect Dis 71 (2), 167-169 (2018)
LC331086	Matoba,Y., Aoki,Y., Tanaka,S., Unno,M., Komabayashi,K., Ikeda,T., et al.	Jpn J Infect Dis 71 (2), 167-169 (2018)
LC331087	Matoba,Y., Aoki,Y., Tanaka,S., Unno,M., Komabayashi,K., Ikeda,T., et al.	Jpn J Infect Dis 71 (2), 167-169 (2018)
LC331090	Matoba,Y., Aoki,Y., Tanaka,S., Unno,M., Komabayashi,K., Ikeda,T., et al.	Jpn J Infect Dis 71 (2), 167-169 (2018)
LC331093	Matoba,Y., Aoki,Y., Tanaka,S., Unno,M., Komabayashi,K., Ikeda,T., et al.	Jpn J Infect Dis 71 (2), 167-169 (2018)
LC506756	Komabayashi,K., Matoba,Y., Tanaka,S., Seto,J., Aoki,Y., Ikeda,T., et al.	J Med Virol 93 (2), 945-951 (2021)
LC506758	Komabayashi,K., Matoba,Y., Tanaka,S., Seto,J., Aoki,Y., Ikeda,T., et al.	J Med Virol 93 (2), 945-951 (2021)
LC506760	Komabayashi,K., Matoba,Y., Tanaka,S., Seto,J., Aoki,Y., Ikeda,T., et al.	J Med Virol 93 (2), 945-951 (2021)
LC506761	Komabayashi,K., Matoba,Y., Tanaka,S., Seto,J., Aoki,Y., Ikeda,T., et al.	J Med Virol 93 (2), 945-951 (2021)
LC506763	Komabayashi,K., Matoba,Y., Tanaka,S., Seto,J., Aoki,Y., Ikeda,T., et al.	J Med Virol 93 (2), 945-951 (2021)
LC506766	Komabayashi,K., Matoba,Y., Tanaka,S., Seto,J., Aoki,Y., Ikeda,T., et al.	J Med Virol 93 (2), 945-951 (2021)
LC506768	Komabayashi,K., Matoba,Y., Tanaka,S., Seto,J., Aoki,Y., Ikeda,T., et al.	J Med Virol 93 (2), 945-951 (2021)
LC506778	Komabayashi,K., Matoba,Y., Tanaka,S., Seto,J., Aoki,Y., Ikeda,T., et al.	J Med Virol 93 (2), 945-951 (2021)
LC506781	Komabayashi,K., Matoba,Y., Tanaka,S., Seto,J., Aoki,Y., Ikeda,T., et al.	J Med Virol 93 (2), 945-951 (2021)
LC506784	Komabayashi,K., Matoba,Y., Tanaka,S., Seto,J., Aoki,Y., Ikeda,T., et al.	J Med Virol 93 (2), 945-951 (2021)
LC506785	Komabayashi,K., Matoba,Y., Tanaka,S., Seto,J., Aoki,Y., Ikeda,T., et al.	J Med Virol 93 (2), 945-951 (2021)
LC506787	Komabayashi,K., Matoba,Y., Tanaka,S., Seto,J., Aoki,Y., Ikeda,T., et al.	J Med Virol 93 (2), 945-951 (2021)
LC506801	Komabayashi,K., Matoba,Y., Tanaka,S., Seto,J., Aoki,Y., Ikeda,T., et al.	J Med Virol 93 (2), 945-951 (2021)
LC506803	Komabayashi,K., Matoba,Y., Tanaka,S., Seto,J., Aoki,Y., Ikeda,T., et al.	J Med Virol 93 (2), 945-951 (2021)
LC506805	Komabayashi,K., Matoba,Y., Tanaka,S., Seto,J., Aoki,Y., Ikeda,T., et al.	J Med Virol 93 (2), 945-951 (2021)
LC506807	Komabayashi,K., Matoba,Y., Tanaka,S., Seto,J., Aoki,Y., Ikeda,T., et al.	J Med Virol 93 (2), 945-951 (2021)
LC506809	Komabayashi,K., Matoba,Y., Tanaka,S., Seto,J., Aoki,Y., Ikeda,T., et al.	J Med Virol 93 (2), 945-951 (2021)
LC506814	Komabayashi,K., Matoba,Y., Tanaka,S., Seto,J., Aoki,Y., Ikeda,T., et al.	J Med Virol 93 (2), 945-951 (2021)
LC506817	Komabayashi,K., Matoba,Y., Tanaka,S., Seto,J., Aoki,Y., Ikeda,T., et al.	J Med Virol 93 (2), 945-951 (2021)
LC506818	Komabayashi,K., Matoba,Y., Tanaka,S., Seto,J., Aoki,Y., Ikeda,T., et al.	J Med Virol 93 (2), 945-951 (2021)
LC506821	Komabayashi,K., Matoba,Y., Tanaka,S., Seto,J., Aoki,Y., Ikeda,T., et al.	J Med Virol 93 (2), 945-951 (2021)
LC506826	Komabayashi,K., Matoba,Y., Tanaka,S., Seto,J., Aoki,Y., Ikeda,T., et al.	J Med Virol 93 (2), 945-951 (2021)
LC506832	Komabayashi,K., Matoba,Y., Tanaka,S., Seto,J., Aoki,Y., Ikeda,T., et al.	J Med Virol 93 (2), 945-951 (2021)
LC506839	Komabayashi,K., Matoba,Y., Tanaka,S., Seto,J., Aoki,Y., Ikeda,T., et al.	J Med Virol 93 (2), 945-951 (2021)
LC506840	Komabayashi,K., Matoba,Y., Tanaka,S., Seto,J., Aoki,Y., Ikeda,T., et al.	J Med Virol 93 (2), 945-951 (2021)
LC506846	Komabayashi,K., Matoba,Y., Tanaka,S., Seto,J., Aoki,Y., Ikeda,T., et al.	J Med Virol 93 (2), 945-951 (2021)
LC506851	Komabayashi,K., Matoba,Y., Tanaka,S., Seto,J., Aoki,Y., Ikeda,T., et al.	J Med Virol 93 (2), 945-951 (2021)
LC506855	Komabayashi,K., Matoba,Y., Tanaka,S., Seto,J., Aoki,Y., Ikeda,T., et al.	J Med Virol 93 (2), 945-951 (2021)
LC506856	Komabayashi,K., Matoba,Y., Tanaka,S., Seto,J., Aoki,Y., Ikeda,T., et al.	J Med Virol 93 (2), 945-951 (2021)
LC506859	Komabayashi,K., Matoba,Y., Tanaka,S., Seto,J., Aoki,Y., Ikeda,T., et al.	J Med Virol 93 (2), 945-951 (2021)
LC506867	Komabayashi,K., Matoba,Y., Tanaka,S., Seto,J., Aoki,Y., Ikeda,T., et al.	J Med Virol 93 (2), 945-951 (2021)
LC506870	Komabayashi,K., Matoba,Y., Tanaka,S., Seto,J., Aoki,Y., Ikeda,T., et al.	J Med Virol 93 (2), 945-951 (2021)
LC506871	Komabayashi,K., Matoba,Y., Tanaka,S., Seto,J., Aoki,Y., Ikeda,T., et al.	J Med Virol 93 (2), 945-951 (2021)
LC506884	Komabayashi,K., Matoba,Y., Tanaka,S., Seto,J., Aoki,Y., Ikeda,T., et al.	J Med Virol 93 (2), 945-951 (2021)
LC506886	Komabayashi,K., Matoba,Y., Tanaka,S., Seto,J., Aoki,Y., Ikeda,T., et al.	J Med Virol 93 (2), 945-951 (2021)
LC506887	Komabayashi,K., Matoba,Y., Tanaka,S., Seto,J., Aoki,Y., Ikeda,T., et al.	J Med Virol 93 (2), 945-951 (2021)
LC506892	Komabayashi,K., Matoba,Y., Tanaka,S., Seto,J., Aoki,Y., Ikeda,T., et al.	J Med Virol 93 (2), 945-951 (2021)
LC506898	Komabayashi,K., Matoba,Y., Tanaka,S., Seto,J., Aoki,Y., Ikeda,T., et al.	J Med Virol 93 (2), 945-951 (2021)
LC506899	Komabayashi,K., Matoba,Y., Tanaka,S., Seto,J., Aoki,Y., Ikeda,T., et al.	J Med Virol 93 (2), 945-951 (2021)
LC506901	Komabayashi,K., Matoba,Y., Tanaka,S., Seto,J., Aoki,Y., Ikeda,T., et al.	J Med Virol 93 (2), 945-951 (2021)
LC506908	Komabayashi,K., Matoba,Y., Tanaka,S., Seto,J., Aoki,Y., Ikeda,T., et al.	J Med Virol 93 (2), 945-951 (2021)
LC506909	Komabayashi,K., Matoba,Y., Tanaka,S., Seto,J., Aoki,Y., Ikeda,T., et al.	J Med Virol 93 (2), 945-951 (2021)
LC506910	Komabayashi,K., Matoba,Y., Tanaka,S., Seto,J., Aoki,Y., Ikeda,T., et al.	J Med Virol 93 (2), 945-951 (2021)
LC506911	Komabayashi,K., Matoba,Y., Tanaka,S., Seto,J., Aoki,Y., Ikeda,T., et al.	J Med Virol 93 (2), 945-951 (2021)
LC506917	Komabayashi,K., Matoba,Y., Tanaka,S., Seto,J., Aoki,Y., Ikeda,T., et al.	J Med Virol 93 (2), 945-951 (2021)
LC506920	Komabayashi,K., Matoba,Y., Tanaka,S., Seto,J., Aoki,Y., Ikeda,T., et al.	J Med Virol 93 (2), 945-951 (2021)
LC506927	Komabayashi,K., Matoba,Y., Tanaka,S., Seto,J., Aoki,Y., Ikeda,T., et al.	J Med Virol 93 (2), 945-951 (2021)
LC506929	Komabayashi,K., Matoba,Y., Tanaka,S., Seto,J., Aoki,Y., Ikeda,T., et al.	J Med Virol 93 (2), 945-951 (2021)
LC506931	Komabayashi,K., Matoba,Y., Tanaka,S., Seto,J., Aoki,Y., Ikeda,T., et al.	J Med Virol 93 (2), 945-951 (2021)
LC506941	Komabayashi,K., Matoba,Y., Tanaka,S., Seto,J., Aoki,Y., Ikeda,T., et al.	J Med Virol 93 (2), 945-951 (2021)
LC506949	Komabayashi,K., Matoba,Y., Tanaka,S., Seto,J., Aoki,Y., Ikeda,T., et al.	J Med Virol 93 (2), 945-951 (2021)
MF314143	Dinwiddie,D.L., Kennedy,J.L., Schwalm,K.C., Stoner,A.N. and et al.	Submitted (09-JUN-2017) Pediatrics, University of New Mexico, 1
MF374983	Dinwiddie,D.L., Schwalm,K.C., Denson,J.L. and Dehority,W.N. et al.	Unpublished
MF374985	Dinwiddie,D.L., Schwalm,K.C., Denson,J.L. and Dehority,W.N. et al.	Unpublished
MF996608	Liu,P., Shi,L., Zhang,W., He,J., Liu,C., Zhao,C., Kong,S.K., et al.	Virol. J. 14 (1), 230 (2017)
MF996611	Liu,P., Shi,L., Zhang,W., He,J., Liu,C., Zhao,C., Kong,S.K., et al.	Virol. J. 14 (1), 230 (2017)
MF996612	Liu,P., Shi,L., Zhang,W., He,J., Liu,C., Zhao,C., Kong,S.K., et al.	Virol. J. 14 (1), 230 (2017)
MF996614	Liu,P., Shi,L., Zhang,W., He,J., Liu,C., Zhao,C., Kong,S.K., et al.	Virol. J. 14 (1), 230 (2017)
MF996615	Liu,P., Shi,L., Zhang,W., He,J., Liu,C., Zhao,C., Kong,S.K., et al.	Virol. J. 14 (1), 230 (2017)
MF996618	Liu,P., Shi,L., Zhang,W., He,J., Liu,C., Zhao,C., Kong,S.K., et al.	Virol. J. 14 (1), 230 (2017)
MH121121	Dinwiddie,D.L., Putt,C.M., Thompson,T.M., Abramo,T.J., Stoner,A.N., et al.	Unpublished
MN026165	Kamau,E., Luka,M.M., de Laurent,Z.R., Adema,I., Agoti,C.N. and et al.	Unpublished
MN306036	Lin,M.J., Tait,A. and Greninger,A.L. et al.	Unpublished
MN306041	Lin,M.J., Tait,A. and Greninger,A.L. et al.	Unpublished
MN306043	Lin,M.J., Tait,A. and Greninger,A.L. et al.	Unpublished
MN306053	Lin,M.J., Tait,A. and Greninger,A.L. et al.	Unpublished
MN310476	Lin,M.J., Tait,A. and Greninger,A.L. et al.	Unpublished
MN310478	Lin,M.J., Tait,A. and Greninger,A.L. et al.	Unpublished
