# Supplementary material for: A Bayesian approach to infer recombination patterns in coronaviruses
Source: Nat Commun. 2022 Jul 20;13:4186. doi: 10.1038/s41467-022-31749-8 (PMC9297283; doi:10.1038/s41467-022-31749-8)
Supplement: Supplementary file 4 — Supplementary Data 1 [file 41467_2022_31749_MOESM4_ESM.zip › acession_SARS-like.tsv]

accession	Authors	Journal
KY417142	Hu,B., Zeng,L.P., Yang,X.L., Ge,X.Y., Zhang,W., Li,B., Xie,J.Z., et al.	PLoS Pathog. 13 (11), e1006698 (2017)
AY278487	Wu,Q., Zhang,Y., Lu,H., Wang,J., He,X., Liu,Y., Ye,C., Lin,W., et al.	Genomics Proteomics Bioinformatics 1 (2), 131-144 (2003)
KY352407	Tao,Y. and Tong,S. et al.	Microbiol Resour Announc 8 (28), e00548-19 (2019)
AY345988	Chim,S.S.C., Tsui,S.K.W., Chan,K.C.A., Au,T.C.C., Hung,E.C.W., et al.	Lancet 362 (9398), 1807-1808 (2003)
AY568539	Song,H.D., Tu,C.C., Zhang,G.W., Wang,S.Y., Zheng,K., Lei,L.C., et al.	Proc. Natl. Acad. Sci. U.S.A. 102 (7), 2430-2435 (2005)
AY613947	Song,H.D., Tu,C.C., Zhang,G.W., Wang,S.Y., Zheng,K., Lei,L.C., et al.	Proc. Natl. Acad. Sci. U.S.A. 102 (7), 2430-2435 (2005)
AY545918	Guan,Y. et al.	Unpublished
LC522972	removed
KF569996	He,B., Zhang,Y., Xu,L., Yang,W., Yang,F., Feng,Y., Xia,L., Zhou,J., et al.	J. Virol. 88 (12), 7070-7082 (2014)
MT072688	Bastola,A., Sah,R., Rodriguez-Morales,A.J., Lal,B.K., Jha,R., et al.	Lancet Infect Dis (2020) In press
AY613949	Song,H.D., Tu,C.C., Zhang,G.W., Wang,S.Y., Zheng,K., Lei,L.C., et al.	Proc. Natl. Acad. Sci. U.S.A. 102 (7), 2430-2435 (2005)
AY613948	Song,H.D., Tu,C.C., Zhang,G.W., Wang,S.Y., Zheng,K., Lei,L.C., et al.	Proc. Natl. Acad. Sci. U.S.A. 102 (7), 2430-2435 (2005)
KY417145	Hu,B., Zeng,L.P., Yang,X.L., Ge,X.Y., Zhang,W., Li,B., Xie,J.Z., et al.	PLoS Pathog. 13 (11), e1006698 (2017)
KC881006	Ge,X.Y., Li,J.L., Yang,X.L., Chmura,A.A., Zhu,G., Epstein,J.H., et al.	Nature 503, 535-538 (2013)
KY417143	Hu,B., Zeng,L.P., Yang,X.L., Ge,X.Y., Zhang,W., Li,B., Xie,J.Z., et al.	PLoS Pathog. 13 (11), e1006698 (2017)
KY417144	Hu,B., Zeng,L.P., Yang,X.L., Ge,X.Y., Zhang,W., Li,B., Xie,J.Z., et al.	PLoS Pathog. 13 (11), e1006698 (2017)
KY417146	Hu,B., Zeng,L.P., Yang,X.L., Ge,X.Y., Zhang,W., Li,B., Xie,J.Z., et al.	PLoS Pathog. 13 (11), e1006698 (2017)
KY417148	Hu,B., Zeng,L.P., Yang,X.L., Ge,X.Y., Zhang,W., Li,B., Xie,J.Z., et al.	PLoS Pathog. 13 (11), e1006698 (2017)
KY417149	Hu,B., Zeng,L.P., Yang,X.L., Ge,X.Y., Zhang,W., Li,B., Xie,J.Z., et al.	PLoS Pathog. 13 (11), e1006698 (2017)
KY417150	Hu,B., Zeng,L.P., Yang,X.L., Ge,X.Y., Zhang,W., Li,B., Xie,J.Z., et al.	PLoS Pathog. 13 (11), e1006698 (2017)
FJ588686	Yuan,J., Hon,C.C., Li,Y., Wang,D., Xu,G., Zhang,H., Zhou,P., et al.	J. Gen. Virol. 91 (PT 4), 1058-1062 (2010)
KY417151	Hu,B., Zeng,L.P., Yang,X.L., Ge,X.Y., Zhang,W., Li,B., Xie,J.Z., et al.	PLoS Pathog. 13 (11), e1006698 (2017)
KY417152	Hu,B., Zeng,L.P., Yang,X.L., Ge,X.Y., Zhang,W., Li,B., Xie,J.Z., et al.	PLoS Pathog. 13 (11), e1006698 (2017)
KC881005	Ge,X.Y., Li,J.L., Yang,X.L., Chmura,A.A., Zhu,G., Epstein,J.H., et al.	Nature 503, 535-538 (2013)
AY559081	Vega,V.B., Ruan,Y., Liu,J., Lee,W.H., Wei,C.L., Se-Thoe,S.Y., et al.	BMC Infect. Dis. 4, 32 (2004)
MT093571	Bengner,M., Palmerus,M., Lindsjo,O., Lind Karlberg,M., Monteil,V., et al.	Submitted (20-FEB-2020) Unit for Laboratory Development and
AY502929	Yeh,S.H., Wang,H.Y., Tsai,C.Y., Kao,C.L., Yang,J.Y., Liu,H.W., et al.	Proc. Natl. Acad. Sci. U.S.A. 101 (8), 2542-2547 (2004)
MN994467	Uehara,A., Queen,K., Tao,Y., Li,Y., Paden,C.R., Zhang,J., Lu,X., et al.	Unpublished
MN988713	Tao,Y., Queen,K., Paden,C.R., Zhang,J., Li,Y., Uehara,A., Lu,X., et al.	Unpublished
KF367457	Ge,X.Y., Li,J.L., Yang,X.L., Chmura,A.A., Zhu,G., Epstein,J.H., et al.	Nature (2013) In press
MN908947	Wu,F., Zhao,S., Yu,B., Chen,Y.M., Wang,W., Song,Z.G., Hu,Y., et al.	Nature 579 (7798), 265-269 (2020)
MN996529	Zhou,P., Yang,X.-L., Wang,X.-G., Hu,B., Zhang,L., Zhang,W., et al.	Nature 579 (7798), 270-273 (2020)
MT049951	Fu,X., Li,D. and Sun,Y. et al.	Unpublished
MG772933	Hu,D., Zhu,C., Ai,L., He,T., Wang,Y., Ye,F., Yang,L., Ding,C., et al.	Emerg Microbes Infect 7 (1), 154 (2018)
MG772934	Hu,D., Zhu,C., Ai,L., He,T., Wang,Y., Ye,F., Yang,L., Ding,C., et al.	Emerg Microbes Infect 7 (1), 154 (2018)
AY572038	Wang,M., Yan,M., Xu,H., Liang,W., Kan,B., Zheng,B., Chen,H., et al.	Emerging Infect. Dis. 11 (12), 1860-1865 (2005)
