# Supplementary material for: A Bayesian approach to infer recombination patterns in coronaviruses
Source: Nat Commun. 2022 Jul 20;13:4186. doi: 10.1038/s41467-022-31749-8 (PMC9297283; doi:10.1038/s41467-022-31749-8)
Supplement: Supplementary file 6 — Source Data [file 41467_2022_31749_MOESM6_ESM.zip]

Archive with 54 entries (51 files):
- Source_Figure3/
- Source_Figure3/oc43_nonstructural2_bhatt_analysis_bootstrapped.json
- Source_Figure3/nl63_s1_bhatt_analysis_bootstrapped.json
- Source_Figure3/229e_protein4b_bhatt_analysis_bootstrapped.json
- Source_Figure3/oc43_membrane_bhatt_analysis_bootstrapped.json
- Source_Figure3/229e_envelope_bhatt_analysis_bootstrapped.json
- Source_Figure3/229e_s2_bhatt_analysis_bootstrapped.json
- Source_Figure3/229e_nucleocapsid_bhatt_analysis_bootstrapped.json
- Source_Figure3/nl63_protein3_bhatt_analysis_bootstrapped.json
- Source_Figure3/229e_s1_bhatt_analysis_bootstrapped.json
- Source_Figure3/oc43_nucleocapsid_bhatt_analysis_bootstrapped.json
- Source_Figure3/nl63_nucleocapsid_bhatt_analysis_bootstrapped.json
- Source_Figure3/oc43_envelope_bhatt_analysis_bootstrapped.json
- Source_Figure3/229e_protein4a_bhatt_analysis_bootstrapped.json
- Source_Figure3/229e_membrane_bhatt_analysis_bootstrapped.json
- Source_Figure3/nl63_s2_bhatt_analysis_bootstrapped.json
- Source_Figure3/oc43_n2protein_bhatt_analysis_bootstrapped.json
- Source_Figure3/nl63_subunits.log
- Source_Figure3/nl63_rdrp_bhatt_analysis_bootstrapped.json
- Source_Figure3/nl63_replicase1ab_bhatt_analysis_bootstrapped.json
- Source_Figure3/oc43_he_bhatt_analysis_bootstrapped.json
- Source_Figure3/oc43_all.log
- __MACOSX/Source_Figure3/._oc43_all.log
- Source_Figure3/nl63_envelope_bhatt_analysis_bootstrapped.json
- Source_Figure3/oc43_spike_bhatt_analysis_bootstrapped.json
- Source_Figure3/oc43_s1_bhatt_analysis_bootstrapped.json
- Source_Figure3/229e_subunits.log
- Source_Figure3/oc43_replicase1ab_bhatt_analysis_bootstrapped.json
- Source_Figure3/oc43_rdrp_bhatt_analysis_bootstrapped.json
- Source_Figure3/229e_replicase1ab_bhatt_analysis_bootstrapped.json
- Source_Figure3/oc43_nonstructural2a_bhatt_analysis_bootstrapped.json
- Source_Figure3/229e_rdrp_bhatt_analysis_bootstrapped.json
- __MACOSX/Source_Figure3/._229e_rdrp_bhatt_analysis_bootstrapped.json
- Source_Figure3/nl63_membrane_bhatt_analysis_bootstrapped.json
- Source_Figure3/oc43_s2_bhatt_analysis_bootstrapped.json
- Source_Figure3/nl63_spike_bhatt_analysis_bootstrapped.json
- Source_Figure3/229e_spike_bhatt_analysis_bootstrapped.json
- Source_Figure2/
- Source_Figure2/h3n2_sub0_rep0.xml
- Source_Figure2/oc43_all.tree
- __MACOSX/Source_Figure2/._oc43_all.tree
- Source_Figure2/nl63_all.tree
- __MACOSX/Source_Figure2/._nl63_all.tree
- Source_Figure2/mers_all.tree
- __MACOSX/Source_Figure2/._mers_all.tree
- Source_Figure2/229e_all.tree
- __MACOSX/Source_Figure2/._229e_all.tree
- Source_Figure2/InfB_sub0_rep0.xml
- __MACOSX/Source_Figure2/._InfB_sub0_rep0.xml
- Source_Figure1/
- Source_Figure1/sars-like_all.wuhan.tsv
- __MACOSX/Source_Figure1/._sars-like_all.wuhan.tsv
- Source_Figure1/sars-like_all.tree
- __MACOSX/Source_Figure1/._sars-like_all.tree
