# Supplementary material for: A Bayesian approach to infer recombination patterns in coronaviruses
Source: Nat Commun. 2022 Jul 20;13:4186. doi: 10.1038/s41467-022-31749-8 (PMC9297283; doi:10.1038/s41467-022-31749-8)
Supplement: Supplementary file 6 — Source Data [file 41467_2022_31749_MOESM6_ESM.zip › Source_Figure3/oc43_nonstructural2_bhatt_analysis_bootstrapped.json]

{"cov": "oc43", "gene": "nonstructural2", "window": 3, "clade": null, "min_seqs": 2, "midfreq_high": 0.75, "midfreq_low": 0.15, "window_midpoint": [1984.5, 1986.5, 1987.5, 1988.5, 1989.5, 1990.5, 1991.5, 1992.5, 1993.5, 1994.5, 1995.5, 1996.5, 1997.5, 1998.5, 1999.5, 2000.5, 2001.5, 2003.5, 2004.5, 2005.5, 2010.5, 2011.5, 2012.5, 2014.5, 2015.5, 2016.5, 2017.5], "adaptive_substitutions": [0.0, 0.0, 0.0, 0.0, 0.6146341463414635, 0.0, 0.0, 0.0, 0.7113821138211383, 0.7691056910569106, 0.0, 0.0, 0.0, 0.0, 0.15121951219512197, 0.8048780487804877, 0.0, 0.38211382113821135, 0.38211382113821135, 0.38211382113821135, 0.0, 0.0, 0.0, 0.23780487804878048, 0.3826558265582656, 0.3441734417344174, 0.3266814486326682], "adaptive_substitutions_per_codon": [0.0, 0.0, 0.0, 0.0, 0.001862527716186253, 0.0, 0.0, 0.0, 0.0021557033752155706, 0.0023306233062330623, 0.0, 0.0, 0.0, 0.0, 0.00045824094604582415, 0.0024390243902439024, 0.0, 0.001157920670115792, 0.001157920670115792, 0.001157920670115792, 0.0, 0.0, 0.0, 0.0007206208425720621, 0.001159563110782623, 0.0010429498234376285, 0.0009899437837353582], "rate_of_adaptation": 1.2423649997518196e-05, "bootstrap_adaptive_substitutions": [[0.0, 0.0, 0.0, 0.0, 0.0, 0.0, 0.0, 0.0, 0.0, 0.0, 0.0, 0.0, 0.0, 0.0, 0.7230769230769231, 1.2451923076923077, 0.0, 1.2692307692307692, 1.2692307692307692, 1.2692307692307692, 0.0, 0.0, 0.0, 0.9278846153846154, 0.9051282051282052, 0.8141025641025643, 0.772727272727273], [0.0, 0.0, 0.0, 0.0, 0.8, 0.0, 0.0, 0.0, 0.75, 0.8, 0.0, 0.0, 0.0, 0.0, 0.8, 1.5, 0.0, 1.0, 1.0, 1.0, 0.0, 0.0, 0.0, 0.875, 0.8666666666666667, 0.8333333333333334, 0.8181818181818182], [0.0, 0.0, 0.0, 0.0, 2.5423076923076926, 0.0, 0.0, 0.0, 2.6346153846153846, 2.907692307692308, 0.0, 0.0, 0.0, 0.0, 0.0, 0.0, 0.0, 0.0, 0.0, 0.0, 0.0, 0.0, 0.0, 0.0, 0.0, 0.0, 0.0], [0.0, 0.0, 0.0, 0.0, 0.8, 0.0, 0.0, 0.0, 0.75, 0.8, 0.0, 0.0, 0.0, 0.0, 0.0, 0.75, 0.0, 0.0, 0.0, 0.0, 0.0, 0.0, 0.0, 0.0, 0.0, 0.0, 0.0], [0.0, 0.0, 0.0, 0.0, 0.0, 0.0, 0.0, 0.0, 0.0, 0.0, 0.0, 0.0, 0.0, 0.0, 1.6, 3.0, 0.0, 2.0, 2.0, 2.0, 0.0, 0.0, 0.0, 1.75, 1.7333333333333334, 1.6666666666666667, 1.6363636363636365], [0.0, 0.0, 0.0, 0.0, 0.0, 0.0, 0.0, 0.0, 0.0, 0.0, 0.0, 0.0, 0.0, 0.0, 0.15121951219512197, 0.8048780487804877, 0.0, 0.38211382113821135, 0.38211382113821135, 0.38211382113821135, 0.0, 0.0, 0.0, 0.08333333333333326, 0.22818428184281847, 0.18970189701897033, 0.17220990391722102], [0.0, 0.0, 0.0, 0.0, 0.0, 0.0, 0.0, 0.0, 0.0, 0.0, 0.0, 0.0, 0.0, 0.0, 0.1403773584905662, 0.08679245283018866, 0.0, 0.3547169811320755, 0.3547169811320755, 0.3547169811320755, 0.0, 0.0, 0.0, 0.14905660377358487, 0.2835220125786164, 0.24779874213836472, 0.23156089193825047], [0.0, 0.0, 0.0, 0.0, 0.8, 0.0, 0.0, 0.0, 0.75, 0.8, 0.0, 0.0, 0.0, 0.0, 0.8, 1.5, 0.0, 1.0, 1.0, 1.0, 0.0, 0.0, 0.0, 0.875, 0.8666666666666667, 0.8333333333333334, 0.8181818181818182], [0.0, 0.0, 0.0, 0.0, 0.8, 0.0, 0.0, 0.0, 0.75, 0.8, 0.0, 0.0, 0.0, 0.0, 0.8, 0.75, 0.0, 1.0, 1.0, 1.0, 0.0, 0.0, 0.0, 0.875, 0.8666666666666667, 0.8333333333333334, 0.8181818181818182], [0.0, 0.0, 0.0, 0.0, 1.6, 0.0, 0.0, 0.0, 1.5, 1.6, 0.0, 0.0, 0.0, 0.0, 0.8, 0.75, 0.0, 1.0, 1.0, 1.0, 0.0, 0.0, 0.0, 0.875, 0.8666666666666667, 0.8333333333333334, 0.8181818181818182], [0.0, 0.0, 0.0, 0.0, 0.8, 0.0, 0.0, 0.0, 0.75, 0.8, 0.0, 0.0, 0.0, 0.0, 0.0, 0.75, 0.0, 0.0, 0.0, 0.0, 0.0, 0.0, 0.0, 0.0, 0.0, 0.0, 0.0], [0.0, 0.0, 0.0, 0.0, 1.383739837398374, 0.0, 0.0, 0.0, 1.4227642276422765, 1.5382113821138212, 0.0, 0.0, 0.0, 0.0, 0.0, 0.0, 0.0, 0.0, 0.0, 0.0, 0.0, 0.0, 0.0, 0.0, 0.0, 0.0, 0.0], [0.0, 0.0, 0.0, 0.0, 0.48659793814432994, 0.0, 0.0, 0.0, 0.7255154639175257, 0.7804123711340206, 0.0, 0.0, 0.0, 0.0, 0.29072164948453616, 0.2358247422680413, 0.0, 0.5103092783505154, 0.5103092783505154, 0.5103092783505154, 0.0, 0.0, 0.0, 0.666881443298969, 0.6577319587628866, 0.6211340206185567, 0.604498594189316], [0.0, 0.0, 0.0, 0.0, 0.0, 0.0, 0.0, 0.0, 0.0, 0.0, 0.0, 0.0, 0.0, 0.0, 0.0, 1.5, 0.0, 0.0, 0.0, 0.0, 0.0, 0.0, 0.0, 0.0, 0.0, 0.0, 0.0], [0.0, 0.0, 0.0, 0.0, 0.36153846153846164, 0.0, 0.0, 0.0, 0.6586538461538461, 0.726923076923077, 0.0, 0.0, 0.0, 0.0, 0.357692307692308, 0.8798076923076923, 0.0, 0.903846153846154, 0.903846153846154, 0.903846153846154, 0.0, 0.0, 0.0, 0.5625, 0.5397435897435898, 0.4487179487179489, 0.40734265734265773], [0.0, 0.0, 0.0, 0.0, 1.6, 0.0, 0.0, 0.0, 1.5, 1.6, 0.0, 0.0, 0.0, 0.0, 0.8, 1.5, 0.0, 1.0, 1.0, 1.0, 0.0, 0.0, 0.0, 0.875, 0.8666666666666667, 0.8333333333333334, 0.8181818181818182], [0.0, 0.0, 0.0, 0.0, 0.8, 0.0, 0.0, 0.0, 0.75, 0.8, 0.0, 0.0, 0.0, 0.0, 0.0, 0.0, 0.0, 0.0, 0.0, 0.0, 0.0, 0.0, 0.0, 0.0, 0.0, 0.0, 0.0], [0.0, 0.0, 0.0, 0.0, 0.36153846153846164, 0.0, 0.0, 0.0, 0.6586538461538461, 0.726923076923077, 0.0, 0.0, 0.0, 0.0, 0.35769230769230775, 1.5384615384615385, 0.0, 0.903846153846154, 0.903846153846154, 0.903846153846154, 0.0, 0.0, 0.0, 0.1971153846153848, 0.9051282051282052, 0.8141025641025643, 0.772727272727273], [0.0, 0.0, 0.0, 0.0, 1.453846153846154, 0.0, 0.0, 0.0, 1.3173076923076923, 1.453846153846154, 0.0, 0.0, 0.0, 0.0, 0.0, 0.0, 0.0, 0.0, 0.0, 0.0, 0.0, 0.0, 0.0, 0.0, 0.0, 0.0, 0.0], [0.0, 0.0, 0.0, 0.0, 0.0, 0.0, 0.0, 0.0, 0.0, 0.0, 0.0, 0.0, 0.0, 0.0, 0.8, 2.25, 0.0, 1.0, 1.0, 1.0, 0.0, 0.0, 0.0, 0.875, 0.8666666666666667, 0.8333333333333334, 0.8181818181818182], [0.0, 0.0, 0.0, 0.0, 0.46016260162601624, 0.0, 0.0, 0.0, 0.7113821138211383, 0.7691056910569106, 0.0, 0.0, 0.0, 0.0, 0.15121951219512197, 1.5162601626016259, 0.0, 0.38211382113821135, 0.38211382113821135, 0.38211382113821135, 0.0, 0.0, 0.0, 0.23780487804878048, 0.3826558265582656, 0.3441734417344174, 0.3266814486326682], [0.0, 0.0, 0.0, 0.0, 1.6, 0.0, 0.0, 0.0, 1.5, 1.6, 0.0, 0.0, 0.0, 0.0, 0.0, 1.5, 0.0, 0.0, 0.0, 0.0, 0.0, 0.0, 0.0, 0.0, 0.0, 0.0, 0.0], [0.0, 0.0, 0.0, 0.0, 0.8, 0.0, 0.0, 0.0, 0.75, 0.8, 0.0, 0.0, 0.0, 0.0, 1.6, 1.5, 0.0, 2.0, 2.0, 2.0, 0.0, 0.0, 0.0, 1.75, 1.7333333333333334, 1.6666666666666667, 1.6363636363636365], [0.0, 0.0, 0.0, 0.0, 0.0, 0.0, 0.0, 0.0, 0.0, 0.0, 0.0, 0.0, 0.0, 0.0, 0.0, 0.75, 0.0, 0.0, 0.0, 0.0, 0.0, 0.0, 0.0, 0.0, 0.0, 0.0, 0.0], [0.0, 0.0, 0.0, 0.0, 1.6, 0.0, 0.0, 0.0, 1.5, 1.6, 0.0, 0.0, 0.0, 0.0, 0.0, 0.0, 0.0, 0.0, 0.0, 0.0, 0.0, 0.0, 0.0, 0.0, 0.0, 0.0, 0.0], [0.0, 0.0, 0.0, 0.0, 0.0, 0.0, 0.0, 0.0, 0.0, 0.0, 0.0, 0.0, 0.0, 0.0, 1.0846153846153848, 0.8798076923076923, 0.0, 1.903846153846154, 1.903846153846154, 1.903846153846154, 0.0, 0.0, 0.0, 1.0264423076923077, 1.357692307692308, 1.2211538461538465, 1.1590909090909094], [0.0, 0.0, 0.0, 0.0, 1.1409395973154364, 0.0, 0.0, 0.0, 1.4043624161073827, 1.5234899328859062, 0.0, 0.0, 0.0, 0.0, 0.0, 1.2130872483221475, 0.0, 0.0, 0.0, 0.0, 0.0, 0.0, 0.0, 0.0, 0.0, 0.0, 0.0], [0.0, 0.0, 0.0, 0.0, 2.052571428571429, 0.0, 0.0, 0.0, 2.087142857142857, 2.269714285714286, 0.0, 0.0, 0.0, 0.0, 0.0, 0.0, 0.0, 0.0, 0.0, 0.0, 0.0, 0.0, 0.0, 0.0, 0.0, 0.0, 0.0], [0.0, 0.0, 0.0, 0.0, 1.6, 0.0, 0.0, 0.0, 1.5, 1.6, 0.0, 0.0, 0.0, 0.0, 2.4000000000000004, 2.25, 0.0, 3.0, 3.0, 3.0, 0.0, 0.0, 0.0, 2.625, 2.6, 2.5, 2.4545454545454546], [0.0, 0.0, 0.0, 0.0, 0.8, 0.0, 0.0, 0.0, 0.75, 0.8, 0.0, 0.0, 0.0, 0.0, 0.0, 0.75, 0.0, 0.0, 0.0, 0.0, 0.0, 0.0, 0.0, 0.0, 0.0, 0.0, 0.0], [0.0, 0.0, 0.0, 0.0, 0.726923076923077, 0.0, 0.0, 0.0, 0.6586538461538461, 0.726923076923077, 0.0, 0.0, 0.0, 0.0, 0.0, 1.2451923076923077, 0.0, 0.0, 0.0, 0.0, 0.0, 0.0, 0.0, 0.0, 0.0, 0.0, 0.0], [0.0, 0.0, 0.0, 0.0, 1.5382113821138212, 0.0, 0.0, 0.0, 1.4227642276422765, 1.5382113821138212, 0.0, 0.0, 0.0, 0.0, 0.0, 0.0, 0.0, 0.0, 0.0, 0.0, 0.0, 0.0, 0.0, 0.0, 0.0, 0.0, 0.0], [0.0, 0.0, 0.0, 0.0, 0.0, 0.0, 0.0, 0.0, 0.0, 0.0, 0.0, 0.0, 0.0, 0.0, 1.0884615384615386, 2.9278846153846154, 0.0, 1.6346153846153846, 1.6346153846153846, 1.6346153846153846, 0.0, 0.0, 0.0, 0.9278846153846154, 1.2705128205128207, 1.1794871794871797, 1.1381118881118883], [0.0, 0.0, 0.0, 0.0, 0.6146341463414635, 0.0, 0.0, 0.0, 0.7113821138211383, 0.7691056910569106, 0.0, 0.0, 0.0, 0.0, 0.0, 0.6504065040650406, 0.0, 0.22764227642276413, 0.22764227642276413, 0.22764227642276413, 0.0, 0.0, 0.0, 0.08333333333333326, 0.22818428184281847, 0.1897018970189701, 0.17220990391722102], [0.0, 0.0, 0.0, 0.0, 0.0, 0.0, 0.0, 0.0, 0.0, 0.0, 0.0, 0.0, 0.0, 0.0, 0.0, 0.0, 0.0, 0.0, 0.0, 0.0, 0.0, 0.0, 0.0, 0.0, 0.0, 0.0, 0.0], [0.0, 0.0, 0.0, 0.0, 0.0, 0.0, 0.0, 0.0, 0.0, 0.0, 0.0, 0.0, 0.0, 0.0, 0.0, 0.75, 0.0, 0.0, 0.0, 0.0, 0.0, 0.0, 0.0, 0.0, 0.0, 0.0, 0.0], [0.0, 0.0, 0.0, 0.0, 0.0, 0.0, 0.0, 0.0, 0.0, 0.0, 0.0, 0.0, 0.0, 0.0, 0.0, 0.0, 0.0, 0.0, 0.0, 0.0, 0.0, 0.0, 0.0, 0.0, 0.0, 0.0, 0.0], [0.0, 0.0, 0.0, 0.0, 0.8, 0.0, 0.0, 0.0, 0.75, 0.8, 0.0, 0.0, 0.0, 0.0, 0.0, 0.0, 0.0, 0.0, 0.0, 0.0, 0.0, 0.0, 0.0, 0.0, 0.0, 0.0, 0.0], [0.0, 0.0, 0.0, 0.0, 0.0, 0.0, 0.0, 0.0, 0.0, 0.0, 0.0, 0.0, 0.0, 0.0, 0.0, 1.1730769230769231, 0.0, 0.5384615384615385, 0.5384615384615385, 0.5384615384615385, 0.0, 0.0, 0.0, 0.0, 0.17435897435897463, 0.0833333333333337, 0.041958041958042314], [0.0, 0.0, 0.0, 0.0, 0.0, 0.0, 0.0, 0.0, 0.0, 0.0, 0.0, 0.0, 0.0, 0.0, 0.0, 0.22115384615384626, 0.0, 0.0, 0.0, 0.0, 0.0, 0.0, 0.0, 0.0, 0.0, 0.0, 0.0], [0.0, 0.0, 0.0, 0.0, 0.7804123711340206, 0.0, 0.0, 0.0, 0.7255154639175257, 0.7804123711340206, 0.0, 0.0, 0.0, 0.0, 0.48659793814432994, 1.1572164948453607, 0.0, 0.7061855670103092, 0.7061855670103092, 0.7061855670103092, 0.0, 0.0, 0.0, 0.5689432989690721, 0.5597938144329897, 0.5231958762886598, 0.506560449859419], [0.0, 0.0, 0.0, 0.0, 0.6146341463414635, 0.0, 0.0, 0.0, 0.7113821138211383, 0.7691056910569106, 0.0, 0.0, 0.0, 0.0, 0.46016260162601624, 1.113821138211382, 0.0, 0.6910569105691057, 0.6910569105691057, 0.6910569105691057, 0.0, 0.0, 0.0, 0.39227642276422764, 0.5371273712737128, 0.49864498644986455, 0.48115299334811534], [0.0, 0.0, 0.0, 0.0, 0.36153846153846164, 0.0, 0.0, 0.0, 0.6586538461538461, 0.726923076923077, 0.0, 0.0, 0.0, 0.0, 0.36153846153846164, 0.2932692307692308, 0.0, 0.6346153846153846, 0.6346153846153846, 0.6346153846153846, 0.0, 0.0, 0.0, 0.4639423076923077, 0.4525641025641026, 0.40705128205128216, 0.3863636363636365], [0.0, 0.0, 0.0, 0.0, 0.0, 0.0, 0.0, 0.0, 0.6957142857142857, 0.7565714285714287, 0.0, 0.0, 0.0, 0.0, 0.4274285714285715, 0.3057142857142858, 0.0, 0.9142857142857144, 0.9142857142857144, 0.9142857142857144, 0.0, 0.0, 0.0, 1.0442857142857143, 1.024, 0.9428571428571431, 0.9059740259740262], [0.0, 0.0, 0.0, 0.0, 0.0, 0.0, 0.0, 0.0, 0.0, 0.0, 0.0, 0.0, 0.0, 0.0, 0.0, 0.0, 0.0, 0.0, 0.0, 0.0, 0.0, 0.0, 0.0, 0.0, 0.0, 0.0, 0.0], [0.0, 0.0, 0.0, 0.0, 0.6146341463414635, 0.0, 0.0, 0.0, 0.7113821138211383, 0.7691056910569106, 0.0, 0.0, 0.0, 0.0, 0.3056910569105691, 0.959349593495935, 0.0, 0.5365853658536586, 0.5365853658536586, 0.5365853658536586, 0.0, 0.0, 0.0, 0.39227642276422764, 0.5371273712737128, 0.49864498644986455, 0.48115299334811534], [0.0, 0.0, 0.0, 0.0, 0.0, 0.0, 0.0, 0.0, 0.0, 0.0, 0.0, 0.0, 0.0, 0.0, 0.1051428571428572, 0.74, 0.0, 0.34857142857142853, 0.34857142857142853, 0.34857142857142853, 0.0, 0.0, 0.0, 0.4135714285714286, 0.40342857142857147, 0.36285714285714293, 0.3444155844155845], [0.0, 0.0, 0.0, 0.0, 0.0, 0.0, 0.0, 0.0, 0.0, 0.0, 0.0, 0.0, 0.0, 0.0, 0.8, 0.75, 0.0, 1.0, 1.0, 1.0, 0.0, 0.0, 0.0, 0.875, 0.8666666666666667, 0.8333333333333334, 0.8181818181818182], [0.0, 0.0, 0.0, 0.0, 0.6146341463414635, 0.0, 0.0, 0.0, 0.7113821138211383, 0.7691056910569106, 0.0, 0.0, 0.0, 0.0, 0.0, 0.0, 0.0, 0.07317073170731703, 0.07317073170731703, 0.07317073170731703, 0.0, 0.0, 0.0, 0.0, 0.0, 0.0, 0.0], [0.0, 0.0, 0.0, 0.0, 0.8, 0.0, 0.0, 0.0, 0.75, 0.8, 0.0, 0.0, 0.0, 0.0, 1.6, 2.25, 0.0, 2.0, 2.0, 2.0, 0.0, 0.0, 0.0, 1.75, 1.7333333333333334, 1.6666666666666667, 1.6363636363636365], [0.0, 0.0, 0.0, 0.0, 0.46016260162601624, 0.0, 0.0, 0.0, 0.7113821138211383, 0.7691056910569106, 0.0, 0.0, 0.0, 0.0, 0.9203252032520325, 2.227642276422764, 0.0, 1.3821138211382114, 1.3821138211382114, 1.3821138211382114, 0.0, 0.0, 0.0, 1.2479674796747968, 1.2287262872628726, 1.151761517615176, 1.116777531411678], [0.0, 0.0, 0.0, 0.0, 0.0, 0.0, 0.0, 0.0, 0.0, 0.0, 0.0, 0.0, 0.0, 0.0, 0.0, 0.0, 0.0, 0.0, 0.0, 0.0, 0.0, 0.0, 0.0, 0.0, 0.0, 0.0, 0.0], [0.0, 0.0, 0.0, 0.0, 1.5608247422680412, 0.0, 0.0, 0.0, 1.4510309278350515, 1.5608247422680412, 0.0, 0.0, 0.0, 0.0, 0.0, 1.2551546391752577, 0.0, 0.0, 0.0, 0.0, 0.0, 0.0, 0.0, 0.0, 0.0, 0.0, 0.0], [0.0, 0.0, 0.0, 0.0, 0.7691056910569106, 0.0, 0.0, 0.0, 0.7113821138211383, 0.7691056910569106, 0.0, 0.0, 0.0, 0.0, 0.0, 0.8048780487804877, 0.0, 0.0, 0.0, 0.0, 0.0, 0.0, 0.0, 0.0, 0.0, 0.0, 0.0], [0.0, 0.0, 0.0, 0.0, 2.307317073170732, 0.0, 0.0, 0.0, 2.1341463414634148, 2.307317073170732, 0.0, 0.0, 0.0, 0.0, 0.0, 0.40243902439024387, 0.0, 0.0, 0.0, 0.0, 0.0, 0.0, 0.0, 0.0, 0.0, 0.0, 0.0], [0.0, 0.0, 0.0, 0.0, 0.0, 0.0, 0.0, 0.0, 0.0, 0.0, 0.0, 0.0, 0.0, 0.0, 0.0, 0.0, 0.0, 0.0, 0.0, 0.0, 0.0, 0.0, 0.0, 0.0, 0.0, 0.0, 0.0], [0.0, 0.0, 0.0, 0.0, 0.0, 0.0, 0.0, 0.0, 0.0, 0.0, 0.0, 0.0, 0.0, 0.0, 0.8, 2.25, 0.0, 1.0, 1.0, 1.0, 0.0, 0.0, 0.0, 0.875, 0.8666666666666667, 0.8333333333333334, 0.8181818181818182], [0.0, 0.0, 0.0, 0.0, 0.0, 0.0, 0.0, 0.0, 0.0, 0.0, 0.0, 0.0, 0.0, 0.0, 0.8, 1.5, 0.0, 1.0, 1.0, 1.0, 0.0, 0.0, 0.0, 0.875, 0.8666666666666667, 0.8333333333333334, 0.8181818181818182], [0.0, 0.0, 0.0, 0.0, 0.0, 0.0, 0.0, 0.0, 0.0, 0.0, 0.0, 0.0, 0.0, 0.0, 0.3056910569105691, 0.959349593495935, 0.0, 0.5365853658536586, 0.5365853658536586, 0.5365853658536586, 0.0, 0.0, 0.0, 0.5467479674796748, 0.5371273712737128, 0.49864498644986455, 0.48115299334811534], [0.0, 0.0, 0.0, 0.0, 0.0, 0.0, 0.0, 0.0, 0.0, 0.0, 0.0, 0.0, 0.0, 0.0, 0.7658536585365854, 0.6504065040650406, 0.0, 1.2276422764227641, 1.2276422764227641, 1.2276422764227641, 0.0, 0.0, 0.0, 0.9390243902439024, 1.2287262872628726, 1.151761517615176, 1.116777531411678], [0.0, 0.0, 0.0, 0.0, 0.0, 0.0, 0.0, 0.0, 0.0, 0.0, 0.0, 0.0, 0.0, 0.0, 0.0, 0.8076923076923079, 0.0, 0.17307692307692313, 0.17307692307692313, 0.17307692307692313, 0.0, 0.0, 0.0, 0.1971153846153848, 0.17435897435897463, 0.0833333333333337, 0.041958041958042314], [0.0, 0.0, 0.0, 0.0, 1.5608247422680412, 0.0, 0.0, 0.0, 1.4510309278350515, 1.5608247422680412, 0.0, 0.0, 0.0, 0.0, 0.0, 0.529639175257732, 0.0, 0.0, 0.0, 0.0, 0.0, 0.0, 0.0, 0.0, 0.0, 0.0, 0.0], [0.0, 0.0, 0.0, 0.0, 1.6, 0.0, 0.0, 0.0, 1.5, 1.6, 0.0, 0.0, 0.0, 0.0, 1.6, 1.5, 0.0, 2.0, 2.0, 2.0, 0.0, 0.0, 0.0, 1.75, 1.7333333333333334, 1.6666666666666667, 1.6363636363636365], [0.0, 0.0, 0.0, 0.0, 0.0, 0.0, 0.0, 0.0, 0.6586538461538461, 0.726923076923077, 0.0, 0.0, 0.0, 0.0, 0.0, 0.0, 0.0, 0.0, 0.0, 0.0, 0.0, 0.0, 0.0, 0.0, 0.0, 0.0, 0.0], [0.0, 0.0, 0.0, 0.0, 0.8, 0.0, 0.0, 0.0, 0.75, 0.8, 0.0, 0.0, 0.0, 0.0, 0.8, 0.75, 0.0, 1.0, 1.0, 1.0, 0.0, 0.0, 0.0, 0.875, 0.8666666666666667, 0.8333333333333334, 0.8181818181818182], [0.0, 0.0, 0.0, 0.0, 1.6, 0.0, 0.0, 0.0, 1.5, 1.6, 0.0, 0.0, 0.0, 0.0, 0.8, 2.25, 0.0, 1.0, 1.0, 1.0, 0.0, 0.0, 0.0, 0.875, 0.8666666666666667, 0.8333333333333334, 0.8181818181818182], [0.0, 0.0, 0.0, 0.0, 0.0, 0.0, 0.0, 0.0, 0.0, 0.0, 0.0, 0.0, 0.0, 0.0, 0.0, 2.25, 0.0, 0.0, 0.0, 0.0, 0.0, 0.0, 0.0, 0.0, 0.0, 0.0, 0.0], [0.0, 0.0, 0.0, 0.0, 0.36153846153846164, 0.0, 0.0, 0.0, 0.6586538461538461, 0.726923076923077, 0.0, 0.0, 0.0, 0.0, 0.3538461538461539, 0.14903846153846168, 0.0, 1.1730769230769231, 1.1730769230769231, 1.1730769230769231, 0.0, 0.0, 0.0, 0.2956730769230771, 0.6269230769230776, 0.4903846153846154, 0.4283216783216788], [0.0, 0.0, 0.0, 0.0, 2.4000000000000004, 0.0, 0.0, 0.0, 2.25, 2.4000000000000004, 0.0, 0.0, 0.0, 0.0, 0.8, 2.25, 0.0, 1.0, 1.0, 1.0, 0.0, 0.0, 0.0, 0.875, 0.8666666666666667, 0.8333333333333334, 0.8181818181818182], [0.0, 0.0, 0.0, 0.0, 0.726923076923077, 0.0, 0.0, 0.0, 0.6586538461538461, 0.726923076923077, 0.0, 0.0, 0.0, 0.0, 0.0, 0.0, 0.0, 0.0, 0.0, 0.0, 0.0, 0.0, 0.0, 0.0, 0.0, 0.0, 0.0], [0.0, 0.0, 0.0, 0.0, 1.5608247422680412, 0.0, 0.0, 0.0, 1.4510309278350515, 1.5608247422680412, 0.0, 0.0, 0.0, 0.0, 0.388659793814433, 1.059278350515464, 0.0, 0.6082474226804124, 0.6082474226804124, 0.6082474226804124, 0.0, 0.0, 0.0, 0.37306701030927836, 0.46185567010309286, 0.425257731958763, 0.4086223055295221], [0.0, 0.0, 0.0, 0.0, 0.0, 0.0, 0.0, 0.0, 0.0, 0.0, 0.0, 0.0, 0.0, 0.0, 0.0, 0.0, 0.0, 0.0, 0.0, 0.0, 0.0, 0.0, 0.0, 0.0, 0.0, 0.0, 0.0], [0.0, 0.0, 0.0, 0.0, 0.7691056910569106, 0.0, 0.0, 0.0, 0.7113821138211383, 0.7691056910569106, 0.0, 0.0, 0.0, 0.0, 0.0, 0.0, 0.0, 0.22764227642276413, 0.22764227642276413, 0.22764227642276413, 0.0, 0.0, 0.0, 0.08333333333333326, 0.22818428184281847, 0.18970189701897033, 0.17220990391722102], [0.0, 0.0, 0.0, 0.0, 1.453846153846154, 0.0, 0.0, 0.0, 1.3173076923076923, 1.453846153846154, 0.0, 0.0, 0.0, 0.0, 0.35384615384615437, 0.8076923076923079, 0.0, 1.1730769230769231, 1.1730769230769231, 1.1730769230769231, 0.0, 0.0, 0.0, 0.6610576923076925, 0.6269230769230769, 0.4903846153846154, 0.4283216783216788], [0.0, 0.0, 0.0, 0.0, 0.0, 0.0, 0.0, 0.0, 0.0, 0.0, 0.0, 0.0, 0.0, 0.0, 0.0, 0.0, 0.0, 0.0, 0.0, 0.0, 0.0, 0.0, 0.0, 0.0, 0.0, 0.0, 0.0], [0.0, 0.0, 0.0, 0.0, 0.0, 0.0, 0.0, 0.0, 0.0, 0.0, 0.0, 0.0, 0.0, 0.0, 0.8, 1.5, 0.0, 1.0, 1.0, 1.0, 0.0, 0.0, 0.0, 0.875, 0.8666666666666667, 0.8333333333333334, 0.8181818181818182], [0.0, 0.0, 0.0, 0.0, 0.0, 0.0, 0.0, 0.0, 0.0, 0.0, 0.0, 0.0, 0.0, 0.0, 0.0, 0.0, 0.0, 0.5384615384615385, 0.5384615384615385, 0.5384615384615385, 0.0, 0.0, 0.0, 0.1971153846153848, 0.5397435897435898, 0.4487179487179489, 0.40734265734265773], [0.0, 0.0, 0.0, 0.0, 0.0, 0.0, 0.0, 0.0, 0.0, 0.0, 0.0, 0.0, 0.0, 0.0, 0.8, 1.5, 0.0, 1.0, 1.0, 1.0, 0.0, 0.0, 0.0, 0.875, 0.8666666666666667, 0.8333333333333334, 0.8181818181818182], [0.0, 0.0, 0.0, 0.0, 0.7856603773584906, 0.0, 0.0, 0.0, 0.7320754716981132, 0.7856603773584906, 0.0, 0.0, 0.0, 0.0, 0.21207547169811336, 1.6226415094339623, 0.0, 0.42641509433962266, 0.42641509433962266, 0.42641509433962266, 0.0, 0.0, 0.0, 0.4358490566037736, 0.49861635220125794, 0.46289308176100635, 0.446655231560892], [0.0, 0.0, 0.0, 0.0, 1.6, 0.0, 0.0, 0.0, 1.5, 1.6, 0.0, 0.0, 0.0, 0.0, 1.6, 1.5, 0.0, 2.0, 2.0, 2.0, 0.0, 0.0, 0.0, 1.75, 1.7333333333333334, 1.6666666666666667, 1.6363636363636365], [0.0, 0.0, 0.0, 0.0, 1.383739837398374, 0.0, 0.0, 0.0, 1.4227642276422765, 1.5382113821138212, 0.0, 0.0, 0.0, 0.0, 1.5349593495934961, 2.073170731707317, 0.0, 2.227642276422764, 2.227642276422764, 2.227642276422764, 0.0, 0.0, 0.0, 1.7947154471544715, 2.0747967479674796, 1.959349593495935, 1.9068736141906875], [0.0, 0.0, 0.0, 0.0, 2.3503267973856214, 0.0, 0.0, 0.0, 2.1879084967320264, 2.3503267973856214, 0.0, 0.0, 0.0, 0.0, 0.0, 0.7135076252723312, 0.0, 0.0, 0.0, 0.0, 0.0, 0.0, 0.0, 0.0, 0.0, 0.0, 0.0], [0.0, 0.0, 0.0, 0.0, 0.36153846153846164, 0.0, 0.0, 0.0, 0.6586538461538461, 0.726923076923077, 0.0, 0.0, 0.0, 0.0, 0.0, 0.0, 0.0, 0.0, 0.0, 0.0, 0.0, 0.0, 0.0, 0.0, 0.0, 0.0, 0.0], [0.0, 0.0, 0.0, 0.0, 0.0, 0.0, 0.0, 0.0, 0.0, 0.0, 0.0, 0.0, 0.0, 0.0, 1.6, 3.75, 0.0, 2.0, 2.0, 2.0, 0.0, 0.0, 0.0, 1.75, 1.7333333333333334, 1.6666666666666667, 1.6363636363636365], [0.0, 0.0, 0.0, 0.0, 0.0, 0.0, 0.0, 0.0, 0.0, 0.0, 0.0, 0.0, 0.0, 0.0, 0.0, 0.0, 0.0, 0.0, 0.0, 0.0, 0.0, 0.0, 0.0, 0.0, 0.0, 0.0, 0.0], [0.0, 0.0, 0.0, 0.0, 0.0, 0.0, 0.0, 0.0, 0.0, 0.0, 0.0, 0.0, 0.0, 0.0, 0.0, 0.2479674796747967, 0.0, 0.0, 0.0, 0.0, 0.0, 0.0, 0.0, 0.0, 0.0, 0.0, 0.0], [0.0, 0.0, 0.0, 0.0, 0.8, 0.0, 0.0, 0.0, 0.75, 0.8, 0.0, 0.0, 0.0, 0.0, 0.0, 0.75, 0.0, 0.0, 0.0, 0.0, 0.0, 0.0, 0.0, 0.0, 0.0, 0.0, 0.0], [0.0, 0.0, 0.0, 0.0, 0.8, 0.0, 0.0, 0.0, 0.75, 0.8, 0.0, 0.0, 0.0, 0.0, 0.0, 0.75, 0.0, 0.0, 0.0, 0.0, 0.0, 0.0, 0.0, 0.0, 0.0, 0.0, 0.0], [0.0, 0.0, 0.0, 0.0, 1.6, 0.0, 0.0, 0.0, 1.5, 1.6, 0.0, 0.0, 0.0, 0.0, 1.6, 1.5, 0.0, 2.0, 2.0, 2.0, 0.0, 0.0, 0.0, 1.75, 1.7333333333333334, 1.6666666666666667, 1.6363636363636365], [0.0, 0.0, 0.0, 0.0, 0.0, 0.0, 0.0, 0.0, 0.0, 0.0, 0.0, 0.0, 0.0, 0.0, 3.2, 3.75, 0.0, 4.0, 4.0, 4.0, 0.0, 0.0, 0.0, 3.5, 3.466666666666667, 3.3333333333333335, 3.272727272727273], [0.0, 0.0, 0.0, 0.0, 1.5382113821138212, 0.0, 0.0, 0.0, 1.4227642276422765, 1.5382113821138212, 0.0, 0.0, 0.0, 0.0, 0.0, 0.0, 0.0, 0.22764227642276413, 0.22764227642276413, 0.22764227642276413, 0.0, 0.0, 0.0, 0.23780487804878048, 0.22818428184281847, 0.18970189701897033, 0.17220990391722102], [0.0, 0.0, 0.0, 0.0, 2.4000000000000004, 0.0, 0.0, 0.0, 2.25, 2.4000000000000004, 0.0, 0.0, 0.0, 0.0, 0.0, 0.0, 0.0, 0.0, 0.0, 0.0, 0.0, 0.0, 0.0, 0.0, 0.0, 0.0, 0.0], [0.0, 0.0, 0.0, 0.0, 0.0, 0.0, 0.0, 0.0, 0.0, 0.0, 0.0, 0.0, 0.0, 0.0, 0.36153846153846164, 0.951923076923077, 0.0, 0.6346153846153846, 0.6346153846153846, 0.6346153846153846, 0.0, 0.0, 0.0, 0.4639423076923077, 0.817948717948718, 0.7724358974358975, 0.7517482517482519], [0.0, 0.0, 0.0, 0.0, 0.7230769230769231, 0.0, 0.0, 0.0, 1.3173076923076923, 1.453846153846154, 0.0, 0.0, 0.0, 0.0, 0.0, 0.0, 0.0, 0.0, 0.0, 0.0, 0.0, 0.0, 0.0, 0.0, 0.0, 0.0, 0.0], [0.0, 0.0, 0.0, 0.0, 0.7691056910569106, 0.0, 0.0, 0.0, 0.7113821138211383, 0.7691056910569106, 0.0, 0.0, 0.0, 0.0, 1.229268292682927, 1.8252032520325203, 0.0, 1.6910569105691056, 1.6910569105691056, 1.6910569105691056, 0.0, 0.0, 0.0, 1.2479674796747968, 1.3831978319783198, 1.3062330623306235, 1.2712490761271251], [0.0, 0.0, 0.0, 0.0, 0.8, 0.0, 0.0, 0.0, 0.75, 0.8, 0.0, 0.0, 0.0, 0.0, 1.6, 1.5, 0.0, 2.0, 2.0, 2.0, 0.0, 0.0, 0.0, 1.75, 1.7333333333333334, 1.6666666666666667, 1.6363636363636365], [0.0, 0.0, 0.0, 0.0, 0.0, 0.0, 0.0, 0.0, 0.0, 0.0, 0.0, 0.0, 0.0, 0.0, 0.0, 0.0, 0.0, 0.0, 0.0, 0.0, 0.0, 0.0, 0.0, 0.0, 0.0, 0.0, 0.0], [0.0, 0.0, 0.0, 0.0, 0.8, 0.0, 0.0, 0.0, 0.75, 0.8, 0.0, 0.0, 0.0, 0.0, 0.8, 2.25, 0.0, 1.0, 1.0, 1.0, 0.0, 0.0, 0.0, 0.875, 0.8666666666666667, 0.8333333333333334, 0.8181818181818182], [0.0, 0.0, 0.0, 0.0, 0.0, 0.0, 0.0, 0.0, 0.0, 0.0, 0.0, 0.0, 0.0, 0.0, 0.0, 0.0, 0.0, 0.0, 0.0, 0.0, 0.0, 0.0, 0.0, 0.0, 0.0, 0.0, 0.0], [0.0, 0.0, 0.0, 0.0, 0.0, 0.0, 0.0, 0.0, 0.0, 0.0, 0.0, 0.0, 0.0, 0.0, 1.6, 1.5, 0.0, 2.0, 2.0, 2.0, 0.0, 0.0, 0.0, 1.75, 1.7333333333333334, 1.6666666666666667, 1.6363636363636365]], "bootstrap_adaptive_substitutions_per_codon": [[0.0, 0.0, 0.0, 0.0, 0.0, 0.0, 0.0, 0.0, 0.0, 0.0, 0.0, 0.0, 0.0, 0.0, 0.002191142191142191, 0.0037733100233100234, 0.0, 0.003846153846153846, 0.003846153846153846, 0.003846153846153846, 0.0, 0.0, 0.0, 0.002811771561771562, 0.002742812742812743, 0.0024669774669774675, 0.0023415977961432515], [0.0, 0.0, 0.0, 0.0, 0.0024242424242424242, 0.0, 0.0, 0.0, 0.0022727272727272726, 0.0024242424242424242, 0.0, 0.0, 0.0, 0.0, 0.0024242424242424242, 0.004545454545454545, 0.0, 0.0030303030303030303, 0.0030303030303030303, 0.0030303030303030303, 0.0, 0.0, 0.0, 0.0026515151515151517, 0.0026262626262626263, 0.0025252525252525255, 0.0024793388429752068], [0.0, 0.0, 0.0, 0.0, 0.007703962703962705, 0.0, 0.0, 0.0, 0.007983682983682983, 0.008811188811188812, 0.0, 0.0, 0.0, 0.0, 0.0, 0.0, 0.0, 0.0, 0.0, 0.0, 0.0, 0.0, 0.0, 0.0, 0.0, 0.0, 0.0], [0.0, 0.0, 0.0, 0.0, 0.0024242424242424242, 0.0, 0.0, 0.0, 0.0022727272727272726, 0.0024242424242424242, 0.0, 0.0, 0.0, 0.0, 0.0, 0.0022727272727272726, 0.0, 0.0, 0.0, 0.0, 0.0, 0.0, 0.0, 0.0, 0.0, 0.0, 0.0], [0.0, 0.0, 0.0, 0.0, 0.0, 0.0, 0.0, 0.0, 0.0, 0.0, 0.0, 0.0, 0.0, 0.0, 0.0048484848484848485, 0.00909090909090909, 0.0, 0.006060606060606061, 0.006060606060606061, 0.006060606060606061, 0.0, 0.0, 0.0, 0.005303030303030303, 0.0052525252525252525, 0.005050505050505051, 0.0049586776859504135], [0.0, 0.0, 0.0, 0.0, 0.0, 0.0, 0.0, 0.0, 0.0, 0.0, 0.0, 0.0, 0.0, 0.0, 0.00045824094604582415, 0.0024390243902439024, 0.0, 0.001157920670115792, 0.001157920670115792, 0.001157920670115792, 0.0, 0.0, 0.0, 0.0002525252525252523, 0.0006914675207358136, 0.0005748542333908192, 0.0005218481936885486], [0.0, 0.0, 0.0, 0.0, 0.0, 0.0, 0.0, 0.0, 0.0, 0.0, 0.0, 0.0, 0.0, 0.0, 0.0004253859348198976, 0.0002630074328187535, 0.0, 0.0010748999428244713, 0.0010748999428244713, 0.0010748999428244713, 0.0, 0.0, 0.0, 0.00045168667810177235, 0.0008591576138745952, 0.0007509052792071658, 0.000701699672540153], [0.0, 0.0, 0.0, 0.0, 0.0024242424242424242, 0.0, 0.0, 0.0, 0.0022727272727272726, 0.0024242424242424242, 0.0, 0.0, 0.0, 0.0, 0.0024242424242424242, 0.004545454545454545, 0.0, 0.0030303030303030303, 0.0030303030303030303, 0.0030303030303030303, 0.0, 0.0, 0.0, 0.0026515151515151517, 0.0026262626262626263, 0.0025252525252525255, 0.0024793388429752068], [0.0, 0.0, 0.0, 0.0, 0.0024242424242424242, 0.0, 0.0, 0.0, 0.0022727272727272726, 0.0024242424242424242, 0.0, 0.0, 0.0, 0.0, 0.0024242424242424242, 0.0022727272727272726, 0.0, 0.0030303030303030303, 0.0030303030303030303, 0.0030303030303030303, 0.0, 0.0, 0.0, 0.0026515151515151517, 0.0026262626262626263, 0.0025252525252525255, 0.0024793388429752068], [0.0, 0.0, 0.0, 0.0, 0.0048484848484848485, 0.0, 0.0, 0.0, 0.004545454545454545, 0.0048484848484848485, 0.0, 0.0, 0.0, 0.0, 0.0024242424242424242, 0.0022727272727272726, 0.0, 0.0030303030303030303, 0.0030303030303030303, 0.0030303030303030303, 0.0, 0.0, 0.0, 0.0026515151515151517, 0.0026262626262626263, 0.0025252525252525255, 0.0024793388429752068], [0.0, 0.0, 0.0, 0.0, 0.0024242424242424242, 0.0, 0.0, 0.0, 0.0022727272727272726, 0.0024242424242424242, 0.0, 0.0, 0.0, 0.0, 0.0, 0.0022727272727272726, 0.0, 0.0, 0.0, 0.0, 0.0, 0.0, 0.0, 0.0, 0.0, 0.0, 0.0], [0.0, 0.0, 0.0, 0.0, 0.0041931510224193155, 0.0, 0.0, 0.0, 0.004311406750431141, 0.004661246612466125, 0.0, 0.0, 0.0, 0.0, 0.0, 0.0, 0.0, 0.0, 0.0, 0.0, 0.0, 0.0, 0.0, 0.0, 0.0, 0.0, 0.0], [0.0, 0.0, 0.0, 0.0, 0.0014745392064979695, 0.0, 0.0, 0.0, 0.0021985317088409873, 0.0023648859731333956, 0.0, 0.0, 0.0, 0.0, 0.0008809746954076853, 0.0007146204311152766, 0.0, 0.0015463917525773195, 0.0015463917525773195, 0.0015463917525773195, 0.0, 0.0, 0.0, 0.002020852858481724, 0.001993127147766323, 0.0018822243049047174, 0.001831813921785806], [0.0, 0.0, 0.0, 0.0, 0.0, 0.0, 0.0, 0.0, 0.0, 0.0, 0.0, 0.0, 0.0, 0.0, 0.0, 0.004545454545454545, 0.0, 0.0, 0.0, 0.0, 0.0, 0.0, 0.0, 0.0, 0.0, 0.0, 0.0], [0.0, 0.0, 0.0, 0.0, 0.0010955710955710958, 0.0, 0.0, 0.0, 0.0019959207459207457, 0.002202797202797203, 0.0, 0.0, 0.0, 0.0, 0.0010839160839160847, 0.002666083916083916, 0.0, 0.0027389277389277393, 0.0027389277389277393, 0.0027389277389277393, 0.0, 0.0, 0.0, 0.0017045454545454545, 0.001635586635586636, 0.0013597513597513604, 0.0012343716889171446], [0.0, 0.0, 0.0, 0.0, 0.0048484848484848485, 0.0, 0.0, 0.0, 0.004545454545454545, 0.0048484848484848485, 0.0, 0.0, 0.0, 0.0, 0.0024242424242424242, 0.004545454545454545, 0.0, 0.0030303030303030303, 0.0030303030303030303, 0.0030303030303030303, 0.0, 0.0, 0.0, 0.0026515151515151517, 0.0026262626262626263, 0.0025252525252525255, 0.0024793388429752068], [0.0, 0.0, 0.0, 0.0, 0.0024242424242424242, 0.0, 0.0, 0.0, 0.0022727272727272726, 0.0024242424242424242, 0.0, 0.0, 0.0, 0.0, 0.0, 0.0, 0.0, 0.0, 0.0, 0.0, 0.0, 0.0, 0.0, 0.0, 0.0, 0.0, 0.0], [0.0, 0.0, 0.0, 0.0, 0.0010955710955710958, 0.0, 0.0, 0.0, 0.0019959207459207457, 0.002202797202797203, 0.0, 0.0, 0.0, 0.0, 0.001083916083916084, 0.004662004662004662, 0.0, 0.0027389277389277393, 0.0027389277389277393, 0.0027389277389277393, 0.0, 0.0, 0.0, 0.0005973193473193479, 0.002742812742812743, 0.0024669774669774675, 0.0023415977961432515], [0.0, 0.0, 0.0, 0.0, 0.004405594405594406, 0.0, 0.0, 0.0, 0.0039918414918414915, 0.004405594405594406, 0.0, 0.0, 0.0, 0.0, 0.0, 0.0, 0.0, 0.0, 0.0, 0.0, 0.0, 0.0, 0.0, 0.0, 0.0, 0.0, 0.0], [0.0, 0.0, 0.0, 0.0, 0.0, 0.0, 0.0, 0.0, 0.0, 0.0, 0.0, 0.0, 0.0, 0.0, 0.0024242424242424242, 0.006818181818181818, 0.0, 0.0030303030303030303, 0.0030303030303030303, 0.0030303030303030303, 0.0, 0.0, 0.0, 0.0026515151515151517, 0.0026262626262626263, 0.0025252525252525255, 0.0024793388429752068], [0.0, 0.0, 0.0, 0.0, 0.0013944321261394432, 0.0, 0.0, 0.0, 0.0021557033752155706, 0.0023306233062330623, 0.0, 0.0, 0.0, 0.0, 0.00045824094604582415, 0.0045947277654594726, 0.0, 0.001157920670115792, 0.001157920670115792, 0.001157920670115792, 0.0, 0.0, 0.0, 0.0007206208425720621, 0.001159563110782623, 0.0010429498234376285, 0.0009899437837353582], [0.0, 0.0, 0.0, 0.0, 0.0048484848484848485, 0.0, 0.0, 0.0, 0.004545454545454545, 0.0048484848484848485, 0.0, 0.0, 0.0, 0.0, 0.0, 0.004545454545454545, 0.0, 0.0, 0.0, 0.0, 0.0, 0.0, 0.0, 0.0, 0.0, 0.0, 0.0], [0.0, 0.0, 0.0, 0.0, 0.0024242424242424242, 0.0, 0.0, 0.0, 0.0022727272727272726, 0.0024242424242424242, 0.0, 0.0, 0.0, 0.0, 0.0048484848484848485, 0.004545454545454545, 0.0, 0.006060606060606061, 0.006060606060606061, 0.006060606060606061, 0.0, 0.0, 0.0, 0.005303030303030303, 0.0052525252525252525, 0.005050505050505051, 0.0049586776859504135], [0.0, 0.0, 0.0, 0.0, 0.0, 0.0, 0.0, 0.0, 0.0, 0.0, 0.0, 0.0, 0.0, 0.0, 0.0, 0.0022727272727272726, 0.0, 0.0, 0.0, 0.0, 0.0, 0.0, 0.0, 0.0, 0.0, 0.0, 0.0], [0.0, 0.0, 0.0, 0.0, 0.0048484848484848485, 0.0, 0.0, 0.0, 0.004545454545454545, 0.0048484848484848485, 0.0, 0.0, 0.0, 0.0, 0.0, 0.0, 0.0, 0.0, 0.0, 0.0, 0.0, 0.0, 0.0, 0.0, 0.0, 0.0, 0.0], [0.0, 0.0, 0.0, 0.0, 0.0, 0.0, 0.0, 0.0, 0.0, 0.0, 0.0, 0.0, 0.0, 0.0, 0.0032867132867132874, 0.002666083916083916, 0.0, 0.0057692307692307696, 0.0057692307692307696, 0.0057692307692307696, 0.0, 0.0, 0.0, 0.0031104312354312356, 0.004114219114219115, 0.0037004662004662013, 0.003512396694214877], [0.0, 0.0, 0.0, 0.0, 0.003457392719137686, 0.0, 0.0, 0.0, 0.004255643685173887, 0.004616636160260322, 0.0, 0.0, 0.0, 0.0, 0.0, 0.0036760219646125684, 0.0, 0.0, 0.0, 0.0, 0.0, 0.0, 0.0, 0.0, 0.0, 0.0, 0.0], [0.0, 0.0, 0.0, 0.0, 0.006219913419913421, 0.0, 0.0, 0.0, 0.006324675324675325, 0.006877922077922079, 0.0, 0.0, 0.0, 0.0, 0.0, 0.0, 0.0, 0.0, 0.0, 0.0, 0.0, 0.0, 0.0, 0.0, 0.0, 0.0, 0.0], [0.0, 0.0, 0.0, 0.0, 0.0048484848484848485, 0.0, 0.0, 0.0, 0.004545454545454545, 0.0048484848484848485, 0.0, 0.0, 0.0, 0.0, 0.007272727272727274, 0.006818181818181818, 0.0, 0.00909090909090909, 0.00909090909090909, 0.00909090909090909, 0.0, 0.0, 0.0, 0.007954545454545454, 0.00787878787878788, 0.007575757575757576, 0.00743801652892562], [0.0, 0.0, 0.0, 0.0, 0.0024242424242424242, 0.0, 0.0, 0.0, 0.0022727272727272726, 0.0024242424242424242, 0.0, 0.0, 0.0, 0.0, 0.0, 0.0022727272727272726, 0.0, 0.0, 0.0, 0.0, 0.0, 0.0, 0.0, 0.0, 0.0, 0.0, 0.0], [0.0, 0.0, 0.0, 0.0, 0.002202797202797203, 0.0, 0.0, 0.0, 0.0019959207459207457, 0.002202797202797203, 0.0, 0.0, 0.0, 0.0, 0.0, 0.0037733100233100234, 0.0, 0.0, 0.0, 0.0, 0.0, 0.0, 0.0, 0.0, 0.0, 0.0, 0.0], [0.0, 0.0, 0.0, 0.0, 0.004661246612466125, 0.0, 0.0, 0.0, 0.004311406750431141, 0.004661246612466125, 0.0, 0.0, 0.0, 0.0, 0.0, 0.0, 0.0, 0.0, 0.0, 0.0, 0.0, 0.0, 0.0, 0.0, 0.0, 0.0, 0.0], [0.0, 0.0, 0.0, 0.0, 0.0, 0.0, 0.0, 0.0, 0.0, 0.0, 0.0, 0.0, 0.0, 0.0, 0.0032983682983682987, 0.008872377622377622, 0.0, 0.004953379953379953, 0.004953379953379953, 0.004953379953379953, 0.0, 0.0, 0.0, 0.002811771561771562, 0.0038500388500388506, 0.003574203574203575, 0.0034488239033693587], [0.0, 0.0, 0.0, 0.0, 0.001862527716186253, 0.0, 0.0, 0.0, 0.0021557033752155706, 0.0023306233062330623, 0.0, 0.0, 0.0, 0.0, 0.0, 0.001970928800197093, 0.0, 0.0006898250800689822, 0.0006898250800689822, 0.0006898250800689822, 0.0, 0.0, 0.0, 0.0002525252525252523, 0.0006914675207358136, 0.0005748542333908185, 0.0005218481936885486], [0.0, 0.0, 0.0, 0.0, 0.0, 0.0, 0.0, 0.0, 0.0, 0.0, 0.0, 0.0, 0.0, 0.0, 0.0, 0.0, 0.0, 0.0, 0.0, 0.0, 0.0, 0.0, 0.0, 0.0, 0.0, 0.0, 0.0], [0.0, 0.0, 0.0, 0.0, 0.0, 0.0, 0.0, 0.0, 0.0, 0.0, 0.0, 0.0, 0.0, 0.0, 0.0, 0.0022727272727272726, 0.0, 0.0, 0.0, 0.0, 0.0, 0.0, 0.0, 0.0, 0.0, 0.0, 0.0], [0.0, 0.0, 0.0, 0.0, 0.0, 0.0, 0.0, 0.0, 0.0, 0.0, 0.0, 0.0, 0.0, 0.0, 0.0, 0.0, 0.0, 0.0, 0.0, 0.0, 0.0, 0.0, 0.0, 0.0, 0.0, 0.0, 0.0], [0.0, 0.0, 0.0, 0.0, 0.0024242424242424242, 0.0, 0.0, 0.0, 0.0022727272727272726, 0.0024242424242424242, 0.0, 0.0, 0.0, 0.0, 0.0, 0.0, 0.0, 0.0, 0.0, 0.0, 0.0, 0.0, 0.0, 0.0, 0.0, 0.0, 0.0], [0.0, 0.0, 0.0, 0.0, 0.0, 0.0, 0.0, 0.0, 0.0, 0.0, 0.0, 0.0, 0.0, 0.0, 0.0, 0.003554778554778555, 0.0, 0.001631701631701632, 0.001631701631701632, 0.001631701631701632, 0.0, 0.0, 0.0, 0.0, 0.0005283605283605292, 0.00025252525252525366, 0.0001271455816910373], [0.0, 0.0, 0.0, 0.0, 0.0, 0.0, 0.0, 0.0, 0.0, 0.0, 0.0, 0.0, 0.0, 0.0, 0.0, 0.0006701631701631704, 0.0, 0.0, 0.0, 0.0, 0.0, 0.0, 0.0, 0.0, 0.0, 0.0, 0.0], [0.0, 0.0, 0.0, 0.0, 0.0023648859731333956, 0.0, 0.0, 0.0, 0.0021985317088409873, 0.0023648859731333956, 0.0, 0.0, 0.0, 0.0, 0.0014745392064979695, 0.0035067166510465474, 0.0, 0.0021399562636676035, 0.0021399562636676035, 0.0021399562636676035, 0.0, 0.0, 0.0, 0.0017240706029365822, 0.0016963448922211809, 0.0015854420493595753, 0.0015350316662406634], [0.0, 0.0, 0.0, 0.0, 0.001862527716186253, 0.0, 0.0, 0.0, 0.0021557033752155706, 0.0023306233062330623, 0.0, 0.0, 0.0, 0.0, 0.0013944321261394432, 0.0033752155703375216, 0.0, 0.002094111850209411, 0.002094111850209411, 0.002094111850209411, 0.0, 0.0, 0.0, 0.0011887164326188715, 0.0016276587008294326, 0.001511045413484438, 0.0014580393737821677], [0.0, 0.0, 0.0, 0.0, 0.0010955710955710958, 0.0, 0.0, 0.0, 0.0019959207459207457, 0.002202797202797203, 0.0, 0.0, 0.0, 0.0, 0.0010955710955710958, 0.0008886946386946387, 0.0, 0.001923076923076923, 0.001923076923076923, 0.001923076923076923, 0.0, 0.0, 0.0, 0.001405885780885781, 0.0013714063714063715, 0.0012334887334887338, 0.0011707988980716258], [0.0, 0.0, 0.0, 0.0, 0.0, 0.0, 0.0, 0.0, 0.002108225108225108, 0.002292640692640693, 0.0, 0.0, 0.0, 0.0, 0.0012952380952380954, 0.0009264069264069267, 0.0, 0.002770562770562771, 0.002770562770562771, 0.002770562770562771, 0.0, 0.0, 0.0, 0.0031645021645021645, 0.0031030303030303032, 0.0028571428571428576, 0.002745375836284928], [0.0, 0.0, 0.0, 0.0, 0.0, 0.0, 0.0, 0.0, 0.0, 0.0, 0.0, 0.0, 0.0, 0.0, 0.0, 0.0, 0.0, 0.0, 0.0, 0.0, 0.0, 0.0, 0.0, 0.0, 0.0, 0.0, 0.0], [0.0, 0.0, 0.0, 0.0, 0.001862527716186253, 0.0, 0.0, 0.0, 0.0021557033752155706, 0.0023306233062330623, 0.0, 0.0, 0.0, 0.0, 0.0009263365360926335, 0.002907119980290712, 0.0, 0.0016260162601626016, 0.0016260162601626016, 0.0016260162601626016, 0.0, 0.0, 0.0, 0.0011887164326188715, 0.0016276587008294326, 0.001511045413484438, 0.0014580393737821677], [0.0, 0.0, 0.0, 0.0, 0.0, 0.0, 0.0, 0.0, 0.0, 0.0, 0.0, 0.0, 0.0, 0.0, 0.0003186147186147188, 0.0022424242424242424, 0.0, 0.0010562770562770561, 0.0010562770562770561, 0.0010562770562770561, 0.0, 0.0, 0.0, 0.0012532467532467533, 0.0012225108225108227, 0.0010995670995670999, 0.0010436835891381349], [0.0, 0.0, 0.0, 0.0, 0.0, 0.0, 0.0, 0.0, 0.0, 0.0, 0.0, 0.0, 0.0, 0.0, 0.0024242424242424242, 0.0022727272727272726, 0.0, 0.0030303030303030303, 0.0030303030303030303, 0.0030303030303030303, 0.0, 0.0, 0.0, 0.0026515151515151517, 0.0026262626262626263, 0.0025252525252525255, 0.0024793388429752068], [0.0, 0.0, 0.0, 0.0, 0.001862527716186253, 0.0, 0.0, 0.0, 0.0021557033752155706, 0.0023306233062330623, 0.0, 0.0, 0.0, 0.0, 0.0, 0.0, 0.0, 0.0002217294900221728, 0.0002217294900221728, 0.0002217294900221728, 0.0, 0.0, 0.0, 0.0, 0.0, 0.0, 0.0], [0.0, 0.0, 0.0, 0.0, 0.0024242424242424242, 0.0, 0.0, 0.0, 0.0022727272727272726, 0.0024242424242424242, 0.0, 0.0, 0.0, 0.0, 0.0048484848484848485, 0.006818181818181818, 0.0, 0.006060606060606061, 0.006060606060606061, 0.006060606060606061, 0.0, 0.0, 0.0, 0.005303030303030303, 0.0052525252525252525, 0.005050505050505051, 0.0049586776859504135], [0.0, 0.0, 0.0, 0.0, 0.0013944321261394432, 0.0, 0.0, 0.0, 0.0021557033752155706, 0.0023306233062330623, 0.0, 0.0, 0.0, 0.0, 0.0027888642522788864, 0.006750431140675043, 0.0, 0.004188223700418822, 0.004188223700418822, 0.004188223700418822, 0.0, 0.0, 0.0, 0.003781719635378172, 0.0037234129917056743, 0.003490186417015685, 0.003384174337611145], [0.0, 0.0, 0.0, 0.0, 0.0, 0.0, 0.0, 0.0, 0.0, 0.0, 0.0, 0.0, 0.0, 0.0, 0.0, 0.0, 0.0, 0.0, 0.0, 0.0, 0.0, 0.0, 0.0, 0.0, 0.0, 0.0, 0.0], [0.0, 0.0, 0.0, 0.0, 0.004729771946266791, 0.0, 0.0, 0.0, 0.004397063417681975, 0.004729771946266791, 0.0, 0.0, 0.0, 0.0, 0.0, 0.00380349890659169, 0.0, 0.0, 0.0, 0.0, 0.0, 0.0, 0.0, 0.0, 0.0, 0.0, 0.0], [0.0, 0.0, 0.0, 0.0, 0.0023306233062330623, 0.0, 0.0, 0.0, 0.0021557033752155706, 0.0023306233062330623, 0.0, 0.0, 0.0, 0.0, 0.0, 0.0024390243902439024, 0.0, 0.0, 0.0, 0.0, 0.0, 0.0, 0.0, 0.0, 0.0, 0.0, 0.0], [0.0, 0.0, 0.0, 0.0, 0.006991869918699187, 0.0, 0.0, 0.0, 0.006467110125646712, 0.006991869918699187, 0.0, 0.0, 0.0, 0.0, 0.0, 0.0012195121951219512, 0.0, 0.0, 0.0, 0.0, 0.0, 0.0, 0.0, 0.0, 0.0, 0.0, 0.0], [0.0, 0.0, 0.0, 0.0, 0.0, 0.0, 0.0, 0.0, 0.0, 0.0, 0.0, 0.0, 0.0, 0.0, 0.0, 0.0, 0.0, 0.0, 0.0, 0.0, 0.0, 0.0, 0.0, 0.0, 0.0, 0.0, 0.0], [0.0, 0.0, 0.0, 0.0, 0.0, 0.0, 0.0, 0.0, 0.0, 0.0, 0.0, 0.0, 0.0, 0.0, 0.0024242424242424242, 0.006818181818181818, 0.0, 0.0030303030303030303, 0.0030303030303030303, 0.0030303030303030303, 0.0, 0.0, 0.0, 0.0026515151515151517, 0.0026262626262626263, 0.0025252525252525255, 0.0024793388429752068], [0.0, 0.0, 0.0, 0.0, 0.0, 0.0, 0.0, 0.0, 0.0, 0.0, 0.0, 0.0, 0.0, 0.0, 0.0024242424242424242, 0.004545454545454545, 0.0, 0.0030303030303030303, 0.0030303030303030303, 0.0030303030303030303, 0.0, 0.0, 0.0, 0.0026515151515151517, 0.0026262626262626263, 0.0025252525252525255, 0.0024793388429752068], [0.0, 0.0, 0.0, 0.0, 0.0, 0.0, 0.0, 0.0, 0.0, 0.0, 0.0, 0.0, 0.0, 0.0, 0.0009263365360926335, 0.002907119980290712, 0.0, 0.0016260162601626016, 0.0016260162601626016, 0.0016260162601626016, 0.0, 0.0, 0.0, 0.0016568120226656813, 0.0016276587008294326, 0.001511045413484438, 0.0014580393737821677], [0.0, 0.0, 0.0, 0.0, 0.0, 0.0, 0.0, 0.0, 0.0, 0.0, 0.0, 0.0, 0.0, 0.0, 0.002320768662232077, 0.001970928800197093, 0.0, 0.0037201281103720124, 0.0037201281103720124, 0.0037201281103720124, 0.0, 0.0, 0.0, 0.0028455284552845526, 0.0037234129917056743, 0.003490186417015685, 0.003384174337611145], [0.0, 0.0, 0.0, 0.0, 0.0, 0.0, 0.0, 0.0, 0.0, 0.0, 0.0, 0.0, 0.0, 0.0, 0.0, 0.002447552447552448, 0.0, 0.0005244755244755246, 0.0005244755244755246, 0.0005244755244755246, 0.0, 0.0, 0.0, 0.0005973193473193479, 0.0005283605283605292, 0.00025252525252525366, 0.0001271455816910373], [0.0, 0.0, 0.0, 0.0, 0.004729771946266791, 0.0, 0.0, 0.0, 0.004397063417681975, 0.004729771946266791, 0.0, 0.0, 0.0, 0.0, 0.0, 0.0016049671977507029, 0.0, 0.0, 0.0, 0.0, 0.0, 0.0, 0.0, 0.0, 0.0, 0.0, 0.0], [0.0, 0.0, 0.0, 0.0, 0.0048484848484848485, 0.0, 0.0, 0.0, 0.004545454545454545, 0.0048484848484848485, 0.0, 0.0, 0.0, 0.0, 0.0048484848484848485, 0.004545454545454545, 0.0, 0.006060606060606061, 0.006060606060606061, 0.006060606060606061, 0.0, 0.0, 0.0, 0.005303030303030303, 0.0052525252525252525, 0.005050505050505051, 0.0049586776859504135], [0.0, 0.0, 0.0, 0.0, 0.0, 0.0, 0.0, 0.0, 0.0019959207459207457, 0.002202797202797203, 0.0, 0.0, 0.0, 0.0, 0.0, 0.0, 0.0, 0.0, 0.0, 0.0, 0.0, 0.0, 0.0, 0.0, 0.0, 0.0, 0.0], [0.0, 0.0, 0.0, 0.0, 0.0024242424242424242, 0.0, 0.0, 0.0, 0.0022727272727272726, 0.0024242424242424242, 0.0, 0.0, 0.0, 0.0, 0.0024242424242424242, 0.0022727272727272726, 0.0, 0.0030303030303030303, 0.0030303030303030303, 0.0030303030303030303, 0.0, 0.0, 0.0, 0.0026515151515151517, 0.0026262626262626263, 0.0025252525252525255, 0.0024793388429752068], [0.0, 0.0, 0.0, 0.0, 0.0048484848484848485, 0.0, 0.0, 0.0, 0.004545454545454545, 0.0048484848484848485, 0.0, 0.0, 0.0, 0.0, 0.0024242424242424242, 0.006818181818181818, 0.0, 0.0030303030303030303, 0.0030303030303030303, 0.0030303030303030303, 0.0, 0.0, 0.0, 0.0026515151515151517, 0.0026262626262626263, 0.0025252525252525255, 0.0024793388429752068], [0.0, 0.0, 0.0, 0.0, 0.0, 0.0, 0.0, 0.0, 0.0, 0.0, 0.0, 0.0, 0.0, 0.0, 0.0, 0.006818181818181818, 0.0, 0.0, 0.0, 0.0, 0.0, 0.0, 0.0, 0.0, 0.0, 0.0, 0.0], [0.0, 0.0, 0.0, 0.0, 0.0010955710955710958, 0.0, 0.0, 0.0, 0.0019959207459207457, 0.002202797202797203, 0.0, 0.0, 0.0, 0.0, 0.0010722610722610725, 0.00045163170163170204, 0.0, 0.003554778554778555, 0.003554778554778555, 0.003554778554778555, 0.0, 0.0, 0.0, 0.0008959790209790215, 0.0018997668997669018, 0.0014860139860139862, 0.001297944479762663], [0.0, 0.0, 0.0, 0.0, 0.007272727272727274, 0.0, 0.0, 0.0, 0.006818181818181818, 0.007272727272727274, 0.0, 0.0, 0.0, 0.0, 0.0024242424242424242, 0.006818181818181818, 0.0, 0.0030303030303030303, 0.0030303030303030303, 0.0030303030303030303, 0.0, 0.0, 0.0, 0.0026515151515151517, 0.0026262626262626263, 0.0025252525252525255, 0.0024793388429752068], [0.0, 0.0, 0.0, 0.0, 0.002202797202797203, 0.0, 0.0, 0.0, 0.0019959207459207457, 0.002202797202797203, 0.0, 0.0, 0.0, 0.0, 0.0, 0.0, 0.0, 0.0, 0.0, 0.0, 0.0, 0.0, 0.0, 0.0, 0.0, 0.0, 0.0], [0.0, 0.0, 0.0, 0.0, 0.004729771946266791, 0.0, 0.0, 0.0, 0.004397063417681975, 0.004729771946266791, 0.0, 0.0, 0.0, 0.0, 0.0011777569509528272, 0.0032099343955014057, 0.0, 0.0018431740081224618, 0.0018431740081224618, 0.0018431740081224618, 0.0, 0.0, 0.0, 0.001130506091846298, 0.001399562636676039, 0.0012886597938144332, 0.0012382494106955215], [0.0, 0.0, 0.0, 0.0, 0.0, 0.0, 0.0, 0.0, 0.0, 0.0, 0.0, 0.0, 0.0, 0.0, 0.0, 0.0, 0.0, 0.0, 0.0, 0.0, 0.0, 0.0, 0.0, 0.0, 0.0, 0.0, 0.0], [0.0, 0.0, 0.0, 0.0, 0.0023306233062330623, 0.0, 0.0, 0.0, 0.0021557033752155706, 0.0023306233062330623, 0.0, 0.0, 0.0, 0.0, 0.0, 0.0, 0.0, 0.0006898250800689822, 0.0006898250800689822, 0.0006898250800689822, 0.0, 0.0, 0.0, 0.0002525252525252523, 0.0006914675207358136, 0.0005748542333908192, 0.0005218481936885486], [0.0, 0.0, 0.0, 0.0, 0.004405594405594406, 0.0, 0.0, 0.0, 0.0039918414918414915, 0.004405594405594406, 0.0, 0.0, 0.0, 0.0, 0.0010722610722610738, 0.002447552447552448, 0.0, 0.003554778554778555, 0.003554778554778555, 0.003554778554778555, 0.0, 0.0, 0.0, 0.002003205128205129, 0.0018997668997668997, 0.0014860139860139862, 0.001297944479762663], [0.0, 0.0, 0.0, 0.0, 0.0, 0.0, 0.0, 0.0, 0.0, 0.0, 0.0, 0.0, 0.0, 0.0, 0.0, 0.0, 0.0, 0.0, 0.0, 0.0, 0.0, 0.0, 0.0, 0.0, 0.0, 0.0, 0.0], [0.0, 0.0, 0.0, 0.0, 0.0, 0.0, 0.0, 0.0, 0.0, 0.0, 0.0, 0.0, 0.0, 0.0, 0.0024242424242424242, 0.004545454545454545, 0.0, 0.0030303030303030303, 0.0030303030303030303, 0.0030303030303030303, 0.0, 0.0, 0.0, 0.0026515151515151517, 0.0026262626262626263, 0.0025252525252525255, 0.0024793388429752068], [0.0, 0.0, 0.0, 0.0, 0.0, 0.0, 0.0, 0.0, 0.0, 0.0, 0.0, 0.0, 0.0, 0.0, 0.0, 0.0, 0.0, 0.001631701631701632, 0.001631701631701632, 0.001631701631701632, 0.0, 0.0, 0.0, 0.0005973193473193479, 0.001635586635586636, 0.0013597513597513604, 0.0012343716889171446], [0.0, 0.0, 0.0, 0.0, 0.0, 0.0, 0.0, 0.0, 0.0, 0.0, 0.0, 0.0, 0.0, 0.0, 0.0024242424242424242, 0.004545454545454545, 0.0, 0.0030303030303030303, 0.0030303030303030303, 0.0030303030303030303, 0.0, 0.0, 0.0, 0.0026515151515151517, 0.0026262626262626263, 0.0025252525252525255, 0.0024793388429752068], [0.0, 0.0, 0.0, 0.0, 0.0023807890222984564, 0.0, 0.0, 0.0, 0.0022184105202973127, 0.0023807890222984564, 0.0, 0.0, 0.0, 0.0, 0.0006426529445397375, 0.004917095483133219, 0.0, 0.001292166952544311, 0.001292166952544311, 0.001292166952544311, 0.0, 0.0, 0.0, 0.0013207547169811322, 0.001510958643034115, 0.001402706308366686, 0.0013535007016996726], [0.0, 0.0, 0.0, 0.0, 0.0048484848484848485, 0.0, 0.0, 0.0, 0.004545454545454545, 0.0048484848484848485, 0.0, 0.0, 0.0, 0.0, 0.0048484848484848485, 0.004545454545454545, 0.0, 0.006060606060606061, 0.006060606060606061, 0.006060606060606061, 0.0, 0.0, 0.0, 0.005303030303030303, 0.0052525252525252525, 0.005050505050505051, 0.0049586776859504135], [0.0, 0.0, 0.0, 0.0, 0.0041931510224193155, 0.0, 0.0, 0.0, 0.004311406750431141, 0.004661246612466125, 0.0, 0.0, 0.0, 0.0, 0.00465139196846514, 0.006282335550628234, 0.0, 0.006750431140675043, 0.006750431140675043, 0.006750431140675043, 0.0, 0.0, 0.0, 0.005438531658043853, 0.006287262872628726, 0.005937423010593743, 0.005778404891486932], [0.0, 0.0, 0.0, 0.0, 0.007122202416320065, 0.0, 0.0, 0.0, 0.006630025747672807, 0.007122202416320065, 0.0, 0.0, 0.0, 0.0, 0.0, 0.002162144319007064, 0.0, 0.0, 0.0, 0.0, 0.0, 0.0, 0.0, 0.0, 0.0, 0.0, 0.0], [0.0, 0.0, 0.0, 0.0, 0.0010955710955710958, 0.0, 0.0, 0.0, 0.0019959207459207457, 0.002202797202797203, 0.0, 0.0, 0.0, 0.0, 0.0, 0.0, 0.0, 0.0, 0.0, 0.0, 0.0, 0.0, 0.0, 0.0, 0.0, 0.0, 0.0], [0.0, 0.0, 0.0, 0.0, 0.0, 0.0, 0.0, 0.0, 0.0, 0.0, 0.0, 0.0, 0.0, 0.0, 0.0048484848484848485, 0.011363636363636364, 0.0, 0.006060606060606061, 0.006060606060606061, 0.006060606060606061, 0.0, 0.0, 0.0, 0.005303030303030303, 0.0052525252525252525, 0.005050505050505051, 0.0049586776859504135], [0.0, 0.0, 0.0, 0.0, 0.0, 0.0, 0.0, 0.0, 0.0, 0.0, 0.0, 0.0, 0.0, 0.0, 0.0, 0.0, 0.0, 0.0, 0.0, 0.0, 0.0, 0.0, 0.0, 0.0, 0.0, 0.0, 0.0], [0.0, 0.0, 0.0, 0.0, 0.0, 0.0, 0.0, 0.0, 0.0, 0.0, 0.0, 0.0, 0.0, 0.0, 0.0, 0.0007514166050751416, 0.0, 0.0, 0.0, 0.0, 0.0, 0.0, 0.0, 0.0, 0.0, 0.0, 0.0], [0.0, 0.0, 0.0, 0.0, 0.0024242424242424242, 0.0, 0.0, 0.0, 0.0022727272727272726, 0.0024242424242424242, 0.0, 0.0, 0.0, 0.0, 0.0, 0.0022727272727272726, 0.0, 0.0, 0.0, 0.0, 0.0, 0.0, 0.0, 0.0, 0.0, 0.0, 0.0], [0.0, 0.0, 0.0, 0.0, 0.0024242424242424242, 0.0, 0.0, 0.0, 0.0022727272727272726, 0.0024242424242424242, 0.0, 0.0, 0.0, 0.0, 0.0, 0.0022727272727272726, 0.0, 0.0, 0.0, 0.0, 0.0, 0.0, 0.0, 0.0, 0.0, 0.0, 0.0], [0.0, 0.0, 0.0, 0.0, 0.0048484848484848485, 0.0, 0.0, 0.0, 0.004545454545454545, 0.0048484848484848485, 0.0, 0.0, 0.0, 0.0, 0.0048484848484848485, 0.004545454545454545, 0.0, 0.006060606060606061, 0.006060606060606061, 0.006060606060606061, 0.0, 0.0, 0.0, 0.005303030303030303, 0.0052525252525252525, 0.005050505050505051, 0.0049586776859504135], [0.0, 0.0, 0.0, 0.0, 0.0, 0.0, 0.0, 0.0, 0.0, 0.0, 0.0, 0.0, 0.0, 0.0, 0.009696969696969697, 0.011363636363636364, 0.0, 0.012121212121212121, 0.012121212121212121, 0.012121212121212121, 0.0, 0.0, 0.0, 0.010606060606060607, 0.010505050505050505, 0.010101010101010102, 0.009917355371900827], [0.0, 0.0, 0.0, 0.0, 0.004661246612466125, 0.0, 0.0, 0.0, 0.004311406750431141, 0.004661246612466125, 0.0, 0.0, 0.0, 0.0, 0.0, 0.0, 0.0, 0.0006898250800689822, 0.0006898250800689822, 0.0006898250800689822, 0.0, 0.0, 0.0, 0.0007206208425720621, 0.0006914675207358136, 0.0005748542333908192, 0.0005218481936885486], [0.0, 0.0, 0.0, 0.0, 0.007272727272727274, 0.0, 0.0, 0.0, 0.006818181818181818, 0.007272727272727274, 0.0, 0.0, 0.0, 0.0, 0.0, 0.0, 0.0, 0.0, 0.0, 0.0, 0.0, 0.0, 0.0, 0.0, 0.0, 0.0, 0.0], [0.0, 0.0, 0.0, 0.0, 0.0, 0.0, 0.0, 0.0, 0.0, 0.0, 0.0, 0.0, 0.0, 0.0, 0.0010955710955710958, 0.0028846153846153848, 0.0, 0.001923076923076923, 0.001923076923076923, 0.001923076923076923, 0.0, 0.0, 0.0, 0.001405885780885781, 0.002478632478632479, 0.002340714840714841, 0.002278025005297733], [0.0, 0.0, 0.0, 0.0, 0.002191142191142191, 0.0, 0.0, 0.0, 0.0039918414918414915, 0.004405594405594406, 0.0, 0.0, 0.0, 0.0, 0.0, 0.0, 0.0, 0.0, 0.0, 0.0, 0.0, 0.0, 0.0, 0.0, 0.0, 0.0, 0.0], [0.0, 0.0, 0.0, 0.0, 0.0023306233062330623, 0.0, 0.0, 0.0, 0.0021557033752155706, 0.0023306233062330623, 0.0, 0.0, 0.0, 0.0, 0.003725055432372506, 0.005530918945553092, 0.0, 0.0051244148805124415, 0.0051244148805124415, 0.0051244148805124415, 0.0, 0.0, 0.0, 0.003781719635378172, 0.004191508581752484, 0.003958282007062495, 0.003852269927657955], [0.0, 0.0, 0.0, 0.0, 0.0024242424242424242, 0.0, 0.0, 0.0, 0.0022727272727272726, 0.0024242424242424242, 0.0, 0.0, 0.0, 0.0, 0.0048484848484848485, 0.004545454545454545, 0.0, 0.006060606060606061, 0.006060606060606061, 0.006060606060606061, 0.0, 0.0, 0.0, 0.005303030303030303, 0.0052525252525252525, 0.005050505050505051, 0.0049586776859504135], [0.0, 0.0, 0.0, 0.0, 0.0, 0.0, 0.0, 0.0, 0.0, 0.0, 0.0, 0.0, 0.0, 0.0, 0.0, 0.0, 0.0, 0.0, 0.0, 0.0, 0.0, 0.0, 0.0, 0.0, 0.0, 0.0, 0.0], [0.0, 0.0, 0.0, 0.0, 0.0024242424242424242, 0.0, 0.0, 0.0, 0.0022727272727272726, 0.0024242424242424242, 0.0, 0.0, 0.0, 0.0, 0.0024242424242424242, 0.006818181818181818, 0.0, 0.0030303030303030303, 0.0030303030303030303, 0.0030303030303030303, 0.0, 0.0, 0.0, 0.0026515151515151517, 0.0026262626262626263, 0.0025252525252525255, 0.0024793388429752068], [0.0, 0.0, 0.0, 0.0, 0.0, 0.0, 0.0, 0.0, 0.0, 0.0, 0.0, 0.0, 0.0, 0.0, 0.0, 0.0, 0.0, 0.0, 0.0, 0.0, 0.0, 0.0, 0.0, 0.0, 0.0, 0.0, 0.0], [0.0, 0.0, 0.0, 0.0, 0.0, 0.0, 0.0, 0.0, 0.0, 0.0, 0.0, 0.0, 0.0, 0.0, 0.0048484848484848485, 0.004545454545454545, 0.0, 0.006060606060606061, 0.006060606060606061, 0.006060606060606061, 0.0, 0.0, 0.0, 0.005303030303030303, 0.0052525252525252525, 0.005050505050505051, 0.0049586776859504135]], "bootstrap_rate_of_adaptation": [8.205015848302427e-05, 5.742856420330271e-05, -6.865076188632764e-05, -1.9872820732018625e-05, 0.00015542965561538686, 1.8688399789614264e-05, 2.2232023190058536e-05, 5.742856420330271e-05, 5.701512133093063e-05, 3.672885772653991e-05, -1.9872820732018625e-05, -3.700131851474098e-05, 3.8142012578072564e-05, 8.268857447441872e-07, 3.583637860659851e-05, 3.714230059891199e-05, -2.028626360439072e-05, 5.0825721403027615e-05, -3.652551678075732e-05, 7.812827068006553e-05, 1.4676081939684612e-05, -3.974564146403725e-05, 0.00013431650626625195, 4.134428723720936e-07, -4.057252720878144e-05, 0.00011647248573787412, -3.31782391084007e-05, -5.463615149322239e-05, 0.0001913316275971826, -1.9872820732018625e-05, -1.7576337211248073e-05, -3.886159597091759e-05, 0.00010906950643517568, -1.2552500757200592e-06, 0.0, 4.134428723720936e-07, 0.0, -2.028626360439072e-05, 1.4437896592684535e-05, 1.2191264185330992e-07, 3.084228139834403e-05, 2.8471818193408084e-05, 2.698104870095197e-05, 7.540519631853615e-05, 0.0, 2.610061946405619e-05, 3.345938398350233e-05, 7.730138493532133e-05, -1.6444218370399844e-05, 0.00013472994913862405, 9.280251838667981e-05, 0.0, -3.8795848541320654e-05, -1.898710319559606e-05, -5.807054656144501e-05, 0.0, 7.812827068006553e-05, 7.771482780769343e-05, 4.6232296631947745e-05, 0.00010023494048123513, 1.1880381388587932e-05, -3.919579413779056e-05, 0.00011403024266186126, -9.508533689217127e-06, 5.701512133093063e-05, 3.7555743471284085e-05, 1.2403286171162813e-06, 3.7907412700214235e-05, 1.7269479866893367e-05, -1.826275839037866e-05, 8.030938774352853e-07, 0.0, -3.4740687762302013e-06, 2.1665590795942357e-05, 0.0, 7.771482780769343e-05, 3.7743801783367646e-05, 7.771482780769343e-05, 2.1182058312900635e-05, 0.00011403024266186126, 0.00013919105626086979, -5.90900100992123e-05, -1.386248671519165e-05, 0.00015584309848775896, 0.0, 1.366938494021557e-07, -1.9872820732018625e-05, -1.9872820732018625e-05, 0.00011403024266186126, 0.00030961898261365754, -2.0343710123079624e-05, -6.085879081317217e-05, 6.189099872312947e-05, -2.77249734303833e-05, 0.00010217682054561728, 0.00013431650626625195, 0.0, 5.7842007075674796e-05, 0.0, 0.00015460276987064265]}
