# Supplementary material for: A Bayesian approach to infer recombination patterns in coronaviruses
Source: Nat Commun. 2022 Jul 20;13:4186. doi: 10.1038/s41467-022-31749-8 (PMC9297283; doi:10.1038/s41467-022-31749-8)
Supplement: Supplementary file 6 — Source Data [file 41467_2022_31749_MOESM6_ESM.zip › Source_Figure3/nl63_s1_bhatt_analysis_bootstrapped.json]

{"cov": "nl63", "gene": "s1", "window": 3, "clade": null, "min_seqs": 3, "midfreq_high": 0.75, "midfreq_low": 0.15, "window_midpoint": [1988.5, 1989.5, 1990.5, 1991.5, 2000.5, 2001.5, 2003.5, 2004.5, 2005.5, 2006.5, 2007.5, 2008.5, 2009.5, 2010.5, 2011.5, 2012.5, 2013.5, 2014.5, 2015.5, 2016.5, 2017.5], "adaptive_substitutions": [0.0, 0.0, 0.0, 0.0, 1.8420842775403878, 1.8420842775403878, 2.631529980927571, 3.0525854105888532, 3.0525854105888532, 3.3489929177038515, 10.067538096461242, 8.260597824281131, 7.611646338707944, 6.876123378088112, 4.629034616125838, 4.703363924534321, 3.703121938655205, 2.3304020574793185, 3.605117657613355, 5.03454320081732, 3.1071585761775093], "adaptive_substitutions_per_codon": [0.0, 0.0, 0.0, 0.0, 0.0008365505347594859, 0.0008365505347594859, 0.0011950635699035292, 0.0013862785697497063, 0.0013862785697497063, 0.001520886883607562, 0.0045719973190105545, 0.003751406823015954, 0.0034566967932370316, 0.00312267183382748, 0.0021021955568237233, 0.0021359509194070485, 0.0016817084190078133, 0.0010583115610714434, 0.0016372014793884445, 0.002286350227437475, 0.0014110620236955083], "rate_of_adaptation": 8.578166500812071e-05, "bootstrap_adaptive_substitutions": [[0.0, 0.0, 0.0, 0.0, 2.7575432931075383, 2.7575432931075383, 3.8181574698306537, 4.181788963796785, 4.181788963796785, 4.427404878406348, 12.97059106333242, 10.988890716947637, 9.555355504378184, 8.819573513493456, 7.5480758193741915, 7.694824723176639, 5.871349933279521, 4.341097997392377, 4.681681831051661, 6.77742225727083, 5.140915761287053], [0.0, 0.0, 0.0, 0.0, 2.90766935857209, 2.90766935857209, 3.7784064605730157, 3.0374980710868784, 3.0374980710868784, 3.2090292084823444, 17.192569267549754, 14.400519520600792, 12.432485755828338, 11.508099332312991, 7.677742914459133, 7.877578313872743, 5.216832893156837, 2.6964648775377054, 4.702407283575948, 6.842398999401698, 3.512887118025742], [0.0, 0.0, 0.0, 0.0, 1.8938199917046867, 1.8938199917046867, 3.7876399834093735, 4.787639983409374, 4.787639983409374, 5.246414460040603, 11.780670117036047, 9.172685089174617, 8.525127538794628, 8.324177185801972, 6.182704272086271, 6.244919120696807, 5.601824968892576, 4.665116538876896, 5.071754458730817, 6.1283699709664035, 4.627364961873465], [0.0, 0.0, 0.0, 0.0, 1.5974853750109141, 1.5974853750109141, 1.516982450013097, 2.1906923950056756, 2.1906923950056756, 2.4409141250051696, 8.517532903852796, 5.761678162926744, 5.91996462400329, 5.6079484269041595, 1.6717017375360168, 1.6717017375360168, 1.6717017375360168, 0.9194970750021828, 4.8496900375447485, 6.000730675024241, 0.6779883000087313], [0.0, 0.0, 0.0, 0.0, 2.9604916839334714, 2.9604916839334714, 4.0, 3.3367866942935547, 3.3367866942935547, 3.468093007901958, 13.04230955586775, 10.870860341882736, 9.573827158570733, 8.78926661601972, 6.500280002240018, 6.58470067760542, 4.757713096187528, 2.6202123301196933, 3.20561964495716, 4.854165991222667, 3.4139940811834184], [0.0, 0.0, 0.0, 0.0, 0.6120298678586719, 0.6120298678586719, 1.5344358414304062, 2.4137743365721627, 2.4137743365721627, 2.695544073271047, 9.678119777470759, 6.55628705363298, 5.193300832516105, 4.886700034817631, 2.0358980313046504, 2.1665154890535314, 0.9136836300042812, 1.0, 2.9740143824334035, 4.54939421379939, 0.8448119471434687], [0.0, 0.0, 0.0, 0.0, 2.643897726294443, 2.643897726294443, 1.376821021015276, 3.554872157868054, 3.554872157868054, 4.217069078097805, 12.726830108185148, 10.613771366806004, 10.193556237739788, 9.398498177482505, 6.417110662598166, 6.617602326315487, 5.617351975610102, 3.3356026875515896, 6.088561644490785, 7.35486707308048, 3.929065993455766], [0.0, 0.0, 0.0, 0.0, 5.802900367269259, 5.802900367269259, 6.6058007345385175, 7.6550756427212026, 7.6550756427212026, 8.244700328609337, 11.406816369978849, 10.0962059979632, 10.128241613721457, 9.491069934184369, 8.162326560894348, 8.02180574820167, 7.846685384215319, 6.0513295992891525, 6.609090950983148, 8.617700908508166, 6.758759288516393], [0.0, 0.0, 0.0, 0.0, 0.8892032302865078, 0.8892032302865078, 2.889203230286508, 3.2596574250295767, 3.2596574250295767, 3.550911123805089, 8.128570725696253, 7.321755568129212, 6.730821557726178, 6.534312169799998, 4.353042538964045, 4.451700015431305, 3.7507072681446427, 3.36963740255306, 3.090478884831027, 4.044628958332769, 3.3542354975408832], [0.0, 0.0, 0.0, 0.0, 0.7941176470588235, 0.7941176470588235, 2.176470588235294, 3.3970588235294117, 3.3970588235294117, 3.9179566563467487, 13.475034875610323, 11.611171457219251, 7.689869972314678, 7.322496608706375, 6.45254010695187, 6.786764705882353, 3.426470588235294, 2.3085731196503363, 2.6617647058823533, 6.152476780185759, 2.4632352941176467], [0.0, 0.0, 0.0, 0.0, 3.9498910675381262, 3.9498910675381262, 2.916485112563544, 4.526506899055919, 4.526506899055919, 4.892978633948706, 12.21309715512614, 10.698383618318259, 10.878851280018834, 10.203596116087038, 7.766158315177923, 7.675381263616558, 7.505697042546265, 6.02246661765268, 6.5549503752118135, 6.7743569162557815, 6.724400871459695], [0.0, 0.0, 0.0, 0.0, 1.7741935483870968, 1.7741935483870968, 0.39784946236559127, 1.1935483870967742, 1.1935483870967742, 1.3972835314091676, 10.322963151855157, 9.126588465298141, 6.053069719042664, 5.847072879330943, 6.441837732160312, 6.777777777777778, 4.096774193548387, 2.4058390758680375, 3.5340501792114694, 3.871533672891907, 2.389578163771712], [0.0, 0.0, 0.0, 0.0, 0.9365200990215725, 0.9365200990215725, 0.851880231050336, 0.6688082046445833, 0.6688082046445833, 0.77528431475955, 6.989103526746588, 4.539372863373806, 3.910988758242525, 3.2817579294734496, 2.3552988329600373, 2.4186608511139926, 1.418426101696293, 0.5, 0.8173700341860191, 1.996823368098426, 0.8834682940541716], [0.0, 0.0, 0.0, 0.0, 3.668517490283176, 3.668517490283176, 5.779011660188784, 5.668517490283175, 5.668517490283175, 6.019199859727053, 13.204234362552203, 11.830153281846785, 11.991010341220035, 10.115495855823557, 6.6740699611327035, 5.877845641310383, 5.321832698309368, 3.0, 6.676846196557468, 9.096846781028084, 4.709349506684321], [0.0, 0.0, 0.0, 0.0, 0.8309887441461343, 0.8309887441461343, 0.0, 0.4450763627068822, 0.4450763627068822, 0.43588698886330135, 3.2615226738437832, 2.2853947764804685, 1.9849909372775971, 1.4004089718192856, 1.2676346274978774, 0.9707375186000016, 0.7897372689735757, 0.41549437207306716, 0.41549437207306716, 1.1434570034261957, 0.41549437207306716], [0.0, 0.0, 0.0, 0.0, 2.2337228714524207, 2.2337228714524207, 1.4040066777963272, 2.969949916527546, 2.969949916527546, 3.4600650206484493, 10.417032339802173, 6.837244523701118, 6.286768269696806, 6.0819266679032955, 4.305964486264987, 4.456872565386755, 3.9782971619365606, 3.414465285279387, 4.414301613800779, 5.048370090501713, 3.3113522537562603], [0.0, 0.0, 0.0, 0.0, 1.560951872665055, 1.560951872665055, 1.385332621731077, 2.996075722851851, 2.996075722851851, 3.2746861817526893, 6.339822609023243, 5.89914019087684, 4.950152366545399, 4.794653880730013, 3.9526732175933192, 4.018601073682228, 3.5511411797946817, 2.6244954691729685, 2.9307914482152384, 4.442424658009573, 2.6265549193530857], [0.0, 0.0, 0.0, 0.0, 0.9577795440548692, 0.9577795440548692, 3.831118176219477, 3.124003179298765, 3.124003179298765, 3.2573145896180766, 10.179794585991996, 8.408084577769124, 8.895497903134602, 8.345757993576319, 0.3878033887956035, 0.3878033887956035, 0.3878033887956035, 0.4577795440548692, 6.551368835502871, 9.242356565171606, 0.4155590881097384], [0.0, 0.0, 0.0, 0.0, 0.8947228516935918, 0.8947228516935918, 5.578891406774368, 4.631529980927572, 4.631529980927572, 4.85313810180193, 12.687659580984434, 11.489447032476294, 11.072489460054529, 8.302314692273448, 6.576396041972634, 6.482303178516603, 4.7793341996855565, 0.947361425846796, 1.3507200340246814, 5.149492445352578, 4.611187249741467], [0.0, 0.0, 0.0, 0.0, 2.952867275045687, 2.952867275045687, 4.575805475411185, 4.67007092531981, 4.67007092531981, 4.906478967502021, 14.008607560785737, 10.788093713090335, 11.118886065183943, 10.665388397366725, 4.481540025502559, 4.528672750456872, 4.528672750456872, 3.2186959325672326, 5.872375557501219, 8.048621559775604, 3.233035622672417], [0.0, 0.0, 0.0, 0.0, 2.902529302899445, 2.902529302899445, 1.6588525601480568, 2.3855644663787787, 2.3855644663787787, 2.5355368680801322, 14.05519942064748, 11.787792327968146, 11.876964197107569, 9.262012475152511, 9.220234423195558, 8.86428130783467, 7.989129741113404, 2.905191727004124, 4.235040098704504, 4.606610604240397, 6.711004603046553], [0.0, 0.0, 0.0, 0.0, 1.8425058676435104, 1.8425058676435104, 1.6850117352870209, 3.922810327052579, 3.922810327052579, 4.548268222597556, 9.040701561303404, 7.635712562240891, 6.947168954296648, 6.363824972398312, 6.261587224988483, 6.345840005264428, 5.345602879097422, 3.9995006535374245, 5.236701835969203, 5.433668209436487, 4.645937700896134], [0.0, 0.0, 0.0, 0.0, 2.590551181102362, 2.590551181102362, 2.283464566929134, 1.84251968503937, 1.84251968503937, 2.1400745959386653, 13.855793470480219, 8.674123120973515, 7.385191770383541, 6.962817147856519, 3.0146743020758766, 3.353018372703412, 1.8228346456692914, 1.795275590551181, 4.2808398950131235, 5.003729796933278, 1.6929133858267718], [0.0, 0.0, 0.0, 0.0, 0.9491177209121829, 0.9491177209121829, 2.915196201520305, 3.915196201520305, 3.915196201520305, 4.343390205602805, 13.914559515503278, 12.231187367315727, 12.43522300361845, 11.222961696050128, 8.66926518592919, 8.435261487890063, 8.095806999826038, 5.430035002251997, 2.652258771429224, 4.36959786527748, 6.997753256855683], [0.0, 0.0, 0.0, 0.0, 1.8291537936845483, 1.8291537936845483, 3.6583075873690967, 4.032680656421779, 4.032680656421779, 4.530420009418482, 9.703840001116482, 6.293031913292943, 5.63364808772309, 5.480168920274446, 4.058279500862657, 4.164185691931148, 3.4661056052642136, 3.191459851140274, 3.768456847089034, 4.377949347147108, 3.2015168256692155], [0.0, 0.0, 0.0, 0.0, 0.0, 0.0, 1.4998615526044723, 2.0415674460332056, 2.0415674460332056, 2.3244763919501144, 10.321921254973873, 7.713408353362057, 7.082803789738788, 6.3988924069039665, 4.888012670705638, 5.0345121667571195, 4.034272700503338, 3.016356989704074, 2.416449765747007, 3.622658854541628, 3.943798877255521], [0.0, 0.0, 0.0, 0.0, 4.773521682910891, 4.773521682910891, 2.676459547015558, 4.8829303560752475, 4.8829303560752475, 5.415161096991885, 17.244470989204032, 13.76239867636222, 13.14522929080253, 12.465862600962927, 10.859460812257552, 10.977795698177216, 9.977558375408183, 7.296032642236199, 5.219672427457141, 6.27598777054701, 7.944088175495375], [0.0, 0.0, 0.0, 0.0, 1.7134311351659308, 1.7134311351659308, 0.28357783791482694, 1.284774248682524, 1.284774248682524, 1.34453781512605, 7.513078776094077, 6.0265809713716, 4.243342609476097, 3.607723102032627, 3.757655604614727, 3.9163281583819973, 2.094688839884288, 0.8567155675829654, 1.6733228884774254, 3.263780088306509, 1.3090618255124737], [0.0, 0.0, 0.0, 0.0, 4.708333333333333, 4.708333333333333, 6.708333333333333, 6.666666666666666, 6.666666666666666, 7.162280701754386, 13.375411725955203, 11.890861742424242, 10.67282522474881, 10.320012229210342, 6.755681818181818, 6.965277777777779, 5.479166666666667, 4.344362745098039, 8.01388888888889, 10.074561403508772, 4.294871794871795], [0.0, 0.0, 0.0, 0.0, 3.9674657651430643, 3.9674657651430643, 3.9511986477145964, 5.121917836343355, 5.121917836343355, 5.523296703534189, 10.29476432749182, 9.641688851173328, 9.033725173535462, 8.40226023075158, 7.468088528157785, 7.489029789971463, 6.488796165346766, 4.679945702472253, 6.078481826954005, 7.030326289639911, 5.348854152902797], [0.0, 0.0, 0.0, 0.0, 1.700984102952309, 1.700984102952309, 3.5215745647236942, 4.461771385314156, 4.461771385314156, 4.908004302960277, 15.18090708619952, 13.937381001536945, 14.282974134221186, 12.426052092971094, 8.65442846328539, 8.228236184708553, 7.697603696259365, 4.40462943215455, 6.010219530658592, 6.965237658870871, 6.681505852209865], [0.0, 0.0, 0.0, 0.0, 0.8640839059929081, 0.8640839059929081, 1.9093892706619386, 2.400656395456265, 2.400656395456265, 2.598714254025134, 11.548515994618153, 10.565529559792699, 10.559535474929719, 10.262121559497855, 6.456335623971633, 6.546946353309694, 6.546946353309694, 5.148920710034219, 4.1043545591327835, 5.365724894633571, 5.5010345436738515], [0.0, 0.0, 0.0, 0.0, 4.91496221172773, 4.91496221172773, 0.5748110586386501, 1.4938639622198282, 1.4938639622198282, 1.647498325566206, 13.447894130147747, 12.325605908417105, 10.11699474440412, 8.95438001042249, 9.375035439162097, 9.608739499882544, 6.782013329873447, 3.1614786909976664, 5.230569213696122, 5.958896967004595, 4.71582247207394], [0.0, 0.0, 0.0, 0.0, 0.8487768717568569, 0.8487768717568569, 0.8487768717568569, 1.5656041512231282, 1.5656041512231282, 1.7563497327455035, 12.245873828366495, 10.134459869263427, 8.681425299269804, 7.90457952392719, 5.658737111665206, 5.780825302693353, 3.9535543569949643, 2.9024480924982843, 4.171485050654806, 4.68920447895127, 3.7606774248731254], [0.0, 0.0, 0.0, 0.0, 5.713668832095266, 5.713668832095266, 3.749460228083358, 4.263560877711938, 4.263560877711938, 4.531398881559548, 16.040552264932998, 14.019740909480014, 12.725571206689313, 11.513706046193219, 10.473339547447615, 10.551818103997642, 8.55134187806845, 5.29529672194478, 6.597625003566774, 8.055092278095298, 6.7848012958915875], [0.0, 0.0, 0.0, 0.0, 4.0, 4.0, 1.0, 1.0, 1.0, 1.0, 11.519762845849801, 9.053977272727273, 8.419354838709676, 8.277777777777779, 6.7727272727272725, 6.833333333333333, 6.0, 4.2368421052631575, 4.033333333333333, 4.184210526315789, 4.269230769230769], [0.0, 0.0, 0.0, 0.0, 0.8758603556042392, 0.8758603556042392, 0.6896508890105981, 1.3268927823293264, 1.3268927823293264, 1.5901968866278575, 4.000876159118745, 3.078285302105507, 2.8887279544553284, 2.302913869393455, 1.9448130226360336, 1.6540509409565969, 1.4767951499415024, 0.5, 1.8429734567239016, 2.1900066061759276, 1.1180223081136091], [0.0, 0.0, 0.0, 0.0, 4.743532636628405, 4.743532636628405, 4.65804351550454, 6.82902175775227, 6.82902175775227, 7.485820942625537, 11.523504480413553, 11.101764605105362, 11.083199165193466, 10.393114085701388, 8.375706698646566, 8.246798012677745, 8.065633621428107, 5.966122488597614, 5.796779167380504, 8.173466903510274, 6.5784847326735285], [0.0, 0.0, 0.0, 0.0, 0.9082969432314411, 0.9082969432314411, 0.4497816593886462, 0.9082969432314411, 0.9082969432314411, 0.9082969432314411, 3.8391873932029617, 1.7946523091173745, 1.7341809860081883, 1.1403040595180332, 0.8995633187772925, 0.31441048034934493, 0.1322090046679717, 0.9082969432314411, 0.9082969432314411, 1.3691105492990117, 0.9082969432314411], [0.0, 0.0, 0.0, 0.0, 2.985062385796904, 2.985062385796904, 3.9103743147814236, 4.28647413205647, 4.28647413205647, 4.551387544804432, 10.0386467603356, 8.963551497681262, 9.274917465100991, 8.936856784135635, 3.790873401156655, 3.790873401156655, 3.790873401156655, 3.2460846806534676, 5.43411046718489, 7.267330860394264, 3.1978636627840897], [0.0, 0.0, 0.0, 0.0, 0.7597173144876325, 0.7597173144876325, 1.6996466431095407, 2.063604240282686, 2.063604240282686, 2.489306304630835, 9.319536585706503, 8.295735624799228, 7.796020016705503, 7.542980643153988, 4.587696755541278, 4.712014134275618, 4.249116607773852, 3.0291710881860645, 1.8780918727915197, 3.9508090013018404, 3.030307148681707], [0.0, 0.0, 0.0, 0.0, 4.923913043478261, 4.923913043478261, 2.8478260869565215, 4.217391304347826, 4.217391304347826, 4.598684210526315, 14.828331758034025, 12.059744009387352, 12.374862046766147, 11.600166062801932, 7.7146739130434785, 7.654891304347826, 7.484820089955022, 5.154731457800512, 8.745923913043478, 9.14545194508009, 5.822742474916389], [0.0, 0.0, 0.0, 0.0, 0.0, 0.0, 1.295272078501338, 1.8644067796610173, 1.8644067796610173, 2.25325132635335, 7.5852693635341115, 6.750020274105911, 6.962968868451008, 6.223455584916882, 3.9429081177520073, 3.336306868867083, 3.1576486511427606, 2.4183957821825386, 2.5548617305976804, 4.365744870651204, 3.4544019762574623], [0.0, 0.0, 0.0, 0.0, 1.9451476793248945, 1.9451476793248945, 4.670886075949367, 3.7721518987341773, 3.7721518987341773, 4.059515878303353, 8.277221860876235, 7.07848261091932, 6.626774171235275, 6.317758965876154, 2.6906405830456466, 2.809423347398031, 2.040084388185654, 1.390295358649789, 3.418424753867792, 5.282589384854541, 1.3360921778643298], [0.0, 0.0, 0.0, 0.0, 3.0, 3.0, 6.0, 6.0, 6.0, 6.315789473684211, 13.17193675889328, 10.811553030303031, 10.432363828662083, 10.046470999301189, 4.7727272727272725, 4.833333333333333, 4.0, 3.4705882352941178, 6.466666666666667, 8.289473684210527, 3.4230769230769234], [0.0, 0.0, 0.0, 0.0, 0.9973404255319149, 0.9973404255319149, 1.9936170212765958, 3.394893617021277, 3.394893617021277, 3.732446808510638, 9.466281221091581, 7.768484042553192, 8.016866568403525, 7.77940920647665, 3.9936170212765956, 3.9936170212765956, 3.9936170212765956, 3.802049436795995, 5.854893617021276, 6.834574468085106, 3.723179214402619], [0.0, 0.0, 0.0, 0.0, 4.910369507323568, 4.910369507323568, 0.5518475366178428, 1.4355026631158456, 1.4355026631158456, 1.7964118018081154, 9.982494355352284, 8.443114909287617, 7.759655137236373, 7.613848202396804, 6.272969374167777, 6.335386151797604, 5.566785952063915, 3.4916802106994593, 4.118924766977363, 4.405884259583713, 3.472626241933832], [0.0, 0.0, 0.0, 0.0, 2.0, 2.0, 1.9330143540669855, 2.0, 2.0, 2.0, 8.961098398169336, 5.972866373060751, 6.020374779552602, 5.441077441077441, 4.681818181818182, 4.507177033492823, 4.337485563438376, 3.3640141022412493, 3.1403508771929824, 3.5282044824981114, 4.179057784320942], [0.0, 0.0, 0.0, 0.0, 3.951048951048951, 3.951048951048951, 3.755244755244755, 3.2867132867132867, 3.2867132867132867, 3.423997055576003, 12.129978716935238, 9.913501271455818, 10.345029639847198, 9.46182433918283, 4.241258741258741, 4.0524475524475525, 3.877381239450205, 2.8531468531468533, 7.454545454545455, 9.277143908722856, 2.974717590102206], [0.0, 0.0, 0.0, 0.0, 0.0, 0.0, 2.6872835230084116, 4.674913409203365, 4.674913409203365, 5.148285111591448, 9.50343331775253, 8.384946696055058, 6.845275061353409, 6.546783926009604, 3.9022536098241196, 4.028203859475507, 2.648193963384463, 2.361061792356725, 4.49183572488867, 6.772988879918747, 2.3693145053857574], [0.0, 0.0, 0.0, 0.0, 0.0, 0.0, 0.8246969652284188, 0.642227268705577, 0.642227268705577, 0.8167324554935869, 10.066745227675188, 7.346576665585278, 6.822723779388662, 4.822199939048968, 3.3952281239861977, 3.6413130032146754, 2.299970609262862, 0, 2.783260093785944, 3.1573654252421095, 2.0076544212563325], [0.0, 0.0, 0.0, 0.0, 1.934151065203357, 1.934151065203357, 0.736604260813428, 0.934151065203357, 0.934151065203357, 0.934151065203357, 12.74912413210614, 11.992810610951349, 10.624628605002323, 8.546122946703967, 9.92138623158636, 9.914245749946202, 7.568987778544557, 3.631324114029425, 1.765117279965569, 1.9747375216608336, 6.728037940110245], [0.0, 0.0, 0.0, 0.0, 1.957288765088208, 1.957288765088208, 1.8932219127205199, 1.5060352831940576, 1.5060352831940576, 1.5920441772956067, 10.989867183399944, 8.389353141442278, 6.961229633404972, 5.847318982057336, 6.172701949860724, 6.214794181367997, 4.214324592578363, 1.5666324585837854, 1.4413494274218508, 3.2378439134046815, 3.133133347618027], [0.0, 0.0, 0.0, 0.0, 1.8949912629624284, 1.8949912629624284, 5.684973788887285, 5.512976118763971, 5.512976118763971, 5.988406950746376, 13.150380401503291, 9.12310759748891, 8.696599090015752, 7.860104449938602, 3.9772065375941534, 4.033536782679259, 3.0332988509752714, 1.8045034033008926, 4.730438743658803, 6.897072614228021, 2.5164822308607566], [0.0, 0.0, 0.0, 0.0, 1.731324544883867, 1.731324544883867, 0.0, 0.18204645323289403, 0.18204645323289403, 0.6079888988006741, 10.384849477332894, 5.993655956932793, 6.12011218435494, 5.86830113226849, 2.690207156308851, 2.824544883866918, 2.824544883866918, 1.3504807215779562, 0.9328311362209667, 0.9328311362209667, 1.3842290791443335], [0.0, 0.0, 0.0, 0.0, 0.9391644759401074, 0.9391644759401074, 2.452480283460967, 2.2106526460166878, 2.2106526460166878, 2.482492736011935, 9.661508520228397, 6.804151724482798, 6.259539701719479, 4.98798434106755, 2.542190536061264, 2.582452280260601, 1.4051586191131202, 0.9391644759401074, 2.2840467481997946, 3.2541568660478486, 1.658686267441554], [0.0, 0.0, 0.0, 0.0, 2.9082694057989857, 2.9082694057989857, 0.8165388115979716, 0.5615004550773631, 0.5615004550773631, 0.6514021857399968, 8.694308141079635, 7.154156440969965, 6.491602564371427, 6.340595609586963, 4.913795345208685, 5.023046417891041, 4.426683786243661, 2.490927536628595, 2.2780847744116497, 2.7110737772789792, 2.524801716291769], [0.0, 0.0, 0.0, 0.0, 1.9966301600673968, 1.9966301600673968, 0.991575400168492, 0.7930918281381635, 0.7930918281381635, 0.8352325632953487, 5.753488883191093, 5.2646377422072455, 4.577476424708536, 4.480202190395956, 3.7489469250210616, 3.8121314237573714, 2.9839932603201347, 1.8489336230213276, 2.510193765796125, 2.667937746641245, 1.866826518048085], [0.0, 0.0, 0.0, 0.0, 2.8186297613436735, 2.8186297613436735, 4.274519045374695, 4.33497579159347, 4.33497579159347, 4.851227108003094, 11.734993861739166, 10.57826224345516, 10.839014827304878, 9.947176709914924, 5.123377179827756, 4.899588671322679, 4.722602097126166, 2.861968373801833, 4.634603024979647, 6.930351501101612, 3.5840372832531884], [0.0, 0.0, 0.0, 0.0, 2.4864219828420304, 2.4864219828420304, 3.4008256466490354, 2.835064181126234, 2.835064181126234, 3.228981147961176, 7.942504816739536, 6.170773398697026, 5.982772512633214, 5.667798928752681, 2.3736696123330967, 2.3736696123330967, 2.3736696123330967, 1.8288073276140102, 2.356963168419016, 4.315663861323954, 1.4864219828420304], [0.0, 0.0, 0.0, 0.0, 3.7706735144974646, 3.7706735144974646, 0.6789429202964503, 0.9541347028994929, 0.9541347028994929, 0.9541347028994929, 13.140866936509642, 10.798365175204786, 7.892892478527273, 7.1632535864430285, 7.2007053699128845, 7.412413860356262, 3.9351060801025826, 2.454134702899493, 4.606553114029385, 5.105608742959987, 2.4330711220907553], [0.0, 0.0, 0.0, 0.0, 0.9028229942469785, 0.9028229942469785, 0.0, 0.5959282879186549, 0.5959282879186549, 0.8476341256745306, 10.432330254843144, 6.896095805645989, 4.605134740092853, 4.023353996640354, 5.507637247469116, 5.704934665299024, 3.0542231114296126, 1.7481249557308538, 2.3227378138518486, 2.7117691655889042, 2.5218928709875503], [0.0, 0.0, 0.0, 0.0, 1.9819890368050117, 1.9819890368050117, 2.801879404855129, 2.227094753328113, 2.227094753328113, 2.3736965750319414, 13.62521937223173, 10.402912246980376, 9.143098599598229, 8.314916325879521, 5.25809781447996, 5.3407726442182195, 3.5102071125752703, 1.5598648147384906, 4.434090315844427, 4.962164612784899, 2.341425215348473], [0.0, 0.0, 0.0, 0.0, 0.9043930308567311, 0.9043930308567311, 1.8852716370280773, 2.5541086548112313, 2.5541086548112313, 2.7280839461290585, 7.051666590206453, 4.607496718737937, 3.946105046902984, 3.8004252975310377, 2.405075018658157, 2.466839951617469, 1.6940576987415394, 1.6449621462708663, 2.29698638597936, 3.329770562236974, 1.596542351541451], [0.0, 0.0, 0.0, 0.0, 1.9074549204452014, 1.9074549204452014, 0.8149098408904026, 1.4519278727123222, 1.4519278727123222, 1.7614666206610476, 6.353134787082511, 5.880700940458592, 6.050425902413075, 5.420944966638839, 3.710796626391254, 3.646734905707006, 3.4759769903186855, 1.6691362482148837, 1.5969148644580344, 2.5073737090185597, 2.384417331481151], [0.0, 0.0, 0.0, 0.0, 2.879843522457954, 2.879843522457954, 3.6996088061448846, 4.123640101653294, 4.123640101653294, 4.369131904316056, 6.688139911084406, 6.475581615316525, 6.48065774118667, 5.89355295178688, 5.399217612289769, 5.116501527654835, 4.939578125046154, 3.6684766230045254, 3.4257017218240486, 4.461438174689171, 4.390644734038698], [0.0, 0.0, 0.0, 0.0, 0.9010989010989011, 0.9010989010989011, 3.208791208791209, 2.6483516483516487, 2.6483516483516487, 2.8860613071139385, 11.829149111757804, 9.27788877788878, 8.030494360214087, 6.643970634536673, 3.5829170829170827, 3.9249084249084247, 1.9244031830238724, 1.0, 2.7912087912087915, 5.6396761133603235, 1.7666948436179204], [0.0, 0.0, 0.0, 0.0, 1.8647430981595092, 1.8647430981595092, 2.7294861963190185, 3.156537576687117, 3.156537576687117, 3.47140630045205, 9.035383393905041, 6.787620123178681, 6.830669024629906, 6.192559947982984, 5.154644363496932, 4.773796970858895, 4.595613463877723, 3.037960642058728, 2.812955329754601, 4.160861317403939, 3.8430679270882493], [0.0, 0.0, 0.0, 0.0, 1.9203729620676493, 1.9203729620676493, 2.6018648103382467, 2.9540885875788367, 2.9540885875788367, 3.363361556438398, 8.558354149594171, 7.242975154037696, 7.189623479813411, 5.534409725353884, 4.72596739308239, 4.357531034733455, 3.8169729453962926, 1.4203729620676493, 3.4418928006688603, 4.555688895989041, 3.395485056211351], [0.0, 0.0, 0.0, 0.0, 0.807551766138855, 0.807551766138855, 0.42265529841656524, 1.2728380024360537, 1.2728380024360537, 1.4805436245913197, 5.498341461535868, 4.0790333296423436, 2.2394797846842955, 2.081201786439302, 1.769682205735799, 1.9025578562728382, 0.46041412911084056, 0.4037758830694275, 0.4037758830694275, 1.1915827937688312, 0.30755176613885504], [0.0, 0.0, 0.0, 0.0, 1.9499560142002383, 1.9499560142002383, 3.5996481136019067, 3.709568939162336, 3.709568939162336, 4.197125341632896, 13.093740480254946, 11.764973109390501, 10.536038242397316, 8.783021281169264, 7.446761584487051, 7.498078350875661, 5.3223468516429655, 2.229984983422, 4.968888625459355, 6.8838077089916565, 4.520191233843677], [0.0, 0.0, 0.0, 0.0, 1.6922628644690068, 1.6922628644690068, 4.230657161172517, 3.8460731560442127, 3.8460731560442127, 3.8379564073648833, 4.343866684346592, 3.7284329532430696, 3.7103519048789577, 3.4300236733278666, 1.2303657802210601, 1.384234347986557, 1.384234347986557, 1.8461314322345033, 1.8461314322345033, 3.671825302294957, 1.53839429670351], [0.0, 0.0, 0.0, 0.0, 0.77461783054368, 0.77461783054368, 0.5492356610873601, 2.8168503119242563, 2.8168503119242563, 3.441035027691865, 12.61029524788321, 10.07755781446731, 10.227666602482715, 9.97696292972715, 6.816743610354321, 6.8730891527184, 6.8730891527184, 5.442183143191281, 3.225150982721459, 4.59847132217472, 5.360045296184407], [0.0, 0.0, 0.0, 0.0, 2.905320837751531, 2.905320837751531, 1.6844027925051026, 1.9368805585010205, 1.9368805585010205, 1.9368805585010205, 8.596391766176598, 6.210030125466592, 6.332349844089273, 5.654533734597602, 3.368805585010205, 3.2328640339317563, 3.060700273641152, 2.4368805585010205, 4.779777629312722, 5.438212227678008, 2.630753341760323], [0.0, 0.0, 0.0, 0.0, 2.9648033126293996, 2.9648033126293996, 4.788819875776397, 4.202898550724639, 4.202898550724639, 4.298463550179797, 10.247301532745766, 8.078212246690509, 7.595326232026391, 7.246122172017715, 3.025597590814982, 3.123533471359558, 2.401656314699793, 2.4648033126293996, 4.759489302967564, 6.241091860084995, 2.429606625258799], [0.0, 0.0, 0.0, 0.0, 0.0, 0.0, 2.45595439310167, 4.2404102329045745, 4.2404102329045745, 4.8530094250436875, 6.394103711601385, 5.765018477669235, 5.802396757588271, 5.5405683529623095, 2.406723579797748, 2.4844443807832235, 2.4844443807832235, 2.13096479890263, 2.308448162259718, 3.601025582261437, 2.2279683819203115], [0.0, 0.0, 0.0, 0.0, 0.9432703003337041, 0.9432703003337041, 2.3192436040044493, 2.0255839822024475, 2.0255839822024475, 2.1023359288097887, 6.849259387901357, 5.756914248154516, 4.199239827553854, 3.8941614605559876, 1.3567094751744362, 1.5982573229514276, 0.23414905450500556, 0.38654060066740825, 0.38654060066740825, 2.0939933259176864, 0.38654060066740825], [0.0, 0.0, 0.0, 0.0, 1.8187734625912022, 1.8187734625912022, 2.093867312956011, 2.530112620437771, 2.530112620437771, 3.054515499303564, 7.299461233139816, 4.898337598617031, 5.04674929048231, 4.355766897529211, 2.7314142381384157, 2.5065631699814417, 2.324543576170087, 1.3187734625912022, 2.3415602464260594, 4.618055440957338, 1.8052276559865095], [0.0, 0.0, 0.0, 0.0, 4.748792270531401, 4.748792270531401, 6.497584541062802, 6.584541062801932, 6.584541062801932, 6.938215102974828, 12.893509766855702, 10.68377616747182, 10.035742661015693, 9.67722649274012, 5.565217391304348, 5.62962962962963, 5.057971014492754, 4.43719806763285, 8.64975845410628, 10.41075514874142, 4.374396135265701], [0.0, 0.0, 0.0, 0.0, 3.825042881646655, 3.825042881646655, 1.679245283018868, 2.560891938250429, 2.560891938250429, 2.8000361108603413, 11.408250225425256, 9.388546702011539, 8.886322137995904, 8.594911377930247, 4.935053796974895, 5.0557461406518005, 4.3147512864493995, 3.269902128947634, 7.639794168096055, 8.51259366254401, 3.221005409684655], [0.0, 0.0, 0.0, 0.0, 4.848076718989686, 4.848076718989686, 4.594871250639164, 5.913845500766998, 5.913845500766998, 6.318386752304926, 10.31789118417029, 9.01255173611446, 9.066503567648383, 8.914807060874152, 7.139101407608224, 7.189742501278328, 7.189742501278328, 6.388415647496288, 6.736109637147736, 7.17810298628647, 6.30559540410386], [0.0, 0.0, 0.0, 0.0, 0.6075167947709255, 0.6075167947709255, 0.4505235126792956, 2.1174120922350665, 2.1174120922350665, 2.4806951713241823, 8.76381670872486, 6.153445197603341, 5.340154388896807, 5.0826423772922595, 2.538189190824911, 2.6035526236155664, 2.1757852690189434, 1.4945993285651733, 4.9271016159293115, 5.680004268372317, 1.4706143883351415], [0.0, 0.0, 0.0, 0.0, 1.6110581506196378, 1.6110581506196378, 3.708293612964728, 4.9666348903717825, 4.9666348903717825, 5.412623551251818, 13.247482074024951, 11.272958373053704, 10.688815466771256, 9.906213631297721, 6.837940896091516, 6.908166507785192, 5.907925446237796, 4.835863139596313, 3.7190975532252946, 5.478350308564547, 5.57681308205617], [0.0, 0.0, 0.0, 0.0, 1.7230379054415257, 1.7230379054415257, 2.907679301813842, 3.2338227432649154, 3.2338227432649154, 3.5222518047795495, 12.319788751769547, 11.375310025237143, 9.901870804001256, 8.249963739738346, 8.347383666720539, 8.348651739870956, 6.173570191792849, 3.2707182410817746, 4.726562402874299, 5.212480443995726, 5.669113716324577], [0.0, 0.0, 0.0, 0.0, 0.0, 0.0, 1.8361927359007117, 1.5115440773863844, 1.5115440773863844, 1.597134033294589, 9.09932687653253, 7.941214466599746, 7.432435357963568, 5.91280665973339, 2.5232934842124473, 2.71653130133236, 1.546667212113965, 0.0, 2.0100611425442603, 3.1080128913266925, 1.3179517598663428], [0.0, 0.0, 0.0, 0.0, 2.9583333333333335, 2.9583333333333335, 4.833333333333333, 4.791666666666666, 4.791666666666666, 5.120614035087719, 13.610260210803688, 11.746172664141415, 11.149479992949058, 9.930635627766131, 8.054924242424242, 8.07638888888889, 6.902298850574713, 4.153573271413829, 3.868055555555556, 6.515350877192982, 5.740384615384616], [0.0, 0.0, 0.0, 0.0, 0.6094486718640586, 0.6094486718640586, 1.8047243359320293, 2.9508659726436677, 2.9508659726436677, 3.4182344428364684, 4.808648258616595, 3.364269437701321, 2.618868573470964, 2.513765293506431, 1.8954180477101907, 2.0595793847159327, 1.7307081835581903, 1.470865588194103, 2.157427290976145, 3.5655198170020075, 1.4642029927497462], [0.0, 0.0, 0.0, 0.0, 2.875, 2.875, 4.708333333333333, 4.083333333333334, 4.083333333333334, 4.339912280701754, 9.363883399209485, 7.453282828282829, 6.919861625242376, 6.185367167481948, 3.7632575757575752, 3.8680555555555554, 2.8678160919540225, 2.4583333333333335, 3.8125000000000004, 6.234649122807018, 2.426282051282051], [0.0, 0.0, 0.0, 0.0, 1.7957276368491322, 1.7957276368491322, 4.795727636849132, 5.445927903871829, 5.445927903871829, 5.940622584498629, 13.527813105220662, 11.582271311243275, 11.052368785032609, 9.293540700435429, 7.259254763927661, 7.263907432131731, 5.907140555223057, 3.139089477404341, 5.06386292834891, 7.2213126273628, 5.315446236006984], [0.0, 0.0, 0.0, 0.0, 1.0, 1.0, 2.8688711516533636, 2.48460661345496, 2.48460661345496, 2.6234771649762947, 5.3126766149422435, 4.844718565357105, 4.974637709561042, 4.825061136091449, 2.7115165336374, 2.7377423033067276, 2.7377423033067276, 2.3890055812278703, 2.1801596351197263, 3.1976234771649765, 2.422243662836593], [0.0, 0.0, 0.0, 0.0, 1.0, 1.0, 4.0, 3.4000000000000004, 3.4000000000000004, 3.526315789473684, 12.086956521739129, 9.006628787878789, 9.41914331041777, 8.551013277428371, 3.0, 2.96, 2.793103448275862, 1.868421052631579, 4.833333333333334, 6.0, 2.6538461538461537], [0.0, 0.0, 0.0, 0.0, 2.8041672957874075, 2.8041672957874075, 2.4333383662992603, 1.9550052846142232, 1.9550052846142232, 2.4473723944467842, 6.370215126469679, 2.7344858825305756, 3.0294111916926845, 2.7405254416427605, 1.3562584931300017, 1.5520911973425942, 1.5520911973425942, 2.108334591574815, 2.579873169258645, 4.0100963945421455, 1.7166691831496301], [0.0, 0.0, 0.0, 0.0, 1.8911917098445596, 1.8911917098445596, 2.8911917098445596, 2.476683937823834, 2.476683937823834, 2.6364875920370876, 9.426785312007206, 5.199638875804679, 5.338819277570603, 5.140365265059762, 2.3290155440414506, 2.365284974093264, 2.365284974093264, 1.6382601581674394, 1.569084628670121, 3.50109080992637, 1.6550418493423673], [0.0, 0.0, 0.0, 0.0, 1.795275590551181, 1.795275590551181, 1.6929133858267718, 2.251968503937008, 2.251968503937008, 2.5631993369249892, 6.628085026921042, 5.674152946790742, 5.087180469442907, 4.825555610580125, 2.009305654974946, 2.1784776902887137, 1.464566929133858, 1.3976377952755905, 3.7230971128608923, 5.8858267716535435, 1.3976377952755905], [0.0, 0.0, 0.0, 0.0, 3.8085106382978724, 3.8085106382978724, 2.617021276595745, 3.765957446808511, 3.765957446808511, 4.424412094064949, 11.176393911361533, 10.07329948420374, 7.793810547160683, 7.58854840388361, 7.093810444874275, 7.351063829787234, 5.01063829787234, 3.3523153942428032, 5.457446808510639, 7.117021276595745, 3.3150572831423895], [0.0, 0.0, 0.0, 0.0, 0.7009841029523088, 0.7009841029523088, 1.6411809235427706, 2.2770628311884935, 2.2770628311884935, 2.477867644129248, 8.06031333311391, 6.902318032711674, 6.596225356893945, 5.960579807665349, 5.132853898561695, 4.55223315669947, 4.37535566054974, 3.234816010949581, 2.143578097400959, 2.720546635324116, 4.23059453793746], [0.0, 0.0, 0.0, 0.0, 1.875, 1.875, 1.9166666666666667, 3.3333333333333335, 3.3333333333333335, 3.684210526315789, 9.93362977602108, 9.11489898989899, 8.450720518244315, 7.720577102259492, 5.409090909090908, 5.430555555555555, 4.430316091954023, 3.063725490196078, 4.388888888888889, 5.4144736842105265, 3.7243589743589745], [0.0, 0.0, 0.0, 0.0, 2.9274867270455966, 2.9274867270455966, 3.9274867270455966, 4.34779044347283, 4.34779044347283, 4.6262358640980965, 8.435436921217718, 7.800095033377577, 7.144047130321774, 6.994720096814491, 5.5591427232979385, 5.620627732667083, 4.862224781386633, 4.133637330963813, 5.528868675827608, 5.7142349354022155, 4.10186617138327], [0.0, 0.0, 0.0, 0.0, 0.8804926764314248, 0.8804926764314248, 5.820739014647137, 6.4087882822902795, 6.4087882822902795, 6.899270271217325, 16.29167450645516, 14.568445198069242, 12.465695307719445, 11.582264920357762, 8.640520972037283, 8.816453062583223, 6.159508586252813, 4.995105725905191, 6.784537283621838, 8.90694862989698, 5.799245237119738], [0.0, 0.0, 0.0, 0.0, 0.8064920114862557, 0.8064920114862557, 0.5484813601345966, 0.4000834904049284, 0.4000834904049284, 0.5094073179939131, 8.462568743458405, 7.472173027539183, 3.3740154668306457, 2.7895358772049788, 5.8552579980012895, 6.199757118822026, 1.9091808474581442, 0.5427984865200275, 0.4354973371620852, 1.2047775286973297, 1.4606271705802383]], "bootstrap_adaptive_substitutions_per_codon": [[0.0, 0.0, 0.0, 0.0, 0.0012522903238453853, 0.0012522903238453853, 0.0017339498046460735, 0.0018990867228868232, 0.0018990867228868232, 0.0020106289184406664, 0.005890368330305368, 0.004990413586261415, 0.004339398503350674, 0.004005255909851705, 0.0034278273475813765, 0.003494470809798655, 0.002666371450172353, 0.001971434149587819, 0.002126104373774596, 0.003077848436544428, 0.002334657475607199], [0.0, 0.0, 0.0, 0.0, 0.001320467465291594, 0.001320467465291594, 0.0017158975751921052, 0.0013794269169331874, 0.0013794269169331874, 0.001457324799492436, 0.0078077062977065185, 0.006539745468029424, 0.005645997164318047, 0.005226203148189369, 0.003486713403478262, 0.0035774651743291294, 0.0023691339205980187, 0.0012245526237682585, 0.0021355164775549262, 0.0031073564938245675, 0.0015953165840262226], [0.0, 0.0, 0.0, 0.0, 0.0008600454094934999, 0.0008600454094934999, 0.0017200908189869998, 0.0021742234257081626, 0.0021742234257081626, 0.0023825678746778396, 0.005349986429171684, 0.0041656153901792085, 0.0038715383918231736, 0.003780280284197081, 0.0028077676076686065, 0.002836021399044871, 0.0025439713755188807, 0.0021185815344581726, 0.002303249072993105, 0.0027830926298666684, 0.00210143731238577], [0.0, 0.0, 0.0, 0.0, 0.0007254701975526403, 0.0007254701975526403, 0.0006889111943747035, 0.0009948648478681542, 0.0009948648478681542, 0.0011084986943711034, 0.0038680894204599437, 0.0026165659232183216, 0.0026884489663956813, 0.002546752237467829, 0.000759174267727528, 0.000759174267727528, 0.000759174267727528, 0.0004175736035432256, 0.0022024023785398496, 0.0027251274636804, 0.0003078965940094148], [0.0, 0.0, 0.0, 0.0, 0.0013444558056010315, 0.0013444558056010315, 0.0018165304268846503, 0.001515343639552023, 0.001515343639552023, 0.0015749741180299537, 0.005922938036270549, 0.004936812144360915, 0.004347787083819588, 0.003991492559500327, 0.0029519891018347038, 0.002990327283199555, 0.002160632650403055, 0.0011899238556401877, 0.0014557764055209627, 0.0022044350550511657, 0.0015504060314184462], [0.0, 0.0, 0.0, 0.0, 0.00027794271928186735, 0.00027794271928186735, 0.0006968373485151709, 0.001096173631504161, 0.001096173631504161, 0.001224134456526361, 0.004395149762702433, 0.002977423730078556, 0.0023584472445577222, 0.0022192098250761265, 0.0009245676799748639, 0.0009838853265456545, 0.00041493352861229844, 0.00045413260672116256, 0.0013505969039207101, 0.002066028253314891, 0.00038365665174544447], [0.0, 0.0, 0.0, 0.0, 0.0012006801663462503, 0.0012006801663462503, 0.0006252593192621599, 0.0016143833596131037, 0.0016143833596131037, 0.0019151085731597662, 0.005779668532327496, 0.0048200596579500475, 0.004629226266003537, 0.004268164476604225, 0.002914219192823872, 0.0030052689946936818, 0.0025510226955540883, 0.001514805943483919, 0.0027650143707950883, 0.0033400849559856857, 0.0017843169815875415], [0.0, 0.0, 0.0, 0.0, 0.0026352862703311803, 0.0026352862703311803, 0.0029999095070565476, 0.003476419456276659, 0.003476419456276659, 0.003744187251866184, 0.005180207252488123, 0.004585016347848864, 0.00459956476554108, 0.004310204329784, 0.0037067786380083323, 0.00364296355504163, 0.00356343568765455, 0.002748106085054111, 0.0030014037016272243, 0.003913578977524144, 0.0030693729738948197], [0.0, 0.0, 0.0, 0.0, 0.00040381618087489003, 0.00040381618087489003, 0.0013120813943172153, 0.0014803167234466743, 0.0014803167234466743, 0.0016125845248887779, 0.0036914490125777716, 0.0033250479419297055, 0.0030566855393851853, 0.002967444218801089, 0.0019768585553878496, 0.002021662132348458, 0.0017033184687305371, 0.0015302622173265486, 0.001403487231985026, 0.001836797892067561, 0.001523267710054897], [0.0, 0.0, 0.0, 0.0, 0.0003606347171020997, 0.0003606347171020997, 0.0009884062616872362, 0.0015427151787145376, 0.0015427151787145376, 0.0017792718693672791, 0.006119452713719492, 0.005273011560953339, 0.003492220695874059, 0.003325384472618699, 0.0029303088587429023, 0.0030820911470855372, 0.0015560720200886893, 0.0010483983286332136, 0.0012087941443607417, 0.002794040317977184, 0.0011186354650852164], [0.0, 0.0, 0.0, 0.0, 0.0017937743267657249, 0.0017937743267657249, 0.0013244709866319455, 0.0020556343774095908, 0.0020556343774095908, 0.002222061141666079, 0.005546365647196249, 0.004858484840289854, 0.004940441089926809, 0.004633785702128536, 0.003526865719880982, 0.003485640900824958, 0.003408581763190856, 0.002734998463965795, 0.0029768167008228036, 0.0030764563652387745, 0.0030537696963940483], [0.0, 0.0, 0.0, 0.0, 0.0008057191409569013, 0.0008057191409569013, 0.00018067641342669902, 0.0005420292402800973, 0.0005420292402800973, 0.0006345520124473968, 0.004687994165238491, 0.00414468141021714, 0.0027488963301737805, 0.0026553464483791748, 0.002925448561380705, 0.0030780098899989908, 0.0018604787436641175, 0.0010925699708755846, 0.0016049274201686964, 0.0017581896788791585, 0.0010851853604776167], [0.0, 0.0, 0.0, 0.0, 0.000425304313815428, 0.000425304313815428, 0.0003868665899411153, 0.0003037276133717454, 0.0003037276133717454, 0.0003520818868117847, 0.0031739798032454987, 0.0020614772313232543, 0.0017761075196378406, 0.001490353283139623, 0.0010696179986194538, 0.001098392757090823, 0.0006441535430046744, 0.00022706630336058128, 0.0003711943842806626, 0.0009068226013162697, 0.00040121175933431955], [0.0, 0.0, 0.0, 0.0, 0.001665993410664476, 0.001665993410664476, 0.002624437629513526, 0.002574258624106801, 0.002574258624106801, 0.0027335149226735025, 0.00599647337082298, 0.005372458347795997, 0.005445508783478672, 0.004593776501282269, 0.0030309127888886026, 0.002669321362992908, 0.002416817755817152, 0.0013623978201634877, 0.003032173567918923, 0.004131174741611301, 0.002138669167431572], [0.0, 0.0, 0.0, 0.0, 0.0003773790845350292, 0.0003773790845350292, 0.0, 0.00020212368878605005, 0.00020212368878605005, 0.0001979504944883294, 0.0014811637937528533, 0.001037872287230004, 0.0009014491086637589, 0.0006359713768479952, 0.0005756742177556209, 0.00044084355976385176, 0.00035864544458382184, 0.0001886895422675146, 0.0001886895422675146, 0.0005192811096395076, 0.0001886895422675146], [0.0, 0.0, 0.0, 0.0, 0.0010144063903053681, 0.0010144063903053681, 0.0006376052124415655, 0.0013487510974239537, 0.0013487510974239537, 0.0015713283472517936, 0.004730714050773012, 0.0031050156783383825, 0.0028550264621693034, 0.002762001211581878, 0.00195547887659627, 0.002024011155943122, 0.0018066744604616533, 0.001550620020562846, 0.0020046782987287824, 0.0022926294688926942, 0.001503793030770327], [0.0, 0.0, 0.0, 0.0, 0.0007088791428996618, 0.0007088791428996618, 0.0006291247146825963, 0.0013606156779527026, 0.0013606156779527026, 0.0014871417719131196, 0.0028791201675854874, 0.0026789919122964757, 0.0022480255978861935, 0.002177408665181659, 0.001795037791822579, 0.0018249777809637728, 0.0016126890008150234, 0.0011918689687434008, 0.0013309679601340775, 0.0020174498901042565, 0.0011928042322221098], [0.0, 0.0, 0.0, 0.0, 0.00043495892100584434, 0.00043495892100584434, 0.0017398356840233773, 0.0014187117072201475, 0.0014187117072201475, 0.001479252765494131, 0.004622976651222523, 0.003818385366834298, 0.004039735650833153, 0.003790080832686793, 0.0001761141638490479, 0.0001761141638490479, 0.0001761141638490479, 0.00020789261764526303, 0.0029751902068587063, 0.004197255479187832, 0.00018871893192994477], [0.0, 0.0, 0.0, 0.0, 0.000406322820932603, 0.000406322820932603, 0.002533556497172737, 0.0021033287833458546, 0.0021033287833458546, 0.0022039682569491054, 0.005761879918703194, 0.005217732530643185, 0.005028378501387161, 0.003770351813021548, 0.0029865558773717687, 0.0029438252400166226, 0.002170451498494803, 0.0004302277138268828, 0.000613406010002126, 0.0023385524274989002, 0.0020940904858044807], [0.0, 0.0, 0.0, 0.0, 0.001340993312918114, 0.001340993312918114, 0.00207802246839745, 0.002120831482888197, 0.002120831482888197, 0.002228192083334251, 0.006361765468113414, 0.0048992251194779, 0.005049448712617595, 0.004843500634589793, 0.0020352134539067027, 0.0020566179611520765, 0.0020566179611520765, 0.0014617147740995607, 0.002666837219573669, 0.0036551414894530447, 0.0014682268949466016], [0.0, 0.0, 0.0, 0.0, 0.0013181331984102838, 0.0013181331984102838, 0.0007533390373061112, 0.001083362609617974, 0.001083362609617974, 0.001151469967338843, 0.006382924350884414, 0.005353220857387896, 0.00539371671076638, 0.004206181868824937, 0.0041872090931859935, 0.004025559177036635, 0.003628124314765397, 0.001319342292009139, 0.001923269799593326, 0.0020920120818530416, 0.003047686014099252], [0.0, 0.0, 0.0, 0.0, 0.0008367419925719848, 0.0008367419925719848, 0.0007652187717016443, 0.001781476079497084, 0.001781476079497084, 0.002065516903995257, 0.004105677366622799, 0.003467626050063983, 0.00315493594654707, 0.0028900204234324762, 0.002843590928695951, 0.0028818528634261707, 0.002427612569980664, 0.001816303657373944, 0.002378157055390192, 0.002467605908009304, 0.0021098717987720864], [0.0, 0.0, 0.0, 0.0, 0.0011764537607186023, 0.0011764537607186023, 0.0010369957161349382, 0.0008367482675019845, 0.0008367482675019845, 0.0009718776548313648, 0.0062923676069392455, 0.003939202143948009, 0.003353856389819955, 0.0031620423014788917, 0.0013690618992170194, 0.0015227149739797511, 0.0008278086492594421, 0.0008152931837198824, 0.0019440689804782578, 0.002272356856009663, 0.0007688071688586611], [0.0, 0.0, 0.0, 0.0, 0.0004310253046830985, 0.0004310253046830985, 0.0013238856501000475, 0.0017780182568212103, 0.0017780182568212103, 0.001972475116077568, 0.006319055184152261, 0.005554581002414045, 0.005647240237792212, 0.005096712850159005, 0.003936995997243047, 0.003830727287870147, 0.0036765699363424335, 0.0024659559501598533, 0.0012044771895682216, 0.001984376868881689, 0.0031779079277273765], [0.0, 0.0, 0.0, 0.0, 0.0008306783804198675, 0.0008306783804198675, 0.001661356760839735, 0.0018313717785748316, 0.0018313717785748316, 0.0020574114484189295, 0.0044068301549121175, 0.0028578709869631893, 0.00255842329142738, 0.002488723397036533, 0.001842997048529817, 0.0018910925031476603, 0.0015740715736894703, 0.001449345981444266, 0.0017113791312847566, 0.001988169549113128, 0.0014539131815028226], [0.0, 0.0, 0.0, 0.0, 0.0, 0.0, 0.0006811360366051192, 0.0009271423460641261, 0.0009271423460641261, 0.0010556205231381083, 0.004687521005891859, 0.0035029102422171015, 0.003216532147928605, 0.0029059456888755526, 0.0022198059358336233, 0.002286336133858819, 0.0018320947777036047, 0.00136982606253591, 0.001097388631129431, 0.0016451675088744904, 0.001791007664512044], [0.0, 0.0, 0.0, 0.0, 0.002167811845100314, 0.002167811845100314, 0.0012154675508699174, 0.002217497891042347, 0.002217497891042347, 0.0024592012247919553, 0.007831276561854693, 0.006249953985632253, 0.005969677243779532, 0.005661154678003146, 0.004931635246256835, 0.004985374976465584, 0.004531134593736687, 0.003313366322541416, 0.0023704234457116898, 0.002850130685988651, 0.003607669471160479], [0.0, 0.0, 0.0, 0.0, 0.0007781249478501049, 0.0007781249478501049, 0.0001287819427406117, 0.0005834578786024178, 0.0005834578786024178, 0.0006105984628183697, 0.003411934049089045, 0.0027368669261451407, 0.0019270402404523604, 0.0016383846966542357, 0.001706473934884072, 0.0017785323153415066, 0.0009512665031263796, 0.00038906247392505244, 0.0007599104852304384, 0.001482188959267261, 0.0005944876591791434], [0.0, 0.0, 0.0, 0.0, 0.002138207689978807, 0.002138207689978807, 0.0030464729034211323, 0.003027550711474417, 0.003027550711474417, 0.003252625205156397, 0.00607421059307684, 0.005400028039248066, 0.004846877940394555, 0.004686654055045568, 0.003067975394269672, 0.003163159753759209, 0.002488268240993037, 0.001972916777973678, 0.0036393682510848725, 0.004575186831747853, 0.0019504413237383263], [0.0, 0.0, 0.0, 0.0, 0.0018017555700013915, 0.0018017555700013915, 0.0017943681415597621, 0.002326029898430225, 0.002326029898430225, 0.0025083091296703858, 0.004675188159623896, 0.004378605291177715, 0.004102509161460246, 0.003815740340940772, 0.003391502510516705, 0.003401012620332181, 0.0029467739170512108, 0.0021253159411772264, 0.002760436796981837, 0.0031927004040144917, 0.0024290890794290633], [0.0, 0.0, 0.0, 0.0, 0.0007724723446649904, 0.0007724723446649904, 0.0015992618368409147, 0.0020262358698066103, 0.0020262358698066103, 0.002228884787902033, 0.006894144907447557, 0.00632941916509398, 0.006486364275304807, 0.005643075428233921, 0.00393025815771362, 0.0037367103472790886, 0.0034957328320887214, 0.0020002858456651, 0.0027294366624244287, 0.0031631415344554365, 0.003034289669486769], [0.0, 0.0, 0.0, 0.0, 0.00039240867665436336, 0.00039240867665436336, 0.0008671159267311257, 0.001090216346710384, 0.001090216346710384, 0.0011801608783038756, 0.005244557672396981, 0.004798151480378156, 0.004795429370994423, 0.004660364014304203, 0.002932032526780941, 0.0029731818134921405, 0.0029731818134921405, 0.0023382927838484194, 0.001863921234846859, 0.002436750633348579, 0.0024981991569817674], [0.0, 0.0, 0.0, 0.0, 0.0022320446011479243, 0.0022320446011479243, 0.0002610404444317212, 0.000678412335249695, 0.000678412335249695, 0.0007481827091581316, 0.0061071272162342176, 0.005597459540607223, 0.004594457195460545, 0.004066475935705036, 0.004257509282089962, 0.00436364191638626, 0.0030799333923131004, 0.0014357305590361792, 0.0023753720316512816, 0.002706129412808626, 0.0021416087520771754], [0.0, 0.0, 0.0, 0.0, 0.00038545725329557534, 0.00038545725329557534, 0.00038545725329557534, 0.0007109918942884325, 0.0007109918942884325, 0.0007976156824457327, 0.005561250603254539, 0.004602388678139613, 0.0039425183012124455, 0.003589727304235781, 0.0025698170352703026, 0.002625261263711786, 0.001795437945955933, 0.001318096318119112, 0.0018944073799522282, 0.0021295206534746912, 0.0017078462419950614], [0.0, 0.0, 0.0, 0.0, 0.0025947633206608836, 0.0025947633206608836, 0.00170275214717682, 0.0019362220153096902, 0.0019362220153096902, 0.0020578559861759984, 0.007284537813321071, 0.006366821484777481, 0.005779096824109588, 0.005228749339778937, 0.004756284989758227, 0.004791924661216004, 0.0038834431780510677, 0.0024047669036988103, 0.0029961966410384988, 0.0036580800536309254, 0.0030811994985883687], [0.0, 0.0, 0.0, 0.0, 0.0018165304268846503, 0.0018165304268846503, 0.00045413260672116256, 0.00045413260672116256, 0.00045413260672116256, 0.00045413260672116256, 0.005231499929995369, 0.004111706300057799, 0.0038235035598136588, 0.003759208800080735, 0.0030757162909751464, 0.0031032394792612776, 0.0027247956403269754, 0.001924088149529136, 0.0018316681804420223, 0.001900186433385917, 0.0019387968979249633], [0.0, 0.0, 0.0, 0.0, 0.0003977567464142776, 0.0003977567464142776, 0.0003131929559539501, 0.0006025852780787132, 0.0006025852780787132, 0.000722160257324186, 0.0018169283193091483, 0.0013979497284766153, 0.0013118655560650902, 0.0010458282785619688, 0.0008832030075549653, 0.0007511584654662111, 0.0006706608310361046, 0.00022706630336058128, 0.0008369543400199371, 0.0009945534087992406, 0.0005077303851560441], [0.0, 0.0, 0.0, 0.0, 0.002154192841338967, 0.002154192841338967, 0.002115369443916685, 0.003101281452203574, 0.003101281452203574, 0.0033995553781224056, 0.005233199128253203, 0.005041673299321236, 0.0050332421276991215, 0.004719851991690003, 0.0038036815161882676, 0.0037451398786002474, 0.0036628672213569967, 0.0027094107577645844, 0.002632506433869439, 0.00371183783084027, 0.0029875044199243997], [0.0, 0.0, 0.0, 0.0, 0.00041248725850655813, 0.00041248725850655813, 0.00020426051743353599, 0.00041248725850655813, 0.00041248725850655813, 0.00041248725850655813, 0.001743500178566286, 0.000815010131297627, 0.0007875481317021746, 0.0005178492550036481, 0.00040852103486707197, 0.00014278405102150087, 6.004041992187634e-05, 0.00041248725850655813, 0.00041248725850655813, 0.0006217577426426029, 0.00041248725850655813], [0.0, 0.0, 0.0, 0.0, 0.0013556141624872407, 0.0013556141624872407, 0.001775828480827168, 0.0019466276712336375, 0.0019466276712336375, 0.002066933489920269, 0.00455887682122416, 0.004070641007121373, 0.00421204244554995, 0.004058518067273222, 0.0017215592194171911, 0.0017215592194171911, 0.0017215592194171911, 0.0014741528976627918, 0.0024678067516734287, 0.003300331907535996, 0.0014522541611190235], [0.0, 0.0, 0.0, 0.0, 0.00034501240439946976, 0.00034501240439946976, 0.0007718649605402093, 0.0009371499728804205, 0.0009371499728804205, 0.0011304751610494255, 0.004232305443100138, 0.0037673640439596858, 0.0035404268922368315, 0.003425513461922792, 0.0020834226864401804, 0.0021398792617055486, 0.0019296624013505229, 0.001375645362482318, 0.000852902757852643, 0.0017941911904186378, 0.0013761612845965973], [0.0, 0.0, 0.0, 0.0, 0.002236109465703116, 0.002236109465703116, 0.0012932906843580933, 0.0019152549066066423, 0.0019152549066066423, 0.002088412448013767, 0.006734028954602191, 0.005476722983373003, 0.005619828359112691, 0.005268013652498607, 0.0035034849741341864, 0.0034763357422106385, 0.0033991008582902006, 0.002340931633878525, 0.003971809224815386, 0.004153247931462348, 0.0026442972183998133], [0.0, 0.0, 0.0, 0.0, 0.0, 0.0, 0.000588225285422951, 0.000846687910836066, 0.000846687910836066, 0.0010232748984347637, 0.00344471814874392, 0.003065404302500414, 0.00316211120274796, 0.0028262741075916814, 0.0017906031415767518, 0.0015151257351803285, 0.0014339912130530248, 0.0010982723806460212, 0.0011602460175284652, 0.001982627098388376, 0.001568756574140537], [0.0, 0.0, 0.0, 0.0, 0.0008833549860694344, 0.0008833549860694344, 0.0021212016693684683, 0.0017130571747203348, 0.0017130571747203348, 0.0018435585278398514, 0.003758956340089117, 0.0032145697597272117, 0.0030094342285355473, 0.002869100347809334, 0.0012219076217282682, 0.001275850748137162, 0.0009264688411378992, 0.0006313784553359623, 0.001552418144354129, 0.0023989960875815354, 0.0006067630235532833], [0.0, 0.0, 0.0, 0.0, 0.0013623978201634877, 0.0013623978201634877, 0.0027247956403269754, 0.0027247956403269754, 0.0027247956403269754, 0.00286820593718629, 0.0059818059758825065, 0.0049098787603556, 0.00473767657977388, 0.004562430063261212, 0.0021674510775328212, 0.0021949742658189525, 0.0018165304268846503, 0.0015761072821499171, 0.0029367241901301845, 0.003764520292557006, 0.0015545308460839797], [0.0, 0.0, 0.0, 0.0, 0.0004529248072352021, 0.0004529248072352021, 0.0009053664946760199, 0.0015417318878389087, 0.0015417318878389087, 0.0016950257985970199, 0.00429894696688991, 0.003527921908516436, 0.0036407205124448345, 0.003532883381687852, 0.001813631708118345, 0.001813631708118345, 0.001813631708118345, 0.0017266346216148934, 0.0026588981003729684, 0.003103803119021392, 0.0016908170819267116], [0.0, 0.0, 0.0, 0.0, 0.0022299589043249628, 0.0022299589043249628, 0.00025061196031691315, 0.0006519085663559698, 0.0006519085663559698, 0.0008158091742997799, 0.004533376183175424, 0.0038342937826010975, 0.0035239124147304146, 0.0034576967313336986, 0.0028487599337728322, 0.0028771054277010005, 0.0025280590154695345, 0.0015856858359216436, 0.001870538041315787, 0.002000855703716491, 0.0015770328074177257], [0.0, 0.0, 0.0, 0.0, 0.0009082652134423251, 0.0009082652134423251, 0.0008778448474418644, 0.0009082652134423251, 0.0009082652134423251, 0.0009082652134423251, 0.004069526974645475, 0.002712473375595255, 0.0027340484920765676, 0.0024709706816882114, 0.0021261662951036248, 0.0020468560551738526, 0.0019697936255396804, 0.0015277084932975701, 0.0014261357298787386, 0.0016022726986821578, 0.0018978464052320353], [0.0, 0.0, 0.0, 0.0, 0.001794300159422775, 0.001794300159422775, 0.0017053790895752746, 0.0014926036724401846, 0.0014926036724401846, 0.0015549487082543157, 0.005508618854194023, 0.0045020441741397904, 0.004698015276951498, 0.00429692295149084, 0.0019260938879467487, 0.0018403485705938021, 0.0017608452495232539, 0.0012957070177778626, 0.0033853521591941213, 0.0042130535461956655, 0.0013509162534524096], [0.0, 0.0, 0.0, 0.0, 0.0, 0.0, 0.0012203830713026392, 0.002123030612717241, 0.002123030612717241, 0.0023380041378707754, 0.004315818945391702, 0.0038078777002974835, 0.0031086626073357896, 0.002973108049958948, 0.001772140603916494, 0.0018293387191078599, 0.0012026312276950332, 0.0010722351463926998, 0.0020398890667069347, 0.003075835095330948, 0.001075982972473096], [0.0, 0.0, 0.0, 0.0, 0.0, 0.0, 0.0003745217825742138, 0.0002916563436446762, 0.0002916563436446762, 0.0003709048390070785, 0.004571637251441957, 0.003336320011619109, 0.003098421334872235, 0.002189918228450939, 0.0015418837983588545, 0.0016536389660375456, 0.001044491648166604, 0.0, 0.0012639691615739983, 0.0014338625909364711, 0.0009117413357204053], [0.0, 0.0, 0.0, 0.0, 0.0008783610650333137, 0.0008783610650333137, 0.00033451601308511717, 0.0004242284583121512, 0.0004242284583121512, 0.0004242284583121512, 0.00578979297552504, 0.005446326344664554, 0.004824990283833934, 0.0038810730911462156, 0.004505624991637766, 0.004502382266097276, 0.003437324150111061, 0.0016491026857535988, 0.000801597311519332, 0.0008967926983019226, 0.0030554214078611468], [0.0, 0.0, 0.0, 0.0, 0.0008888686489955532, 0.0008888686489955532, 0.000859773802325395, 0.0006839397289709617, 0.0006839397289709617, 0.0007229991722505026, 0.0049908570315167775, 0.0038098788108275558, 0.003161321359402803, 0.002655458211651833, 0.002803225227003054, 0.0028223406818201624, 0.0019138622127967133, 0.0007114588821906382, 0.0006545637726711402, 0.0014704104965507182, 0.0014228580143587771], [0.0, 0.0, 0.0, 0.0, 0.0008605773219629557, 0.0008605773219629557, 0.0025817319658888666, 0.0025036222156057998, 0.0025036222156057998, 0.0027195308586495806, 0.005972016531109578, 0.004143100634645282, 0.003949409214357744, 0.0035695297229512268, 0.0018061791723860824, 0.0018317605734238234, 0.0013775199141577072, 0.0008194838343782437, 0.0021482464775925535, 0.0031321855650445147, 0.0011428166352682818], [0.0, 0.0, 0.0, 0.0, 0.000786250928648441, 0.000786250928648441, 0.0, 8.267323035099639e-05, 8.267323035099639e-05, 0.00027610758346987923, 0.00471609876354809, 0.0027219146035117135, 0.002779342499707057, 0.0026649868902218392, 0.0012217107885144646, 0.0012827179309114068, 0.0012827179309114068, 0.0006132973304168738, 0.0004236290355226915, 0.0004236290355226915, 0.0006286235600110506], [0.0, 0.0, 0.0, 0.0, 0.00042650521159859556, 0.00042650521159859556, 0.0011137512640603847, 0.001003929448690594, 0.001003929448690594, 0.001127380897371451, 0.004387606049150044, 0.003089987159165667, 0.0028426610816164755, 0.002265206331093347, 0.0011544916149233714, 0.001172775785767757, 0.0006381283465545505, 0.00042650521159859556, 0.0010372601036329676, 0.0014778187402578785, 0.0007532635183658283], [0.0, 0.0, 0.0, 0.0, 0.0013207399663029, 0.0013207399663029, 0.0003708168989999871, 0.00025499566533940195, 0.00025499566533940195, 0.00029582297263396767, 0.00394836881974552, 0.003248935713428685, 0.00294804839435578, 0.002879471212346486, 0.0022315146890139353, 0.0022811291634382566, 0.0020103014469771393, 0.0011312114153626681, 0.001034552576935354, 0.0012311870014890913, 0.0011465947848736462], [0.0, 0.0, 0.0, 0.0, 0.000906734859249499, 0.000906734859249499, 0.0004503067212390972, 0.00036016885928163647, 0.00036016885928163647, 0.0003793063411877151, 0.0026128469042648013, 0.002390843661311192, 0.002078781300957555, 0.002034605899362378, 0.0017025190395191015, 0.0017312131806345918, 0.0013551286377475635, 0.0008396610458770788, 0.0011399608382362057, 0.0012115975234519732, 0.0008477867929373683], [0.0, 0.0, 0.0, 0.0, 0.0012800316809008507, 0.0012800316809008507, 0.0019411984765552656, 0.0019686538563094776, 0.0019686538563094776, 0.002203100412353812, 0.00532924335228845, 0.0048039338072003454, 0.004922350057813296, 0.004517337288789702, 0.0023266926338908972, 0.0022250629751692456, 0.0021446876008747347, 0.0012997131579481531, 0.0021047243528517926, 0.003147298592689197, 0.0016276281940296041], [0.0, 0.0, 0.0, 0.0, 0.001129165296476853, 0.001129165296476853, 0.0015444258159169099, 0.001287495086796655, 0.001287495086796655, 0.0014663856257771007, 0.0036069504163213154, 0.0028023494090358885, 0.002716972076581841, 0.002573932301885868, 0.0010779607685436406, 0.0010779607685436406, 0.0010779607685436406, 0.0008305210388801136, 0.0010703738276198983, 0.0019598836790753653, 0.0006750326897556905], [0.0, 0.0, 0.0, 0.0, 0.001712385792233181, 0.001712385792233181, 0.0003083301182091055, 0.0004333036797908687, 0.0004333036797908687, 0.0004333036797908687, 0.005967696156453062, 0.004903889725342773, 0.003584419835843448, 0.0032530670238160894, 0.0032700750998696116, 0.0033662188284996645, 0.001787059981881282, 0.0011145025898726126, 0.0020919859736736536, 0.002318623407338777, 0.0011049369310130587], [0.0, 0.0, 0.0, 0.0, 0.00041000135978518554, 0.00041000135978518554, 0.0, 0.00027063046681137824, 0.00027063046681137824, 0.00038493829503838807, 0.004737661332807968, 0.0031317419644168887, 0.002091341843820551, 0.0018271362382562917, 0.0025011976600677185, 0.0025907968507261686, 0.0013870223031015498, 0.0007938805430203696, 0.0010548309781343544, 0.001231502799994961, 0.0011452737833730928], [0.0, 0.0, 0.0, 0.0, 0.0009000858477770262, 0.0009000858477770262, 0.0012724247978451993, 0.0010113963457439204, 0.0010113963457439204, 0.0010779730131843513, 0.006187656390659278, 0.004724301656212705, 0.004152179200544155, 0.0037760746257400188, 0.002387873666884632, 0.0024254190028238963, 0.0015940995061649729, 0.000708385474449814, 0.002013664993571493, 0.0022534807505835146, 0.0010633175364888614], [0.0, 0.0, 0.0, 0.0, 0.0004107143646034201, 0.0004107143646034201, 0.0008561633229010342, 0.0011599040212585065, 0.0011599040212585065, 0.001238911873809745, 0.0032023917303389882, 0.0020924144953396624, 0.0017920549713455877, 0.00172589704701682, 0.0010922229875831775, 0.001120272457591948, 0.0007693268386655492, 0.0007470309474436269, 0.0010431364150678293, 0.0015121573852120683, 0.0007250419398462538], [0.0, 0.0, 0.0, 0.0, 0.0008662374752248871, 0.0008662374752248871, 0.0003700771302862864, 0.0006593677896059592, 0.0006593677896059592, 0.0007999394280931188, 0.002885165661708679, 0.0026706180474380527, 0.002747695686836092, 0.0024618278685916615, 0.0016851937449551564, 0.0016561012287497757, 0.001578554491516206, 0.0007580091953746066, 0.0007252111101080992, 0.0011386801585007084, 0.0010828416582566536], [0.0, 0.0, 0.0, 0.0, 0.0013078308458028855, 0.0013078308458028855, 0.0016801129909831446, 0.0018726794285437302, 0.0018726794285437302, 0.0019841652608156477, 0.003037302411936606, 0.00294077275899933, 0.002943077993272784, 0.002676454564844178, 0.002451960768523964, 0.0023235701760467007, 0.0022432234900300425, 0.0016659748515006926, 0.0015557228527811303, 0.0020260845479968988, 0.00199393493825554], [0.0, 0.0, 0.0, 0.0, 0.00040921839286961904, 0.00040921839286961904, 0.001457216716072302, 0.001202702837580222, 0.001202702837580222, 0.0013106545445567388, 0.005372002321415896, 0.004213391815571653, 0.003646909337063618, 0.003017243703240996, 0.0016271194745309185, 0.0017824288941455154, 0.0008739342338891337, 0.00045413260672116256, 0.0012675789242546738, 0.0025611608144233983, 0.0008023137346130428], [0.0, 0.0, 0.0, 0.0, 0.0008468406440324747, 0.0008468406440324747, 0.0012395486813437868, 0.001433486637914222, 0.001433486637914222, 0.0015764787922125567, 0.004103262213399201, 0.003082479619972153, 0.0031020295298046807, 0.0028122433914545795, 0.0023408920815154097, 0.00216793686233374, 0.0020870179218336615, 0.0013796369854944268, 0.0012774547364916445, 0.0018895827962779016, 0.0017452624555350815], [0.0, 0.0, 0.0, 0.0, 0.0008721039791406218, 0.0008721039791406218, 0.0011815916486549712, 0.0013415479507624146, 0.0013415479507624146, 0.0015274121509711162, 0.0038866276791980794, 0.0032892711871197527, 0.00326504245223134, 0.002513355915237913, 0.002146215891499723, 0.001978896927671869, 0.0017334118734769722, 0.0006450376757800405, 0.0015630757496225523, 0.0020688868737461586, 0.0015420004796600141], [0.0, 0.0, 0.0, 0.0, 0.00036673558861891693, 0.00036673558861891693, 0.00019194155241442564, 0.0005780372399800426, 0.0005780372399800426, 0.0006723631356000543, 0.0024969761405703307, 0.0018524220388929807, 0.001017020792318027, 0.0009451415923884206, 0.0008036703931588551, 0.0008640135587070111, 0.00020908906862435994, 0.00018336779430945847, 0.00018336779430945847, 0.0005411366002583248, 0.00013966928525833562], [0.0, 0.0, 0.0, 0.0, 0.0008855386077203626, 0.0008855386077203626, 0.0016347175811089495, 0.0016846362121536495, 0.0016846362121536495, 0.0019060514721311972, 0.005946294496028586, 0.00534285790617189, 0.0047847585115337495, 0.003988656349304843, 0.0033818172499941197, 0.00340512186688268, 0.002417051249610793, 0.0010127088934704814, 0.0022565343439869914, 0.003126161539051615, 0.0020527662279035772], [0.0, 0.0, 0.0, 0.0, 0.0007685117458987315, 0.0007685117458987315, 0.0019212793647468288, 0.001746627227994647, 0.001746627227994647, 0.0017429411477588026, 0.0019726915006115313, 0.0016932029760413578, 0.0016849917824155122, 0.0015576855918836814, 0.000558749218992307, 0.000628625952764104, 0.000628625952764104, 0.0008383884796705283, 0.0008383884796705283, 0.0016674955959559297, 0.0006986350121269346], [0.0, 0.0, 0.0, 0.0, 0.0003517792145974932, 0.0003517792145974932, 0.00024942582247382386, 0.0012792235748974824, 0.0012792235748974824, 0.0015626862069445346, 0.0057267462524446915, 0.004576547599667261, 0.004644716894860452, 0.004530864182437398, 0.0030957055451200366, 0.0031212938931509536, 0.0031212938931509536, 0.0024714728170714263, 0.0014646462228526153, 0.0020883157684717167, 0.0024341713424997306], [0.0, 0.0, 0.0, 0.0, 0.0013194009254094145, 0.0013194009254094145, 0.0007649422309287478, 0.0008796006169396097, 0.0008796006169396097, 0.0008796006169396097, 0.003903901801170117, 0.002820177168695092, 0.002875726541366609, 0.0025679081446855594, 0.0015298844618574956, 0.0014681489709045216, 0.001389963793660832, 0.001106666920300191, 0.002170652874347285, 0.0024696694948583143, 0.001194710872734025], [0.0, 0.0, 0.0, 0.0, 0.001346413856779927, 0.001346413856779927, 0.002174759253304449, 0.0019086732746251764, 0.0019086732746251764, 0.0019520724569390539, 0.004653633756923599, 0.00366857958523638, 0.003449285300647771, 0.0032907003505984176, 0.0013740225208060772, 0.0014184983975293179, 0.0010906704426429576, 0.0011193475534193459, 0.002161439283818149, 0.002834283315206628, 0.0011033635900357852], [0.0, 0.0, 0.0, 0.0, 0.0, 0.0, 0.0011153289705275523, 0.0019257085526360467, 0.0019257085526360467, 0.0022039098206374603, 0.002903770986194998, 0.002618082869059598, 0.0026350575647539833, 0.002516152748847552, 0.0010929716529508393, 0.00112826720289883, 0.00112826720289883, 0.0009677405989566893, 0.001048341581407683, 0.0016353431345419787, 0.0010117930889738018], [0.0, 0.0, 0.0, 0.0, 0.0004283698003331989, 0.0004283698003331989, 0.0010532441435079243, 0.0009198837339702304, 0.0009198837339702304, 0.0009547392955539458, 0.0031104720199370377, 0.002614402474184612, 0.0019070117291343572, 0.0017684656950753804, 0.0006161260105242672, 0.0007258207642831188, 0.00010633472048365375, 0.00017554069058465407, 0.00017554069058465407, 0.0009509506475557159, 0.00017554069058465407], [0.0, 0.0, 0.0, 0.0, 0.0008259643336018175, 0.0008259643336018175, 0.0009508934209609495, 0.0011490066396175162, 0.0011490066396175162, 0.001387155085968921, 0.0033149233574658564, 0.002224494822260232, 0.0022918934107549094, 0.0019780957754446916, 0.001240424268001097, 0.0011383120662949327, 0.001055651033683055, 0.0005988980302412362, 0.0010633788585041142, 0.0020972095553848037, 0.0008198127411382876], [0.0, 0.0, 0.0, 0.0, 0.0021565814125937333, 0.0021565814125937333, 0.0029507650050239792, 0.0029902547969127757, 0.0029902547969127757, 0.0031508697107060983, 0.00585536320020695, 0.00485185112055941, 0.004557557975029833, 0.004394744092979164, 0.0025273466808829917, 0.0025565983785783967, 0.0022969895615316776, 0.0020150763249922117, 0.003928137354271699, 0.004727863373633705, 0.001986555919739192], [0.0, 0.0, 0.0, 0.0, 0.0017370766946624228, 0.0017370766946624228, 0.0007626000377015749, 0.001162984531448878, 0.001162984531448878, 0.0012715876979383929, 0.005180858412999662, 0.004263645187107874, 0.004035568636692055, 0.0039032295085968424, 0.00224116884512938, 0.0022959791737746597, 0.0019594692490687553, 0.0014849691775420681, 0.003469479640370597, 0.00386584634992916, 0.0014627635829630586], [0.0, 0.0, 0.0, 0.0, 0.0022016697179789674, 0.0022016697179789674, 0.002086680858600892, 0.0026856700730095357, 0.0026856700730095357, 0.002869385446096697, 0.004685690819332556, 0.004092893613130999, 0.00411739489902288, 0.0040485045689710045, 0.0032420987318838436, 0.0032650965037594585, 0.0032650965037594585, 0.002901187850815753, 0.003059087028677446, 0.0032598106204752364, 0.0028635764777946685], [0.0, 0.0, 0.0, 0.0, 0.00027589318563620593, 0.00027589318563620593, 0.00020459741720222326, 0.0009615858729496215, 0.0009615858729496215, 0.0011265645646340518, 0.0039799349267597, 0.0027944801079034247, 0.002425138232923164, 0.0023081936318311807, 0.0011526744735807953, 0.001182358139698259, 0.0009880950358850788, 0.0006787462890850015, 0.0022375575004220305, 0.0025794751445832502, 0.0006678539456562859], [0.0, 0.0, 0.0, 0.0, 0.0007316340375202715, 0.0007316340375202715, 0.0016840570449431099, 0.002255510849396813, 0.002255510849396813, 0.0024580488425303445, 0.006016113566768825, 0.0051194179714140345, 0.004854139630686311, 0.004498734619117948, 0.0031053319237472825, 0.00313722366384432, 0.002682981583214258, 0.002196123133331659, 0.0016889634664965006, 0.002487897506160103, 0.0025326126621508494], [0.0, 0.0, 0.0, 0.0, 0.0007824876954775321, 0.0007824876954775321, 0.00132047198084189, 0.0014685843520730768, 0.0014685843520730768, 0.0015995693936328562, 0.005594817780095162, 0.005165899194022317, 0.004496762399637264, 0.003746577538482446, 0.0037908191038694547, 0.0037913949772347666, 0.002803619523974954, 0.001485339800672922, 0.0021464861048475473, 0.002367157331514862, 0.0025745293897931777], [0.0, 0.0, 0.0, 0.0, 0.0, 0.0, 0.0008338749935970534, 0.0006864414520374135, 0.0006864414520374135, 0.0007253106418231558, 0.004132301033847652, 0.0036063644262487493, 0.0033753112433985324, 0.002685198301422975, 0.0011459098475079233, 0.0012336654411136967, 0.0007023920127674682, 0.0, 0.0009128343063325433, 0.0014114499960611682, 0.000598524868240846], [0.0, 0.0, 0.0, 0.0, 0.0013434756282167727, 0.0013434756282167727, 0.0021949742658189525, 0.0021760520738722373, 0.0021760520738722373, 0.0023254377997673566, 0.006180862947685598, 0.005334320010963404, 0.005063342412783405, 0.004509825444035482, 0.0036580037431536067, 0.003667751539004945, 0.0031345589693799786, 0.001886273056954509, 0.0017566101523867192, 0.002958833277562662, 0.002606895828966674], [0.0, 0.0, 0.0, 0.0, 0.0002767705140163754, 0.0002767705140163754, 0.0008195841670899316, 0.0013400844562414477, 0.0013400844562414477, 0.0015523317179093861, 0.0021837639684907334, 0.0015278244494556408, 0.0011893136119305013, 0.0011415827854252638, 0.0008607711388329658, 0.0009353221547302147, 0.0007859710188729293, 0.0006679680237030441, 0.000979758079462373, 0.0016192188088110843, 0.0006649423218663698], [0.0, 0.0, 0.0, 0.0, 0.0013056312443233424, 0.0013056312443233424, 0.002138207689978807, 0.0018543748107780807, 0.0018543748107780807, 0.0019708956769762735, 0.004252444777116024, 0.00338477875943816, 0.003142534798021061, 0.0028089769152960706, 0.0017090179726419507, 0.0017566101523867192, 0.0013023687974359776, 0.0011164093248561915, 0.0017313805631244325, 0.0028313574581321607, 0.0011018537925894874], [0.0, 0.0, 0.0, 0.0, 0.0008154984726835296, 0.0008154984726835296, 0.0021778962928470174, 0.002473173435000831, 0.002473173435000831, 0.0026978304198449726, 0.006143421028710564, 0.005259887062326646, 0.005019241046790467, 0.004220499863957961, 0.0032966642887954866, 0.0032987772171352093, 0.0026826251386117424, 0.0014255628871046055, 0.0022996652717297505, 0.003279433527412716, 0.002413917455044044], [0.0, 0.0, 0.0, 0.0, 0.00045413260672116256, 0.00045413260672116256, 0.0013028479344474857, 0.001128340878044941, 0.001128340878044941, 0.0011914065236041302, 0.0024126596798102833, 0.0022001446709160335, 0.00225914519053635, 0.002191217591322184, 0.0012313880715882834, 0.001243298048731484, 0.001243298048731484, 0.0010849253320744188, 0.00099008157816518, 0.0014521450849977187, 0.0011000198287177989], [0.0, 0.0, 0.0, 0.0, 0.00045413260672116256, 0.00045413260672116256, 0.0018165304268846503, 0.001544050862851953, 0.001544050862851953, 0.0016014149815956784, 0.005489081072542747, 0.004090203809209259, 0.0042775401046402225, 0.003883293949785818, 0.0013623978201634877, 0.0013442325158946411, 0.0012684393498073852, 0.0008485109230842774, 0.002194974265818953, 0.0027247956403269754, 0.0012051980716830852], [0.0, 0.0, 0.0, 0.0, 0.0012734638037181687, 0.0012734638037181687, 0.0011050582953220983, 0.0008878316460555055, 0.0008878316460555055, 0.0011114316051075315, 0.0028929224007582556, 0.0012418192018758291, 0.0013757544013136623, 0.001244561962598892, 0.0006159212048728436, 0.0007048552213181627, 0.0007048552213181627, 0.0009574634839122684, 0.0011716045273654156, 0.0018211155288565602, 0.0007795954510216304], [0.0, 0.0, 0.0, 0.0, 0.0008588518210011624, 0.0008588518210011624, 0.001312984427722325, 0.0011247429327083714, 0.0011247429327083714, 0.0011973149827598035, 0.004281010586742601, 0.002361325556677874, 0.002424531915336332, 0.0023344074773205092, 0.0010576819001096506, 0.0010741530309233715, 0.0010741530309233715, 0.0007439873561160033, 0.0007125724925840695, 0.0015899594958793688, 0.0007516084692744629], [0.0, 0.0, 0.0, 0.0, 0.0008152931837198824, 0.0008152931837198824, 0.0007688071688586611, 0.0010226923269468701, 0.0010226923269468701, 0.001164032396423701, 0.00301002953084516, 0.002576817868660646, 0.0023102545274490947, 0.0021914421483106832, 0.0009124912147933452, 0.0009893177521747112, 0.0006651075972451671, 0.0006347128952205224, 0.0016907797969395514, 0.002672945854520229, 0.0006347128952205224], [0.0, 0.0, 0.0, 0.0, 0.0017295688638954915, 0.0017295688638954915, 0.0011884746941851702, 0.0017102440721201231, 0.0017102440721201231, 0.0020092697974863527, 0.005075564900709143, 0.004574613753044387, 0.003539423500072971, 0.0034462072678853816, 0.0032215306289165645, 0.003338357779194929, 0.002275494231549655, 0.001522395728538966, 0.002478404545191026, 0.003232071424430402, 0.0015054756054234284], [0.0, 0.0, 0.0, 0.0, 0.0003183397379438278, 0.0003183397379438278, 0.0007453137709095234, 0.001034088479195501, 0.001034088479195501, 0.0011252804923384415, 0.0036604511049563625, 0.0031345676806138396, 0.002995561015846478, 0.002706893645624591, 0.0023309963208727044, 0.002067317509854437, 0.0019869916714576477, 0.001469035427315886, 0.0009734687090830877, 0.001235488935206229, 0.001921250925493851], [0.0, 0.0, 0.0, 0.0, 0.0008514986376021798, 0.0008514986376021798, 0.000870420829548895, 0.0015137753557372088, 0.0015137753557372088, 0.0016731201300253355, 0.004511185184387412, 0.00413937283828292, 0.003837747737622305, 0.003506165804840823, 0.0024564445545371973, 0.0024661923503885358, 0.0020119509954377945, 0.0013913376431408167, 0.001993137551720658, 0.0024588890482336633, 0.0016913528493909965], [0.0, 0.0, 0.0, 0.0, 0.0013294671784948213, 0.0013294671784948213, 0.001783599785215984, 0.0019744734075716757, 0.0019744734075716757, 0.0021009245522697986, 0.0038308069578645407, 0.0035422774901805528, 0.0032443447458318686, 0.003176530470851267, 0.0025245879760662756, 0.00255251032364536, 0.0022080948144353467, 0.0018772194963505055, 0.002510839543972574, 0.0025950204066313423, 0.0018627911768316393], [0.0, 0.0, 0.0, 0.0, 0.0003998604343466961, 0.0003998604343466961, 0.0026433873817652757, 0.0029104397285605265, 0.0029104397285605265, 0.0031331835927417458, 0.007398580611469191, 0.006616005993673588, 0.005661078704686396, 0.005259884160017149, 0.003923942312460165, 0.004003838811345696, 0.002797233690396373, 0.0022684403841531295, 0.003081079602008101, 0.004044935799226604, 0.002633626356548473], [0.0, 0.0, 0.0, 0.0, 0.0003662543194760471, 0.0003662543194760471, 0.0002490832698158931, 0.00018169095840369137, 0.00018169095840369137, 0.00023133847320341196, 0.0038431284030237987, 0.0033933574148679304, 0.0015322504390693215, 0.0012668191994573018, 0.0026590635776572616, 0.002815511861408731, 0.0008670212749582852, 0.0002465024916076419, 0.0001977735409455428, 0.0005471287596263986, 0.0006633184244233598]], "bootstrap_rate_of_adaptation": [0.00012492530140728378, 0.00012614611763342865, 0.00011621096172407412, 6.136107868944249e-05, 9.885785733350607e-05, 5.4624387851962e-05, 0.00012268747722670484, 0.0001407497963027114, 8.318052719188144e-05, 9.849085836907695e-05, 0.00014295544601301548, 8.719734569825682e-05, 3.575865527472841e-05, 0.00012784569682232455, 1.7415805324866863e-05, 8.732015203469673e-05, 7.101304829177842e-05, 7.601048432670008e-05, 9.995917213946304e-05, 0.00011276334664638406, 0.00013360764018851916, 0.00010762965521668463, 7.310444735373393e-05, 0.0001417334823757491, 7.796499145400832e-05, 8.859357598610554e-05, 0.00016943332645601787, 5.090723000424916e-05, 0.00013439007332939382, 0.0001249685983499859, 0.00015672920833291064, 0.00012806548105443664, 0.00012700766025572832, 0.0001027498602161718, 0.00016027177617675595, 0.00010474295933312139, 3.3119085887800384e-05, 0.00014473419077232482, 1.773955423884694e-05, 9.801038189562026e-05, 8.474136582326089e-05, 0.0001540005403012844, 7.933137245345751e-05, 6.27246525395873e-05, 0.0001131013765446099, 0.00010439467891798351, 9.377179694283588e-05, 8.137052918121846e-05, 0.00011039996745900539, 8.93868741804789e-05, 6.386782729262774e-05, 0.0001236769750832956, 7.813782087202206e-05, 8.971980742383953e-05, 4.7995006741552734e-05, 5.412187266948318e-05, 7.17522516245895e-05, 5.6233818311132325e-05, 0.00010665484101982602, 5.5114371935750686e-05, 9.704674445613474e-05, 7.06707920494713e-05, 9.176363621352172e-05, 4.946769778020453e-05, 5.9061439249075395e-05, 8.661314511053374e-05, 7.484921007766387e-05, 8.454380076711461e-05, 7.854708972483456e-05, 2.2348648785254934e-05, 0.00012118200826622162, 3.860968400559293e-05, 0.00012607052846057618, 7.544079139129396e-05, 7.833621890812544e-05, 6.182768253676023e-05, 2.822835664033263e-05, 5.505432741293404e-05, 0.00012962262503247567, 0.00011262257803933906, 0.00013225829054117823, 7.109379889076588e-05, 0.00012448180402506817, 0.00012562298388455782, 5.599331337929667e-05, 0.00012998827544676933, 4.3123578483217e-05, 7.662178755496467e-05, 0.0001283984862805706, 5.7349732883082776e-05, 8.848144952603991e-05, 4.090892556054012e-05, 5.1035644912793783e-05, 5.90060776639894e-05, 0.0001096710932973483, 8.210538698533005e-05, 9.97955739303935e-05, 0.0001009042083872943, 0.00015937160828177795, 5.033797155846066e-05]}
