# Supplementary material for: A Bayesian approach to infer recombination patterns in coronaviruses
Source: Nat Commun. 2022 Jul 20;13:4186. doi: 10.1038/s41467-022-31749-8 (PMC9297283; doi:10.1038/s41467-022-31749-8)
Supplement: Supplementary file 6 — Source Data [file 41467_2022_31749_MOESM6_ESM.zip › Source_Figure3/oc43_membrane_bhatt_analysis_bootstrapped.json]

{"cov": "oc43", "gene": "membrane", "window": 3, "clade": null, "min_seqs": 2, "midfreq_high": 0.75, "midfreq_low": 0.15, "window_midpoint": [1984.5, 1986.5, 1987.5, 1988.5, 1989.5, 1990.5, 1991.5, 1992.5, 1993.5, 1994.5, 1995.5, 1996.5, 1997.5, 1998.5, 1999.5, 2000.5, 2001.5, 2003.5, 2004.5, 2005.5, 2010.5, 2011.5, 2012.5, 2014.5, 2015.5, 2016.5, 2017.5], "adaptive_substitutions": [0.0, 0.0, 0.0, 0.0, 0.7652892561983472, 0.0, 0.0, 1.3197711379529564, 0.0, 0.0, 0.0, 0.0, 0.0, 0.0, 3.72396694214876, 3.371900826446281, 0.0, 4.785123966942149, 4.785123966942149, 4.785123966942149, 0.0, 0.0, 0.0, 6.6384297520661155, 6.550413223140499, 6.198347107438016, 6.038317054845981], "adaptive_substitutions_per_codon": [0.0, 0.0, 0.0, 0.0, 0.001104313501007716, 0.0, 0.0, 0.0019044316564977726, 0.0, 0.0, 0.0, 0.0, 0.0, 0.0, 0.005373689671210331, 0.004865657758219741, 0.0, 0.00690494078923831, 0.00690494078923831, 0.00690494078923831, 0.0, 0.0, 0.0, 0.009579263711495116, 0.009452255733247473, 0.008944223820256877, 0.008713300223442974], "rate_of_adaptation": 0.0002460564083648597, "bootstrap_adaptive_substitutions": [[0.0, 0.0, 0.0, 0.0, 0.0, 0.0, 0.0, 1.1462174189446919, 0.0, 0.0, 0.0, 0.0, 0.0, 0.0, 2.7851239669421486, 2.491735537190083, 0.0, 3.2644628099173554, 3.2644628099173554, 3.2644628099173554, 0.0, 0.0, 0.0, 2.7045454545454546, 2.655647382920111, 2.460055096418733, 2.3711495116453793], [0.0, 0.0, 0.0, 0.0, 1.6, 0.0, 0.0, 2.307692307692308, 0.0, 0.0, 0.0, 0.0, 0.0, 0.0, 2.4000000000000004, 2.25, 0.0, 3.0, 3.0, 3.0, 0.0, 0.0, 0.0, 5.25, 5.200000000000001, 5.0, 4.909090909090909], [0.0, 0.0, 0.0, 0.0, 0.7160000000000001, 0.0, 0.0, 0.5046153846153845, 0.0, 0.0, 0.0, 0.0, 0.0, 0.0, 2.444, 2.16, 0.0, 2.7399999999999998, 2.7399999999999998, 2.7399999999999998, 0.0, 0.0, 0.0, 4.4975, 4.414666666666668, 4.083333333333333, 3.9327272727272735], [0.0, 0.0, 0.0, 0.0, 0.8, 0.0, 0.0, 1.5384615384615385, 0.0, 0.0, 0.0, 0.0, 0.0, 0.0, 4.8, 4.5, 0.0, 6.0, 6.0, 6.0, 0.0, 0.0, 0.0, 7.0, 6.933333333333335, 6.666666666666666, 6.545454545454546], [0.0, 0.0, 0.0, 0.0, 0.7160000000000001, 0.0, 0.0, 0.0, 0.0, 0.0, 0.0, 0.0, 0.0, 0.0, 0.0, 0.0, 0.0, 0.2200000000000002, 0.2200000000000002, 0.2200000000000002, 0.0, 0.0, 0.0, 1.5750000000000002, 1.5040000000000018, 1.2200000000000002, 1.0909090909090917], [0.0, 0.0, 0.0, 0.0, 0.0, 0.0, 0.0, 0.0, 0.0, 0.0, 0.0, 0.0, 0.0, 0.0, 2.072, 1.5749999999999997, 0.0, 3.2199999999999998, 3.2199999999999998, 3.2199999999999998, 0.0, 0.0, 0.0, 4.0424999999999995, 3.9360000000000026, 3.509999999999999, 3.3163636363636373], [0.0, 0.0, 0.0, 0.0, 0.0, 0.0, 0.0, 1.5384615384615385, 0.0, 0.0, 0.0, 0.0, 0.0, 0.0, 2.4000000000000004, 2.25, 0.0, 3.0, 3.0, 3.0, 0.0, 0.0, 0.0, 3.5, 3.466666666666667, 3.3333333333333335, 3.272727272727273], [0.0, 0.0, 0.0, 0.0, 1.6, 0.0, 0.0, 2.307692307692308, 0.0, 0.0, 0.0, 0.0, 0.0, 0.0, 3.2, 3.0, 0.0, 4.0, 4.0, 4.0, 0.0, 0.0, 0.0, 6.125, 6.066666666666668, 5.833333333333333, 5.7272727272727275], [0.0, 0.0, 0.0, 0.0, 0.0, 0.0, 0.0, 0.0, 0.0, 0.0, 0.0, 0.0, 0.0, 0.0, 0.0, 0.0, 0.0, 0.0, 0.0, 0.0, 0.0, 0.0, 0.0, 2.7478070175438596, 2.6959064327485387, 2.488304093567252, 2.393939393939394], [0.0, 0.0, 0.0, 0.0, 0.0, 0.0, 0.0, 3.8461538461538463, 0.0, 0.0, 0.0, 0.0, 0.0, 0.0, 7.199999999999999, 6.75, 0.0, 9.0, 9.0, 9.0, 0.0, 0.0, 0.0, 8.75, 8.66666666666667, 8.333333333333332, 8.181818181818182], [0.0, 0.0, 0.0, 0.0, 0.7160000000000001, 0.0, 0.0, 1.6815384615384614, 0.0, 0.0, 0.0, 0.0, 0.0, 0.0, 2.6159999999999997, 2.19, 0.0, 3.06, 3.06, 3.06, 0.0, 0.0, 0.0, 2.8175000000000003, 2.7346666666666697, 2.4033333333333333, 2.2527272727272734], [0.0, 0.0, 0.0, 0.0, 3.2, 0.0, 0.0, 0.7692307692307693, 0.0, 0.0, 0.0, 0.0, 0.0, 0.0, 3.2, 3.0, 0.0, 4.0, 4.0, 4.0, 0.0, 0.0, 0.0, 10.5, 10.400000000000004, 10.0, 9.818181818181818], [0.0, 0.0, 0.0, 0.0, 0.7781250000000001, 0.0, 0.0, 0.7223557692307693, 0.0, 0.0, 0.0, 0.0, 0.0, 0.0, 3.465625, 3.1328125, 0.0, 4.578125, 4.578125, 4.578125, 0.0, 0.0, 0.0, 5.044921875, 4.980208333333335, 4.721354166666666, 4.603693181818182], [0.0, 0.0, 0.0, 0.0, 0.0, 0.0, 0.0, 0.0, 0.0, 0.0, 0.0, 0.0, 0.0, 0.0, 1.9, 1.545, 0.0, 3.32, 3.32, 3.32, 0.0, 0.0, 0.0, 4.4975, 4.414666666666668, 4.083333333333333, 3.9327272727272735], [0.0, 0.0, 0.0, 0.0, 1.5305785123966944, 0.0, 0.0, 0.24348378893833433, 0.0, 0.0, 0.0, 0.0, 0.0, 0.0, 1.8462809917355372, 1.6115702479338843, 0.0, 2.6115702479338845, 2.6115702479338845, 2.6115702479338845, 0.0, 0.0, 0.0, 5.6115702479338845, 5.533333333333336, 5.220385674931128, 5.078136739293765], [0.0, 0.0, 0.0, 0.0, 1.4320000000000002, 0.0, 0.0, 0.6738461538461546, 0.0, 0.0, 0.0, 0.0, 0.0, 0.0, 4.639999999999998, 3.9299999999999997, 0.0, 5.8, 5.8, 5.8, 0.0, 0.0, 0.0, 8.1375, 7.960000000000006, 7.250000000000003, 6.927272727272729], [0.0, 0.0, 0.0, 0.0, 1.5305785123966944, 0.0, 0.0, 0.5905912269548633, 0.0, 0.0, 0.0, 0.0, 0.0, 0.0, 3.203305785123967, 2.8512396694214877, 0.0, 4.090909090909091, 4.090909090909091, 4.090909090909091, 0.0, 0.0, 0.0, 6.464876033057851, 6.376859504132234, 6.024793388429751, 5.864763335837717], [0.0, 0.0, 0.0, 0.0, 0.8, 0.0, 0.0, 4.615384615384616, 0.0, 0.0, 0.0, 0.0, 0.0, 0.0, 7.199999999999999, 6.75, 0.0, 9.0, 9.0, 9.0, 0.0, 0.0, 0.0, 11.375, 11.266666666666671, 10.833333333333334, 10.636363636363637], [0.0, 0.0, 0.0, 0.0, 0.0, 0.0, 0.0, 2.446259220231823, 0.0, 0.0, 0.0, 0.0, 0.0, 0.0, 3.136986301369863, 2.8330479452054793, 0.0, 3.921232876712329, 3.921232876712329, 3.921232876712329, 0.0, 0.0, 0.0, 5.921232876712329, 5.840182648401829, 5.515981735159817, 5.368617683686177], [0.0, 0.0, 0.0, 0.0, 0.7508771929824561, 0.0, 0.0, 0.9095816464237518, 0.0, 0.0, 0.0, 0.0, 0.0, 0.0, 2.2666666666666666, 2.017543859649123, 0.0, 3.263157894736842, 3.263157894736842, 3.263157894736842, 0.0, 0.0, 0.0, 7.706140350877193, 7.602339181286553, 7.187134502923976, 6.9984051036682615], [0.0, 0.0, 0.0, 0.0, 1.5305785123966944, 0.0, 0.0, 0.4170375079465989, 0.0, 0.0, 0.0, 0.0, 0.0, 0.0, 3.5504132231404957, 3.1983471074380168, 0.0, 4.958677685950413, 4.958677685950413, 4.958677685950413, 0.0, 0.0, 0.0, 5.785123966942149, 5.7068870523416, 5.393939393939393, 5.251690458302029], [0.0, 0.0, 0.0, 0.0, 0.0, 0.0, 0.0, 1.009230769230769, 0.0, 0.0, 0.0, 0.0, 0.0, 0.0, 0.6399999999999997, 0.2849999999999997, 0.0, 1.2199999999999998, 1.2199999999999998, 1.2199999999999998, 0.0, 0.0, 0.0, 3.2375, 3.1546666666666687, 2.823333333333333, 2.6727272727272733], [0.0, 0.0, 0.0, 0.0, 0.7508771929824561, 0.0, 0.0, 0.0, 0.0, 0.0, 0.0, 0.0, 0.0, 0.0, 3.0315789473684207, 2.6578947368421053, 0.0, 4.035087719298246, 4.035087719298246, 4.035087719298246, 0.0, 0.0, 0.0, 5.035087719298246, 4.952046783625733, 4.6198830409356715, 4.468899521531101], [0.0, 0.0, 0.0, 0.0, 0.0, 0.0, 0.0, 2.3644340450424104, 0.0, 0.0, 0.0, 0.0, 0.0, 0.0, 5.00912547528517, 4.6311787072243344, 0.0, 6.361216730038023, 6.361216730038023, 6.361216730038023, 0.0, 0.0, 0.0, 6.281368821292776, 6.209378960709762, 5.921419518377693, 5.790528862772209], [0.0, 0.0, 0.0, 0.0, 3.2, 0.0, 0.0, 1.5384615384615385, 0.0, 0.0, 0.0, 0.0, 0.0, 0.0, 3.2, 3.0, 0.0, 4.0, 4.0, 4.0, 0.0, 0.0, 0.0, 9.625, 9.533333333333337, 9.166666666666666, 9.0], [0.0, 0.0, 0.0, 0.0, 1.5136986301369864, 0.0, 0.0, 0.0, 0.0, 0.0, 0.0, 0.0, 0.0, 0.0, 1.5171232876712328, 1.273972602739726, 0.0, 2.058219178082192, 2.058219178082192, 2.058219178082192, 0.0, 0.0, 0.0, 6.337756849315069, 6.246575342465756, 5.881849315068492, 5.716064757160648], [0.0, 0.0, 0.0, 0.0, 0.0, 0.0, 0.0, 0.0, 0.0, 0.0, 0.0, 0.0, 0.0, 0.0, 0.48925619834710754, 0.37190082644628086, 0.0, 0.6115702479338843, 0.6115702479338843, 0.6115702479338843, 0.0, 0.0, 0.0, 3.0516528925619832, 3.00275482093664, 2.807162534435262, 2.7182569496619085], [0.0, 0.0, 0.0, 0.0, 0.0, 0.0, 0.0, 0.4170375079465989, 0.0, 0.0, 0.0, 0.0, 0.0, 0.0, 4.315702479338842, 3.9049586776859506, 0.0, 5.43801652892562, 5.43801652892562, 5.43801652892562, 0.0, 0.0, 0.0, 5.43801652892562, 5.359779614325071, 5.0468319559228645, 4.9045830202855], [0.0, 0.0, 0.0, 0.0, 0.7652892561983472, 0.0, 0.0, 1.70184361093452, 0.0, 0.0, 0.0, 0.0, 0.0, 0.0, 4.907438016528925, 4.43801652892562, 0.0, 6.6115702479338845, 6.6115702479338845, 6.6115702479338845, 0.0, 0.0, 0.0, 9.704545454545455, 9.577410468319565, 9.06887052341598, 8.83771600300526], [0.0, 0.0, 0.0, 0.0, 0.7652892561983472, 0.0, 0.0, 3.298792116973935, 0.0, 0.0, 0.0, 0.0, 0.0, 0.0, 6.36694214876033, 5.838842975206612, 0.0, 8.132231404958677, 8.132231404958677, 8.132231404958677, 0.0, 0.0, 0.0, 10.398760330578511, 10.271625344352621, 9.763085399449036, 9.531930879038317], [0.0, 0.0, 0.0, 0.0, 0.0, 0.0, 0.0, 2.307692307692308, 0.0, 0.0, 0.0, 0.0, 0.0, 0.0, 2.4000000000000004, 2.25, 0.0, 3.0, 3.0, 3.0, 0.0, 0.0, 0.0, 3.5, 3.466666666666667, 3.3333333333333335, 3.272727272727273], [0.0, 0.0, 0.0, 0.0, 0.0, 0.0, 0.0, 0.0, 0.0, 0.0, 0.0, 0.0, 0.0, 0.0, 0.0, 0.0, 0.0, 0.0, 0.0, 0.0, 0.0, 0.0, 0.0, 0, 0, 0, 0], [0.0, 0.0, 0.0, 0.0, 0.8, 0.0, 0.0, 1.5384615384615385, 0.0, 0.0, 0.0, 0.0, 0.0, 0.0, 4.0, 3.75, 0.0, 5.0, 5.0, 5.0, 0.0, 0.0, 0.0, 7.0, 6.933333333333335, 6.666666666666666, 6.545454545454546], [0.0, 0.0, 0.0, 0.0, 0.8, 0.0, 0.0, 0.7692307692307693, 0.0, 0.0, 0.0, 0.0, 0.0, 0.0, 1.6, 1.5, 0.0, 2.0, 2.0, 2.0, 0.0, 0.0, 0.0, 5.25, 5.200000000000001, 5.0, 4.909090909090909], [0.0, 0.0, 0.0, 0.0, 1.4320000000000002, 0.0, 0.0, 0.0, 0.0, 0.0, 0.0, 0.0, 0.0, 0.0, 3.627999999999999, 3.0599999999999996, 0.0, 5.4799999999999995, 5.4799999999999995, 5.4799999999999995, 0.0, 0.0, 0.0, 8.995, 8.82933333333334, 8.166666666666668, 7.865454545454547], [0.0, 0.0, 0.0, 0.0, 0.0, 0.0, 0.0, 0.5556261919898284, 0.0, 0.0, 0.0, 0.0, 0.0, 0.0, 4.244628099173553, 3.8925619834710745, 0.0, 5.479338842975206, 5.479338842975206, 5.479338842975206, 0.0, 0.0, 0.0, 5.62603305785124, 5.557575757575759, 5.283746556473829, 5.159278737791135], [0.0, 0.0, 0.0, 0.0, 0.0, 0.0, 0.0, 0.4183535762483135, 0.0, 0.0, 0.0, 0.0, 0.0, 0.0, 2.7859649122807015, 2.4122807017543857, 0.0, 3.789473684210526, 3.789473684210526, 3.789473684210526, 0.0, 0.0, 0.0, 5.3881578947368425, 5.294736842105266, 4.921052631578947, 4.751196172248805], [0.0, 0.0, 0.0, 0.0, 1.6, 0.0, 0.0, 1.5384615384615385, 0.0, 0.0, 0.0, 0.0, 0.0, 0.0, 3.2, 3.0, 0.0, 4.0, 4.0, 4.0, 0.0, 0.0, 0.0, 6.125, 6.066666666666668, 5.833333333333333, 5.7272727272727275], [0.0, 0.0, 0.0, 0.0, 0.0, 0.0, 0.0, 0.0, 0.0, 0.0, 0.0, 0.0, 0.0, 0.0, 0.0, 0.0, 0.0, 0.9599999999999991, 0.9599999999999991, 0.9599999999999991, 0.0, 0.0, 0.0, 3.2024999999999997, 3.0960000000000027, 2.669999999999999, 2.4763636363636374], [0.0, 0.0, 0.0, 0.0, 1.5305785123966944, 0.0, 0.0, 1.5282898919262558, 0.0, 0.0, 0.0, 0.0, 0.0, 0.0, 3.9685950413223137, 3.5578512396694215, 0.0, 5.090909090909091, 5.090909090909091, 5.090909090909091, 0.0, 0.0, 0.0, 6.797520661157025, 6.69972451790634, 6.308539944903581, 6.130728775356875], [0.0, 0.0, 0.0, 0.0, 0.7160000000000001, 0.0, 0.0, 0.0, 0.0, 0.0, 0.0, 0.0, 0.0, 0.0, 3.503999999999999, 2.865, 0.0, 5.640000000000001, 5.640000000000001, 5.640000000000001, 0.0, 0.0, 0.0, 5.285, 5.166666666666671, 4.693333333333332, 4.4781818181818185], [0.0, 0.0, 0.0, 0.0, 0.0, 0.0, 0.0, 1.6850961538461542, 0.0, 0.0, 0.0, 0.0, 0.0, 0.0, 4.8999999999999995, 4.51171875, 0.0, 6.34375, 6.34375, 6.34375, 0.0, 0.0, 0.0, 7.095703125, 7.012500000000003, 6.679687499999999, 6.528409090909092], [0.0, 0.0, 0.0, 0.0, 0.0, 0.0, 0.0, 0.8415384615384616, 0.0, 0.0, 0.0, 0.0, 0.0, 0.0, 3.207999999999999, 2.64, 0.0, 4.640000000000001, 4.640000000000001, 4.640000000000001, 0.0, 0.0, 0.0, 5.285, 5.16666666666667, 4.693333333333333, 4.4781818181818185], [0.0, 0.0, 0.0, 0.0, 0.7508771929824561, 0.0, 0.0, 0.0, 0.0, 0.0, 0.0, 0.0, 0.0, 0.0, 2.5403508771929824, 2.1666666666666665, 0.0, 3.543859649122807, 3.543859649122807, 3.543859649122807, 0.0, 0.0, 0.0, 5.879385964912281, 5.785964912280704, 5.412280701754385, 5.242424242424243], [0.0, 0.0, 0.0, 0.0, 0.0, 0.0, 0.0, 0.0, 0.0, 0.0, 0.0, 0.0, 0.0, 0.0, 3.035999999999999, 2.61, 0.0, 2.2199999999999998, 2.2199999999999998, 2.2199999999999998, 0.0, 0.0, 0.0, 2.8, 2.7053333333333356, 2.326666666666666, 2.154545454545455], [0.0, 0.0, 0.0, 0.0, 0.0, 0.0, 0.0, 1.70184361093452, 0.0, 0.0, 0.0, 0.0, 0.0, 0.0, 2.7851239669421486, 2.491735537190083, 0.0, 3.43801652892562, 3.43801652892562, 3.43801652892562, 0.0, 0.0, 0.0, 5.264462809917355, 5.186225895316807, 4.8732782369146, 4.7310293012772355], [0.0, 0.0, 0.0, 0.0, 0.7781250000000001, 0.0, 0.0, 3.8076923076923084, 0.0, 0.0, 0.0, 0.0, 0.0, 0.0, 4.6812499999999995, 4.29296875, 0.0, 6.015625, 6.015625, 6.015625, 0.0, 0.0, 0.0, 6.986328125, 6.903125000000003, 6.570312499999999, 6.419034090909092], [0.0, 0.0, 0.0, 0.0, 0.0, 0.0, 0.0, 3.076923076923077, 0.0, 0.0, 0.0, 0.0, 0.0, 0.0, 7.199999999999999, 6.75, 0.0, 9.0, 9.0, 9.0, 0.0, 0.0, 0.0, 8.75, 8.66666666666667, 8.333333333333332, 8.181818181818182], [0.0, 0.0, 0.0, 0.0, 0.7652892561983472, 0.0, 0.0, 1.1112523839796569, 0.0, 0.0, 0.0, 0.0, 0.0, 0.0, 1.009917355371901, 0.8925619834710744, 0.0, 0.9586776859504131, 0.9586776859504131, 0.9586776859504131, 0.0, 0.0, 0.0, 4.425619834710744, 4.366942148760332, 4.132231404958677, 4.025544703230654], [0.0, 0.0, 0.0, 0.0, 0.0, 0.0, 0.0, 1.5384615384615385, 0.0, 0.0, 0.0, 0.0, 0.0, 0.0, 3.2, 3.0, 0.0, 4.0, 4.0, 4.0, 0.0, 0.0, 0.0, 3.5, 3.466666666666667, 3.3333333333333335, 3.272727272727273], [0.0, 0.0, 0.0, 0.0, 0.8, 0.0, 0.0, 1.5384615384615385, 0.0, 0.0, 0.0, 0.0, 0.0, 0.0, 2.4000000000000004, 2.25, 0.0, 3.0, 3.0, 3.0, 0.0, 0.0, 0.0, 6.125, 6.066666666666668, 5.833333333333333, 5.7272727272727275], [0.0, 0.0, 0.0, 0.0, 0.0, 0.0, 0.0, 2.7781309599491415, 0.0, 0.0, 0.0, 0.0, 0.0, 0.0, 5.8462809917355365, 5.318181818181818, 0.0, 7.785123966942149, 7.785123966942149, 7.785123966942149, 0.0, 0.0, 0.0, 9.198347107438016, 9.080991735537195, 8.611570247933884, 8.398196844477837], [0.0, 0.0, 0.0, 0.0, 2.1480000000000006, 0.0, 0.0, 0.0, 0.0, 0.0, 0.0, 0.0, 0.0, 0.0, 1.4799999999999995, 1.1249999999999996, 0.0, 2.0599999999999996, 2.0599999999999996, 2.0599999999999996, 0.0, 0.0, 0.0, 4.4624999999999995, 4.356000000000003, 3.929999999999999, 3.736363636363637], [0.0, 0.0, 0.0, 0.0, 0.8, 0.0, 0.0, 1.5384615384615385, 0.0, 0.0, 0.0, 0.0, 0.0, 0.0, 4.8, 4.5, 0.0, 6.0, 6.0, 6.0, 0.0, 0.0, 0.0, 6.125, 6.066666666666668, 5.833333333333333, 5.7272727272727275], [0.0, 0.0, 0.0, 0.0, 0.8, 0.0, 0.0, 0.7692307692307693, 0.0, 0.0, 0.0, 0.0, 0.0, 0.0, 1.6, 1.5, 0.0, 2.0, 2.0, 2.0, 0.0, 0.0, 0.0, 4.375, 4.333333333333334, 4.166666666666667, 4.090909090909091], [0.0, 0.0, 0.0, 0.0, 0.8, 0.0, 0.0, 2.307692307692308, 0.0, 0.0, 0.0, 0.0, 0.0, 0.0, 4.8, 4.5, 0.0, 6.0, 6.0, 6.0, 0.0, 0.0, 0.0, 7.875, 7.8000000000000025, 7.499999999999999, 7.363636363636364], [0.0, 0.0, 0.0, 0.0, 2.2958677685950417, 0.0, 0.0, 1.3197711379529564, 0.0, 0.0, 0.0, 0.0, 0.0, 0.0, 1.8462809917355372, 1.6115702479338843, 0.0, 2.6115702479338845, 2.6115702479338845, 2.6115702479338845, 0.0, 0.0, 0.0, 6.6384297520661155, 6.550413223140499, 6.198347107438015, 6.038317054845981], [0.0, 0.0, 0.0, 0.0, 0.8, 0.0, 0.0, 2.307692307692308, 0.0, 0.0, 0.0, 0.0, 0.0, 0.0, 5.6, 5.25, 0.0, 7.0, 7.0, 7.0, 0.0, 0.0, 0.0, 7.875, 7.8000000000000025, 7.499999999999999, 7.363636363636364], [0.0, 0.0, 0.0, 0.0, 0.7160000000000001, 0.0, 0.0, 0.0, 0.0, 0.0, 0.0, 0.0, 0.0, 0.0, 4.3439999999999985, 3.705, 0.0, 6.48, 6.48, 6.48, 0.0, 0.0, 0.0, 6.5275, 6.3973333333333375, 5.876666666666666, 5.640000000000001], [0.0, 0.0, 0.0, 0.0, 0.0, 0.0, 0.0, 2.307692307692308, 0.0, 0.0, 0.0, 0.0, 0.0, 0.0, 4.0, 3.75, 0.0, 5.0, 5.0, 5.0, 0.0, 0.0, 0.0, 5.25, 5.200000000000001, 5.0, 4.909090909090909], [0.0, 0.0, 0.0, 0.0, 0.0, 0.0, 0.0, 1.5384615384615385, 0.0, 0.0, 0.0, 0.0, 0.0, 0.0, 4.8, 4.5, 0.0, 6.0, 6.0, 6.0, 0.0, 0.0, 0.0, 9.625, 9.533333333333337, 9.166666666666666, 9.0], [0.0, 0.0, 0.0, 0.0, 1.6, 0.0, 0.0, 2.307692307692308, 0.0, 0.0, 0.0, 0.0, 0.0, 0.0, 5.6, 5.25, 0.0, 7.0, 7.0, 7.0, 0.0, 0.0, 0.0, 8.75, 8.66666666666667, 8.333333333333332, 8.181818181818182], [0.0, 0.0, 0.0, 0.0, 1.6, 0.0, 0.0, 4.615384615384616, 0.0, 0.0, 0.0, 0.0, 0.0, 0.0, 5.6, 5.25, 0.0, 7.0, 7.0, 7.0, 0.0, 0.0, 0.0, 10.5, 10.400000000000004, 10.0, 9.818181818181818], [0.0, 0.0, 0.0, 0.0, 2.4000000000000004, 0.0, 0.0, 3.8461538461538463, 0.0, 0.0, 0.0, 0.0, 0.0, 0.0, 7.199999999999999, 6.75, 0.0, 9.0, 9.0, 9.0, 0.0, 0.0, 0.0, 11.375, 11.266666666666671, 10.833333333333334, 10.636363636363637], [0.0, 0.0, 0.0, 0.0, 0.0, 0.0, 0.0, 0.0, 0.0, 0.0, 0.0, 0.0, 0.0, 0.0, 0.0, 0.0, 0.0, 0.0, 0.0, 0.0, 0.0, 0.0, 0.0, 1.5924999999999998, 1.533333333333334, 1.2966666666666664, 1.189090909090909], [0.0, 0.0, 0.0, 0.0, 2.1480000000000006, 0.0, 0.0, 1.429230769230769, 0.0, 0.0, 0.0, 0.0, 0.0, 0.0, 4.171999999999999, 3.675, 0.0, 5.74, 5.74, 5.74, 0.0, 0.0, 0.0, 8.2075, 8.077333333333337, 7.556666666666667, 7.32], [0.0, 0.0, 0.0, 0.0, 0.0, 0.0, 0.0, 0.7692307692307693, 0.0, 0.0, 0.0, 0.0, 0.0, 0.0, 4.0, 3.75, 0.0, 5.0, 5.0, 5.0, 0.0, 0.0, 0.0, 4.375, 4.333333333333334, 4.166666666666667, 4.090909090909091], [0.0, 0.0, 0.0, 0.0, 0.0, 0.0, 0.0, 0.7692307692307693, 0.0, 0.0, 0.0, 0.0, 0.0, 0.0, 4.0, 3.75, 0.0, 5.0, 5.0, 5.0, 0.0, 0.0, 0.0, 7.875, 7.8000000000000025, 7.499999999999999, 7.363636363636364], [0.0, 0.0, 0.0, 0.0, 0.8, 0.0, 0.0, 1.5384615384615385, 0.0, 0.0, 0.0, 0.0, 0.0, 0.0, 4.8, 4.5, 0.0, 6.0, 6.0, 6.0, 0.0, 0.0, 0.0, 7.0, 6.933333333333335, 6.666666666666666, 6.545454545454546], [0.0, 0.0, 0.0, 0.0, 0.0, 0.0, 0.0, 1.5384615384615385, 0.0, 0.0, 0.0, 0.0, 0.0, 0.0, 1.6, 1.5, 0.0, 2.0, 2.0, 2.0, 0.0, 0.0, 0.0, 3.5, 3.466666666666667, 3.3333333333333335, 3.272727272727273], [0.0, 0.0, 0.0, 0.0, 1.5305785123966944, 0.0, 0.0, 0.0, 0.0, 0.0, 0.0, 0.0, 0.0, 0.0, 0.48925619834710754, 0.37190082644628086, 0.0, 0.7851239669421488, 0.7851239669421488, 0.7851239669421488, 0.0, 0.0, 0.0, 2.371900826446281, 2.3327823691460057, 2.1763085399449036, 2.105184072126221], [0.0, 0.0, 0.0, 0.0, 0.0, 0.0, 0.0, 0.41835357624831326, 0.0, 0.0, 0.0, 0.0, 0.0, 0.0, 1.0385964912280699, 0.7894736842105261, 0.0, 0.807017543859649, 0.807017543859649, 0.807017543859649, 0.0, 0.0, 0.0, 2.364035087719298, 2.3017543859649137, 2.0526315789473686, 1.9393939393939394], [0.0, 0.0, 0.0, 0.0, 0.8, 0.0, 0.0, 0.7692307692307693, 0.0, 0.0, 0.0, 0.0, 0.0, 0.0, 1.6, 1.5, 0.0, 2.0, 2.0, 2.0, 0.0, 0.0, 0.0, 4.375, 4.333333333333334, 4.166666666666667, 4.090909090909091], [0.0, 0.0, 0.0, 0.0, 0.7160000000000001, 0.0, 0.0, 1.8492307692307695, 0.0, 0.0, 0.0, 0.0, 0.0, 0.0, 3.7519999999999993, 3.255, 0.0, 5.74, 5.74, 5.74, 0.0, 0.0, 0.0, 5.74, 5.645333333333335, 5.266666666666666, 5.094545454545456], [0.0, 0.0, 0.0, 0.0, 0.8, 0.0, 0.0, 0.7692307692307693, 0.0, 0.0, 0.0, 0.0, 0.0, 0.0, 1.6, 1.5, 0.0, 2.0, 2.0, 2.0, 0.0, 0.0, 0.0, 2.625, 2.6, 2.5, 2.4545454545454546], [0.0, 0.0, 0.0, 0.0, 0.8, 0.0, 0.0, 0.7692307692307693, 0.0, 0.0, 0.0, 0.0, 0.0, 0.0, 4.8, 4.5, 0.0, 6.0, 6.0, 6.0, 0.0, 0.0, 0.0, 7.0, 6.933333333333335, 6.666666666666666, 6.545454545454546], [0.0, 0.0, 0.0, 0.0, 2.4000000000000004, 0.0, 0.0, 2.307692307692308, 0.0, 0.0, 0.0, 0.0, 0.0, 0.0, 4.0, 3.75, 0.0, 5.0, 5.0, 5.0, 0.0, 0.0, 0.0, 9.625, 9.533333333333337, 9.166666666666666, 9.0], [0.0, 0.0, 0.0, 0.0, 0.8, 0.0, 0.0, 3.076923076923077, 0.0, 0.0, 0.0, 0.0, 0.0, 0.0, 5.6, 5.25, 0.0, 7.0, 7.0, 7.0, 0.0, 0.0, 0.0, 11.375, 11.266666666666671, 10.833333333333334, 10.636363636363637], [0.0, 0.0, 0.0, 0.0, 2.4000000000000004, 0.0, 0.0, 1.5384615384615385, 0.0, 0.0, 0.0, 0.0, 0.0, 0.0, 6.3999999999999995, 6.0, 0.0, 8.0, 8.0, 8.0, 0.0, 0.0, 0.0, 10.5, 10.400000000000004, 10.0, 9.818181818181818], [0.0, 0.0, 0.0, 0.0, 1.5305785123966944, 0.0, 0.0, 1.4933248569612207, 0.0, 0.0, 0.0, 0.0, 0.0, 0.0, 3.72396694214876, 3.371900826446281, 0.0, 4.958677685950413, 4.958677685950413, 4.958677685950413, 0.0, 0.0, 0.0, 9.545454545454545, 9.428099173553724, 8.958677685950413, 8.745304282494367], [0.0, 0.0, 0.0, 0.0, 1.5748502994011977, 0.0, 0.0, 0.2517273146015663, 0.0, 0.0, 0.0, 0.0, 0.0, 0.0, 3.434131736526946, 3.1684131736526946, 0.0, 4.434131736526946, 4.434131736526946, 4.434131736526946, 0.0, 0.0, 0.0, 6.37125748502994, 6.300399201596808, 6.016966067864271, 5.888132825258574], [0.0, 0.0, 0.0, 0.0, 0.0, 0.0, 0.0, 0.7692307692307693, 0.0, 0.0, 0.0, 0.0, 0.0, 0.0, 4.0, 3.75, 0.0, 5.0, 5.0, 5.0, 0.0, 0.0, 0.0, 7.0, 6.933333333333335, 6.666666666666666, 6.545454545454546], [0.0, 0.0, 0.0, 0.0, 0.7731629392971247, 0.0, 0.0, 2.282133202260998, 0.0, 0.0, 0.0, 0.0, 0.0, 0.0, 5.6485623003194885, 5.194888178913738, 0.0, 7.194888178913738, 7.194888178913738, 7.194888178913738, 0.0, 0.0, 0.0, 7.053115015974441, 6.968051118210865, 6.6277955271565485, 6.473133894859135], [0.0, 0.0, 0.0, 0.0, 0.8, 0.0, 0.0, 1.5384615384615385, 0.0, 0.0, 0.0, 0.0, 0.0, 0.0, 4.0, 3.75, 0.0, 5.0, 5.0, 5.0, 0.0, 0.0, 0.0, 7.0, 6.933333333333335, 6.666666666666666, 6.545454545454546], [0.0, 0.0, 0.0, 0.0, 0.0, 0.0, 0.0, 5.384615384615385, 0.0, 0.0, 0.0, 0.0, 0.0, 0.0, 7.199999999999999, 6.75, 0.0, 9.0, 9.0, 9.0, 0.0, 0.0, 0.0, 9.625, 9.533333333333337, 9.166666666666666, 9.0], [0.0, 0.0, 0.0, 0.0, 0.0, 0.0, 0.0, 3.3337571519389706, 0.0, 0.0, 0.0, 0.0, 0.0, 0.0, 5.254545454545454, 4.785123966942149, 0.0, 6.6115702479338845, 6.6115702479338845, 6.6115702479338845, 0.0, 0.0, 0.0, 5.6115702479338845, 5.533333333333336, 5.220385674931129, 5.078136739293765], [0.0, 0.0, 0.0, 0.0, 0.7160000000000001, 0.0, 0.0, 0.0, 0.0, 0.0, 0.0, 0.0, 0.0, 0.0, 0.0, 0.0, 0.0, 0.0, 0.0, 0.0, 0.0, 0.0, 0.0, 1.9775, 1.8946666666666694, 1.5633333333333326, 1.412727272727273], [0.0, 0.0, 0.0, 0.0, 0.7508771929824561, 0.0, 0.0, 2.5802968960863697, 0.0, 0.0, 0.0, 0.0, 0.0, 0.0, 6.0210526315789465, 5.4605263157894735, 0.0, 8.017543859649123, 8.017543859649123, 8.017543859649123, 0.0, 0.0, 0.0, 10.837719298245613, 10.692397660818719, 10.111111111111112, 9.846889952153111], [0.0, 0.0, 0.0, 0.0, 0.8, 0.0, 0.0, 0.7692307692307693, 0.0, 0.0, 0.0, 0.0, 0.0, 0.0, 4.0, 3.75, 0.0, 5.0, 5.0, 5.0, 0.0, 0.0, 0.0, 8.75, 8.66666666666667, 8.333333333333332, 8.181818181818182], [0.0, 0.0, 0.0, 0.0, 0.8, 0.0, 0.0, 1.5384615384615385, 0.0, 0.0, 0.0, 0.0, 0.0, 0.0, 2.4000000000000004, 2.25, 0.0, 3.0, 3.0, 3.0, 0.0, 0.0, 0.0, 5.25, 5.200000000000001, 5.0, 4.909090909090909], [0.0, 0.0, 0.0, 0.0, 0.8, 0.0, 0.0, 2.307692307692308, 0.0, 0.0, 0.0, 0.0, 0.0, 0.0, 4.0, 3.75, 0.0, 5.0, 5.0, 5.0, 0.0, 0.0, 0.0, 7.875, 7.8000000000000025, 7.499999999999999, 7.363636363636364], [0.0, 0.0, 0.0, 0.0, 0.8, 0.0, 0.0, 1.5384615384615385, 0.0, 0.0, 0.0, 0.0, 0.0, 0.0, 4.0, 3.75, 0.0, 5.0, 5.0, 5.0, 0.0, 0.0, 0.0, 8.75, 8.66666666666667, 8.333333333333332, 8.181818181818182], [0.0, 0.0, 0.0, 0.0, 2.4000000000000004, 0.0, 0.0, 2.307692307692308, 0.0, 0.0, 0.0, 0.0, 0.0, 0.0, 4.8, 4.5, 0.0, 6.0, 6.0, 6.0, 0.0, 0.0, 0.0, 8.75, 8.66666666666667, 8.333333333333332, 8.181818181818182], [0.0, 0.0, 0.0, 0.0, 0.7652892561983472, 0.0, 0.0, 2.7781309599491415, 0.0, 0.0, 0.0, 0.0, 0.0, 0.0, 5.4280991735537185, 4.958677685950413, 0.0, 6.958677685950413, 6.958677685950413, 6.958677685950413, 0.0, 0.0, 0.0, 8.34504132231405, 8.237465564738295, 7.80716253443526, 7.6115702479338845], [0.0, 0.0, 0.0, 0.0, 0.0, 0.0, 0.0, 2.4310235219326133, 0.0, 0.0, 0.0, 0.0, 0.0, 0.0, 4.907438016528925, 4.43801652892562, 0.0, 6.090909090909091, 6.090909090909091, 6.090909090909091, 0.0, 0.0, 0.0, 8.50413223140496, 8.386776859504137, 7.917355371900827, 7.703981968444779], [0.0, 0.0, 0.0, 0.0, 0.7652892561983472, 0.0, 0.0, 1.3197711379529564, 0.0, 0.0, 0.0, 0.0, 0.0, 0.0, 3.5504132231404952, 3.1983471074380168, 0.0, 4.958677685950413, 4.958677685950413, 4.958677685950413, 0.0, 0.0, 0.0, 6.985537190082645, 6.897520661157028, 6.545454545454545, 6.38542449286251], [0.0, 0.0, 0.0, 0.0, 0.7508771929824561, 0.0, 0.0, 1.622132253711201, 0.0, 0.0, 0.0, 0.0, 0.0, 0.0, 2.0210526315789474, 1.7719298245614035, 0.0, 2.7719298245614032, 2.7719298245614032, 2.7719298245614032, 0.0, 0.0, 0.0, 4.682017543859649, 4.609356725146201, 4.318713450292397, 4.186602870813397], [0.0, 0.0, 0.0, 0.0, 0.8, 0.0, 0.0, 3.076923076923077, 0.0, 0.0, 0.0, 0.0, 0.0, 0.0, 5.6, 5.25, 0.0, 7.0, 7.0, 7.0, 0.0, 0.0, 0.0, 9.625, 9.533333333333337, 9.166666666666666, 9.0], [0.0, 0.0, 0.0, 0.0, 0.7160000000000001, 0.0, 0.0, 0.0, 0.0, 0.0, 0.0, 0.0, 0.0, 0.0, 0.0, 0.0, 0.0, 0.0, 0.0, 0.0, 0.0, 0.0, 0.0, 1.1550000000000002, 1.0840000000000023, 0.7999999999999998, 0.6709090909090918], [0.0, 0.0, 0.0, 0.0, 1.5463258785942493, 0.0, 0.0, 2.550503809289752, 0.0, 0.0, 0.0, 0.0, 0.0, 0.0, 4.236421725239617, 3.8961661341853038, 0.0, 5.329073482428115, 5.329073482428115, 5.329073482428115, 0.0, 0.0, 0.0, 8.903753993610223, 8.799787007454743, 8.3839190628328, 8.194888178913738]], "bootstrap_adaptive_substitutions_per_codon": [[0.0, 0.0, 0.0, 0.0, 0.0, 0.0, 0.0, 0.00165399338953058, 0.0, 0.0, 0.0, 0.0, 0.0, 0.0, 0.004018937903235423, 0.0035955779757432652, 0.0, 0.004710624545335289, 0.004710624545335289, 0.004710624545335289, 0.0, 0.0, 0.0, 0.0039026629935720847, 0.0038321030056567254, 0.003549863053995286, 0.003421572166876449], [0.0, 0.0, 0.0, 0.0, 0.002308802308802309, 0.0, 0.0, 0.0033300033300033304, 0.0, 0.0, 0.0, 0.0, 0.0, 0.0, 0.0034632034632034636, 0.003246753246753247, 0.0, 0.004329004329004329, 0.004329004329004329, 0.004329004329004329, 0.0, 0.0, 0.0, 0.007575757575757576, 0.007503607503607505, 0.007215007215007215, 0.0070838252656434475], [0.0, 0.0, 0.0, 0.0, 0.0010331890331890332, 0.0, 0.0, 0.0007281607281607279, 0.0, 0.0, 0.0, 0.0, 0.0, 0.0, 0.0035266955266955264, 0.003116883116883117, 0.0, 0.003953823953823953, 0.003953823953823953, 0.003953823953823953, 0.0, 0.0, 0.0, 0.006489898989898989, 0.006370370370370373, 0.0058922558922558915, 0.005674931129476585], [0.0, 0.0, 0.0, 0.0, 0.0011544011544011544, 0.0, 0.0, 0.00222000222000222, 0.0, 0.0, 0.0, 0.0, 0.0, 0.0, 0.006926406926406926, 0.006493506493506494, 0.0, 0.008658008658008658, 0.008658008658008658, 0.008658008658008658, 0.0, 0.0, 0.0, 0.010101010101010102, 0.010004810004810008, 0.009620009620009619, 0.009445100354191265], [0.0, 0.0, 0.0, 0.0, 0.0010331890331890332, 0.0, 0.0, 0.0, 0.0, 0.0, 0.0, 0.0, 0.0, 0.0, 0.0, 0.0, 0.0, 0.00031746031746031773, 0.00031746031746031773, 0.00031746031746031773, 0.0, 0.0, 0.0, 0.002272727272727273, 0.002170274170274173, 0.0017604617604617607, 0.0015741833923652118], [0.0, 0.0, 0.0, 0.0, 0.0, 0.0, 0.0, 0.0, 0.0, 0.0, 0.0, 0.0, 0.0, 0.0, 0.00298989898989899, 0.002272727272727272, 0.0, 0.004646464646464646, 0.004646464646464646, 0.004646464646464646, 0.0, 0.0, 0.0, 0.005833333333333333, 0.005679653679653684, 0.005064935064935063, 0.004785517512790241], [0.0, 0.0, 0.0, 0.0, 0.0, 0.0, 0.0, 0.00222000222000222, 0.0, 0.0, 0.0, 0.0, 0.0, 0.0, 0.0034632034632034636, 0.003246753246753247, 0.0, 0.004329004329004329, 0.004329004329004329, 0.004329004329004329, 0.0, 0.0, 0.0, 0.005050505050505051, 0.005002405002405003, 0.00481000481000481, 0.004722550177095632], [0.0, 0.0, 0.0, 0.0, 0.002308802308802309, 0.0, 0.0, 0.0033300033300033304, 0.0, 0.0, 0.0, 0.0, 0.0, 0.0, 0.004617604617604618, 0.004329004329004329, 0.0, 0.005772005772005772, 0.005772005772005772, 0.005772005772005772, 0.0, 0.0, 0.0, 0.008838383838383838, 0.008754208754208756, 0.008417508417508417, 0.008264462809917356], [0.0, 0.0, 0.0, 0.0, 0.0, 0.0, 0.0, 0.0, 0.0, 0.0, 0.0, 0.0, 0.0, 0.0, 0.0, 0.0, 0.0, 0.0, 0.0, 0.0, 0.0, 0.0, 0.0, 0.003965089491405281, 0.003890196872653014, 0.0035906263976439425, 0.0034544579999125453], [0.0, 0.0, 0.0, 0.0, 0.0, 0.0, 0.0, 0.00555000555000555, 0.0, 0.0, 0.0, 0.0, 0.0, 0.0, 0.010389610389610388, 0.00974025974025974, 0.0, 0.012987012987012988, 0.012987012987012988, 0.012987012987012988, 0.0, 0.0, 0.0, 0.012626262626262626, 0.01250601250601251, 0.012025012025012024, 0.011806375442739079], [0.0, 0.0, 0.0, 0.0, 0.0010331890331890332, 0.0, 0.0, 0.0024264624264624265, 0.0, 0.0, 0.0, 0.0, 0.0, 0.0, 0.0037748917748917743, 0.00316017316017316, 0.0, 0.004415584415584416, 0.004415584415584416, 0.004415584415584416, 0.0, 0.0, 0.0, 0.004065656565656566, 0.00394612794612795, 0.003468013468013468, 0.003250688705234161], [0.0, 0.0, 0.0, 0.0, 0.004617604617604618, 0.0, 0.0, 0.00111000111000111, 0.0, 0.0, 0.0, 0.0, 0.0, 0.0, 0.004617604617604618, 0.004329004329004329, 0.0, 0.005772005772005772, 0.005772005772005772, 0.005772005772005772, 0.0, 0.0, 0.0, 0.015151515151515152, 0.015007215007215012, 0.01443001443001443, 0.014167650531286895], [0.0, 0.0, 0.0, 0.0, 0.0011228354978354978, 0.0, 0.0, 0.0010423604173604175, 0.0, 0.0, 0.0, 0.0, 0.0, 0.0, 0.0050009018759018765, 0.004520652958152958, 0.0, 0.006606240981240981, 0.006606240981240981, 0.006606240981240981, 0.0, 0.0, 0.0, 0.007279829545454545, 0.007186447811447815, 0.006812920875420875, 0.006643135904499541], [0.0, 0.0, 0.0, 0.0, 0.0, 0.0, 0.0, 0.0, 0.0, 0.0, 0.0, 0.0, 0.0, 0.0, 0.0027417027417027417, 0.0022294372294372295, 0.0, 0.004790764790764791, 0.004790764790764791, 0.004790764790764791, 0.0, 0.0, 0.0, 0.006489898989898989, 0.006370370370370373, 0.0058922558922558915, 0.005674931129476585], [0.0, 0.0, 0.0, 0.0, 0.002208627002015432, 0.0, 0.0, 0.0003513474587854752, 0.0, 0.0, 0.0, 0.0, 0.0, 0.0, 0.0026641861352605153, 0.002325498193266788, 0.0, 0.0037684996362682315, 0.0037684996362682315, 0.0037684996362682315, 0.0, 0.0, 0.0, 0.00809750396527256, 0.007984607984607988, 0.00753302406194968, 0.007327758642559545], [0.0, 0.0, 0.0, 0.0, 0.0020663780663780665, 0.0, 0.0, 0.0009723609723609736, 0.0, 0.0, 0.0, 0.0, 0.0, 0.0, 0.006695526695526693, 0.00567099567099567, 0.0, 0.008369408369408369, 0.008369408369408369, 0.008369408369408369, 0.0, 0.0, 0.0, 0.011742424242424242, 0.011486291486291496, 0.010461760461760465, 0.009996064541519089], [0.0, 0.0, 0.0, 0.0, 0.002208627002015432, 0.0, 0.0, 0.0008522239927198605, 0.0, 0.0, 0.0, 0.0, 0.0, 0.0, 0.004622374870308755, 0.004114342957318164, 0.0, 0.0059031877213695395, 0.0059031877213695395, 0.0059031877213695395, 0.0, 0.0, 0.0, 0.009328825444527924, 0.009201817466280281, 0.008693785553289684, 0.00846286195647578], [0.0, 0.0, 0.0, 0.0, 0.0011544011544011544, 0.0, 0.0, 0.006660006660006661, 0.0, 0.0, 0.0, 0.0, 0.0, 0.0, 0.010389610389610388, 0.00974025974025974, 0.0, 0.012987012987012988, 0.012987012987012988, 0.012987012987012988, 0.0, 0.0, 0.0, 0.016414141414141416, 0.016257816257816263, 0.015632515632515633, 0.015348288075560804], [0.0, 0.0, 0.0, 0.0, 0.0, 0.0, 0.0, 0.003529955584750105, 0.0, 0.0, 0.0, 0.0, 0.0, 0.0, 0.004526675759552472, 0.00408809227302378, 0.0, 0.00565834469944059, 0.00565834469944059, 0.00565834469944059, 0.0, 0.0, 0.0, 0.008544347585443476, 0.008427391989035828, 0.00795956960340522, 0.007746923064482218], [0.0, 0.0, 0.0, 0.0, 0.0010835168729905573, 0.0, 0.0, 0.0013125276283171023, 0.0, 0.0, 0.0, 0.0, 0.0, 0.0, 0.0032708032708032705, 0.002911318700792385, 0.0, 0.004708741550846814, 0.004708741550846814, 0.004708741550846814, 0.0, 0.0, 0.0, 0.011119971646287436, 0.010970186408782905, 0.010371045458764756, 0.010098708663301965], [0.0, 0.0, 0.0, 0.0, 0.002208627002015432, 0.0, 0.0, 0.0006017857257526679, 0.0, 0.0, 0.0, 0.0, 0.0, 0.0, 0.0051232514042431395, 0.004615219491252549, 0.0, 0.007155379056205502, 0.007155379056205502, 0.007155379056205502, 0.0, 0.0, 0.0, 0.008347942232239754, 0.00823504625157518, 0.007783462328916873, 0.0075781969095267375], [0.0, 0.0, 0.0, 0.0, 0.0, 0.0, 0.0, 0.0014563214563214559, 0.0, 0.0, 0.0, 0.0, 0.0, 0.0, 0.0009235209235209231, 0.0004112554112554108, 0.0, 0.00176046176046176, 0.00176046176046176, 0.00176046176046176, 0.0, 0.0, 0.0, 0.0046717171717171714, 0.004552188552188555, 0.004074074074074074, 0.0038567493112947665], [0.0, 0.0, 0.0, 0.0, 0.0010835168729905573, 0.0, 0.0, 0.0, 0.0, 0.0, 0.0, 0.0, 0.0, 0.0, 0.004374572795625427, 0.0038353459406090984, 0.0, 0.00582263740158477, 0.00582263740158477, 0.00582263740158477, 0.0, 0.0, 0.0, 0.007265638844586213, 0.007145810654582588, 0.0066664978945680685, 0.006448628458197838], [0.0, 0.0, 0.0, 0.0, 0.0, 0.0, 0.0, 0.003411881738877937, 0.0, 0.0, 0.0, 0.0, 0.0, 0.0, 0.00722817528901179, 0.0066827975573222715, 0.0, 0.009179244920689788, 0.009179244920689788, 0.009179244920689788, 0.0, 0.0, 0.0, 0.009064024273149748, 0.008960142800446987, 0.00854461690963592, 0.008355741504721802], [0.0, 0.0, 0.0, 0.0, 0.004617604617604618, 0.0, 0.0, 0.00222000222000222, 0.0, 0.0, 0.0, 0.0, 0.0, 0.0, 0.004617604617604618, 0.004329004329004329, 0.0, 0.005772005772005772, 0.005772005772005772, 0.005772005772005772, 0.0, 0.0, 0.0, 0.013888888888888888, 0.013756613756613762, 0.013227513227513227, 0.012987012987012988], [0.0, 0.0, 0.0, 0.0, 0.002184269307556979, 0.0, 0.0, 0.0, 0.0, 0.0, 0.0, 0.0, 0.0, 0.0, 0.0021892110933206823, 0.0018383443040977288, 0.0, 0.002970013243985847, 0.002970013243985847, 0.002970013243985847, 0.0, 0.0, 0.0, 0.009145392278953923, 0.00901381723299532, 0.008487517049160884, 0.008248289692872508], [0.0, 0.0, 0.0, 0.0, 0.0, 0.0, 0.0, 0.0, 0.0, 0.0, 0.0, 0.0, 0.0, 0.0, 0.0007059974002122764, 0.0005366534292154125, 0.0, 0.0008824967502653453, 0.0008824967502653453, 0.0008824967502653453, 0.0, 0.0, 0.0, 0.00440353952750647, 0.004332979539591111, 0.004050739587929671, 0.003922448700810835], [0.0, 0.0, 0.0, 0.0, 0.0, 0.0, 0.0, 0.0006017857257526679, 0.0, 0.0, 0.0, 0.0, 0.0, 0.0, 0.006227564905250855, 0.005634861006761834, 0.0, 0.007847065698305369, 0.007847065698305369, 0.007847065698305369, 0.0, 0.0, 0.0, 0.007847065698305369, 0.007734169717640796, 0.007282585794982488, 0.007077320375592352], [0.0, 0.0, 0.0, 0.0, 0.001104313501007716, 0.0, 0.0, 0.0024557627863412987, 0.0, 0.0, 0.0, 0.0, 0.0, 0.0, 0.0070814401392913775, 0.006404064255303925, 0.0, 0.009540505408274004, 0.009540505408274004, 0.009540505408274004, 0.0, 0.0, 0.0, 0.014003673094582187, 0.013820217126002258, 0.01308639325168251, 0.012752836945173537], [0.0, 0.0, 0.0, 0.0, 0.001104313501007716, 0.0, 0.0, 0.0047601617849551735, 0.0, 0.0, 0.0, 0.0, 0.0, 0.0, 0.009187506708167864, 0.00842545883868198, 0.0, 0.011734821652177024, 0.011734821652177024, 0.011734821652177024, 0.0, 0.0, 0.0, 0.015005426162450954, 0.014821970193871027, 0.014088146319551279, 0.013754590013042304], [0.0, 0.0, 0.0, 0.0, 0.0, 0.0, 0.0, 0.0033300033300033304, 0.0, 0.0, 0.0, 0.0, 0.0, 0.0, 0.0034632034632034636, 0.003246753246753247, 0.0, 0.004329004329004329, 0.004329004329004329, 0.004329004329004329, 0.0, 0.0, 0.0, 0.005050505050505051, 0.005002405002405003, 0.00481000481000481, 0.004722550177095632], [0.0, 0.0, 0.0, 0.0, 0.0, 0.0, 0.0, 0.0, 0.0, 0.0, 0.0, 0.0, 0.0, 0.0, 0.0, 0.0, 0.0, 0.0, 0.0, 0.0, 0.0, 0.0, 0.0, 0.0, 0.0, 0.0, 0.0], [0.0, 0.0, 0.0, 0.0, 0.0011544011544011544, 0.0, 0.0, 0.00222000222000222, 0.0, 0.0, 0.0, 0.0, 0.0, 0.0, 0.005772005772005772, 0.005411255411255411, 0.0, 0.007215007215007215, 0.007215007215007215, 0.007215007215007215, 0.0, 0.0, 0.0, 0.010101010101010102, 0.010004810004810008, 0.009620009620009619, 0.009445100354191265], [0.0, 0.0, 0.0, 0.0, 0.0011544011544011544, 0.0, 0.0, 0.00111000111000111, 0.0, 0.0, 0.0, 0.0, 0.0, 0.0, 0.002308802308802309, 0.0021645021645021645, 0.0, 0.002886002886002886, 0.002886002886002886, 0.002886002886002886, 0.0, 0.0, 0.0, 0.007575757575757576, 0.007503607503607505, 0.007215007215007215, 0.0070838252656434475], [0.0, 0.0, 0.0, 0.0, 0.0020663780663780665, 0.0, 0.0, 0.0, 0.0, 0.0, 0.0, 0.0, 0.0, 0.0, 0.005235209235209233, 0.004415584415584415, 0.0, 0.007907647907647907, 0.007907647907647907, 0.007907647907647907, 0.0, 0.0, 0.0, 0.012979797979797978, 0.01274074074074075, 0.011784511784511786, 0.01134986225895317], [0.0, 0.0, 0.0, 0.0, 0.0, 0.0, 0.0, 0.0008017693968107193, 0.0, 0.0, 0.0, 0.0, 0.0, 0.0, 0.006125004472111909, 0.00561697255912132, 0.0, 0.007906693857107079, 0.007906693857107079, 0.007906693857107079, 0.0, 0.0, 0.0, 0.00811837382085316, 0.008019589837771658, 0.00762445390544564, 0.007444846663479272], [0.0, 0.0, 0.0, 0.0, 0.0, 0.0, 0.0, 0.0006036848142111305, 0.0, 0.0, 0.0, 0.0, 0.0, 0.0, 0.004020151388572441, 0.0034809245335561123, 0.0, 0.0054682159945317835, 0.0054682159945317835, 0.0054682159945317835, 0.0, 0.0, 0.0, 0.007775119617224881, 0.007640312903470802, 0.007101086048454469, 0.0068559829325379575], [0.0, 0.0, 0.0, 0.0, 0.002308802308802309, 0.0, 0.0, 0.00222000222000222, 0.0, 0.0, 0.0, 0.0, 0.0, 0.0, 0.004617604617604618, 0.004329004329004329, 0.0, 0.005772005772005772, 0.005772005772005772, 0.005772005772005772, 0.0, 0.0, 0.0, 0.008838383838383838, 0.008754208754208756, 0.008417508417508417, 0.008264462809917356], [0.0, 0.0, 0.0, 0.0, 0.0, 0.0, 0.0, 0.0, 0.0, 0.0, 0.0, 0.0, 0.0, 0.0, 0.0, 0.0, 0.0, 0.001385281385281384, 0.001385281385281384, 0.001385281385281384, 0.0, 0.0, 0.0, 0.004621212121212121, 0.004467532467532472, 0.0038528138528138513, 0.0035733963006690296], [0.0, 0.0, 0.0, 0.0, 0.002208627002015432, 0.0, 0.0, 0.0022053245193741065, 0.0, 0.0, 0.0, 0.0, 0.0, 0.0, 0.0057266883713164695, 0.0051339844728274485, 0.0, 0.0073461891643709825, 0.0073461891643709825, 0.0073461891643709825, 0.0, 0.0, 0.0, 0.00980883212288171, 0.009667712147050995, 0.009103232243728112, 0.00884665046949044], [0.0, 0.0, 0.0, 0.0, 0.0010331890331890332, 0.0, 0.0, 0.0, 0.0, 0.0, 0.0, 0.0, 0.0, 0.0, 0.005056277056277055, 0.004134199134199134, 0.0, 0.00813852813852814, 0.00813852813852814, 0.00813852813852814, 0.0, 0.0, 0.0, 0.007626262626262627, 0.007455507455507463, 0.00677248677248677, 0.00646202282565919], [0.0, 0.0, 0.0, 0.0, 0.0, 0.0, 0.0, 0.002431596181596182, 0.0, 0.0, 0.0, 0.0, 0.0, 0.0, 0.00707070707070707, 0.006510416666666667, 0.0, 0.009154040404040404, 0.009154040404040404, 0.009154040404040404, 0.0, 0.0, 0.0, 0.010239109848484848, 0.010119047619047623, 0.0096387987012987, 0.009420503738685557], [0.0, 0.0, 0.0, 0.0, 0.0, 0.0, 0.0, 0.0012143412143412143, 0.0, 0.0, 0.0, 0.0, 0.0, 0.0, 0.004629148629148628, 0.0038095238095238095, 0.0, 0.006695526695526696, 0.006695526695526696, 0.006695526695526696, 0.0, 0.0, 0.0, 0.007626262626262627, 0.00745550745550746, 0.006772486772486773, 0.00646202282565919], [0.0, 0.0, 0.0, 0.0, 0.0010835168729905573, 0.0, 0.0, 0.0, 0.0, 0.0, 0.0, 0.0, 0.0, 0.0, 0.003665729981519455, 0.003126503126503126, 0.0, 0.005113794587478798, 0.005113794587478798, 0.005113794587478798, 0.0, 0.0, 0.0, 0.008483962431330852, 0.008349155717576775, 0.0078099288625604404, 0.00756482574664393], [0.0, 0.0, 0.0, 0.0, 0.0, 0.0, 0.0, 0.0, 0.0, 0.0, 0.0, 0.0, 0.0, 0.0, 0.0043809523809523795, 0.003766233766233766, 0.0, 0.003203463203463203, 0.003203463203463203, 0.003203463203463203, 0.0, 0.0, 0.0, 0.00404040404040404, 0.003903799903799907, 0.0033573833573833567, 0.0031090121999212917], [0.0, 0.0, 0.0, 0.0, 0.0, 0.0, 0.0, 0.0024557627863412987, 0.0, 0.0, 0.0, 0.0, 0.0, 0.0, 0.004018937903235423, 0.0035955779757432652, 0.0, 0.004961062812302482, 0.004961062812302482, 0.004961062812302482, 0.0, 0.0, 0.0, 0.007596627431338175, 0.007483731450673603, 0.007032147528015295, 0.0068268821086251595], [0.0, 0.0, 0.0, 0.0, 0.0011228354978354978, 0.0, 0.0, 0.005494505494505496, 0.0, 0.0, 0.0, 0.0, 0.0, 0.0, 0.006755050505050504, 0.006194760101010101, 0.0, 0.008680555555555556, 0.008680555555555556, 0.008680555555555556, 0.0, 0.0, 0.0, 0.010081281565656566, 0.009961219336219341, 0.009480970418470416, 0.009262675455857275], [0.0, 0.0, 0.0, 0.0, 0.0, 0.0, 0.0, 0.00444000444000444, 0.0, 0.0, 0.0, 0.0, 0.0, 0.0, 0.010389610389610388, 0.00974025974025974, 0.0, 0.012987012987012988, 0.012987012987012988, 0.012987012987012988, 0.0, 0.0, 0.0, 0.012626262626262626, 0.01250601250601251, 0.012025012025012024, 0.011806375442739079], [0.0, 0.0, 0.0, 0.0, 0.001104313501007716, 0.0, 0.0, 0.0016035387936214386, 0.0, 0.0, 0.0, 0.0, 0.0, 0.0, 0.0014573122011138542, 0.0012879682301169906, 0.0, 0.0013833732841997304, 0.0013833732841997304, 0.0013833732841997304, 0.0, 0.0, 0.0, 0.006386175807663412, 0.006301503822164981, 0.005962815880171252, 0.00580886681562865], [0.0, 0.0, 0.0, 0.0, 0.0, 0.0, 0.0, 0.00222000222000222, 0.0, 0.0, 0.0, 0.0, 0.0, 0.0, 0.004617604617604618, 0.004329004329004329, 0.0, 0.005772005772005772, 0.005772005772005772, 0.005772005772005772, 0.0, 0.0, 0.0, 0.005050505050505051, 0.005002405002405003, 0.00481000481000481, 0.004722550177095632], [0.0, 0.0, 0.0, 0.0, 0.0011544011544011544, 0.0, 0.0, 0.00222000222000222, 0.0, 0.0, 0.0, 0.0, 0.0, 0.0, 0.0034632034632034636, 0.003246753246753247, 0.0, 0.004329004329004329, 0.004329004329004329, 0.004329004329004329, 0.0, 0.0, 0.0, 0.008838383838383838, 0.008754208754208756, 0.008417508417508417, 0.008264462809917356], [0.0, 0.0, 0.0, 0.0, 0.0, 0.0, 0.0, 0.0040088469840535955, 0.0, 0.0, 0.0, 0.0, 0.0, 0.0, 0.008436191907266287, 0.007674144037780402, 0.0, 0.01123394511824264, 0.01123394511824264, 0.01123394511824264, 0.0, 0.0, 0.0, 0.013273228149261206, 0.013103884178264351, 0.012426508294276889, 0.012118610165191685], [0.0, 0.0, 0.0, 0.0, 0.0030995670995671003, 0.0, 0.0, 0.0, 0.0, 0.0, 0.0, 0.0, 0.0, 0.0, 0.0021356421356421348, 0.0016233766233766228, 0.0, 0.002972582972582972, 0.002972582972582972, 0.002972582972582972, 0.0, 0.0, 0.0, 0.006439393939393938, 0.00628571428571429, 0.0056709956709956695, 0.005391578118850848], [0.0, 0.0, 0.0, 0.0, 0.0011544011544011544, 0.0, 0.0, 0.00222000222000222, 0.0, 0.0, 0.0, 0.0, 0.0, 0.0, 0.006926406926406926, 0.006493506493506494, 0.0, 0.008658008658008658, 0.008658008658008658, 0.008658008658008658, 0.0, 0.0, 0.0, 0.008838383838383838, 0.008754208754208756, 0.008417508417508417, 0.008264462809917356], [0.0, 0.0, 0.0, 0.0, 0.0011544011544011544, 0.0, 0.0, 0.00111000111000111, 0.0, 0.0, 0.0, 0.0, 0.0, 0.0, 0.002308802308802309, 0.0021645021645021645, 0.0, 0.002886002886002886, 0.002886002886002886, 0.002886002886002886, 0.0, 0.0, 0.0, 0.006313131313131313, 0.006253006253006254, 0.006012506012506013, 0.0059031877213695395], [0.0, 0.0, 0.0, 0.0, 0.0011544011544011544, 0.0, 0.0, 0.0033300033300033304, 0.0, 0.0, 0.0, 0.0, 0.0, 0.0, 0.006926406926406926, 0.006493506493506494, 0.0, 0.008658008658008658, 0.008658008658008658, 0.008658008658008658, 0.0, 0.0, 0.0, 0.011363636363636364, 0.01125541125541126, 0.010822510822510822, 0.010625737898465172], [0.0, 0.0, 0.0, 0.0, 0.003312940503023148, 0.0, 0.0, 0.0019044316564977726, 0.0, 0.0, 0.0, 0.0, 0.0, 0.0, 0.0026641861352605153, 0.002325498193266788, 0.0, 0.0037684996362682315, 0.0037684996362682315, 0.0037684996362682315, 0.0, 0.0, 0.0, 0.009579263711495116, 0.009452255733247473, 0.008944223820256876, 0.008713300223442974], [0.0, 0.0, 0.0, 0.0, 0.0011544011544011544, 0.0, 0.0, 0.0033300033300033304, 0.0, 0.0, 0.0, 0.0, 0.0, 0.0, 0.00808080808080808, 0.007575757575757576, 0.0, 0.010101010101010102, 0.010101010101010102, 0.010101010101010102, 0.0, 0.0, 0.0, 0.011363636363636364, 0.01125541125541126, 0.010822510822510822, 0.010625737898465172], [0.0, 0.0, 0.0, 0.0, 0.0010331890331890332, 0.0, 0.0, 0.0, 0.0, 0.0, 0.0, 0.0, 0.0, 0.0, 0.006268398268398266, 0.005346320346320346, 0.0, 0.00935064935064935, 0.00935064935064935, 0.00935064935064935, 0.0, 0.0, 0.0, 0.009419191919191919, 0.009231361231361238, 0.00848003848003848, 0.00813852813852814], [0.0, 0.0, 0.0, 0.0, 0.0, 0.0, 0.0, 0.0033300033300033304, 0.0, 0.0, 0.0, 0.0, 0.0, 0.0, 0.005772005772005772, 0.005411255411255411, 0.0, 0.007215007215007215, 0.007215007215007215, 0.007215007215007215, 0.0, 0.0, 0.0, 0.007575757575757576, 0.007503607503607505, 0.007215007215007215, 0.0070838252656434475], [0.0, 0.0, 0.0, 0.0, 0.0, 0.0, 0.0, 0.00222000222000222, 0.0, 0.0, 0.0, 0.0, 0.0, 0.0, 0.006926406926406926, 0.006493506493506494, 0.0, 0.008658008658008658, 0.008658008658008658, 0.008658008658008658, 0.0, 0.0, 0.0, 0.013888888888888888, 0.013756613756613762, 0.013227513227513227, 0.012987012987012988], [0.0, 0.0, 0.0, 0.0, 0.002308802308802309, 0.0, 0.0, 0.0033300033300033304, 0.0, 0.0, 0.0, 0.0, 0.0, 0.0, 0.00808080808080808, 0.007575757575757576, 0.0, 0.010101010101010102, 0.010101010101010102, 0.010101010101010102, 0.0, 0.0, 0.0, 0.012626262626262626, 0.01250601250601251, 0.012025012025012024, 0.011806375442739079], [0.0, 0.0, 0.0, 0.0, 0.002308802308802309, 0.0, 0.0, 0.006660006660006661, 0.0, 0.0, 0.0, 0.0, 0.0, 0.0, 0.00808080808080808, 0.007575757575757576, 0.0, 0.010101010101010102, 0.010101010101010102, 0.010101010101010102, 0.0, 0.0, 0.0, 0.015151515151515152, 0.015007215007215012, 0.01443001443001443, 0.014167650531286895], [0.0, 0.0, 0.0, 0.0, 0.0034632034632034636, 0.0, 0.0, 0.00555000555000555, 0.0, 0.0, 0.0, 0.0, 0.0, 0.0, 0.010389610389610388, 0.00974025974025974, 0.0, 0.012987012987012988, 0.012987012987012988, 0.012987012987012988, 0.0, 0.0, 0.0, 0.016414141414141416, 0.016257816257816263, 0.015632515632515633, 0.015348288075560804], [0.0, 0.0, 0.0, 0.0, 0.0, 0.0, 0.0, 0.0, 0.0, 0.0, 0.0, 0.0, 0.0, 0.0, 0.0, 0.0, 0.0, 0.0, 0.0, 0.0, 0.0, 0.0, 0.0, 0.0022979797979797976, 0.0022126022126022138, 0.0018710918710918708, 0.0017158598976780794], [0.0, 0.0, 0.0, 0.0, 0.0030995670995671003, 0.0, 0.0, 0.0020623820623820624, 0.0, 0.0, 0.0, 0.0, 0.0, 0.0, 0.0060202020202020185, 0.0053030303030303025, 0.0, 0.008282828282828282, 0.008282828282828282, 0.008282828282828282, 0.0, 0.0, 0.0, 0.011843434343434343, 0.01165560365560366, 0.010904280904280904, 0.010562770562770564], [0.0, 0.0, 0.0, 0.0, 0.0, 0.0, 0.0, 0.00111000111000111, 0.0, 0.0, 0.0, 0.0, 0.0, 0.0, 0.005772005772005772, 0.005411255411255411, 0.0, 0.007215007215007215, 0.007215007215007215, 0.007215007215007215, 0.0, 0.0, 0.0, 0.006313131313131313, 0.006253006253006254, 0.006012506012506013, 0.0059031877213695395], [0.0, 0.0, 0.0, 0.0, 0.0, 0.0, 0.0, 0.00111000111000111, 0.0, 0.0, 0.0, 0.0, 0.0, 0.0, 0.005772005772005772, 0.005411255411255411, 0.0, 0.007215007215007215, 0.007215007215007215, 0.007215007215007215, 0.0, 0.0, 0.0, 0.011363636363636364, 0.01125541125541126, 0.010822510822510822, 0.010625737898465172], [0.0, 0.0, 0.0, 0.0, 0.0011544011544011544, 0.0, 0.0, 0.00222000222000222, 0.0, 0.0, 0.0, 0.0, 0.0, 0.0, 0.006926406926406926, 0.006493506493506494, 0.0, 0.008658008658008658, 0.008658008658008658, 0.008658008658008658, 0.0, 0.0, 0.0, 0.010101010101010102, 0.010004810004810008, 0.009620009620009619, 0.009445100354191265], [0.0, 0.0, 0.0, 0.0, 0.0, 0.0, 0.0, 0.00222000222000222, 0.0, 0.0, 0.0, 0.0, 0.0, 0.0, 0.002308802308802309, 0.0021645021645021645, 0.0, 0.002886002886002886, 0.002886002886002886, 0.002886002886002886, 0.0, 0.0, 0.0, 0.005050505050505051, 0.005002405002405003, 0.00481000481000481, 0.004722550177095632], [0.0, 0.0, 0.0, 0.0, 0.002208627002015432, 0.0, 0.0, 0.0, 0.0, 0.0, 0.0, 0.0, 0.0, 0.0, 0.0007059974002122764, 0.0005366534292154125, 0.0, 0.001132935017232538, 0.001132935017232538, 0.001132935017232538, 0.0, 0.0, 0.0, 0.0034226563152182986, 0.003366208324886011, 0.0031404163635568596, 0.0030377836538617907], [0.0, 0.0, 0.0, 0.0, 0.0, 0.0, 0.0, 0.0006036848142111302, 0.0, 0.0, 0.0, 0.0, 0.0, 0.0, 0.0014986962355383402, 0.0011392116655274548, 0.0, 0.0011645274803169538, 0.0011645274803169538, 0.0011645274803169538, 0.0, 0.0, 0.0, 0.0034113060428849896, 0.0033214349003822708, 0.002961950330371383, 0.0027985482530937075], [0.0, 0.0, 0.0, 0.0, 0.0011544011544011544, 0.0, 0.0, 0.00111000111000111, 0.0, 0.0, 0.0, 0.0, 0.0, 0.0, 0.002308802308802309, 0.0021645021645021645, 0.0, 0.002886002886002886, 0.002886002886002886, 0.002886002886002886, 0.0, 0.0, 0.0, 0.006313131313131313, 0.006253006253006254, 0.006012506012506013, 0.0059031877213695395], [0.0, 0.0, 0.0, 0.0, 0.0010331890331890332, 0.0, 0.0, 0.002668442668442669, 0.0, 0.0, 0.0, 0.0, 0.0, 0.0, 0.005414141414141413, 0.004696969696969697, 0.0, 0.008282828282828282, 0.008282828282828282, 0.008282828282828282, 0.0, 0.0, 0.0, 0.008282828282828282, 0.008146224146224148, 0.007599807599807599, 0.007351436442345535], [0.0, 0.0, 0.0, 0.0, 0.0011544011544011544, 0.0, 0.0, 0.00111000111000111, 0.0, 0.0, 0.0, 0.0, 0.0, 0.0, 0.002308802308802309, 0.0021645021645021645, 0.0, 0.002886002886002886, 0.002886002886002886, 0.002886002886002886, 0.0, 0.0, 0.0, 0.003787878787878788, 0.003751803751803752, 0.0036075036075036075, 0.0035419126328217238], [0.0, 0.0, 0.0, 0.0, 0.0011544011544011544, 0.0, 0.0, 0.00111000111000111, 0.0, 0.0, 0.0, 0.0, 0.0, 0.0, 0.006926406926406926, 0.006493506493506494, 0.0, 0.008658008658008658, 0.008658008658008658, 0.008658008658008658, 0.0, 0.0, 0.0, 0.010101010101010102, 0.010004810004810008, 0.009620009620009619, 0.009445100354191265], [0.0, 0.0, 0.0, 0.0, 0.0034632034632034636, 0.0, 0.0, 0.0033300033300033304, 0.0, 0.0, 0.0, 0.0, 0.0, 0.0, 0.005772005772005772, 0.005411255411255411, 0.0, 0.007215007215007215, 0.007215007215007215, 0.007215007215007215, 0.0, 0.0, 0.0, 0.013888888888888888, 0.013756613756613762, 0.013227513227513227, 0.012987012987012988], [0.0, 0.0, 0.0, 0.0, 0.0011544011544011544, 0.0, 0.0, 0.00444000444000444, 0.0, 0.0, 0.0, 0.0, 0.0, 0.0, 0.00808080808080808, 0.007575757575757576, 0.0, 0.010101010101010102, 0.010101010101010102, 0.010101010101010102, 0.0, 0.0, 0.0, 0.016414141414141416, 0.016257816257816263, 0.015632515632515633, 0.015348288075560804], [0.0, 0.0, 0.0, 0.0, 0.0034632034632034636, 0.0, 0.0, 0.00222000222000222, 0.0, 0.0, 0.0, 0.0, 0.0, 0.0, 0.009235209235209235, 0.008658008658008658, 0.0, 0.011544011544011544, 0.011544011544011544, 0.011544011544011544, 0.0, 0.0, 0.0, 0.015151515151515152, 0.015007215007215012, 0.01443001443001443, 0.014167650531286895], [0.0, 0.0, 0.0, 0.0, 0.002208627002015432, 0.0, 0.0, 0.002154869923464965, 0.0, 0.0, 0.0, 0.0, 0.0, 0.0, 0.005373689671210331, 0.004865657758219741, 0.0, 0.007155379056205502, 0.007155379056205502, 0.007155379056205502, 0.0, 0.0, 0.0, 0.013774104683195591, 0.013604760712198736, 0.012927384828211274, 0.01261948669912607], [0.0, 0.0, 0.0, 0.0, 0.002272511254547183, 0.0, 0.0, 0.00036324287821293835, 0.0, 0.0, 0.0, 0.0, 0.0, 0.0, 0.0049554570512654345, 0.00457202478160562, 0.0, 0.0063984584942668775, 0.0063984584942668775, 0.0063984584942668775, 0.0, 0.0, 0.0, 0.009193733744631947, 0.009091485139389333, 0.00868249071841886, 0.008496584163432287], [0.0, 0.0, 0.0, 0.0, 0.0, 0.0, 0.0, 0.00111000111000111, 0.0, 0.0, 0.0, 0.0, 0.0, 0.0, 0.005772005772005772, 0.005411255411255411, 0.0, 0.007215007215007215, 0.007215007215007215, 0.007215007215007215, 0.0, 0.0, 0.0, 0.010101010101010102, 0.010004810004810008, 0.009620009620009619, 0.009445100354191265], [0.0, 0.0, 0.0, 0.0, 0.0011156752370809879, 0.0, 0.0, 0.0032931215039841244, 0.0, 0.0, 0.0, 0.0, 0.0, 0.0, 0.008150883550244572, 0.007496231138403662, 0.0, 0.010382234024406549, 0.010382234024406549, 0.010382234024406549, 0.0, 0.0, 0.0, 0.010177655145706264, 0.010054907818486097, 0.00956391850960541, 0.009340741551023282], [0.0, 0.0, 0.0, 0.0, 0.0011544011544011544, 0.0, 0.0, 0.00222000222000222, 0.0, 0.0, 0.0, 0.0, 0.0, 0.0, 0.005772005772005772, 0.005411255411255411, 0.0, 0.007215007215007215, 0.007215007215007215, 0.007215007215007215, 0.0, 0.0, 0.0, 0.010101010101010102, 0.010004810004810008, 0.009620009620009619, 0.009445100354191265], [0.0, 0.0, 0.0, 0.0, 0.0, 0.0, 0.0, 0.007770007770007771, 0.0, 0.0, 0.0, 0.0, 0.0, 0.0, 0.010389610389610388, 0.00974025974025974, 0.0, 0.012987012987012988, 0.012987012987012988, 0.012987012987012988, 0.0, 0.0, 0.0, 0.013888888888888888, 0.013756613756613762, 0.013227513227513227, 0.012987012987012988], [0.0, 0.0, 0.0, 0.0, 0.0, 0.0, 0.0, 0.004810616380864315, 0.0, 0.0, 0.0, 0.0, 0.0, 0.0, 0.007582316673225763, 0.00690494078923831, 0.0, 0.009540505408274004, 0.009540505408274004, 0.009540505408274004, 0.0, 0.0, 0.0, 0.00809750396527256, 0.007984607984607988, 0.007533024061949681, 0.007327758642559545], [0.0, 0.0, 0.0, 0.0, 0.0010331890331890332, 0.0, 0.0, 0.0, 0.0, 0.0, 0.0, 0.0, 0.0, 0.0, 0.0, 0.0, 0.0, 0.0, 0.0, 0.0, 0.0, 0.0, 0.0, 0.0028535353535353537, 0.002734006734006738, 0.0022558922558922547, 0.0020385674931129483], [0.0, 0.0, 0.0, 0.0, 0.0010835168729905573, 0.0, 0.0, 0.003723372144424776, 0.0, 0.0, 0.0, 0.0, 0.0, 0.0, 0.008688387635756056, 0.007879547353231563, 0.0, 0.011569327358801043, 0.011569327358801043, 0.011569327358801043, 0.0, 0.0, 0.0, 0.015638844586213004, 0.015429145253706665, 0.014590347923681258, 0.014209076410033349], [0.0, 0.0, 0.0, 0.0, 0.0011544011544011544, 0.0, 0.0, 0.00111000111000111, 0.0, 0.0, 0.0, 0.0, 0.0, 0.0, 0.005772005772005772, 0.005411255411255411, 0.0, 0.007215007215007215, 0.007215007215007215, 0.007215007215007215, 0.0, 0.0, 0.0, 0.012626262626262626, 0.01250601250601251, 0.012025012025012024, 0.011806375442739079], [0.0, 0.0, 0.0, 0.0, 0.0011544011544011544, 0.0, 0.0, 0.00222000222000222, 0.0, 0.0, 0.0, 0.0, 0.0, 0.0, 0.0034632034632034636, 0.003246753246753247, 0.0, 0.004329004329004329, 0.004329004329004329, 0.004329004329004329, 0.0, 0.0, 0.0, 0.007575757575757576, 0.007503607503607505, 0.007215007215007215, 0.0070838252656434475], [0.0, 0.0, 0.0, 0.0, 0.0011544011544011544, 0.0, 0.0, 0.0033300033300033304, 0.0, 0.0, 0.0, 0.0, 0.0, 0.0, 0.005772005772005772, 0.005411255411255411, 0.0, 0.007215007215007215, 0.007215007215007215, 0.007215007215007215, 0.0, 0.0, 0.0, 0.011363636363636364, 0.01125541125541126, 0.010822510822510822, 0.010625737898465172], [0.0, 0.0, 0.0, 0.0, 0.0011544011544011544, 0.0, 0.0, 0.00222000222000222, 0.0, 0.0, 0.0, 0.0, 0.0, 0.0, 0.005772005772005772, 0.005411255411255411, 0.0, 0.007215007215007215, 0.007215007215007215, 0.007215007215007215, 0.0, 0.0, 0.0, 0.012626262626262626, 0.01250601250601251, 0.012025012025012024, 0.011806375442739079], [0.0, 0.0, 0.0, 0.0, 0.0034632034632034636, 0.0, 0.0, 0.0033300033300033304, 0.0, 0.0, 0.0, 0.0, 0.0, 0.0, 0.006926406926406926, 0.006493506493506494, 0.0, 0.008658008658008658, 0.008658008658008658, 0.008658008658008658, 0.0, 0.0, 0.0, 0.012626262626262626, 0.01250601250601251, 0.012025012025012024, 0.011806375442739079], [0.0, 0.0, 0.0, 0.0, 0.001104313501007716, 0.0, 0.0, 0.0040088469840535955, 0.0, 0.0, 0.0, 0.0, 0.0, 0.0, 0.007832754940192956, 0.007155379056205502, 0.0, 0.010041381942208388, 0.010041381942208388, 0.010041381942208388, 0.0, 0.0, 0.0, 0.012041906670005844, 0.011886674696592056, 0.011265746802936884, 0.010983506851275446], [0.0, 0.0, 0.0, 0.0, 0.0, 0.0, 0.0, 0.003507970450119211, 0.0, 0.0, 0.0, 0.0, 0.0, 0.0, 0.0070814401392913775, 0.006404064255303925, 0.0, 0.008789190607372425, 0.008789190607372425, 0.008789190607372425, 0.0, 0.0, 0.0, 0.012271475081392438, 0.01210213111039558, 0.01142475522640812, 0.011116857097322914], [0.0, 0.0, 0.0, 0.0, 0.001104313501007716, 0.0, 0.0, 0.0019044316564977726, 0.0, 0.0, 0.0, 0.0, 0.0, 0.0, 0.005123251404243139, 0.004615219491252549, 0.0, 0.007155379056205502, 0.007155379056205502, 0.007155379056205502, 0.0, 0.0, 0.0, 0.010080140245429501, 0.009953132267181858, 0.009445100354191263, 0.00921417675737736], [0.0, 0.0, 0.0, 0.0, 0.0010835168729905573, 0.0, 0.0, 0.002340739182844446, 0.0, 0.0, 0.0, 0.0, 0.0, 0.0, 0.002916381863750285, 0.002556897293739399, 0.0, 0.003999898736740842, 0.003999898736740842, 0.003999898736740842, 0.0, 0.0, 0.0, 0.006756158071947545, 0.006651308405694374, 0.0062319097406816695, 0.0060412739838577156], [0.0, 0.0, 0.0, 0.0, 0.0011544011544011544, 0.0, 0.0, 0.00444000444000444, 0.0, 0.0, 0.0, 0.0, 0.0, 0.0, 0.00808080808080808, 0.007575757575757576, 0.0, 0.010101010101010102, 0.010101010101010102, 0.010101010101010102, 0.0, 0.0, 0.0, 0.013888888888888888, 0.013756613756613762, 0.013227513227513227, 0.012987012987012988], [0.0, 0.0, 0.0, 0.0, 0.0010331890331890332, 0.0, 0.0, 0.0, 0.0, 0.0, 0.0, 0.0, 0.0, 0.0, 0.0, 0.0, 0.0, 0.0, 0.0, 0.0, 0.0, 0.0, 0.0, 0.001666666666666667, 0.0015642135642135674, 0.0011544011544011542, 0.0009681227863046057], [0.0, 0.0, 0.0, 0.0, 0.0022313504741619757, 0.0, 0.0, 0.0036803806771857892, 0.0, 0.0, 0.0, 0.0, 0.0, 0.0, 0.00611316266268343, 0.005622173353802747, 0.0, 0.007689860725004495, 0.007689860725004495, 0.007689860725004495, 0.0, 0.0, 0.0, 0.012848129860909413, 0.012698105349862545, 0.012098007305675037, 0.01182523546740799]], "bootstrap_rate_of_adaptation": [0.00010756912545921118, 0.0001803242823899702, 0.00016073057303425128, 0.00026898617211078247, 4.3996017760841304e-05, 0.00015171619149639256, 0.00013363381453478925, 0.00021713446569250413, 8.962504837282331e-05, 0.0003450354719051878, 9.965908611406158e-05, 0.0003618130547636629, 0.00019414507523184878, 0.0001711487664727912, 0.00019558524265654163, 0.00029386280469309974, 0.00023352991349821577, 0.0004258232512727591, 0.0002153482382019051, 0.0002720651497382839, 0.00021806144221905488, 0.00010773048973834643, 0.00019076812711841282, 0.0002471351700739171, 0.0003291503476916704, 0.00021640583318746891, 0.00010501221848728946, 0.0002182239673760809, 0.00036005488553958833, 0.00038880530943731463, 0.00013048066705318746, 0.0, 0.0002616855483986394, 0.0001839177055630301, 0.000325623518202664, 0.0002256858693076595, 0.00020264076135473777, 0.00022028761317410592, 0.00010604691825162465, 0.00024742126289751523, 0.00020718590201163263, 0.0002768456690511936, 0.00020053710844111848, 0.00021537468110438465, 0.0001024818860439063, 0.00019231057646792082, 0.0002574699612414229, 0.00034818861938678945, 0.00014533071913833047, 0.00014093443824693237, 0.0002175747413839623, 0.00035211468063793246, 0.0001455826175645482, 0.00023947661252039166, 0.00015440814597263923, 0.00029534258421957157, 0.00022141579892289595, 0.00030264320793171477, 0.00025522963333967784, 0.00020410103365825534, 0.0003621026028039546, 0.0003275650156001061, 0.0003771246923360825, 0.0004198008949103619, 4.849989617164034e-05, 0.00029432762141754333, 0.00018089776903106806, 0.00029893600739263156, 0.00026898617211078247, 0.0001263331908226461, 7.497342278579009e-05, 7.913529688544724e-05, 0.00015440814597263923, 0.0002190298295628274, 9.538902679185753e-05, 0.00027213931959238426, 0.0003378855758442112, 0.0004175282988116763, 0.00039245015405263314, 0.00034007283184345254, 0.00023596674643230903, 0.0002694264478022407, 0.0002744664651461106, 0.0002616855483986394, 0.00036823873653237514, 0.00022088449958812184, 5.501101792900869e-05, 0.00040413729007754087, 0.00032385781506102284, 0.00018806518179357142, 0.00028804196050742853, 0.00032070466757942105, 0.00031567663996596345, 0.00031310976636250357, 0.0003169583981574639, 0.0002594295637026169, 0.0001638363128489577, 0.00035850917963089465, 2.7745441212484113e-05, 0.0003175765275372627]}
