# Supplementary material for: A Bayesian approach to infer recombination patterns in coronaviruses
Source: Nat Commun. 2022 Jul 20;13:4186. doi: 10.1038/s41467-022-31749-8 (PMC9297283; doi:10.1038/s41467-022-31749-8)
Supplement: Supplementary file 6 — Source Data [file 41467_2022_31749_MOESM6_ESM.zip › Source_Figure3/229e_s2_bhatt_analysis_bootstrapped.json]

{"cov": "229e", "gene": "s2", "window": 3, "clade": null, "min_seqs": 3, "midfreq_high": 0.75, "midfreq_low": 0.15, "window_midpoint": [1992.5, 1993.5, 1994.5, 2006.5, 2007.5, 2008.5, 2009.5, 2010.5, 2011.5, 2012.5, 2014.5, 2015.5, 2016.5, 2017.5], "adaptive_substitutions": [0.0, 0.0, 0.0, 0.7107142857142857, 0.5285714285714286, 0.9357142857142857, 0.9496894409937888, 0.7965714285714285, 0.2142857142857143, 0.8257142857142857, 0.0, 0.4514285714285715, 0.4514285714285715, 0.43956043956043966], "adaptive_substitutions_per_codon": [0.0, 0.0, 0.0, 0.00038583837443772296, 0.0002869551729486583, 0.0005079882115712734, 0.0005155751579770841, 0.00043244920117884285, 0.00011633317822242904, 0.00044827051341709325, 0.0, 0.00024507522878858387, 0.00024507522878858387, 0.00023863216045626475], "rate_of_adaptation": 1.0926997474949157e-05, "bootstrap_adaptive_substitutions": [[0.0, 0.0, 0.0, 0.7317880794701986, 0.8543046357615894, 0.9403973509933775, 0.9533544486035128, 0.8842384105960265, 0.6357615894039735, 2.1337748344370864, 0.6357615894039735, 0.8556291390728477, 0.8556291390728477, 0.8446255731023944], [0.0, 0.0, 0.0, 0.7151898734177216, 0.44303797468354444, 0.9367088607594937, 0.9504678040726473, 0.9544303797468354, 0.44303797468354444, 1.708860759493671, 0.0, 0.3670886075949369, 0.3670886075949369, 0.355404089581305], [0.0, 0.0, 0.0, 0.686046511627907, 0.7441860465116279, 0.9302325581395349, 0.9453993933265925, 0.949767441860465, 0.0, 0.9813953488372092, 0.0, 0.6604651162790698, 0.6604651162790698, 0.6475849731663685], [0.0, 0.0, 0.0, 1.372093023255814, 1.2325581395348837, 1.8604651162790697, 1.890798786653185, 1.6437209302325582, 0.7209302325581395, 0.9767441860465116, 0.20930232558139528, 1.0651162790697675, 1.0651162790697675, 1.0393559928443652], [0.0, 0.0, 0.0, 0.0, 0.0, 0.0, 0.0, 0, 0.0, 0, 0.0, 0, 0, 0], [0.0, 0.0, 0.0, 0.686046511627907, 0.0, 0.9302325581395349, 0.9453993933265925, 0.949767441860465, 0.0, 0, 0.0, 0, 0, 0], [0.0, 0.0, 0.0, 1.4635761589403973, 1.8543046357615893, 1.880794701986755, 1.9067088972070256, 1.768476821192053, 1.5629139072847682, 2.4211920529801327, 1.3443708609271523, 1.4927152317880794, 1.4927152317880794, 1.4707080998471729], [0.0, 0.0, 0.0, 1.4098360655737705, 1.459016393442623, 1.8688524590163933, 1.8973627940128297, 1.9055737704918032, 1.278688524590164, 1.5016393442622953, 0.918032786885246, 1.4819672131147543, 1.4819672131147543, 1.457755359394704], [0.0, 0.0, 0.0, 0.0, 0.0, 0.0, 0.0, 0, 0.0, 0, 0.0, 0, 0, 0], [0.0, 0.0, 0.0, 0.0, 0.0, 0.0, 0.0, 0.0, 0.0, 1.2228571428571429, 0.0, 0, 0, 0], [0.0, 0.0, 0.0, 1.5, 2.0, 1.8888888888888888, 1.9130434782608696, 1.92, 2.0, 3.6, 2.0, 1.8666666666666667, 1.8666666666666667, 1.8461538461538463], [0.0, 0.0, 0.0, 1.4303797468354431, 1.5822784810126582, 1.8734177215189873, 1.9009356081452946, 1.7696202531645568, 1.1645569620253167, 2.075949367088608, 1.0253164556962027, 1.569620253164557, 1.569620253164557, 1.5462512171372933], [0.0, 0.0, 0.0, 1.4214285714285715, 1.5285714285714285, 1.8714285714285714, 1.8993788819875776, 1.593142857142857, 1.0571428571428572, 3.2057142857142864, 0.5857142857142859, 1.06, 1.06, 1.0362637362637366], [0.0, 0.0, 0.0, 0.75, 1.0, 0.9444444444444444, 0.9565217391304348, 0.96, 1.0, 1.0, 1.0, 0.9333333333333333, 0.9333333333333333, 0.9230769230769231], [0.0, 0.0, 0.0, 0.0, 0.0, 0.0, 0.0, 0, 0.0, 0, 0.0, 0, 0, 0], [0.0, 0.0, 0.0, 1.372093023255814, 0.9767441860465116, 1.8604651162790697, 1.890798786653185, 1.6437209302325582, 0.4651162790697674, 0.7209302325581395, 0.0, 1.0651162790697675, 1.0651162790697675, 1.0393559928443652], [0.0, 0.0, 0.0, 0.7317880794701986, 0.9271523178807947, 0.9403973509933775, 0.9533544486035128, 0.8113907284768211, 0.7086092715231789, 0.7814569536423841, 0.41721854304635764, 0.49139072847682125, 0.49139072847682125, 0.48038716250636787], [0.0, 0.0, 0.0, 0.0, 0.0, 0.0, 0.0, 0, 0.0, 1.2418604651162792, 0.0, 0, 0, 0], [0.0, 0.0, 0.0, 0.0, 0.0, 0.0, 0.0, 0.0, 0.0, 0, 0.0, 0, 0, 0], [0.0, 0.0, 0.0, 0.0, 0.0, 0.0, 0.0, 0, 0.0, 0, 0.0, 0, 0, 0], [0.0, 0.0, 0.0, 2.195364238410596, 2.781456953642384, 2.821192052980132, 2.8600633458105387, 2.79841059602649, 2.7086092715231787, 3.4211920529801323, 2.6357615894039736, 2.639735099337748, 2.639735099337748, 2.606724401426388], [0.0, 0.0, 0.0, 1.4098360655737705, 1.459016393442623, 1.8688524590163933, 1.8973627940128297, 1.7252459016393442, 1.278688524590164, 3.39016393442623, 0.918032786885246, 1.3016393442622953, 1.3016393442622953, 1.277427490542245], [0.0, 0.0, 0.0, 0.0, 0.0, 0.0, 0.0, 0, 0.0, 0, 0.0, 0, 0, 0], [0.0, 0.0, 0.0, 0.7216494845360825, 0.7731958762886598, 0.9381443298969072, 0.9515912147019274, 0.9554639175257732, 0.5463917525773196, 2.878350515463918, 0.20618556701030932, 0.5855670103092784, 0.5855670103092784, 0.5741475019825536], [0.0, 0.0, 0.0, 0.7049180327868853, 0.819672131147541, 0.9344262295081966, 0.9486813970064149, 0.9527868852459016, 0.819672131147541, 1.2229508196721313, 0.639344262295082, 0.740983606557377, 0.740983606557377, 0.728877679697352], [0.0, 0.0, 0.0, 0.0, 0.0, 0.0, 0.0, 0.0, 0.0, 0.4930232558139536, 0.0, 0, 0, 0], [0.0, 0.0, 0.0, 0.0, 0.0, 0.0, 0.0, 0, 0.0, 3.488372093023256, 0.0, 0, 0, 0], [0.0, 0.0, 0.0, 0.7107142857142857, 0.8428571428571429, 0.9357142857142857, 0.9496894409937888, 0.9537142857142856, 0.6857142857142857, 0.8428571428571429, 0.37142857142857144, 0.6085714285714287, 0.6085714285714287, 0.5967032967032968], [0.0, 0.0, 0.0, 0.0, 0.0, 0.0, 0.0, 0, 0.0, 0.9380530973451328, 0.0, 0, 0, 0], [0.0, 0.0, 0.0, 0.0, 0.0, 0.0, 0.0, 0.0, 0.0, 0.8, 0.0, 0.0, 0.0, 0.0], [0.0, 0.0, 0.0, 1.443298969072165, 1.5463917525773196, 1.8762886597938144, 1.9031824294038548, 1.9109278350515464, 1.4329896907216495, 1.5463917525773196, 1.2061855670103094, 1.6247422680412371, 1.6247422680412371, 1.6019032513877876], [0.0, 0.0, 0.0, 2.1147540983606556, 2.098360655737705, 2.80327868852459, 2.846044191019245, 2.678032786885246, 1.377049180327869, 1.918032786885246, 1.19672131147541, 2.40327868852459, 2.40327868852459, 2.3669609079445144], [0.0, 0.0, 0.0, 0.0, 0.0, 0.0, 0.0, 0.0, 0.0, 0.0, 0.0, 0.0, 0.0, 0.0], [0.0, 0.0, 0.0, 0.686046511627907, 0.7441860465116279, 0.9302325581395349, 0.9453993933265925, 0.4381395348837208, 0.0, 0.2325581395348837, 0.0, 0.14883720930232558, 0.14883720930232558, 0.13595706618962444], [0.0, 0.0, 0.0, 0.7049180327868853, 0.278688524590164, 0.9344262295081966, 0.9486813970064149, 0.9527868852459016, 0.0, 0.278688524590164, 0.0, 0.740983606557377, 0.740983606557377, 0.728877679697352], [0.0, 0.0, 0.0, 0.686046511627907, 0.2325581395348837, 0.9302325581395349, 0.9453993933265925, 0.949767441860465, 0.0, 0.7255813953488373, 0.0, 0.4046511627906977, 0.4046511627906977, 0.39177101967799655], [0.0, 0.0, 0.0, 0.686046511627907, 0.0, 0.9302325581395349, 0.9453993933265925, 0.4381395348837208, 0.0, 0, 0.0, 0, 0, 0], [0.0, 0.0, 0.0, 2.096654275092937, 2.1821561338289963, 2.7992565055762078, 2.8428963956683373, 2.651003717472119, 1.5687732342007434, 1.9776951672862455, 0.955390334572491, 1.9412639405204462, 1.9412639405204462, 1.9042036030883616], [0.0, 0.0, 0.0, 0.0, 0.0, 0.0, 0.0, 0.0, 0.0, 0.9876288659793815, 0.0, 0, 0, 0], [0.0, 0.0, 0.0, 0.686046511627907, 0.2325581395348837, 0.9302325581395349, 0.9453993933265925, 0.693953488372093, 0.0, 0, 0.0, 0.14883720930232558, 0.14883720930232558, 0.13595706618962444], [0.0, 0.0, 0.0, 0.0, 0.0, 0.0, 0.0, 0.0, 0.0, 0.6048387096774194, 0.0, 0, 0, 0], [0.0, 0.0, 0.0, 0.686046511627907, 0.4883720930232558, 0.9302325581395349, 0.9453993933265925, 0.949767441860465, 0.4883720930232558, 0.9813953488372094, 0.0, 0, 0, 0], [0.0, 0.0, 0.0, 0.7317880794701986, 0.9271523178807947, 0.9403973509933775, 0.9533544486035128, 0.9570860927152317, 0.8543046357615894, 1.4940397350993377, 0.8543046357615894, 0.928476821192053, 0.928476821192053, 0.9174732552215996], [0.0, 0.0, 0.0, 0.7260869565217392, 0.7130434782608694, 0.9391304347826087, 0.9523629489603025, 0.8605217391304347, 0.426086956521739, 0.6173913043478261, 0.3304347826086955, 0.7356521739130435, 0.7356521739130435, 0.7244147157190636], [0.0, 0.0, 0.0, 0.0, 0.0, 0.0, 0.0, 0.0, 0.0, 1.3870967741935485, 0.0, 0, 0, 0], [0.0, 0.0, 0.0, 0.7278225806451613, 0.6451612903225807, 0.939516129032258, 0.9526647966339411, 0.7790322580645161, 0.37903225806451624, 1.8548387096774195, 0.2016129032258065, 0.5725806451612904, 0.5725806451612904, 0.5614143920595535], [0.0, 0.0, 0.0, 1.4635761589403973, 1.781456953642384, 1.880794701986755, 1.9067088972070256, 1.8413245033112582, 1.7086092715231789, 1.7086092715231789, 1.6357615894039736, 1.7112582781456953, 1.7112582781456953, 1.6892511462047888], [0.0, 0.0, 0.0, 2.058139534883721, 2.2325581395348837, 2.7906976744186043, 2.8361981799797777, 2.5934883720930233, 1.7209302325581395, 2.4511627906976745, 1.2093023255813953, 1.981395348837209, 1.981395348837209, 1.9427549194991054], [0.0, 0.0, 0.0, 2.132142857142857, 2.685714285714286, 2.807142857142857, 2.849068322981367, 2.861142857142857, 2.2142857142857144, 3.908571428571429, 2.2142857142857144, 2.7685714285714282, 2.7685714285714282, 2.732967032967033], [0.0, 0.0, 0.0, 0.0, 0.0, 0.0, 0.0, 0, 0.0, 0.0, 0.0, 0, 0, 0], [0.0, 0.0, 0.0, 1.443298969072165, 1.5463917525773196, 1.8762886597938144, 1.9031824294038548, 1.570721649484536, 1.2061855670103094, 1.2061855670103094, 1.2061855670103094, 1.511340206185567, 1.511340206185567, 1.4885011895321174], [0.0, 0.0, 0.0, 0.686046511627907, 0.2325581395348839, 0.9302325581395349, 0.9453993933265925, 0.693953488372093, 0.0, 0.0, 0.0, 0.6604651162790698, 0.6604651162790698, 0.6475849731663686], [0.0, 0.0, 0.0, 0.7216494845360825, 0.7731958762886598, 0.9381443298969072, 0.9515912147019274, 0.842061855670103, 0.5463917525773196, 1.0969072164948455, 0.20618556701030932, 0.4721649484536083, 0.4721649484536083, 0.4607454401268835], [0.0, 0.0, 0.0, 2.1649484536082473, 3.0, 2.8144329896907214, 2.8547736441057823, 2.8663917525773193, 2.7731958762886597, 3.0, 2.6597938144329896, 2.6639175257731957, 2.6639175257731957, 2.6296590007930214], [0.0, 0.0, 0.0, 1.443298969072165, 1.5463917525773196, 1.8762886597938144, 1.9031824294038548, 1.9109278350515464, 1.5463917525773196, 2.2103092783505156, 1.4329896907216495, 1.7381443298969073, 1.7381443298969073, 1.7153053132434577], [0.0, 0.0, 0.0, 0.0, 0.0, 0.0, 0.0, 0.0, 0.0, 1.6, 0.0, 0.0, 0.0, 0.0], [0.0, 0.0, 0.0, 0.0, 0.0, 0.0, 0.0, 0, 0.0, 0.0, 0.0, 0, 0, 0], [0.0, 0.0, 0.0, 0.0, 0.0, 0.0, 0.0, 0, 0.0, 1.327835051546392, 0.0, 0, 0, 0], [0.0, 0.0, 0.0, 0.686046511627907, 0.7441860465116279, 0.9302325581395349, 0.9453993933265925, 0.1823255813953487, 0.0, 0, 0.0, 0, 0, 0], [0.0, 0.0, 0.0, 0.0, 0.0, 0.0, 0.0, 0, 0.0, 1.327835051546392, 0.0, 0, 0, 0], [0.0, 0.0, 0.0, 2.25, 3.0, 2.833333333333333, 2.8695652173913047, 2.88, 3.0, 5.4, 3.0, 2.8, 2.8, 2.769230769230769], [0.0, 0.0, 0.0, 2.209756097560976, 2.8390243902439023, 2.824390243902439, 2.8625662778366916, 2.81990243902439, 2.7317073170731705, 2.7853658536585364, 2.678048780487805, 2.681951219512195, 2.681951219512195, 2.64953095684803], [0.0, 0.0, 0.0, 0.0, 0.0, 0.0, 0.0, 0.0, 0.0, 0.663917525773196, 0.0, 0, 0, 0], [0.0, 0.0, 0.0, 0.0, 0.0, 0.0, 0.0, 0, 0.0, 1.2418604651162792, 0.0, 0, 0, 0], [0.0, 0.0, 0.0, 2.88659793814433, 3.88659793814433, 3.752577319587629, 3.8063648588077097, 3.7084536082474227, 3.7731958762886597, 3.7731958762886597, 3.6597938144329896, 3.4762886597938145, 3.4762886597938145, 3.4306106264869154], [0.0, 0.0, 0.0, 0.686046511627907, 0.0, 0.9302325581395349, 0.9453993933265925, 0.4381395348837208, 0.0, 0.7302325581395349, 0.0, 0.14883720930232558, 0.14883720930232558, 0.13595706618962444], [0.0, 0.0, 0.0, 0.75, 1.0, 0.9444444444444444, 0.9565217391304348, 0.96, 1.0, 2.6, 1.0, 0.9333333333333333, 0.9333333333333333, 0.9230769230769231], [0.0, 0.0, 0.0, 0.0, 0.0, 0.0, 0.0, 0, 0.0, 0, 0.0, 0, 0, 0], [0.0, 0.0, 0.0, 0.7216494845360825, 0.7731958762886598, 0.9381443298969072, 0.9515912147019274, 0.842061855670103, 0.6597938144329897, 0.9835051546391753, 0.5463917525773196, 0.6989690721649485, 0.6989690721649485, 0.6875495638382237], [0.0, 0.0, 0.0, 2.25, 3.0, 2.833333333333333, 2.8695652173913047, 2.88, 3.0, 4.6, 3.0, 2.8, 2.8, 2.769230769230769], [0.0, 0.0, 0.0, 0.0, 0.0, 0.0, 0.0, 0, 0.0, 1.441237113402062, 0.0, 0, 0, 0], [0.0, 0.0, 0.0, 1.4303797468354431, 1.5822784810126582, 1.8734177215189873, 1.9009356081452946, 1.630379746835443, 1.3037974683544307, 1.3037974683544307, 1.1645569620253167, 1.4303797468354431, 1.4303797468354431, 1.4070107108081795], [0.0, 0.0, 0.0, 1.372093023255814, 1.2325581395348837, 1.8604651162790697, 1.890798786653185, 1.6437209302325582, 0.4651162790697674, 0.9767441860465116, 0.0, 1.0651162790697675, 1.0651162790697675, 1.0393559928443652], [0.0, 0.0, 0.0, 1.4214285714285715, 1.3714285714285714, 1.8714285714285714, 1.8993788819875776, 1.9074285714285713, 1.3714285714285714, 1.3714285714285714, 0.4285714285714286, 0.902857142857143, 0.902857142857143, 0.8791208791208793], [0.0, 0.0, 0.0, 2.1147540983606556, 1.557377049180328, 2.80327868852459, 2.846044191019245, 2.497704918032787, 1.016393442622951, 1.8229508196721316, 0.6557377049180331, 2.042622950819672, 2.042622950819672, 2.006305170239597], [0.0, 0.0, 0.0, 2.058139534883721, 2.2325581395348837, 2.7906976744186043, 2.8361981799797777, 2.8493023255813954, 2.2325581395348837, 2.2325581395348837, 1.9767441860465116, 2.493023255813953, 2.493023255813953, 2.45438282647585], [0.0, 0.0, 0.0, 0.0, 0.0, 0.0, 0.0, 0.0, 0.0, 0.9085714285714286, 0.0, 0, 0, 0], [0.0, 0.0, 0.0, 1.5, 2.0, 1.8888888888888888, 1.9130434782608696, 1.92, 2.0, 2.8, 2.0, 1.8666666666666667, 1.8666666666666667, 1.8461538461538463], [0.0, 0.0, 0.0, 0.75, 1.0, 0.9444444444444444, 0.9565217391304348, 0.96, 1.0, 1.0, 1.0, 0.9333333333333333, 0.9333333333333333, 0.9230769230769231], [0.0, 0.0, 0.0, 0.75, 1.0, 0.9444444444444444, 0.9565217391304348, 0.96, 1.0, 1.0, 1.0, 0.9333333333333333, 0.9333333333333333, 0.9230769230769231], [0.0, 0.0, 0.0, 1.443298969072165, 1.6597938144329896, 1.8762886597938144, 1.9031824294038548, 1.9109278350515464, 1.6597938144329896, 2.9876288659793815, 1.4329896907216495, 1.6247422680412371, 1.6247422680412371, 1.6019032513877876], [0.0, 0.0, 0.0, 1.4556451612903225, 1.8225806451612903, 1.879032258064516, 1.9053295932678822, 1.646774193548387, 1.467741935483871, 3.032258064516129, 1.3790322580645162, 1.5, 1.5, 1.4776674937965262], [0.0, 0.0, 0.0, 0.7216494845360825, 0.4329896907216495, 0.9381443298969072, 0.9515912147019274, 0.7286597938144329, 0.09278350515463918, 0.20618556701030932, 0.0, 0.4721649484536083, 0.4721649484536083, 0.4607454401268835], [0.0, 0.0, 0.0, 1.4303797468354431, 1.8607594936708862, 1.8734177215189873, 1.9009356081452946, 1.7696202531645568, 1.5822784810126582, 3.126582278481013, 1.4430379746835444, 1.569620253164557, 1.569620253164557, 1.5462512171372933], [0.0, 0.0, 0.0, 0.0, 0.0, 0.0, 0.0, 0.0, 0.0, 0.0, 0.0, 0.0, 0.0, 0.0], [0.0, 0.0, 0.0, 0.0, 0.0, 0.0, 0.0, 0.0, 0.0, 1.4251655629139073, 0.0, 0, 0, 0], [0.0, 0.0, 0.0, 0.0, 0.0, 0.0, 0.0, 0.0, 0.0, 0.986046511627907, 0.0, 0, 0, 0], [0.0, 0.0, 0.0, 0.7317880794701986, 0.8543046357615894, 0.9403973509933775, 0.9533544486035128, 0.9570860927152317, 0.7086092715231789, 2.3523178807947023, 0.5629139072847682, 0.7827814569536424, 0.7827814569536424, 0.771777890983189], [0.0, 0.0, 0.0, 1.372093023255814, 0.7209302325581395, 1.8604651162790697, 1.890798786653185, 1.89953488372093, 0.4651162790697674, 1.213953488372093, 0.0, 1.0651162790697675, 1.0651162790697675, 1.039355992844365], [0.0, 0.0, 0.0, 0.686046511627907, 0.0, 0.9302325581395349, 0.9453993933265925, 0.4381395348837208, 0.0, 1.2418604651162792, 0.0, 0.4046511627906977, 0.4046511627906977, 0.39177101967799655], [0.0, 0.0, 0.0, 1.5, 2.0, 1.8888888888888888, 1.9130434782608696, 1.92, 2.0, 2.0, 2.0, 1.8666666666666667, 1.8666666666666667, 1.8461538461538463], [0.0, 0.0, 0.0, 0.0, 0.0, 0.0, 0.0, 0.0, 0.0, 0.8, 0.0, 0.0, 0.0, 0.0], [0.0, 0.0, 0.0, 2.88659793814433, 3.6597938144329896, 3.752577319587629, 3.8063648588077097, 3.821855670103093, 3.6597938144329896, 4.210309278350516, 3.5463917525773194, 3.5896907216494847, 3.5896907216494847, 3.5440126883425855], [0.0, 0.0, 0.0, 0.0, 0.0, 0.0, 0.0, 0.0, 0.0, 0.7685714285714286, 0.0, 0, 0, 0], [0.0, 0.0, 0.0, 0.0, 0.0, 0.0, 0.0, 0, 0.0, 0.5505154639175258, 0.0, 0, 0, 0], [0.0, 0.0, 0.0, 0.686046511627907, 0.0, 0.9302325581395349, 0.9453993933265925, 0.949767441860465, 0.0, 0, 0.0, 0, 0, 0], [0.0, 0.0, 0.0, 0.7216494845360825, 0.4329896907216495, 0.9381443298969072, 0.9515912147019274, 0.7286597938144329, 0.20618556701030932, 2.1979381443298975, 0.0, 0.24536082474226806, 0.24536082474226806, 0.23394131641554328], [0.0, 0.0, 0.0, 0.7216494845360825, 0.6597938144329897, 0.9381443298969072, 0.9515912147019274, 0.842061855670103, 0.4329896907216495, 2.6515463917525777, 0.20618556701030932, 0.5855670103092784, 0.5855670103092784, 0.5741475019825536], [0.0, 0.0, 0.0, 0.0, 0.0, 0.0, 0.0, 0.0, 0.0, 0.7302325581395348, 0.0, 0.0, 0.0, 0.0], [0.0, 0.0, 0.0, 0.0, 0.0, 0.0, 0.0, 0.0, 0.0, 0.0, 0.0, 0, 0, 0]], "bootstrap_adaptive_substitutions_per_codon": [[0.0, 0.0, 0.0, 0.00039727908766025986, 0.0004637918760920681, 0.0005105305922873928, 0.0005175648472331775, 0.00048004256818459635, 0.00034514744267316697, 0.0011584011044718167, 0.00034514744267316697, 0.00046451093326430385, 0.00046451093326430385, 0.00045853722752572983], [0.0, 0.0, 0.0, 0.0003882681180335079, 0.0002405200731181023, 0.000508528154592559, 0.0005159977220806989, 0.0005181489575172831, 0.0002405200731181023, 0.0009277202820269658, 0.0, 0.00019928806058357052, 0.00019928806058357052, 0.0001929446740397964], [0.0, 0.0, 0.0, 0.0003724465318283968, 0.000404009797237583, 0.0005050122465469788, 0.0005132461418711143, 0.0005156175037244652, 0.0, 0.0005327879201070625, 0.0, 0.00035855869504835495, 0.00035855869504835495, 0.0003515662177884737], [0.0, 0.0, 0.0, 0.0007448930636567936, 0.0006691412266747468, 0.0010100244930939576, 0.0010264922837422287, 0.0008923566396485115, 0.0003913844910739085, 0.0005302628588743277, 0.00011362775547307018, 0.0005782390222962907, 0.0005782390222962907, 0.0005642540677765283], [0.0, 0.0, 0.0, 0.0, 0.0, 0.0, 0.0, 0.0, 0.0, 0.0, 0.0, 0.0, 0.0, 0.0], [0.0, 0.0, 0.0, 0.0003724465318283968, 0.0, 0.0005050122465469788, 0.0005132461418711143, 0.0005156175037244652, 0.0, 0.0, 0.0, 0.0, 0.0, 0.0], [0.0, 0.0, 0.0, 0.0007945581753205197, 0.0010066800411300703, 0.0010210611845747856, 0.001035129694466355, 0.0009600851363691927, 0.000848487463238202, 0.0013144365108469776, 0.0007298430298193009, 0.0008103774331097066, 0.0008103774331097066, 0.0007984300216325585], [0.0, 0.0, 0.0, 0.0007653833146437408, 0.0007920827325964294, 0.0010145778822021679, 0.001030055805653002, 0.0010345134476068421, 0.0006941848667699045, 0.0008152222281554263, 0.0004983891351168546, 0.0008045424609743509, 0.0008045424609743509, 0.0007913981321361042], [0.0, 0.0, 0.0, 0.0, 0.0, 0.0, 0.0, 0.0, 0.0, 0.0, 0.0, 0.0, 0.0, 0.0], [0.0, 0.0, 0.0, 0.0, 0.0, 0.0, 0.0, 0.0, 0.0, 0.0006638746703893284, 0.0, 0.0, 0.0, 0.0], [0.0, 0.0, 0.0, 0.0008143322475570033, 0.0010857763300760044, 0.0010254554228495596, 0.0010385686635509606, 0.001042345276872964, 0.0010857763300760044, 0.001954397394136808, 0.0010857763300760044, 0.0010133912414042707, 0.0010133912414042707, 0.0010022550739163117], [0.0, 0.0, 0.0, 0.0007765362360670158, 0.0008590002611360794, 0.001017056309185118, 0.0010319954441613977, 0.0009607058920545911, 0.0006322241921961545, 0.0011270083426105364, 0.0005566321692161795, 0.0008521282590469908, 0.0008521282590469908, 0.0008394414859594426], [0.0, 0.0, 0.0, 0.0007716767488754459, 0.0008298433379866604, 0.0010159764231425469, 0.0010311503159541682, 0.0008648984023576857, 0.0005739103458973166, 0.0017403443462075388, 0.00031797735380797277, 0.0005754614549402824, 0.0005754614549402824, 0.0005625753182756442], [0.0, 0.0, 0.0, 0.00040716612377850165, 0.0005428881650380022, 0.0005127277114247798, 0.0005192843317754803, 0.000521172638436482, 0.0005428881650380022, 0.0005428881650380022, 0.0005428881650380022, 0.0005066956207021353, 0.0005066956207021353, 0.0005011275369581559], [0.0, 0.0, 0.0, 0.0, 0.0, 0.0, 0.0, 0.0, 0.0, 0.0, 0.0, 0.0, 0.0, 0.0], [0.0, 0.0, 0.0, 0.0007448930636567936, 0.0005302628588743277, 0.0010100244930939576, 0.0010264922837422287, 0.0008923566396485115, 0.00025250612327348934, 0.0003913844910739085, 0.0, 0.0005782390222962907, 0.0005782390222962907, 0.0005642540677765283], [0.0, 0.0, 0.0, 0.00039727908766025986, 0.0005033400205650352, 0.0005105305922873928, 0.0005175648472331775, 0.0004404944237116293, 0.000384695587146134, 0.000424243731619101, 0.0002265030092542658, 0.0002667702108994686, 0.0002667702108994686, 0.0002607965051608946], [0.0, 0.0, 0.0, 0.0, 0.0, 0.0, 0.0, 0.0, 0.0, 0.0006741913491402167, 0.0, 0.0, 0.0, 0.0], [0.0, 0.0, 0.0, 0.0, 0.0, 0.0, 0.0, 0.0, 0.0, 0.0, 0.0, 0.0, 0.0, 0.0], [0.0, 0.0, 0.0, 0.0, 0.0, 0.0, 0.0, 0.0, 0.0, 0.0, 0.0, 0.0, 0.0, 0.0], [0.0, 0.0, 0.0, 0.0011918372629807796, 0.0015100200616951053, 0.0015315917768621782, 0.0015526945416995323, 0.0015192239934997231, 0.0014704719172221382, 0.0018573246758849795, 0.0014309237727491715, 0.0014330809442658786, 0.0014330809442658786, 0.0014151598270501563], [0.0, 0.0, 0.0, 0.0007653833146437408, 0.0007920827325964294, 0.0010145778822021679, 0.001030055805653002, 0.0009366155817803172, 0.0006941848667699045, 0.0018404798775386699, 0.0004983891351168546, 0.0007066445951478259, 0.0007066445951478259, 0.0006935002663095792], [0.0, 0.0, 0.0, 0.0, 0.0, 0.0, 0.0, 0.0, 0.0, 0.0, 0.0, 0.0, 0.0, 0.0], [0.0, 0.0, 0.0, 0.00039177496446041394, 0.0004197588904933007, 0.0005093074537985381, 0.0005166076084158129, 0.000518710052945588, 0.00029662961594859917, 0.0015626224296763941, 0.00011193570413154687, 0.00031789739973359305, 0.00031789739973359305, 0.00031169788381246125], [0.0, 0.0, 0.0, 0.0003826916573218704, 0.0004449902992114772, 0.0005072889411010839, 0.000515027902826501, 0.0005172567238034211, 0.0004449902992114772, 0.000663925526423524, 0.00034709243338495224, 0.0004022712304871754, 0.0004022712304871754, 0.0003956990660680521], [0.0, 0.0, 0.0, 0.0, 0.0, 0.0, 0.0, 0.0, 0.0, 0.0002676564906698988, 0.0, 0.0, 0.0, 0.0], [0.0, 0.0, 0.0, 0.0, 0.0, 0.0, 0.0, 0.0, 0.0, 0.0018937959245511704, 0.0, 0.0, 0.0, 0.0], [0.0, 0.0, 0.0, 0.00038583837443772296, 0.00045757716767488757, 0.0005079882115712734, 0.0005155751579770841, 0.0005177601985419574, 0.00037226617031177293, 0.00045757716767488757, 0.00020164417558554367, 0.0003303862261516985, 0.0003303862261516985, 0.00032394315781937935], [0.0, 0.0, 0.0, 0.0, 0.0, 0.0, 0.0, 0.0, 0.0, 0.0005092579247259135, 0.0, 0.0, 0.0, 0.0], [0.0, 0.0, 0.0, 0.0, 0.0, 0.0, 0.0, 0.0, 0.0, 0.00043431053203040176, 0.0, 0.0, 0.0, 0.0], [0.0, 0.0, 0.0, 0.0007835499289208279, 0.0008395177809866014, 0.0010186149075970762, 0.0010332152168316259, 0.001037420105891176, 0.0007779531437142505, 0.0008395177809866014, 0.0006548238691695491, 0.0008820533485565891, 0.0008820533485565891, 0.0008696543167143255], [0.0, 0.0, 0.0, 0.001148074971965611, 0.0011391751659813817, 0.001521866823303252, 0.0015450837084795032, 0.0014538723055837382, 0.0007475837026752818, 0.0010412773001548567, 0.0006496858368487568, 0.001304711557288051, 0.001304711557288051, 0.001284995064030681], [0.0, 0.0, 0.0, 0.0, 0.0, 0.0, 0.0, 0.0, 0.0, 0.0, 0.0, 0.0, 0.0, 0.0], [0.0, 0.0, 0.0, 0.0003724465318283968, 0.000404009797237583, 0.0005050122465469788, 0.0005132461418711143, 0.00023786076812362694, 0.0, 0.00012625306163674467, 0.0, 8.080195944751661e-05, 8.080195944751661e-05, 7.380948218763543e-05], [0.0, 0.0, 0.0, 0.0003826916573218704, 0.0001512967017319023, 0.0005072889411010839, 0.000515027902826501, 0.0005172567238034211, 0.0, 0.0001512967017319023, 0.0, 0.0004022712304871754, 0.0004022712304871754, 0.0003956990660680521], [0.0, 0.0, 0.0, 0.0003724465318283968, 0.00012625306163674467, 0.0005050122465469788, 0.0005132461418711143, 0.0005156175037244652, 0.0, 0.00039390955230664347, 0.0, 0.00021968032724793576, 0.00021968032724793576, 0.00021268784998805458], [0.0, 0.0, 0.0, 0.0003724465318283968, 0.0, 0.0005050122465469788, 0.0005132461418711143, 0.00023786076812362694, 0.0, 0.0, 0.0, 0.0, 0.0, 0.0], [0.0, 0.0, 0.0, 0.001138248792124287, 0.0011846667393208448, 0.0015196832277829576, 0.0015433748076375338, 0.001439198543687361, 0.0008516684224759737, 0.0010736673003725545, 0.0005186701056311027, 0.0010538892185235865, 0.0010538892185235865, 0.0010337695999393928], [0.0, 0.0, 0.0, 0.0, 0.0, 0.0, 0.0, 0.0, 0.0, 0.0005361720227901093, 0.0, 0.0, 0.0, 0.0], [0.0, 0.0, 0.0, 0.0003724465318283968, 0.00012625306163674467, 0.0005050122465469788, 0.0005132461418711143, 0.0003767391359240462, 0.0, 0.0, 0.0, 8.080195944751661e-05, 8.080195944751661e-05, 7.380948218763543e-05], [0.0, 0.0, 0.0, 0.0, 0.0, 0.0, 0.0, 0.0, 0.0, 0.00032835977724072715, 0.0, 0.0, 0.0, 0.0], [0.0, 0.0, 0.0, 0.0003724465318283968, 0.00026513142943716383, 0.0005050122465469788, 0.0005132461418711143, 0.0005156175037244652, 0.00026513142943716383, 0.0005327879201070627, 0.0, 0.0, 0.0, 0.0], [0.0, 0.0, 0.0, 0.00039727908766025986, 0.0005033400205650352, 0.0005105305922873928, 0.0005175648472331775, 0.0005195907126575634, 0.0004637918760920681, 0.0008110964902819423, 0.0004637918760920681, 0.0005040590777372709, 0.0005040590777372709, 0.0004980853719986968], [0.0, 0.0, 0.0, 0.00039418401548411465, 0.000387102865505358, 0.0005098427984704716, 0.0005170265738112392, 0.0004671670679318321, 0.0002313175659727139, 0.00033517443232781004, 0.00017938913279516585, 0.0003993768588018694, 0.0003993768588018694, 0.0003932761757432484], [0.0, 0.0, 0.0, 0.0, 0.0, 0.0, 0.0, 0.0, 0.0, 0.0007530384224720676, 0.0, 0.0, 0.0, 0.0], [0.0, 0.0, 0.0, 0.00039512626527967495, 0.00035025042905677565, 0.0005100521873139294, 0.0005171904433409018, 0.0004229273930860565, 0.00020577212707085572, 0.00100696998353823, 0.00010945325908024239, 0.0003108472557878884, 0.0003108472557878884, 0.0003047852291311365], [0.0, 0.0, 0.0, 0.0007945581753205197, 0.0009671318966571033, 0.0010210611845747856, 0.001035129694466355, 0.0009996332808421596, 0.0009275837521841362, 0.0009275837521841362, 0.0008880356077111692, 0.0009290218665286077, 0.0009290218665286077, 0.0009170744550514597], [0.0, 0.0, 0.0, 0.0011173395954851906, 0.001212029391712749, 0.0015150367396409362, 0.0015397384256133429, 0.0014079741433729769, 0.0009342726561119107, 0.0013307072696512891, 0.0006565159205110724, 0.0010756760851450646, 0.0010756760851450646, 0.001054698653365421], [0.0, 0.0, 0.0, 0.001157515123313169, 0.0014580425003877773, 0.0015239646347138202, 0.0015467254739312524, 0.0015532805956258726, 0.0012021095082984335, 0.0021219171707771056, 0.0012021095082984335, 0.001503024662633783, 0.001503024662633783, 0.0014836954576368257], [0.0, 0.0, 0.0, 0.0, 0.0, 0.0, 0.0, 0.0, 0.0, 0.0, 0.0, 0.0, 0.0, 0.0], [0.0, 0.0, 0.0, 0.0007835499289208279, 0.0008395177809866014, 0.0010186149075970762, 0.0010332152168316259, 0.0008527261940741238, 0.0006548238691695491, 0.0006548238691695491, 0.0006548238691695491, 0.0008204887112842383, 0.0008204887112842383, 0.0008080896794419747], [0.0, 0.0, 0.0, 0.0003724465318283968, 0.0001262530616367448, 0.0005050122465469788, 0.0005132461418711143, 0.0003767391359240462, 0.0, 0.0, 0.0, 0.00035855869504835495, 0.00035855869504835495, 0.00035156621778847377], [0.0, 0.0, 0.0, 0.00039177496446041394, 0.0004197588904933007, 0.0005093074537985381, 0.0005166076084158129, 0.00045714541567323726, 0.00029662961594859917, 0.0005954979459798293, 0.00011193570413154687, 0.00025633276246124227, 0.00025633276246124227, 0.00025013324654011047], [0.0, 0.0, 0.0, 0.0011753248933812418, 0.0016286644951140066, 0.0015279223613956143, 0.0015498228252474387, 0.001556130158836764, 0.001505535220569305, 0.0016286644951140066, 0.001443970583296954, 0.001446209297379585, 0.001446209297379585, 0.0014276107496161896], [0.0, 0.0, 0.0, 0.0007835499289208279, 0.0008395177809866014, 0.0010186149075970762, 0.0010332152168316259, 0.001037420105891176, 0.0008395177809866014, 0.0011999507482901822, 0.0007779531437142505, 0.0009436179858289399, 0.0009436179858289399, 0.0009312189539866763], [0.0, 0.0, 0.0, 0.0, 0.0, 0.0, 0.0, 0.0, 0.0, 0.0008686210640608035, 0.0, 0.0, 0.0, 0.0], [0.0, 0.0, 0.0, 0.0, 0.0, 0.0, 0.0, 0.0, 0.0, 0.0, 0.0, 0.0, 0.0, 0.0], [0.0, 0.0, 0.0, 0.0, 0.0, 0.0, 0.0, 0.0, 0.0, 0.0007208659346071617, 0.0, 0.0, 0.0, 0.0], [0.0, 0.0, 0.0, 0.0003724465318283968, 0.000404009797237583, 0.0005050122465469788, 0.0005132461418711143, 9.898240032320777e-05, 0.0, 0.0, 0.0, 0.0, 0.0, 0.0], [0.0, 0.0, 0.0, 0.0, 0.0, 0.0, 0.0, 0.0, 0.0, 0.0007208659346071617, 0.0, 0.0, 0.0, 0.0], [0.0, 0.0, 0.0, 0.0012214983713355048, 0.0016286644951140066, 0.0015381831342743393, 0.0015578529953264413, 0.0015635179153094462, 0.0016286644951140066, 0.002931596091205212, 0.0016286644951140066, 0.001520086862106406, 0.001520086862106406, 0.0015033826108744675], [0.0, 0.0, 0.0, 0.0011996504329864148, 0.0015412727417176452, 0.0015333280368634305, 0.0015540533538744253, 0.0015308916607081379, 0.0014830115727867375, 0.0015121421572521913, 0.001453880988321284, 0.0014559995762824076, 0.0014559995762824076, 0.0014383989993746091], [0.0, 0.0, 0.0, 0.0, 0.0, 0.0, 0.0, 0.0, 0.0, 0.00036043296730358087, 0.0, 0.0, 0.0, 0.0], [0.0, 0.0, 0.0, 0.0, 0.0, 0.0, 0.0, 0.0, 0.0, 0.0006741913491402167, 0.0, 0.0, 0.0, 0.0], [0.0, 0.0, 0.0, 0.0015670998578416557, 0.002109988022879658, 0.0020372298151941524, 0.0020664304336632518, 0.0020132755745100013, 0.002048423385607307, 0.002048423385607307, 0.0019868587483349563, 0.0018872359716578797, 0.0018872359716578797, 0.0018624379079733525], [0.0, 0.0, 0.0, 0.0003724465318283968, 0.0, 0.0005050122465469788, 0.0005132461418711143, 0.00023786076812362694, 0.0, 0.00039643461353937835, 0.0, 8.080195944751661e-05, 8.080195944751661e-05, 7.380948218763543e-05], [0.0, 0.0, 0.0, 0.00040716612377850165, 0.0005428881650380022, 0.0005127277114247798, 0.0005192843317754803, 0.000521172638436482, 0.0005428881650380022, 0.0014115092290988057, 0.0005428881650380022, 0.0005066956207021353, 0.0005066956207021353, 0.0005011275369581559], [0.0, 0.0, 0.0, 0.0, 0.0, 0.0, 0.0, 0.0, 0.0, 0.0, 0.0, 0.0, 0.0, 0.0], [0.0, 0.0, 0.0, 0.00039177496446041394, 0.0004197588904933007, 0.0005093074537985381, 0.0005166076084158129, 0.00045714541567323726, 0.0003581942532209499, 0.0005339333087074784, 0.00029662961594859917, 0.00037946203700594383, 0.00037946203700594383, 0.00037326252108481204], [0.0, 0.0, 0.0, 0.0012214983713355048, 0.0016286644951140066, 0.0015381831342743393, 0.0015578529953264413, 0.0015635179153094462, 0.0016286644951140066, 0.00249728555917481, 0.0016286644951140066, 0.001520086862106406, 0.001520086862106406, 0.0015033826108744675], [0.0, 0.0, 0.0, 0.0, 0.0, 0.0, 0.0, 0.0, 0.0, 0.0007824305718795125, 0.0, 0.0, 0.0, 0.0], [0.0, 0.0, 0.0, 0.0007765362360670158, 0.0008590002611360794, 0.001017056309185118, 0.0010319954441613977, 0.0008851138690746162, 0.0007078162151761295, 0.0007078162151761295, 0.0006322241921961545, 0.0007765362360670158, 0.0007765362360670158, 0.0007638494629794677], [0.0, 0.0, 0.0, 0.0007448930636567936, 0.0006691412266747468, 0.0010100244930939576, 0.0010264922837422287, 0.0008923566396485115, 0.00025250612327348934, 0.0005302628588743277, 0.0, 0.0005782390222962907, 0.0005782390222962907, 0.0005642540677765283], [0.0, 0.0, 0.0, 0.0007716767488754459, 0.0007445323406235459, 0.0010159764231425469, 0.0010311503159541682, 0.0010355203970839149, 0.0007445323406235459, 0.0007445323406235459, 0.00023266635644485808, 0.0004901504575771677, 0.0004901504575771677, 0.0004772643209125295], [0.0, 0.0, 0.0, 0.001148074971965611, 0.0008454815685018068, 0.001521866823303252, 0.0015450837084795032, 0.0013559744397572133, 0.0005517879710222319, 0.0009896584254463256, 0.0003559922393691819, 0.0011089158256350012, 0.0011089158256350012, 0.0010891993323776314], [0.0, 0.0, 0.0, 0.0011173395954851906, 0.001212029391712749, 0.0015150367396409362, 0.0015397384256133429, 0.001546852511173396, 0.001212029391712749, 0.001212029391712749, 0.0010731510239123299, 0.0013534328207459028, 0.0013534328207459028, 0.0013324553889662593], [0.0, 0.0, 0.0, 0.0, 0.0, 0.0, 0.0, 0.0, 0.0, 0.0004932526756630992, 0.0, 0.0, 0.0, 0.0], [0.0, 0.0, 0.0, 0.0008143322475570033, 0.0010857763300760044, 0.0010254554228495596, 0.0010385686635509606, 0.001042345276872964, 0.0010857763300760044, 0.001520086862106406, 0.0010857763300760044, 0.0010133912414042707, 0.0010133912414042707, 0.0010022550739163117], [0.0, 0.0, 0.0, 0.00040716612377850165, 0.0005428881650380022, 0.0005127277114247798, 0.0005192843317754803, 0.000521172638436482, 0.0005428881650380022, 0.0005428881650380022, 0.0005428881650380022, 0.0005066956207021353, 0.0005066956207021353, 0.0005011275369581559], [0.0, 0.0, 0.0, 0.00040716612377850165, 0.0005428881650380022, 0.0005127277114247798, 0.0005192843317754803, 0.000521172638436482, 0.0005428881650380022, 0.0005428881650380022, 0.0005428881650380022, 0.0005066956207021353, 0.0005066956207021353, 0.0005011275369581559], [0.0, 0.0, 0.0, 0.0007835499289208279, 0.000901082418258952, 0.0010186149075970762, 0.0010332152168316259, 0.001037420105891176, 0.000901082418258952, 0.0016219483528661137, 0.0007779531437142505, 0.0008820533485565891, 0.0008820533485565891, 0.0008696543167143255], [0.0, 0.0, 0.0, 0.0007902525305593499, 0.000989457462085391, 0.0010201043746278589, 0.0010343808866818036, 0.0008940142201674197, 0.0007968197261041645, 0.0016461770165668453, 0.0007486602921088579, 0.0008143322475570033, 0.0008143322475570033, 0.0008022081942434995], [0.0, 0.0, 0.0, 0.00039177496446041394, 0.00023506497867624838, 0.0005093074537985381, 0.0005166076084158129, 0.0003955807784008865, 5.037106685919608e-05, 0.00011193570413154687, 0.0, 0.00025633276246124227, 0.00025633276246124227, 0.00025013324654011047], [0.0, 0.0, 0.0, 0.0007765362360670158, 0.0010101843070960295, 0.001017056309185118, 0.0010319954441613977, 0.0009607058920545911, 0.0008590002611360794, 0.001697384516004893, 0.0007834082381561045, 0.0008521282590469908, 0.0008521282590469908, 0.0008394414859594426], [0.0, 0.0, 0.0, 0.0, 0.0, 0.0, 0.0, 0.0, 0.0, 0.0, 0.0, 0.0, 0.0, 0.0], [0.0, 0.0, 0.0, 0.0, 0.0, 0.0, 0.0, 0.0, 0.0, 0.0007737055173256826, 0.0, 0.0, 0.0, 0.0], [0.0, 0.0, 0.0, 0.0, 0.0, 0.0, 0.0, 0.0, 0.0, 0.0005353129813397975, 0.0, 0.0, 0.0, 0.0], [0.0, 0.0, 0.0, 0.00039727908766025986, 0.0004637918760920681, 0.0005105305922873928, 0.0005175648472331775, 0.0005195907126575634, 0.000384695587146134, 0.001277045537890718, 0.00030559929820019987, 0.0004249627887913368, 0.0004249627887913368, 0.0004189890830527628], [0.0, 0.0, 0.0, 0.0007448930636567936, 0.0003913844910739085, 0.0010100244930939576, 0.0010264922837422287, 0.0010312350074489305, 0.00025250612327348934, 0.0006590409817438073, 0.0, 0.0005782390222962907, 0.0005782390222962907, 0.0005642540677765282], [0.0, 0.0, 0.0, 0.0003724465318283968, 0.0, 0.0005050122465469788, 0.0005132461418711143, 0.00023786076812362694, 0.0, 0.0006741913491402167, 0.0, 0.00021968032724793576, 0.00021968032724793576, 0.00021268784998805458], [0.0, 0.0, 0.0, 0.0008143322475570033, 0.0010857763300760044, 0.0010254554228495596, 0.0010385686635509606, 0.001042345276872964, 0.0010857763300760044, 0.0010857763300760044, 0.0010857763300760044, 0.0010133912414042707, 0.0010133912414042707, 0.0010022550739163117], [0.0, 0.0, 0.0, 0.0, 0.0, 0.0, 0.0, 0.0, 0.0, 0.00043431053203040176, 0.0, 0.0, 0.0, 0.0], [0.0, 0.0, 0.0, 0.0015670998578416557, 0.0019868587483349563, 0.0020372298151941524, 0.0020664304336632518, 0.002074840211782352, 0.0019868587483349563, 0.0022857270783661864, 0.0019252941110626056, 0.0019488006089302306, 0.0019488006089302306, 0.0019240025452457034], [0.0, 0.0, 0.0, 0.0, 0.0, 0.0, 0.0, 0.0, 0.0, 0.0004172483325577788, 0.0, 0.0, 0.0, 0.0], [0.0, 0.0, 0.0, 0.0, 0.0, 0.0, 0.0, 0.0, 0.0, 0.0002988683300312301, 0.0, 0.0, 0.0, 0.0], [0.0, 0.0, 0.0, 0.0003724465318283968, 0.0, 0.0005050122465469788, 0.0005132461418711143, 0.0005156175037244652, 0.0, 0.0, 0.0, 0.0, 0.0, 0.0], [0.0, 0.0, 0.0, 0.00039177496446041394, 0.00023506497867624838, 0.0005093074537985381, 0.0005166076084158129, 0.0003955807784008865, 0.00011193570413154687, 0.0011932346060422898, 0.0, 0.00013320348791654075, 0.00013320348791654075, 0.00012700397199540896], [0.0, 0.0, 0.0, 0.00039177496446041394, 0.0003581942532209499, 0.0005093074537985381, 0.0005166076084158129, 0.00045714541567323726, 0.00023506497867624838, 0.0014394931551316925, 0.00011193570413154687, 0.00031789739973359305, 0.00031789739973359305, 0.00031169788381246125], [0.0, 0.0, 0.0, 0.0, 0.0, 0.0, 0.0, 0.0, 0.0, 0.0003964346135393783, 0.0, 0.0, 0.0, 0.0], [0.0, 0.0, 0.0, 0.0, 0.0, 0.0, 0.0, 0.0, 0.0, 0.0, 0.0, 0.0, 0.0, 0.0]], "bootstrap_rate_of_adaptation": [2.3742451826751232e-05, 1.2736882392000137e-05, 1.4192572307152035e-05, 2.3935311012453056e-05, 0.0, 2.014996387614534e-06, 4.0186067913136775e-05, 3.570324477788864e-05, 0.0, 3.237426006165573e-06, 5.2450895578668646e-05, 3.846061298680248e-05, 3.1721100219712103e-05, 2.410750554231011e-05, 0.0, 2.1995916222300078e-05, 1.3930532089424998e-05, 3.287735929973625e-06, 0.0, 0.0, 6.901495616488643e-05, 3.7749033767009615e-05, 0.0, 2.000221473155231e-05, 2.0138419534633053e-05, 1.3052434778172446e-06, 9.23521328644277e-06, 1.585712263635361e-05, 2.4834278560239605e-06, 2.1179422470242075e-06, 3.9337625641936966e-05, 5.3303551401993314e-05, 0.0, 3.829123797548844e-06, 1.3644355070492863e-05, 9.832782034843846e-06, 1.2530912914830063e-06, 4.6005009961028365e-05, 2.6146761245479265e-06, 3.7213796425403445e-06, 1.6012668198267698e-06, 5.502059004353884e-06, 2.450775132246818e-05, 1.6347459903842658e-05, 3.6722385734693924e-06, 1.6502365983707857e-05, 4.309089671210017e-05, 4.905314063746689e-05, 6.973790274800527e-05, 0.0, 3.5772468347896526e-05, 1.1340430603855625e-05, 1.3428337612043698e-05, 6.854323422446357e-05, 4.3881751247484463e-05, 4.235884494048415e-06, 0.0, 3.5153474409370876e-06, 6.87434477688388e-07, 3.5153474409370876e-06, 7.867634336800297e-05, 6.818145005643558e-05, 1.7576737204685438e-06, 3.287735929973625e-06, 9.011190060344042e-05, 5.331385158810201e-06, 2.834339003635853e-05, 0.0, 1.8034896115659094e-05, 7.655840112097875e-05, 3.815571213066807e-06, 3.495339948537642e-05, 2.2609673105294924e-05, 2.508385687661023e-05, 4.474199772079134e-05, 6.045324183847327e-05, 2.4053772662632072e-06, 5.033295333164442e-05, 2.410750554231011e-05, 2.410750554231011e-05, 4.4457293865192235e-05, 4.1676926185794195e-05, 9.262903355432537e-06, 4.362665783676807e-05, 0.0, 3.773022943374251e-06, 2.6104869556344887e-06, 2.3218116476378158e-05, 2.374560433952738e-05, 1.0495408588146114e-05, 4.821501108462022e-05, 2.1179422470242075e-06, 9.251693183256369e-05, 2.0347373730339717e-06, 1.4574499483388235e-06, 2.014996387614534e-06, 1.1392956902355163e-05, 1.902648747213071e-05, 1.9332379812953523e-06, 0.0]}
