# Supplementary material for: A Bayesian approach to infer recombination patterns in coronaviruses
Source: Nat Commun. 2022 Jul 20;13:4186. doi: 10.1038/s41467-022-31749-8 (PMC9297283; doi:10.1038/s41467-022-31749-8)
Supplement: Supplementary file 6 — Source Data [file 41467_2022_31749_MOESM6_ESM.zip › Source_Figure3/229e_nucleocapsid_bhatt_analysis_bootstrapped.json]

{"cov": "229e", "gene": "nucleocapsid", "window": 3, "clade": null, "min_seqs": 2, "midfreq_high": 0.75, "midfreq_low": 0.15, "window_midpoint": [1992.5, 1993.5, 1994.5, 2004.5, 2005.5, 2006.5, 2007.5, 2008.5, 2009.5, 2010.5, 2011.5, 2012.5, 2013.5, 2014.5, 2015.5, 2016.5, 2017.5], "adaptive_substitutions": [0.0, 0.0, 0.0, 0.0, 0.0, 0.75, 0.8333333333333334, 0.8947368421052632, 0.9310344827586207, 0.9666666666666667, 1.0, 2.9130434782608696, 3.0, 3.0, 2.8, 2.8, 2.769230769230769], "adaptive_substitutions_per_codon": [0.0, 0.0, 0.0, 0.0, 0.0, 0.000641025641025641, 0.0007122507122507123, 0.0007647323436797121, 0.0007957559681697613, 0.0008262108262108262, 0.0008547008547008547, 0.002489780750650316, 0.002564102564102564, 0.002564102564102564, 0.002393162393162393, 0.002393162393162393, 0.002366863905325444], "rate_of_adaptation": 0.00011131847987978411, "bootstrap_adaptive_substitutions": [[0.0, 0.0, 0.0, 0.0, 0.0, 0.0, 0.0, 0.0, 0.0, 0.0, 0.0, 0.9565217391304348, 1.0, 1.0, 0.9333333333333333, 0.9333333333333333, 0.9230769230769231], [0.0, 0.0, 0.0, 0.0, 0.0, 2.25, 2.5, 2.6842105263157894, 2.793103448275862, 2.9, 3.0, 4.913043478260869, 5.0, 5.0, 4.666666666666667, 4.666666666666667, 4.615384615384616], [0.0, 0.0, 0.0, 0.0, 0.0, 0.0, 0.0, 0.0, 0.0, 0.0, 0.0, 3.8260869565217392, 4.0, 4.0, 3.7333333333333334, 3.7333333333333334, 3.6923076923076925], [0.0, 0.0, 0.0, 0.0, 0.0, 0.0, 0.0, 0.0, 0.0, 0.0, 0.0, 0.0, 0.0, 0.0, 0.0, 0.0, 0.0], [0.0, 0.0, 0.0, 0.0, 0.0, 0.75, 0.8333333333333334, 0.8947368421052632, 0.9310344827586207, 0.9666666666666667, 1.0, 1.9565217391304348, 2.0, 2.0, 1.8666666666666667, 1.8666666666666667, 1.8461538461538463], [0.0, 0.0, 0.0, 0.0, 0.0, 0.0, 0.0, 0.0, 0.0, 0.0, 0.0, 0.9565217391304348, 1.0, 1.0, 0.9333333333333333, 0.9333333333333333, 0.9230769230769231], [0.0, 0.0, 0.0, 0.0, 0.0, 0.75, 0.8333333333333334, 0.8947368421052632, 0.9310344827586207, 0.9666666666666667, 1.0, 1.0, 1.0, 1.0, 0.9333333333333333, 0.9333333333333333, 0.9230769230769231], [0.0, 0.0, 0.0, 0.0, 0.0, 1.5, 1.6666666666666667, 1.7894736842105263, 1.8620689655172413, 1.9333333333333333, 2.0, 5.826086956521739, 6.0, 6.0, 5.6000000000000005, 5.6000000000000005, 5.538461538461539], [0.0, 0.0, 0.0, 0.0, 0.0, 0.0, 0.0, 0.0, 0.0, 0.0, 0.0, 0.9565217391304348, 1.0, 1.0, 0.9333333333333333, 0.9333333333333333, 0.9230769230769231], [0.0, 0.0, 0.0, 0.0, 0.0, 0.0, 0.0, 0.0, 0.0, 0.0, 0.0, 1.9130434782608696, 2.0, 2.0, 1.8666666666666667, 1.8666666666666667, 1.8461538461538463], [0.0, 0.0, 0.0, 0.0, 0.0, 0.75, 0.8333333333333334, 0.8947368421052632, 0.9310344827586207, 0.9666666666666667, 1.0, 4.826086956521739, 5.0, 5.0, 4.666666666666667, 4.666666666666667, 4.615384615384616], [0.0, 0.0, 0.0, 0.0, 0.0, 0.75, 0.8333333333333334, 0.8947368421052632, 0.9310344827586207, 0.9666666666666667, 1.0, 3.8695652173913047, 4.0, 4.0, 3.7333333333333334, 3.7333333333333334, 3.6923076923076925], [0.0, 0.0, 0.0, 0.0, 0.0, 2.25, 2.5, 2.6842105263157894, 2.793103448275862, 2.9, 3.0, 3.0, 3.0, 3.0, 2.8, 2.8, 2.769230769230769], [0.0, 0.0, 0.0, 0.0, 0.0, 0.0, 0.0, 0.0, 0.0, 0.0, 0.0, 0.0, 0.0, 0.0, 0.0, 0.0, 0.0], [0.0, 0.0, 0.0, 0.0, 0.0, 0.75, 0.8333333333333334, 0.8947368421052632, 0.9310344827586207, 0.9666666666666667, 1.0, 1.9565217391304348, 2.0, 2.0, 1.8666666666666667, 1.8666666666666667, 1.8461538461538463], [0.0, 0.0, 0.0, 0.0, 0.0, 0.0, 0.0, 0.0, 0.0, 0.0, 0.0, 5.739130434782608, 6.0, 6.0, 5.6000000000000005, 5.6000000000000005, 5.538461538461539], [0.0, 0.0, 0.0, 0.0, 0.0, 0.0, 0.0, 0.0, 0.0, 0.0, 0.0, 3.8260869565217392, 4.0, 4.0, 3.7333333333333334, 3.7333333333333334, 3.6923076923076925], [0.0, 0.0, 0.0, 0.0, 0.0, 0.0, 0.0, 0.0, 0.0, 0.0, 0.0, 0.0, 0.0, 0.0, 0.0, 0.0, 0.0], [0.0, 0.0, 0.0, 0.0, 0.0, 0.0, 0.0, 0.0, 0.0, 0.0, 0.0, 2.8695652173913047, 3.0, 3.0, 2.8, 2.8, 2.769230769230769], [0.0, 0.0, 0.0, 0.0, 0.0, 0.0, 0.0, 0.0, 0.0, 0.0, 0.0, 1.9130434782608696, 2.0, 2.0, 1.8666666666666667, 1.8666666666666667, 1.8461538461538463], [0.0, 0.0, 0.0, 0.0, 0.0, 0.75, 0.8333333333333334, 0.8947368421052632, 0.9310344827586207, 0.9666666666666667, 1.0, 1.9565217391304348, 2.0, 2.0, 1.8666666666666667, 1.8666666666666667, 1.8461538461538463], [0.0, 0.0, 0.0, 0.0, 0.0, 0.75, 0.8333333333333334, 0.8947368421052632, 0.9310344827586207, 0.9666666666666667, 1.0, 1.9565217391304348, 2.0, 2.0, 1.8666666666666667, 1.8666666666666667, 1.8461538461538463], [0.0, 0.0, 0.0, 0.0, 0.0, 1.5, 1.6666666666666667, 1.7894736842105263, 1.8620689655172413, 1.9333333333333333, 2.0, 3.9130434782608696, 4.0, 4.0, 3.7333333333333334, 3.7333333333333334, 3.6923076923076925], [0.0, 0.0, 0.0, 0.0, 0.0, 0.0, 0.0, 0.0, 0.0, 0.0, 0.0, 1.9130434782608696, 2.0, 2.0, 1.8666666666666667, 1.8666666666666667, 1.8461538461538463], [0.0, 0.0, 0.0, 0.0, 0.0, 1.5, 1.6666666666666667, 1.7894736842105263, 1.8620689655172413, 1.9333333333333333, 2.0, 4.869565217391305, 5.0, 5.0, 4.666666666666667, 4.666666666666667, 4.615384615384616], [0.0, 0.0, 0.0, 0.0, 0.0, 0.0, 0.0, 0.0, 0.0, 0.0, 0.0, 0.0, 0.0, 0.0, 0.0, 0.0, 0.0], [0.0, 0.0, 0.0, 0.0, 0.0, 0.75, 0.8333333333333334, 0.8947368421052632, 0.9310344827586207, 0.9666666666666667, 1.0, 3.8695652173913047, 4.0, 4.0, 3.7333333333333334, 3.7333333333333334, 3.6923076923076925], [0.0, 0.0, 0.0, 0.0, 0.0, 0.75, 0.8333333333333334, 0.8947368421052632, 0.9310344827586207, 0.9666666666666667, 1.0, 1.0, 1.0, 1.0, 0.9333333333333333, 0.9333333333333333, 0.9230769230769231], [0.0, 0.0, 0.0, 0.0, 0.0, 1.5, 1.6666666666666667, 1.7894736842105263, 1.8620689655172413, 1.9333333333333333, 2.0, 4.869565217391305, 5.0, 5.0, 4.666666666666667, 4.666666666666667, 4.615384615384616], [0.0, 0.0, 0.0, 0.0, 0.0, 1.5, 1.6666666666666667, 1.7894736842105263, 1.8620689655172413, 1.9333333333333333, 2.0, 2.0, 2.0, 2.0, 1.8666666666666667, 1.8666666666666667, 1.8461538461538463], [0.0, 0.0, 0.0, 0.0, 0.0, 0.75, 0.8333333333333334, 0.8947368421052632, 0.9310344827586207, 0.9666666666666667, 1.0, 2.9130434782608696, 3.0, 3.0, 2.8, 2.8, 2.769230769230769], [0.0, 0.0, 0.0, 0.0, 0.0, 1.5, 1.6666666666666667, 1.7894736842105263, 1.8620689655172413, 1.9333333333333333, 2.0, 5.826086956521739, 6.0, 6.0, 5.6000000000000005, 5.6000000000000005, 5.538461538461539], [0.0, 0.0, 0.0, 0.0, 0.0, 0.0, 0.0, 0.0, 0.0, 0.0, 0.0, 1.9130434782608696, 2.0, 2.0, 1.8666666666666667, 1.8666666666666667, 1.8461538461538463], [0.0, 0.0, 0.0, 0.0, 0.0, 1.5, 1.6666666666666667, 1.7894736842105263, 1.8620689655172413, 1.9333333333333333, 2.0, 6.782608695652174, 7.0, 7.0, 6.533333333333334, 6.533333333333334, 6.461538461538463], [0.0, 0.0, 0.0, 0.0, 0.0, 0.0, 0.0, 0.0, 0.0, 0.0, 0.0, 0.9565217391304348, 1.0, 1.0, 0.9333333333333333, 0.9333333333333333, 0.9230769230769231], [0.0, 0.0, 0.0, 0.0, 0.0, 0.75, 0.8333333333333334, 0.8947368421052632, 0.9310344827586207, 0.9666666666666667, 1.0, 2.9130434782608696, 3.0, 3.0, 2.8, 2.8, 2.769230769230769], [0.0, 0.0, 0.0, 0.0, 0.0, 3.75, 4.166666666666667, 4.473684210526316, 4.655172413793103, 4.833333333333333, 5.0, 6.913043478260869, 7.0, 7.0, 6.533333333333334, 6.533333333333334, 6.461538461538463], [0.0, 0.0, 0.0, 0.0, 0.0, 0.0, 0.0, 0.0, 0.0, 0.0, 0.0, 1.9130434782608696, 2.0, 2.0, 1.8666666666666667, 1.8666666666666667, 1.8461538461538463], [0.0, 0.0, 0.0, 0.0, 0.0, 0.0, 0.0, 0.0, 0.0, 0.0, 0.0, 0.9565217391304348, 1.0, 1.0, 0.9333333333333333, 0.9333333333333333, 0.9230769230769231], [0.0, 0.0, 0.0, 0.0, 0.0, 0.0, 0.0, 0.0, 0.0, 0.0, 0.0, 1.9130434782608696, 2.0, 2.0, 1.8666666666666667, 1.8666666666666667, 1.8461538461538463], [0.0, 0.0, 0.0, 0.0, 0.0, 0.75, 0.8333333333333334, 0.8947368421052632, 0.9310344827586207, 0.9666666666666667, 1.0, 1.0, 1.0, 1.0, 0.9333333333333333, 0.9333333333333333, 0.9230769230769231], [0.0, 0.0, 0.0, 0.0, 0.0, 0.75, 0.8333333333333334, 0.8947368421052632, 0.9310344827586207, 0.9666666666666667, 1.0, 1.9565217391304348, 2.0, 2.0, 1.8666666666666667, 1.8666666666666667, 1.8461538461538463], [0.0, 0.0, 0.0, 0.0, 0.0, 0.0, 0.0, 0.0, 0.0, 0.0, 0.0, 0.0, 0.0, 0.0, 0.0, 0.0, 0.0], [0.0, 0.0, 0.0, 0.0, 0.0, 0.75, 0.8333333333333334, 0.8947368421052632, 0.9310344827586207, 0.9666666666666667, 1.0, 1.0, 1.0, 1.0, 0.9333333333333333, 0.9333333333333333, 0.9230769230769231], [0.0, 0.0, 0.0, 0.0, 0.0, 0.0, 0.0, 0.0, 0.0, 0.0, 0.0, 1.9130434782608696, 2.0, 2.0, 1.8666666666666667, 1.8666666666666667, 1.8461538461538463], [0.0, 0.0, 0.0, 0.0, 0.0, 1.5, 1.6666666666666667, 1.7894736842105263, 1.8620689655172413, 1.9333333333333333, 2.0, 4.869565217391305, 5.0, 5.0, 4.666666666666667, 4.666666666666667, 4.615384615384616], [0.0, 0.0, 0.0, 0.0, 0.0, 1.5, 1.6666666666666667, 1.7894736842105263, 1.8620689655172413, 1.9333333333333333, 2.0, 2.0, 2.0, 2.0, 1.8666666666666667, 1.8666666666666667, 1.8461538461538463], [0.0, 0.0, 0.0, 0.0, 0.0, 0.0, 0.0, 0.0, 0.0, 0.0, 0.0, 0.0, 0.0, 0.0, 0.0, 0.0, 0.0], [0.0, 0.0, 0.0, 0.0, 0.0, 2.25, 2.5, 2.6842105263157894, 2.793103448275862, 2.9, 3.0, 3.9565217391304346, 4.0, 4.0, 3.7333333333333334, 3.7333333333333334, 3.6923076923076925], [0.0, 0.0, 0.0, 0.0, 0.0, 0.75, 0.8333333333333334, 0.8947368421052632, 0.9310344827586207, 0.9666666666666667, 1.0, 1.9565217391304348, 2.0, 2.0, 1.8666666666666667, 1.8666666666666667, 1.8461538461538463], [0.0, 0.0, 0.0, 0.0, 0.0, 0.75, 0.8333333333333334, 0.8947368421052632, 0.9310344827586207, 0.9666666666666667, 1.0, 2.9130434782608696, 3.0, 3.0, 2.8, 2.8, 2.769230769230769], [0.0, 0.0, 0.0, 0.0, 0.0, 0.75, 0.8333333333333334, 0.8947368421052632, 0.9310344827586207, 0.9666666666666667, 1.0, 3.8695652173913047, 4.0, 4.0, 3.7333333333333334, 3.7333333333333334, 3.6923076923076925], [0.0, 0.0, 0.0, 0.0, 0.0, 0.0, 0.0, 0.0, 0.0, 0.0, 0.0, 0.0, 0.0, 0.0, 0.0, 0.0, 0.0], [0.0, 0.0, 0.0, 0.0, 0.0, 0.75, 0.8333333333333334, 0.8947368421052632, 0.9310344827586207, 0.9666666666666667, 1.0, 2.9130434782608696, 3.0, 3.0, 2.8, 2.8, 2.769230769230769], [0.0, 0.0, 0.0, 0.0, 0.0, 0.75, 0.8333333333333334, 0.8947368421052632, 0.9310344827586207, 0.9666666666666667, 1.0, 2.9130434782608696, 3.0, 3.0, 2.8, 2.8, 2.769230769230769], [0.0, 0.0, 0.0, 0.0, 0.0, 0.75, 0.8333333333333334, 0.8947368421052632, 0.9310344827586207, 0.9666666666666667, 1.0, 1.9565217391304348, 2.0, 2.0, 1.8666666666666667, 1.8666666666666667, 1.8461538461538463], [0.0, 0.0, 0.0, 0.0, 0.0, 0.75, 0.8333333333333334, 0.8947368421052632, 0.9310344827586207, 0.9666666666666667, 1.0, 1.9565217391304348, 2.0, 2.0, 1.8666666666666667, 1.8666666666666667, 1.8461538461538463], [0.0, 0.0, 0.0, 0.0, 0.0, 0.75, 0.8333333333333334, 0.8947368421052632, 0.9310344827586207, 0.9666666666666667, 1.0, 1.9565217391304348, 2.0, 2.0, 1.8666666666666667, 1.8666666666666667, 1.8461538461538463], [0.0, 0.0, 0.0, 0.0, 0.0, 0.75, 0.8333333333333334, 0.8947368421052632, 0.9310344827586207, 0.9666666666666667, 1.0, 1.9565217391304348, 2.0, 2.0, 1.8666666666666667, 1.8666666666666667, 1.8461538461538463], [0.0, 0.0, 0.0, 0.0, 0.0, 0.0, 0.0, 0.0, 0.0, 0.0, 0.0, 2.8695652173913047, 3.0, 3.0, 2.8, 2.8, 2.769230769230769], [0.0, 0.0, 0.0, 0.0, 0.0, 0.75, 0.8333333333333334, 0.8947368421052632, 0.9310344827586207, 0.9666666666666667, 1.0, 2.9130434782608696, 3.0, 3.0, 2.8, 2.8, 2.769230769230769], [0.0, 0.0, 0.0, 0.0, 0.0, 3.0, 3.3333333333333335, 3.5789473684210527, 3.7241379310344827, 3.8666666666666667, 4.0, 7.826086956521739, 8.0, 8.0, 7.466666666666668, 7.466666666666668, 7.384615384615386], [0.0, 0.0, 0.0, 0.0, 0.0, 0.75, 0.8333333333333334, 0.8947368421052632, 0.9310344827586207, 0.9666666666666667, 1.0, 7.695652173913043, 8.0, 8.0, 7.466666666666668, 7.466666666666668, 7.384615384615386], [0.0, 0.0, 0.0, 0.0, 0.0, 0.0, 0.0, 0.0, 0.0, 0.0, 0.0, 1.9130434782608696, 2.0, 2.0, 1.8666666666666667, 1.8666666666666667, 1.8461538461538463], [0.0, 0.0, 0.0, 0.0, 0.0, 0.0, 0.0, 0.0, 0.0, 0.0, 0.0, 3.8260869565217392, 4.0, 4.0, 3.7333333333333334, 3.7333333333333334, 3.6923076923076925], [0.0, 0.0, 0.0, 0.0, 0.0, 0.0, 0.0, 0.0, 0.0, 0.0, 0.0, 2.8695652173913047, 3.0, 3.0, 2.8, 2.8, 2.769230769230769], [0.0, 0.0, 0.0, 0.0, 0.0, 0.75, 0.8333333333333334, 0.8947368421052632, 0.9310344827586207, 0.9666666666666667, 1.0, 3.8695652173913047, 4.0, 4.0, 3.7333333333333334, 3.7333333333333334, 3.6923076923076925], [0.0, 0.0, 0.0, 0.0, 0.0, 0.0, 0.0, 0.0, 0.0, 0.0, 0.0, 1.9130434782608696, 2.0, 2.0, 1.8666666666666667, 1.8666666666666667, 1.8461538461538463], [0.0, 0.0, 0.0, 0.0, 0.0, 2.25, 2.5, 2.6842105263157894, 2.793103448275862, 2.9, 3.0, 3.9565217391304346, 4.0, 4.0, 3.7333333333333334, 3.7333333333333334, 3.6923076923076925], [0.0, 0.0, 0.0, 0.0, 0.0, 0.0, 0.0, 0.0, 0.0, 0.0, 0.0, 0.9565217391304348, 1.0, 1.0, 0.9333333333333333, 0.9333333333333333, 0.9230769230769231], [0.0, 0.0, 0.0, 0.0, 0.0, 0.75, 0.8333333333333334, 0.8947368421052632, 0.9310344827586207, 0.9666666666666667, 1.0, 3.8695652173913047, 4.0, 4.0, 3.7333333333333334, 3.7333333333333334, 3.6923076923076925], [0.0, 0.0, 0.0, 0.0, 0.0, 0.0, 0.0, 0.0, 0.0, 0.0, 0.0, 1.9130434782608696, 2.0, 2.0, 1.8666666666666667, 1.8666666666666667, 1.8461538461538463], [0.0, 0.0, 0.0, 0.0, 0.0, 1.5, 1.6666666666666667, 1.7894736842105263, 1.8620689655172413, 1.9333333333333333, 2.0, 3.9130434782608696, 4.0, 4.0, 3.7333333333333334, 3.7333333333333334, 3.6923076923076925], [0.0, 0.0, 0.0, 0.0, 0.0, 0.75, 0.8333333333333334, 0.8947368421052632, 0.9310344827586207, 0.9666666666666667, 1.0, 1.9565217391304348, 2.0, 2.0, 1.8666666666666667, 1.8666666666666667, 1.8461538461538463], [0.0, 0.0, 0.0, 0.0, 0.0, 0.75, 0.8333333333333334, 0.8947368421052632, 0.9310344827586207, 0.9666666666666667, 1.0, 3.8695652173913047, 4.0, 4.0, 3.7333333333333334, 3.7333333333333334, 3.6923076923076925], [0.0, 0.0, 0.0, 0.0, 0.0, 0.0, 0.0, 0.0, 0.0, 0.0, 0.0, 1.9130434782608696, 2.0, 2.0, 1.8666666666666667, 1.8666666666666667, 1.8461538461538463], [0.0, 0.0, 0.0, 0.0, 0.0, 0.75, 0.8333333333333334, 0.8947368421052632, 0.9310344827586207, 0.9666666666666667, 1.0, 1.9565217391304348, 2.0, 2.0, 1.8666666666666667, 1.8666666666666667, 1.8461538461538463], [0.0, 0.0, 0.0, 0.0, 0.0, 0.75, 0.8333333333333334, 0.8947368421052632, 0.9310344827586207, 0.9666666666666667, 1.0, 3.8695652173913047, 4.0, 4.0, 3.7333333333333334, 3.7333333333333334, 3.6923076923076925], [0.0, 0.0, 0.0, 0.0, 0.0, 0.75, 0.8333333333333334, 0.8947368421052632, 0.9310344827586207, 0.9666666666666667, 1.0, 1.9565217391304348, 2.0, 2.0, 1.8666666666666667, 1.8666666666666667, 1.8461538461538463], [0.0, 0.0, 0.0, 0.0, 0.0, 1.5, 1.6666666666666667, 1.7894736842105263, 1.8620689655172413, 1.9333333333333333, 2.0, 3.9130434782608696, 4.0, 4.0, 3.7333333333333334, 3.7333333333333334, 3.6923076923076925], [0.0, 0.0, 0.0, 0.0, 0.0, 0.75, 0.8333333333333334, 0.8947368421052632, 0.9310344827586207, 0.9666666666666667, 1.0, 5.782608695652174, 6.0, 6.0, 5.6000000000000005, 5.6000000000000005, 5.538461538461539], [0.0, 0.0, 0.0, 0.0, 0.0, 0.0, 0.0, 0.0, 0.0, 0.0, 0.0, 1.9130434782608696, 2.0, 2.0, 1.8666666666666667, 1.8666666666666667, 1.8461538461538463], [0.0, 0.0, 0.0, 0.0, 0.0, 1.5, 1.6666666666666667, 1.7894736842105263, 1.8620689655172413, 1.9333333333333333, 2.0, 5.826086956521739, 6.0, 6.0, 5.6000000000000005, 5.6000000000000005, 5.538461538461539], [0.0, 0.0, 0.0, 0.0, 0.0, 0.0, 0.0, 0.0, 0.0, 0.0, 0.0, 2.8695652173913047, 3.0, 3.0, 2.8, 2.8, 2.769230769230769], [0.0, 0.0, 0.0, 0.0, 0.0, 0.75, 0.8333333333333334, 0.8947368421052632, 0.9310344827586207, 0.9666666666666667, 1.0, 1.9565217391304348, 2.0, 2.0, 1.8666666666666667, 1.8666666666666667, 1.8461538461538463], [0.0, 0.0, 0.0, 0.0, 0.0, 0.0, 0.0, 0.0, 0.0, 0.0, 0.0, 0.9565217391304348, 1.0, 1.0, 0.9333333333333333, 0.9333333333333333, 0.9230769230769231], [0.0, 0.0, 0.0, 0.0, 0.0, 1.5, 1.6666666666666667, 1.7894736842105263, 1.8620689655172413, 1.9333333333333333, 2.0, 2.9565217391304346, 3.0, 3.0, 2.8, 2.8, 2.769230769230769], [0.0, 0.0, 0.0, 0.0, 0.0, 0.0, 0.0, 0.0, 0.0, 0.0, 0.0, 0.0, 0.0, 0.0, 0.0, 0.0, 0.0], [0.0, 0.0, 0.0, 0.0, 0.0, 1.5, 1.6666666666666667, 1.7894736842105263, 1.8620689655172413, 1.9333333333333333, 2.0, 4.869565217391305, 5.0, 5.0, 4.666666666666667, 4.666666666666667, 4.615384615384616], [0.0, 0.0, 0.0, 0.0, 0.0, 0.75, 0.8333333333333334, 0.8947368421052632, 0.9310344827586207, 0.9666666666666667, 1.0, 1.9565217391304348, 2.0, 2.0, 1.8666666666666667, 1.8666666666666667, 1.8461538461538463], [0.0, 0.0, 0.0, 0.0, 0.0, 1.5, 1.6666666666666667, 1.7894736842105263, 1.8620689655172413, 1.9333333333333333, 2.0, 3.9130434782608696, 4.0, 4.0, 3.7333333333333334, 3.7333333333333334, 3.6923076923076925], [0.0, 0.0, 0.0, 0.0, 0.0, 0.0, 0.0, 0.0, 0.0, 0.0, 0.0, 3.8260869565217392, 4.0, 4.0, 3.7333333333333334, 3.7333333333333334, 3.6923076923076925], [0.0, 0.0, 0.0, 0.0, 0.0, 0.0, 0.0, 0.0, 0.0, 0.0, 0.0, 3.8260869565217392, 4.0, 4.0, 3.7333333333333334, 3.7333333333333334, 3.6923076923076925], [0.0, 0.0, 0.0, 0.0, 0.0, 0.75, 0.8333333333333334, 0.8947368421052632, 0.9310344827586207, 0.9666666666666667, 1.0, 1.0, 1.0, 1.0, 0.9333333333333333, 0.9333333333333333, 0.9230769230769231], [0.0, 0.0, 0.0, 0.0, 0.0, 0.75, 0.8333333333333334, 0.8947368421052632, 0.9310344827586207, 0.9666666666666667, 1.0, 1.9565217391304348, 2.0, 2.0, 1.8666666666666667, 1.8666666666666667, 1.8461538461538463], [0.0, 0.0, 0.0, 0.0, 0.0, 1.5, 1.6666666666666667, 1.7894736842105263, 1.8620689655172413, 1.9333333333333333, 2.0, 2.9565217391304346, 3.0, 3.0, 2.8, 2.8, 2.769230769230769], [0.0, 0.0, 0.0, 0.0, 0.0, 0.0, 0.0, 0.0, 0.0, 0.0, 0.0, 1.9130434782608696, 2.0, 2.0, 1.8666666666666667, 1.8666666666666667, 1.8461538461538463], [0.0, 0.0, 0.0, 0.0, 0.0, 0.75, 0.8333333333333334, 0.8947368421052632, 0.9310344827586207, 0.9666666666666667, 1.0, 1.0, 1.0, 1.0, 0.9333333333333333, 0.9333333333333333, 0.9230769230769231], [0.0, 0.0, 0.0, 0.0, 0.0, 0.0, 0.0, 0.0, 0.0, 0.0, 0.0, 0.9565217391304348, 1.0, 1.0, 0.9333333333333333, 0.9333333333333333, 0.9230769230769231], [0.0, 0.0, 0.0, 0.0, 0.0, 0.0, 0.0, 0.0, 0.0, 0.0, 0.0, 1.9130434782608696, 2.0, 2.0, 1.8666666666666667, 1.8666666666666667, 1.8461538461538463]], "bootstrap_adaptive_substitutions_per_codon": [[0.0, 0.0, 0.0, 0.0, 0.0, 0.0, 0.0, 0.0, 0.0, 0.0, 0.0, 0.0008175399479747306, 0.0008547008547008547, 0.0008547008547008547, 0.0007977207977207978, 0.0007977207977207978, 0.0007889546351084813], [0.0, 0.0, 0.0, 0.0, 0.0, 0.0019230769230769232, 0.002136752136752137, 0.002294197031039136, 0.0023872679045092837, 0.0024786324786324784, 0.002564102564102564, 0.004199182460052025, 0.004273504273504274, 0.004273504273504274, 0.003988603988603989, 0.003988603988603989, 0.0039447731755424065], [0.0, 0.0, 0.0, 0.0, 0.0, 0.0, 0.0, 0.0, 0.0, 0.0, 0.0, 0.0032701597918989222, 0.003418803418803419, 0.003418803418803419, 0.003190883190883191, 0.003190883190883191, 0.0031558185404339254], [0.0, 0.0, 0.0, 0.0, 0.0, 0.0, 0.0, 0.0, 0.0, 0.0, 0.0, 0.0, 0.0, 0.0, 0.0, 0.0, 0.0], [0.0, 0.0, 0.0, 0.0, 0.0, 0.000641025641025641, 0.0007122507122507123, 0.0007647323436797121, 0.0007957559681697613, 0.0008262108262108262, 0.0008547008547008547, 0.0016722408026755853, 0.0017094017094017094, 0.0017094017094017094, 0.0015954415954415955, 0.0015954415954415955, 0.0015779092702169627], [0.0, 0.0, 0.0, 0.0, 0.0, 0.0, 0.0, 0.0, 0.0, 0.0, 0.0, 0.0008175399479747306, 0.0008547008547008547, 0.0008547008547008547, 0.0007977207977207978, 0.0007977207977207978, 0.0007889546351084813], [0.0, 0.0, 0.0, 0.0, 0.0, 0.000641025641025641, 0.0007122507122507123, 0.0007647323436797121, 0.0007957559681697613, 0.0008262108262108262, 0.0008547008547008547, 0.0008547008547008547, 0.0008547008547008547, 0.0008547008547008547, 0.0007977207977207978, 0.0007977207977207978, 0.0007889546351084813], [0.0, 0.0, 0.0, 0.0, 0.0, 0.001282051282051282, 0.0014245014245014246, 0.0015294646873594243, 0.0015915119363395225, 0.0016524216524216523, 0.0017094017094017094, 0.004979561501300632, 0.005128205128205128, 0.005128205128205128, 0.004786324786324787, 0.004786324786324787, 0.0047337278106508885], [0.0, 0.0, 0.0, 0.0, 0.0, 0.0, 0.0, 0.0, 0.0, 0.0, 0.0, 0.0008175399479747306, 0.0008547008547008547, 0.0008547008547008547, 0.0007977207977207978, 0.0007977207977207978, 0.0007889546351084813], [0.0, 0.0, 0.0, 0.0, 0.0, 0.0, 0.0, 0.0, 0.0, 0.0, 0.0, 0.0016350798959494611, 0.0017094017094017094, 0.0017094017094017094, 0.0015954415954415955, 0.0015954415954415955, 0.0015779092702169627], [0.0, 0.0, 0.0, 0.0, 0.0, 0.000641025641025641, 0.0007122507122507123, 0.0007647323436797121, 0.0007957559681697613, 0.0008262108262108262, 0.0008547008547008547, 0.004124860646599777, 0.004273504273504274, 0.004273504273504274, 0.003988603988603989, 0.003988603988603989, 0.0039447731755424065], [0.0, 0.0, 0.0, 0.0, 0.0, 0.000641025641025641, 0.0007122507122507123, 0.0007647323436797121, 0.0007957559681697613, 0.0008262108262108262, 0.0008547008547008547, 0.0033073206986250466, 0.003418803418803419, 0.003418803418803419, 0.003190883190883191, 0.003190883190883191, 0.0031558185404339254], [0.0, 0.0, 0.0, 0.0, 0.0, 0.0019230769230769232, 0.002136752136752137, 0.002294197031039136, 0.0023872679045092837, 0.0024786324786324784, 0.002564102564102564, 0.002564102564102564, 0.002564102564102564, 0.002564102564102564, 0.002393162393162393, 0.002393162393162393, 0.002366863905325444], [0.0, 0.0, 0.0, 0.0, 0.0, 0.0, 0.0, 0.0, 0.0, 0.0, 0.0, 0.0, 0.0, 0.0, 0.0, 0.0, 0.0], [0.0, 0.0, 0.0, 0.0, 0.0, 0.000641025641025641, 0.0007122507122507123, 0.0007647323436797121, 0.0007957559681697613, 0.0008262108262108262, 0.0008547008547008547, 0.0016722408026755853, 0.0017094017094017094, 0.0017094017094017094, 0.0015954415954415955, 0.0015954415954415955, 0.0015779092702169627], [0.0, 0.0, 0.0, 0.0, 0.0, 0.0, 0.0, 0.0, 0.0, 0.0, 0.0, 0.004905239687848383, 0.005128205128205128, 0.005128205128205128, 0.004786324786324787, 0.004786324786324787, 0.0047337278106508885], [0.0, 0.0, 0.0, 0.0, 0.0, 0.0, 0.0, 0.0, 0.0, 0.0, 0.0, 0.0032701597918989222, 0.003418803418803419, 0.003418803418803419, 0.003190883190883191, 0.003190883190883191, 0.0031558185404339254], [0.0, 0.0, 0.0, 0.0, 0.0, 0.0, 0.0, 0.0, 0.0, 0.0, 0.0, 0.0, 0.0, 0.0, 0.0, 0.0, 0.0], [0.0, 0.0, 0.0, 0.0, 0.0, 0.0, 0.0, 0.0, 0.0, 0.0, 0.0, 0.002452619843924192, 0.002564102564102564, 0.002564102564102564, 0.002393162393162393, 0.002393162393162393, 0.002366863905325444], [0.0, 0.0, 0.0, 0.0, 0.0, 0.0, 0.0, 0.0, 0.0, 0.0, 0.0, 0.0016350798959494611, 0.0017094017094017094, 0.0017094017094017094, 0.0015954415954415955, 0.0015954415954415955, 0.0015779092702169627], [0.0, 0.0, 0.0, 0.0, 0.0, 0.000641025641025641, 0.0007122507122507123, 0.0007647323436797121, 0.0007957559681697613, 0.0008262108262108262, 0.0008547008547008547, 0.0016722408026755853, 0.0017094017094017094, 0.0017094017094017094, 0.0015954415954415955, 0.0015954415954415955, 0.0015779092702169627], [0.0, 0.0, 0.0, 0.0, 0.0, 0.000641025641025641, 0.0007122507122507123, 0.0007647323436797121, 0.0007957559681697613, 0.0008262108262108262, 0.0008547008547008547, 0.0016722408026755853, 0.0017094017094017094, 0.0017094017094017094, 0.0015954415954415955, 0.0015954415954415955, 0.0015779092702169627], [0.0, 0.0, 0.0, 0.0, 0.0, 0.001282051282051282, 0.0014245014245014246, 0.0015294646873594243, 0.0015915119363395225, 0.0016524216524216523, 0.0017094017094017094, 0.0033444816053511705, 0.003418803418803419, 0.003418803418803419, 0.003190883190883191, 0.003190883190883191, 0.0031558185404339254], [0.0, 0.0, 0.0, 0.0, 0.0, 0.0, 0.0, 0.0, 0.0, 0.0, 0.0, 0.0016350798959494611, 0.0017094017094017094, 0.0017094017094017094, 0.0015954415954415955, 0.0015954415954415955, 0.0015779092702169627], [0.0, 0.0, 0.0, 0.0, 0.0, 0.001282051282051282, 0.0014245014245014246, 0.0015294646873594243, 0.0015915119363395225, 0.0016524216524216523, 0.0017094017094017094, 0.004162021553325902, 0.004273504273504274, 0.004273504273504274, 0.003988603988603989, 0.003988603988603989, 0.0039447731755424065], [0.0, 0.0, 0.0, 0.0, 0.0, 0.0, 0.0, 0.0, 0.0, 0.0, 0.0, 0.0, 0.0, 0.0, 0.0, 0.0, 0.0], [0.0, 0.0, 0.0, 0.0, 0.0, 0.000641025641025641, 0.0007122507122507123, 0.0007647323436797121, 0.0007957559681697613, 0.0008262108262108262, 0.0008547008547008547, 0.0033073206986250466, 0.003418803418803419, 0.003418803418803419, 0.003190883190883191, 0.003190883190883191, 0.0031558185404339254], [0.0, 0.0, 0.0, 0.0, 0.0, 0.000641025641025641, 0.0007122507122507123, 0.0007647323436797121, 0.0007957559681697613, 0.0008262108262108262, 0.0008547008547008547, 0.0008547008547008547, 0.0008547008547008547, 0.0008547008547008547, 0.0007977207977207978, 0.0007977207977207978, 0.0007889546351084813], [0.0, 0.0, 0.0, 0.0, 0.0, 0.001282051282051282, 0.0014245014245014246, 0.0015294646873594243, 0.0015915119363395225, 0.0016524216524216523, 0.0017094017094017094, 0.004162021553325902, 0.004273504273504274, 0.004273504273504274, 0.003988603988603989, 0.003988603988603989, 0.0039447731755424065], [0.0, 0.0, 0.0, 0.0, 0.0, 0.001282051282051282, 0.0014245014245014246, 0.0015294646873594243, 0.0015915119363395225, 0.0016524216524216523, 0.0017094017094017094, 0.0017094017094017094, 0.0017094017094017094, 0.0017094017094017094, 0.0015954415954415955, 0.0015954415954415955, 0.0015779092702169627], [0.0, 0.0, 0.0, 0.0, 0.0, 0.000641025641025641, 0.0007122507122507123, 0.0007647323436797121, 0.0007957559681697613, 0.0008262108262108262, 0.0008547008547008547, 0.002489780750650316, 0.002564102564102564, 0.002564102564102564, 0.002393162393162393, 0.002393162393162393, 0.002366863905325444], [0.0, 0.0, 0.0, 0.0, 0.0, 0.001282051282051282, 0.0014245014245014246, 0.0015294646873594243, 0.0015915119363395225, 0.0016524216524216523, 0.0017094017094017094, 0.004979561501300632, 0.005128205128205128, 0.005128205128205128, 0.004786324786324787, 0.004786324786324787, 0.0047337278106508885], [0.0, 0.0, 0.0, 0.0, 0.0, 0.0, 0.0, 0.0, 0.0, 0.0, 0.0, 0.0016350798959494611, 0.0017094017094017094, 0.0017094017094017094, 0.0015954415954415955, 0.0015954415954415955, 0.0015779092702169627], [0.0, 0.0, 0.0, 0.0, 0.0, 0.001282051282051282, 0.0014245014245014246, 0.0015294646873594243, 0.0015915119363395225, 0.0016524216524216523, 0.0017094017094017094, 0.005797101449275362, 0.005982905982905983, 0.005982905982905983, 0.005584045584045585, 0.005584045584045585, 0.00552268244575937], [0.0, 0.0, 0.0, 0.0, 0.0, 0.0, 0.0, 0.0, 0.0, 0.0, 0.0, 0.0008175399479747306, 0.0008547008547008547, 0.0008547008547008547, 0.0007977207977207978, 0.0007977207977207978, 0.0007889546351084813], [0.0, 0.0, 0.0, 0.0, 0.0, 0.000641025641025641, 0.0007122507122507123, 0.0007647323436797121, 0.0007957559681697613, 0.0008262108262108262, 0.0008547008547008547, 0.002489780750650316, 0.002564102564102564, 0.002564102564102564, 0.002393162393162393, 0.002393162393162393, 0.002366863905325444], [0.0, 0.0, 0.0, 0.0, 0.0, 0.003205128205128205, 0.0035612535612535613, 0.0038236617183985606, 0.003978779840848806, 0.0041310541310541305, 0.004273504273504274, 0.005908584169453735, 0.005982905982905983, 0.005982905982905983, 0.005584045584045585, 0.005584045584045585, 0.00552268244575937], [0.0, 0.0, 0.0, 0.0, 0.0, 0.0, 0.0, 0.0, 0.0, 0.0, 0.0, 0.0016350798959494611, 0.0017094017094017094, 0.0017094017094017094, 0.0015954415954415955, 0.0015954415954415955, 0.0015779092702169627], [0.0, 0.0, 0.0, 0.0, 0.0, 0.0, 0.0, 0.0, 0.0, 0.0, 0.0, 0.0008175399479747306, 0.0008547008547008547, 0.0008547008547008547, 0.0007977207977207978, 0.0007977207977207978, 0.0007889546351084813], [0.0, 0.0, 0.0, 0.0, 0.0, 0.0, 0.0, 0.0, 0.0, 0.0, 0.0, 0.0016350798959494611, 0.0017094017094017094, 0.0017094017094017094, 0.0015954415954415955, 0.0015954415954415955, 0.0015779092702169627], [0.0, 0.0, 0.0, 0.0, 0.0, 0.000641025641025641, 0.0007122507122507123, 0.0007647323436797121, 0.0007957559681697613, 0.0008262108262108262, 0.0008547008547008547, 0.0008547008547008547, 0.0008547008547008547, 0.0008547008547008547, 0.0007977207977207978, 0.0007977207977207978, 0.0007889546351084813], [0.0, 0.0, 0.0, 0.0, 0.0, 0.000641025641025641, 0.0007122507122507123, 0.0007647323436797121, 0.0007957559681697613, 0.0008262108262108262, 0.0008547008547008547, 0.0016722408026755853, 0.0017094017094017094, 0.0017094017094017094, 0.0015954415954415955, 0.0015954415954415955, 0.0015779092702169627], [0.0, 0.0, 0.0, 0.0, 0.0, 0.0, 0.0, 0.0, 0.0, 0.0, 0.0, 0.0, 0.0, 0.0, 0.0, 0.0, 0.0], [0.0, 0.0, 0.0, 0.0, 0.0, 0.000641025641025641, 0.0007122507122507123, 0.0007647323436797121, 0.0007957559681697613, 0.0008262108262108262, 0.0008547008547008547, 0.0008547008547008547, 0.0008547008547008547, 0.0008547008547008547, 0.0007977207977207978, 0.0007977207977207978, 0.0007889546351084813], [0.0, 0.0, 0.0, 0.0, 0.0, 0.0, 0.0, 0.0, 0.0, 0.0, 0.0, 0.0016350798959494611, 0.0017094017094017094, 0.0017094017094017094, 0.0015954415954415955, 0.0015954415954415955, 0.0015779092702169627], [0.0, 0.0, 0.0, 0.0, 0.0, 0.001282051282051282, 0.0014245014245014246, 0.0015294646873594243, 0.0015915119363395225, 0.0016524216524216523, 0.0017094017094017094, 0.004162021553325902, 0.004273504273504274, 0.004273504273504274, 0.003988603988603989, 0.003988603988603989, 0.0039447731755424065], [0.0, 0.0, 0.0, 0.0, 0.0, 0.001282051282051282, 0.0014245014245014246, 0.0015294646873594243, 0.0015915119363395225, 0.0016524216524216523, 0.0017094017094017094, 0.0017094017094017094, 0.0017094017094017094, 0.0017094017094017094, 0.0015954415954415955, 0.0015954415954415955, 0.0015779092702169627], [0.0, 0.0, 0.0, 0.0, 0.0, 0.0, 0.0, 0.0, 0.0, 0.0, 0.0, 0.0, 0.0, 0.0, 0.0, 0.0, 0.0], [0.0, 0.0, 0.0, 0.0, 0.0, 0.0019230769230769232, 0.002136752136752137, 0.002294197031039136, 0.0023872679045092837, 0.0024786324786324784, 0.002564102564102564, 0.0033816425120772944, 0.003418803418803419, 0.003418803418803419, 0.003190883190883191, 0.003190883190883191, 0.0031558185404339254], [0.0, 0.0, 0.0, 0.0, 0.0, 0.000641025641025641, 0.0007122507122507123, 0.0007647323436797121, 0.0007957559681697613, 0.0008262108262108262, 0.0008547008547008547, 0.0016722408026755853, 0.0017094017094017094, 0.0017094017094017094, 0.0015954415954415955, 0.0015954415954415955, 0.0015779092702169627], [0.0, 0.0, 0.0, 0.0, 0.0, 0.000641025641025641, 0.0007122507122507123, 0.0007647323436797121, 0.0007957559681697613, 0.0008262108262108262, 0.0008547008547008547, 0.002489780750650316, 0.002564102564102564, 0.002564102564102564, 0.002393162393162393, 0.002393162393162393, 0.002366863905325444], [0.0, 0.0, 0.0, 0.0, 0.0, 0.000641025641025641, 0.0007122507122507123, 0.0007647323436797121, 0.0007957559681697613, 0.0008262108262108262, 0.0008547008547008547, 0.0033073206986250466, 0.003418803418803419, 0.003418803418803419, 0.003190883190883191, 0.003190883190883191, 0.0031558185404339254], [0.0, 0.0, 0.0, 0.0, 0.0, 0.0, 0.0, 0.0, 0.0, 0.0, 0.0, 0.0, 0.0, 0.0, 0.0, 0.0, 0.0], [0.0, 0.0, 0.0, 0.0, 0.0, 0.000641025641025641, 0.0007122507122507123, 0.0007647323436797121, 0.0007957559681697613, 0.0008262108262108262, 0.0008547008547008547, 0.002489780750650316, 0.002564102564102564, 0.002564102564102564, 0.002393162393162393, 0.002393162393162393, 0.002366863905325444], [0.0, 0.0, 0.0, 0.0, 0.0, 0.000641025641025641, 0.0007122507122507123, 0.0007647323436797121, 0.0007957559681697613, 0.0008262108262108262, 0.0008547008547008547, 0.002489780750650316, 0.002564102564102564, 0.002564102564102564, 0.002393162393162393, 0.002393162393162393, 0.002366863905325444], [0.0, 0.0, 0.0, 0.0, 0.0, 0.000641025641025641, 0.0007122507122507123, 0.0007647323436797121, 0.0007957559681697613, 0.0008262108262108262, 0.0008547008547008547, 0.0016722408026755853, 0.0017094017094017094, 0.0017094017094017094, 0.0015954415954415955, 0.0015954415954415955, 0.0015779092702169627], [0.0, 0.0, 0.0, 0.0, 0.0, 0.000641025641025641, 0.0007122507122507123, 0.0007647323436797121, 0.0007957559681697613, 0.0008262108262108262, 0.0008547008547008547, 0.0016722408026755853, 0.0017094017094017094, 0.0017094017094017094, 0.0015954415954415955, 0.0015954415954415955, 0.0015779092702169627], [0.0, 0.0, 0.0, 0.0, 0.0, 0.000641025641025641, 0.0007122507122507123, 0.0007647323436797121, 0.0007957559681697613, 0.0008262108262108262, 0.0008547008547008547, 0.0016722408026755853, 0.0017094017094017094, 0.0017094017094017094, 0.0015954415954415955, 0.0015954415954415955, 0.0015779092702169627], [0.0, 0.0, 0.0, 0.0, 0.0, 0.000641025641025641, 0.0007122507122507123, 0.0007647323436797121, 0.0007957559681697613, 0.0008262108262108262, 0.0008547008547008547, 0.0016722408026755853, 0.0017094017094017094, 0.0017094017094017094, 0.0015954415954415955, 0.0015954415954415955, 0.0015779092702169627], [0.0, 0.0, 0.0, 0.0, 0.0, 0.0, 0.0, 0.0, 0.0, 0.0, 0.0, 0.002452619843924192, 0.002564102564102564, 0.002564102564102564, 0.002393162393162393, 0.002393162393162393, 0.002366863905325444], [0.0, 0.0, 0.0, 0.0, 0.0, 0.000641025641025641, 0.0007122507122507123, 0.0007647323436797121, 0.0007957559681697613, 0.0008262108262108262, 0.0008547008547008547, 0.002489780750650316, 0.002564102564102564, 0.002564102564102564, 0.002393162393162393, 0.002393162393162393, 0.002366863905325444], [0.0, 0.0, 0.0, 0.0, 0.0, 0.002564102564102564, 0.002849002849002849, 0.0030589293747188486, 0.003183023872679045, 0.0033048433048433047, 0.003418803418803419, 0.006688963210702341, 0.006837606837606838, 0.006837606837606838, 0.006381766381766383, 0.006381766381766383, 0.006311637080867852], [0.0, 0.0, 0.0, 0.0, 0.0, 0.000641025641025641, 0.0007122507122507123, 0.0007647323436797121, 0.0007957559681697613, 0.0008262108262108262, 0.0008547008547008547, 0.006577480490523969, 0.006837606837606838, 0.006837606837606838, 0.006381766381766383, 0.006381766381766383, 0.006311637080867852], [0.0, 0.0, 0.0, 0.0, 0.0, 0.0, 0.0, 0.0, 0.0, 0.0, 0.0, 0.0016350798959494611, 0.0017094017094017094, 0.0017094017094017094, 0.0015954415954415955, 0.0015954415954415955, 0.0015779092702169627], [0.0, 0.0, 0.0, 0.0, 0.0, 0.0, 0.0, 0.0, 0.0, 0.0, 0.0, 0.0032701597918989222, 0.003418803418803419, 0.003418803418803419, 0.003190883190883191, 0.003190883190883191, 0.0031558185404339254], [0.0, 0.0, 0.0, 0.0, 0.0, 0.0, 0.0, 0.0, 0.0, 0.0, 0.0, 0.002452619843924192, 0.002564102564102564, 0.002564102564102564, 0.002393162393162393, 0.002393162393162393, 0.002366863905325444], [0.0, 0.0, 0.0, 0.0, 0.0, 0.000641025641025641, 0.0007122507122507123, 0.0007647323436797121, 0.0007957559681697613, 0.0008262108262108262, 0.0008547008547008547, 0.0033073206986250466, 0.003418803418803419, 0.003418803418803419, 0.003190883190883191, 0.003190883190883191, 0.0031558185404339254], [0.0, 0.0, 0.0, 0.0, 0.0, 0.0, 0.0, 0.0, 0.0, 0.0, 0.0, 0.0016350798959494611, 0.0017094017094017094, 0.0017094017094017094, 0.0015954415954415955, 0.0015954415954415955, 0.0015779092702169627], [0.0, 0.0, 0.0, 0.0, 0.0, 0.0019230769230769232, 0.002136752136752137, 0.002294197031039136, 0.0023872679045092837, 0.0024786324786324784, 0.002564102564102564, 0.0033816425120772944, 0.003418803418803419, 0.003418803418803419, 0.003190883190883191, 0.003190883190883191, 0.0031558185404339254], [0.0, 0.0, 0.0, 0.0, 0.0, 0.0, 0.0, 0.0, 0.0, 0.0, 0.0, 0.0008175399479747306, 0.0008547008547008547, 0.0008547008547008547, 0.0007977207977207978, 0.0007977207977207978, 0.0007889546351084813], [0.0, 0.0, 0.0, 0.0, 0.0, 0.000641025641025641, 0.0007122507122507123, 0.0007647323436797121, 0.0007957559681697613, 0.0008262108262108262, 0.0008547008547008547, 0.0033073206986250466, 0.003418803418803419, 0.003418803418803419, 0.003190883190883191, 0.003190883190883191, 0.0031558185404339254], [0.0, 0.0, 0.0, 0.0, 0.0, 0.0, 0.0, 0.0, 0.0, 0.0, 0.0, 0.0016350798959494611, 0.0017094017094017094, 0.0017094017094017094, 0.0015954415954415955, 0.0015954415954415955, 0.0015779092702169627], [0.0, 0.0, 0.0, 0.0, 0.0, 0.001282051282051282, 0.0014245014245014246, 0.0015294646873594243, 0.0015915119363395225, 0.0016524216524216523, 0.0017094017094017094, 0.0033444816053511705, 0.003418803418803419, 0.003418803418803419, 0.003190883190883191, 0.003190883190883191, 0.0031558185404339254], [0.0, 0.0, 0.0, 0.0, 0.0, 0.000641025641025641, 0.0007122507122507123, 0.0007647323436797121, 0.0007957559681697613, 0.0008262108262108262, 0.0008547008547008547, 0.0016722408026755853, 0.0017094017094017094, 0.0017094017094017094, 0.0015954415954415955, 0.0015954415954415955, 0.0015779092702169627], [0.0, 0.0, 0.0, 0.0, 0.0, 0.000641025641025641, 0.0007122507122507123, 0.0007647323436797121, 0.0007957559681697613, 0.0008262108262108262, 0.0008547008547008547, 0.0033073206986250466, 0.003418803418803419, 0.003418803418803419, 0.003190883190883191, 0.003190883190883191, 0.0031558185404339254], [0.0, 0.0, 0.0, 0.0, 0.0, 0.0, 0.0, 0.0, 0.0, 0.0, 0.0, 0.0016350798959494611, 0.0017094017094017094, 0.0017094017094017094, 0.0015954415954415955, 0.0015954415954415955, 0.0015779092702169627], [0.0, 0.0, 0.0, 0.0, 0.0, 0.000641025641025641, 0.0007122507122507123, 0.0007647323436797121, 0.0007957559681697613, 0.0008262108262108262, 0.0008547008547008547, 0.0016722408026755853, 0.0017094017094017094, 0.0017094017094017094, 0.0015954415954415955, 0.0015954415954415955, 0.0015779092702169627], [0.0, 0.0, 0.0, 0.0, 0.0, 0.000641025641025641, 0.0007122507122507123, 0.0007647323436797121, 0.0007957559681697613, 0.0008262108262108262, 0.0008547008547008547, 0.0033073206986250466, 0.003418803418803419, 0.003418803418803419, 0.003190883190883191, 0.003190883190883191, 0.0031558185404339254], [0.0, 0.0, 0.0, 0.0, 0.0, 0.000641025641025641, 0.0007122507122507123, 0.0007647323436797121, 0.0007957559681697613, 0.0008262108262108262, 0.0008547008547008547, 0.0016722408026755853, 0.0017094017094017094, 0.0017094017094017094, 0.0015954415954415955, 0.0015954415954415955, 0.0015779092702169627], [0.0, 0.0, 0.0, 0.0, 0.0, 0.001282051282051282, 0.0014245014245014246, 0.0015294646873594243, 0.0015915119363395225, 0.0016524216524216523, 0.0017094017094017094, 0.0033444816053511705, 0.003418803418803419, 0.003418803418803419, 0.003190883190883191, 0.003190883190883191, 0.0031558185404339254], [0.0, 0.0, 0.0, 0.0, 0.0, 0.000641025641025641, 0.0007122507122507123, 0.0007647323436797121, 0.0007957559681697613, 0.0008262108262108262, 0.0008547008547008547, 0.004942400594574507, 0.005128205128205128, 0.005128205128205128, 0.004786324786324787, 0.004786324786324787, 0.0047337278106508885], [0.0, 0.0, 0.0, 0.0, 0.0, 0.0, 0.0, 0.0, 0.0, 0.0, 0.0, 0.0016350798959494611, 0.0017094017094017094, 0.0017094017094017094, 0.0015954415954415955, 0.0015954415954415955, 0.0015779092702169627], [0.0, 0.0, 0.0, 0.0, 0.0, 0.001282051282051282, 0.0014245014245014246, 0.0015294646873594243, 0.0015915119363395225, 0.0016524216524216523, 0.0017094017094017094, 0.004979561501300632, 0.005128205128205128, 0.005128205128205128, 0.004786324786324787, 0.004786324786324787, 0.0047337278106508885], [0.0, 0.0, 0.0, 0.0, 0.0, 0.0, 0.0, 0.0, 0.0, 0.0, 0.0, 0.002452619843924192, 0.002564102564102564, 0.002564102564102564, 0.002393162393162393, 0.002393162393162393, 0.002366863905325444], [0.0, 0.0, 0.0, 0.0, 0.0, 0.000641025641025641, 0.0007122507122507123, 0.0007647323436797121, 0.0007957559681697613, 0.0008262108262108262, 0.0008547008547008547, 0.0016722408026755853, 0.0017094017094017094, 0.0017094017094017094, 0.0015954415954415955, 0.0015954415954415955, 0.0015779092702169627], [0.0, 0.0, 0.0, 0.0, 0.0, 0.0, 0.0, 0.0, 0.0, 0.0, 0.0, 0.0008175399479747306, 0.0008547008547008547, 0.0008547008547008547, 0.0007977207977207978, 0.0007977207977207978, 0.0007889546351084813], [0.0, 0.0, 0.0, 0.0, 0.0, 0.001282051282051282, 0.0014245014245014246, 0.0015294646873594243, 0.0015915119363395225, 0.0016524216524216523, 0.0017094017094017094, 0.0025269416573764397, 0.002564102564102564, 0.002564102564102564, 0.002393162393162393, 0.002393162393162393, 0.002366863905325444], [0.0, 0.0, 0.0, 0.0, 0.0, 0.0, 0.0, 0.0, 0.0, 0.0, 0.0, 0.0, 0.0, 0.0, 0.0, 0.0, 0.0], [0.0, 0.0, 0.0, 0.0, 0.0, 0.001282051282051282, 0.0014245014245014246, 0.0015294646873594243, 0.0015915119363395225, 0.0016524216524216523, 0.0017094017094017094, 0.004162021553325902, 0.004273504273504274, 0.004273504273504274, 0.003988603988603989, 0.003988603988603989, 0.0039447731755424065], [0.0, 0.0, 0.0, 0.0, 0.0, 0.000641025641025641, 0.0007122507122507123, 0.0007647323436797121, 0.0007957559681697613, 0.0008262108262108262, 0.0008547008547008547, 0.0016722408026755853, 0.0017094017094017094, 0.0017094017094017094, 0.0015954415954415955, 0.0015954415954415955, 0.0015779092702169627], [0.0, 0.0, 0.0, 0.0, 0.0, 0.001282051282051282, 0.0014245014245014246, 0.0015294646873594243, 0.0015915119363395225, 0.0016524216524216523, 0.0017094017094017094, 0.0033444816053511705, 0.003418803418803419, 0.003418803418803419, 0.003190883190883191, 0.003190883190883191, 0.0031558185404339254], [0.0, 0.0, 0.0, 0.0, 0.0, 0.0, 0.0, 0.0, 0.0, 0.0, 0.0, 0.0032701597918989222, 0.003418803418803419, 0.003418803418803419, 0.003190883190883191, 0.003190883190883191, 0.0031558185404339254], [0.0, 0.0, 0.0, 0.0, 0.0, 0.0, 0.0, 0.0, 0.0, 0.0, 0.0, 0.0032701597918989222, 0.003418803418803419, 0.003418803418803419, 0.003190883190883191, 0.003190883190883191, 0.0031558185404339254], [0.0, 0.0, 0.0, 0.0, 0.0, 0.000641025641025641, 0.0007122507122507123, 0.0007647323436797121, 0.0007957559681697613, 0.0008262108262108262, 0.0008547008547008547, 0.0008547008547008547, 0.0008547008547008547, 0.0008547008547008547, 0.0007977207977207978, 0.0007977207977207978, 0.0007889546351084813], [0.0, 0.0, 0.0, 0.0, 0.0, 0.000641025641025641, 0.0007122507122507123, 0.0007647323436797121, 0.0007957559681697613, 0.0008262108262108262, 0.0008547008547008547, 0.0016722408026755853, 0.0017094017094017094, 0.0017094017094017094, 0.0015954415954415955, 0.0015954415954415955, 0.0015779092702169627], [0.0, 0.0, 0.0, 0.0, 0.0, 0.001282051282051282, 0.0014245014245014246, 0.0015294646873594243, 0.0015915119363395225, 0.0016524216524216523, 0.0017094017094017094, 0.0025269416573764397, 0.002564102564102564, 0.002564102564102564, 0.002393162393162393, 0.002393162393162393, 0.002366863905325444], [0.0, 0.0, 0.0, 0.0, 0.0, 0.0, 0.0, 0.0, 0.0, 0.0, 0.0, 0.0016350798959494611, 0.0017094017094017094, 0.0017094017094017094, 0.0015954415954415955, 0.0015954415954415955, 0.0015779092702169627], [0.0, 0.0, 0.0, 0.0, 0.0, 0.000641025641025641, 0.0007122507122507123, 0.0007647323436797121, 0.0007957559681697613, 0.0008262108262108262, 0.0008547008547008547, 0.0008547008547008547, 0.0008547008547008547, 0.0008547008547008547, 0.0007977207977207978, 0.0007977207977207978, 0.0007889546351084813], [0.0, 0.0, 0.0, 0.0, 0.0, 0.0, 0.0, 0.0, 0.0, 0.0, 0.0, 0.0008175399479747306, 0.0008547008547008547, 0.0008547008547008547, 0.0007977207977207978, 0.0007977207977207978, 0.0007889546351084813], [0.0, 0.0, 0.0, 0.0, 0.0, 0.0, 0.0, 0.0, 0.0, 0.0, 0.0, 0.0016350798959494611, 0.0017094017094017094, 0.0017094017094017094, 0.0015954415954415955, 0.0015954415954415955, 0.0015779092702169627]], "bootstrap_rate_of_adaptation": [3.5114770804164165e-05, 0.00019349635642269567, 0.00014045908321665666, 0.0, 7.620370907561996e-05, 3.5114770804164165e-05, 4.108893827145578e-05, 0.00022263695975956825, 3.5114770804164165e-05, 7.022954160832833e-05, 0.00018154802148811244, 0.00014643325068394828, 0.0001232668148143673, 0.0, 7.620370907561996e-05, 0.00021068862482498502, 0.00014045908321665666, 0.0, 0.00010534431241249248, 7.022954160832833e-05, 7.620370907561996e-05, 7.620370907561996e-05, 0.00015240741815123992, 7.022954160832833e-05, 0.00018752218895540403, 0.0, 0.00014643325068394828, 4.108893827145578e-05, 0.00018752218895540403, 8.217787654291156e-05, 0.00011131847987978411, 0.00022263695975956825, 7.022954160832833e-05, 0.0002577517305637324, 3.5114770804164165e-05, 0.00011131847987978411, 0.00027567423296560715, 7.022954160832833e-05, 3.5114770804164165e-05, 7.022954160832833e-05, 4.108893827145578e-05, 7.620370907561996e-05, 0.0, 4.108893827145578e-05, 7.022954160832833e-05, 0.00018752218895540403, 8.217787654291156e-05, 0.0, 0.00015838158561853148, 7.620370907561996e-05, 0.00011131847987978411, 0.00014643325068394828, 0.0, 0.00011131847987978411, 0.00011131847987978411, 7.620370907561996e-05, 7.620370907561996e-05, 7.620370907561996e-05, 7.620370907561996e-05, 0.00010534431241249248, 0.00011131847987978411, 0.00030481483630247984, 0.000286892333900605, 7.022954160832833e-05, 0.00014045908321665666, 0.00010534431241249248, 0.00014643325068394828, 7.022954160832833e-05, 0.00015838158561853148, 3.5114770804164165e-05, 0.00014643325068394828, 7.022954160832833e-05, 0.00015240741815123992, 7.620370907561996e-05, 0.00014643325068394828, 7.022954160832833e-05, 7.620370907561996e-05, 0.00014643325068394828, 7.620370907561996e-05, 0.00015240741815123992, 0.0002166627922922766, 7.022954160832833e-05, 0.00022263695975956825, 0.00010534431241249248, 7.620370907561996e-05, 3.5114770804164165e-05, 0.0001172926473470757, 0.0, 0.00018752218895540403, 7.620370907561996e-05, 0.00015240741815123992, 0.00014045908321665666, 0.00014045908321665666, 4.108893827145578e-05, 7.620370907561996e-05, 0.0001172926473470757, 7.022954160832833e-05, 4.108893827145578e-05, 3.5114770804164165e-05, 7.022954160832833e-05]}
