# Supplementary material for: A Bayesian approach to infer recombination patterns in coronaviruses
Source: Nat Commun. 2022 Jul 20;13:4186. doi: 10.1038/s41467-022-31749-8 (PMC9297283; doi:10.1038/s41467-022-31749-8)
Supplement: Supplementary file 6 — Source Data [file 41467_2022_31749_MOESM6_ESM.zip › Source_Figure3/229e_s1_bhatt_analysis_bootstrapped.json]

{"cov": "229e", "gene": "s1", "window": 3, "clade": null, "min_seqs": 3, "midfreq_high": 0.75, "midfreq_low": 0.15, "window_midpoint": [1992.5, 1993.5, 1994.5, 2006.5, 2007.5, 2008.5, 2009.5, 2010.5, 2011.5, 2012.5, 2013.5, 2014.5, 2015.5, 2016.5, 2017.5], "adaptive_substitutions": [0.0, 0.0, 0.0, 8.751428571428571, 9.214285714285714, 9.056493506493506, 9.080769230769231, 9.080769230769231, 12.708035714285714, 16.005194805194805, 14.9, 17.168571428571425, 17.900000000000002, 17.900000000000002, 17.81098901098901], "adaptive_substitutions_per_codon": [0.0, 0.0, 0.0, 0.005352555701179554, 0.0056356487549148095, 0.005539139759323245, 0.005553987297106563, 0.005553987297106563, 0.0077724989078200085, 0.00978910997259621, 0.009113149847094801, 0.010500655307994756, 0.010948012232415904, 0.010948012232415904, 0.010893571260543739], "rate_of_adaptation": 0.0004689023282042302, "bootstrap_adaptive_substitutions": [[0.0, 0.0, 0.0, 12.21860465116279, 12.720930232558139, 12.60676532769556, 12.62432915921288, 12.62432915921288, 15.48546511627907, 18.323467230443974, 17.209302325581394, 19.95813953488372, 18.711627906976744, 18.711627906976744, 18.59570661896243], [0.0, 0.0, 0.0, 6.474418604651163, 6.976744186046512, 6.862579281183932, 6.880143112701252, 6.880143112701252, 12.662790697674419, 13.264270613107822, 12.720930232558139, 13.969767441860466, 14.632558139534884, 14.632558139534884, 14.561717352415029], [0.0, 0.0, 0.0, 10.4, 11.0, 10.818181818181818, 10.846153846153847, 10.846153846153847, 14.4375, 15.0, 14.0, 14.5, 14.466666666666669, 14.466666666666669, 14.384615384615387], [0.0, 0.0, 0.0, 6.958139534883721, 7.209302325581396, 7.232558139534884, 7.232558139534884, 7.232558139534884, 9.895348837209303, 13.327695560253702, 13.441860465116278, 15.446511627906975, 17.10697674418605, 17.10697674418605, 17.152057245080506], [0.0, 0.0, 0.0, 7.222857142857143, 7.685714285714286, 7.527922077922078, 7.552197802197803, 7.552197802197803, 9.179464285714285, 12.687012987012986, 12.214285714285714, 12.797142857142857, 11.911428571428573, 11.911428571428573, 11.816483516483519], [0.0, 0.0, 0.0, 15.0, 16.0, 15.727272727272728, 15.76923076923077, 15.76923076923077, 16.8125, 19.454545454545453, 20.0, 19.5, 21.06666666666667, 21.06666666666667, 21.0], [0.0, 0.0, 0.0, 6.271428571428571, 6.271428571428571, 6.218831168831169, 6.226923076923077, 6.226923076923077, 9.258928571428571, 12.16883116883117, 10.485714285714286, 12.642857142857142, 12.182857142857145, 12.182857142857145, 12.08791208791209], [0.0, 0.0, 0.0, 17.469767441860466, 18.976744186046513, 18.577167019027485, 18.638640429338103, 18.638640429338103, 19.976744186046513, 21.551797040169134, 20.46511627906977, 22.713953488372095, 22.46046511627907, 22.46046511627907, 22.305903398926656], [0.0, 0.0, 0.0, 8.548387096774194, 9.201612903225806, 9.00366568914956, 9.034119106699752, 9.034119106699752, 11.201612903225806, 15.12316715542522, 14.935483870967742, 14.451612903225808, 17.024193548387096, 17.024193548387096, 16.940446650124073], [0.0, 0.0, 0.0, 7.6, 8.0, 7.909090909090909, 7.923076923076923, 7.923076923076923, 15.4375, 12.0, 12.0, 16.0, 17.733333333333334, 17.733333333333334, 17.76923076923077], [0.0, 0.0, 0.0, 10.205714285714286, 10.9, 10.742207792207793, 10.766483516483516, 10.766483516483516, 14.815178571428572, 18.376623376623378, 13.8, 19.197142857142854, 19.271428571428572, 19.271428571428572, 19.182417582417585], [0.0, 0.0, 0.0, 6.734883720930233, 7.488372093023256, 7.3171247357293865, 7.343470483005367, 7.343470483005367, 13.075581395348836, 17.57505285412262, 15.488372093023255, 16.986046511627904, 16.98139534883721, 16.98139534883721, 16.94275491949911], [0.0, 0.0, 0.0, 7.72093023255814, 7.72093023255814, 7.976744186046512, 7.976744186046512, 7.976744186046512, 11.171511627906977, 12.52431289640592, 12.209302325581396, 14.209302325581396, 15.120930232558141, 15.120930232558141, 15.146690518783544], [0.0, 0.0, 0.0, 10.0, 10.0, 10.0, 10.0, 10.0, 14.0, 18.727272727272727, 20.0, 20.8, 21.06666666666667, 21.06666666666667, 21.0], [0.0, 0.0, 0.0, 9.437113402061856, 9.65979381443299, 9.609184629803186, 9.616970658207771, 9.616970658207771, 14.65979381443299, 21.522024367385193, 22.54639175257732, 23.596907216494845, 23.35876288659794, 23.35876288659794, 23.176050753370344], [0.0, 0.0, 0.0, 3.9767441860465116, 3.9767441860465116, 4.232558139534884, 4.232558139534884, 4.232558139534884, 6.662790697674419, 7.295983086680762, 6.209302325581396, 9.953488372093023, 11.288372093023256, 11.288372093023256, 11.243291592128802], [0.0, 0.0, 0.0, 3.697674418604651, 3.697674418604651, 3.6405919661733614, 3.6493738819320214, 3.6493738819320214, 4.462209302325581, 5.469344608879492, 5.441860465116279, 5.186046511627907, 5.446511627906976, 5.446511627906976, 5.407871198568873], [0.0, 0.0, 0.0, 8.95813953488372, 9.209302325581396, 9.152219873150107, 9.161001788908766, 9.161001788908766, 13.659883720930234, 19.158562367864693, 16.441860465116278, 22.688372093023254, 21.186046511627907, 21.186046511627907, 20.99284436493739], [0.0, 0.0, 0.0, 11.972093023255814, 12.976744186046512, 12.634249471458777, 12.686940966010734, 12.686940966010734, 15.42732558139535, 19.866807610993657, 19.46511627906977, 21.197674418604652, 22.790697674418606, 22.790697674418606, 22.62969588550984], [0.0, 0.0, 0.0, 7.7302325581395355, 8.232558139534884, 8.061310782241016, 8.087656529516995, 8.087656529516995, 16.683139534883722, 19.921775898520085, 18.72093023255814, 25.97674418604651, 28.632558139534886, 28.632558139534886, 28.368515205724513], [0.0, 0.0, 0.0, 9.8, 10.0, 9.90909090909091, 9.923076923076923, 9.923076923076923, 11.5625, 17.727272727272727, 17.0, 18.2, 15.333333333333336, 15.333333333333336, 15.30769230769231], [0.0, 0.0, 0.0, 11.210309278350516, 11.43298969072165, 11.331771321462043, 11.347343378271214, 11.347343378271214, 16.015463917525775, 20.01593252108716, 21.31958762886598, 22.647422680412372, 22.09690721649485, 22.09690721649485, 22.062648691514674], [0.0, 0.0, 0.0, 6.5442622950819676, 7.016393442622951, 6.90909090909091, 6.9255989911727625, 6.9255989911727625, 11.5, 11.226527570789866, 10.475409836065573, 12.378688524590164, 13.711475409836067, 13.711475409836067, 13.656998738965953], [0.0, 0.0, 0.0, 8.878350515463918, 9.54639175257732, 9.343955014058107, 9.375099127676448, 9.375099127676448, 10.337628865979381, 13.623242736644798, 13.31958762886598, 13.43298969072165, 16.24536082474227, 16.24536082474227, 16.233941316415546], [0.0, 0.0, 0.0, 4.6819672131147545, 4.918032786885246, 4.757078986587183, 4.781841109709962, 4.781841109709962, 5.918032786885246, 7.093889716840536, 7.557377049180328, 7.0442622950819676, 6.344262295081967, 6.344262295081967, 6.283732660781841], [0.0, 0.0, 0.0, 12.8, 13.0, 12.954545454545455, 12.961538461538462, 12.961538461538462, 18.5, 18.818181818181817, 14.0, 20.0, 21.200000000000003, 21.200000000000003, 21.153846153846153], [0.0, 0.0, 0.0, 16.218604651162792, 16.72093023255814, 16.54968287526427, 16.57602862254025, 16.57602862254025, 24.99418604651163, 28.866807610993657, 21.697674418604652, 31.706976744186044, 31.62325581395349, 31.62325581395349, 31.436493738819323], [0.0, 0.0, 0.0, 8.210309278350516, 8.43298969072165, 8.382380506091847, 8.390166534496432, 8.390166534496432, 14.458762886597938, 19.902530459231492, 18.20618556701031, 21.534020618556703, 19.354639175257734, 19.354639175257734, 19.206185567010312], [0.0, 0.0, 0.0, 14.227906976744187, 15.232558139534884, 14.947145877378436, 14.991055456171736, 14.991055456171736, 17.761627906976745, 19.547568710359407, 18.72093023255814, 19.732558139534884, 24.558139534883722, 24.558139534883722, 24.49373881932022], [0.0, 0.0, 0.0, 5.846357615894041, 6.490066225165563, 6.34376881396749, 6.366276107997963, 6.366276107997963, 9.490066225165563, 10.514750150511741, 10.490066225165563, 13.417218543046358, 16.20264900662252, 16.20264900662252, 16.169638308711157], [0.0, 0.0, 0.0, 5.976744186046512, 5.976744186046512, 5.976744186046512, 5.976744186046512, 5.976744186046512, 12.42732558139535, 12.291754756871036, 9.720930232558139, 14.95813953488372, 17.72093023255814, 17.72093023255814, 17.624329159212884], [0.0, 0.0, 0.0, 9.445901639344262, 9.918032786885245, 9.810730253353205, 9.827238335435057, 9.827238335435057, 13.69672131147541, 18.84053651266766, 16.37704918032787, 20.87704918032787, 21.37704918032787, 21.37704918032787, 21.195460277427493], [0.0, 0.0, 0.0, 6.215189873417722, 6.443037974683545, 6.339470655926353, 6.355404089581305, 6.355404089581305, 9.44620253164557, 15.060989643268126, 13.164556962025317, 15.348101265822784, 17.08860759493671, 17.08860759493671, 16.98928919182084], [0.0, 0.0, 0.0, 13.2, 14.0, 13.772727272727273, 13.807692307692307, 13.807692307692307, 14.8125, 20.727272727272727, 21.0, 20.6, 23.533333333333335, 23.533333333333335, 23.53846153846154], [0.0, 0.0, 0.0, 4.874226804123711, 5.319587628865979, 5.117150890346767, 5.148295003965107, 5.148295003965107, 10.832474226804123, 10.914714151827555, 9.206185567010309, 12.596907216494847, 13.354639175257734, 13.354639175257734, 13.206185567010312], [0.0, 0.0, 0.0, 7.210309278350516, 7.43298969072165, 7.28116213683224, 7.304520222045995, 7.304520222045995, 11.38917525773196, 16.307403936269914, 13.206185567010309, 16.983505154639175, 16.354639175257734, 16.354639175257734, 16.206185567010312], [0.0, 0.0, 0.0, 7.195348837209303, 7.6976744186046515, 7.583509513742073, 7.601073345259393, 7.601073345259393, 9.697674418604652, 13.327695560253702, 11.44186046511628, 13.176744186046513, 15.441860465116278, 15.441860465116278, 15.441860465116278], [0.0, 0.0, 0.0, 7.99609756097561, 8.839024390243903, 8.647450110864746, 8.676923076923076, 8.676923076923076, 8.839024390243903, 11.103325942350333, 11.678048780487805, 11.12439024390244, 12.11609756097561, 12.11609756097561, 12.029643527204504], [0.0, 0.0, 0.0, 5.232558139534884, 5.232558139534884, 4.947145877378436, 4.991055456171734, 4.991055456171734, 5.232558139534884, 7.0359408033826645, 6.465116279069767, 7.209302325581396, 7.800000000000001, 7.800000000000001, 7.754919499105547], [0.0, 0.0, 0.0, 5.991752577319588, 6.65979381443299, 6.50796626054358, 6.531324345757335, 6.531324345757335, 8.381443298969073, 10.73664479850047, 9.31958762886598, 11.93298969072165, 13.581443298969074, 13.581443298969074, 13.518636003172087], [0.0, 0.0, 0.0, 8.706976744186047, 9.209302325581396, 9.038054968287527, 9.064400715563508, 9.064400715563508, 14.424418604651162, 20.67019027484144, 20.697674418604652, 22.693023255813955, 19.697674418604656, 19.697674418604656, 19.504472271914135], [0.0, 0.0, 0.0, 11.4, 12.0, 11.818181818181818, 11.846153846153847, 11.846153846153847, 16.875, 22.90909090909091, 21.0, 23.0, 26.400000000000002, 26.400000000000002, 26.30769230769231], [0.0, 0.0, 0.0, 9.111475409836066, 9.819672131147541, 9.605067064083457, 9.638083228247163, 9.638083228247163, 12.524590163934427, 16.566318926974667, 14.278688524590164, 16.90327868852459, 17.3016393442623, 17.3016393442623, 17.277427490542248], [0.0, 0.0, 0.0, 7.711627906976744, 8.465116279069768, 8.293868921775898, 8.320214669051879, 8.320214669051879, 9.837209302325583, 17.414376321353068, 15.441860465116278, 18.441860465116278, 19.190697674418608, 19.190697674418608, 19.055456171735244], [0.0, 0.0, 0.0, 6.437113402061856, 6.65979381443299, 6.50796626054358, 6.531324345757335, 6.531324345757335, 10.685567010309278, 13.141518275538894, 11.43298969072165, 13.210309278350516, 17.28453608247423, 17.28453608247423, 17.176050753370344], [0.0, 0.0, 0.0, 6.222950819672131, 6.459016393442623, 6.351713859910581, 6.368221941992434, 6.368221941992434, 11.721311475409836, 14.171385991058122, 11.278688524590164, 17.48688524590164, 17.35737704918033, 17.35737704918033, 17.187894073139976], [0.0, 0.0, 0.0, 5.474418604651163, 5.976744186046512, 5.805496828752643, 5.831842576028622, 5.831842576028622, 8.034883720930232, 11.807610993657505, 9.465116279069768, 11.965116279069768, 12.632558139534884, 12.632558139534884, 12.561717352415029], [0.0, 0.0, 0.0, 7.421192052980132, 7.635761589403973, 7.586995785671282, 7.594498217014773, 7.594498217014773, 11.367549668874172, 14.929560505719447, 15.344370860927153, 18.486092715231788, 16.70331125827815, 16.70331125827815, 16.582272032603157], [0.0, 0.0, 0.0, 10.579150579150578, 10.787644787644787, 10.74025974025974, 10.747549747549748, 10.747549747549748, 14.396718146718147, 20.46086346086346, 20.7027027027027, 20.828185328185327, 19.092664092664094, 19.092664092664094, 18.985743985743987], [0.0, 0.0, 0.0, 7.210309278350516, 7.43298969072165, 7.28116213683224, 7.304520222045996, 7.304520222045996, 11.737113402061855, 15.90253045923149, 15.31958762886598, 18.81958762886598, 18.206185567010312, 18.206185567010312, 18.03489294210944], [0.0, 0.0, 0.0, 4.530973451327434, 5.2477876106194685, 5.030571198712792, 5.063989108236896, 5.063989108236896, 10.127765486725663, 12.813354786806114, 12.858407079646017, 12.747787610619469, 12.29203539823009, 12.29203539823009, 12.144996596324031], [0.0, 0.0, 0.0, 5.42741935483871, 5.645161290322581, 5.595674486803519, 5.603287841191067, 5.603287841191067, 10.168850806451612, 10.873900293255131, 10.379032258064516, 13.201612903225806, 12.81451612903226, 12.81451612903226, 12.714019851116625], [0.0, 0.0, 0.0, 9.751428571428571, 10.214285714285714, 10.056493506493506, 10.080769230769231, 10.080769230769231, 11.924999999999999, 14.583116883116883, 12.057142857142857, 13.937142857142858, 14.28857142857143, 14.28857142857143, 14.324175824175825], [0.0, 0.0, 0.0, 6.488372093023256, 6.488372093023256, 6.3742071881606766, 6.391771019677996, 6.391771019677996, 13.311046511627907, 21.46511627906977, 19.46511627906977, 24.474418604651163, 22.30232558139535, 22.30232558139535, 22.044722719141326], [0.0, 0.0, 0.0, 10.057142857142857, 10.057142857142857, 10.004545454545454, 10.012637362637363, 10.012637362637363, 14.550892857142857, 15.215584415584416, 13.742857142857144, 18.122857142857143, 16.44, 16.44, 16.345054945054947], [0.0, 0.0, 0.0, 8.962790697674418, 9.465116279069768, 9.350951374207188, 9.368515205724508, 9.368515205724508, 15.601744186046513, 21.67019027484144, 21.953488372093023, 24.2, 21.613953488372093, 21.613953488372093, 21.407871198568877], [0.0, 0.0, 0.0, 10.724590163934428, 11.196721311475411, 11.089418777943369, 11.105926860025221, 11.105926860025221, 15.16393442622951, 19.90909090909091, 19.19672131147541, 20.41967213114754, 21.93770491803279, 21.93770491803279, 21.834804539722576], [0.0, 0.0, 0.0, 17.878350515463918, 18.54639175257732, 18.293345829428304, 18.332275971451228, 18.332275971451228, 18.54639175257732, 21.73664479850047, 20.432989690721648, 21.432989690721648, 25.28453608247423, 25.28453608247423, 25.26169706582078], [0.0, 0.0, 0.0, 4.0, 4.0, 3.9545454545454546, 3.9615384615384617, 3.9615384615384617, 6.75, 10.90909090909091, 10.0, 13.0, 13.933333333333335, 13.933333333333335, 13.923076923076925], [0.0, 0.0, 0.0, 16.437142857142856, 16.9, 16.68961038961039, 16.72197802197802, 16.72197802197802, 19.68303571428571, 23.637662337662334, 19.9, 25.437142857142856, 25.35714285714286, 25.35714285714286, 25.386813186813193], [0.0, 0.0, 0.0, 7.371428571428572, 7.371428571428572, 7.318831168831169, 7.3269230769230775, 7.3269230769230775, 13.371428571428572, 16.741558441558443, 17.214285714285715, 19.825714285714284, 18.211428571428574, 18.211428571428574, 18.057142857142857], [0.0, 0.0, 0.0, 7.9917525773195885, 8.65979381443299, 8.457357075913777, 8.488501189532117, 8.488501189532117, 12.103092783505154, 14.939081537019682, 11.43298969072165, 14.101030927835051, 14.581443298969074, 14.581443298969074, 14.518636003172087], [0.0, 0.0, 0.0, 6.8, 7.0, 6.909090909090909, 6.923076923076923, 6.923076923076923, 11.25, 15.272727272727273, 13.0, 15.6, 14.200000000000001, 14.200000000000001, 14.153846153846155], [0.0, 0.0, 0.0, 11.465116279069766, 12.720930232558139, 12.378435517970402, 12.43112701252236, 12.43112701252236, 18.25, 14.720930232558139, 13.209302325581396, 16.209302325581394, 22.032558139534885, 22.032558139534885, 22.08407871198569], [0.0, 0.0, 0.0, 15.493023255813952, 15.744186046511627, 15.572938689217759, 15.599284436493738, 15.599284436493738, 18.430232558139537, 23.890063424947147, 21.72093023255814, 25.23720930232558, 23.483720930232558, 23.483720930232558, 23.329159212880143], [0.0, 0.0, 0.0, 7.140000000000001, 7.371428571428572, 7.266233766233767, 7.282417582417583, 7.282417582417583, 10.648214285714285, 14.162337662337663, 13.057142857142857, 15.594285714285714, 14.28857142857143, 14.28857142857143, 14.235164835164836], [0.0, 0.0, 0.0, 3.2325581395348837, 3.2325581395348837, 3.175475687103594, 3.184257602862254, 3.184257602862254, 6.232558139534884, 7.31923890063425, 6.720930232558139, 9.730232558139535, 9.56279069767442, 9.56279069767442, 9.45974955277281], [0.0, 0.0, 0.0, 8.716279069767442, 9.720930232558139, 9.378435517970402, 9.431127012522362, 9.431127012522362, 11.406976744186046, 15.579281183932347, 14.720930232558139, 15.965116279069768, 17.13023255813954, 17.13023255813954, 17.078711985688734], [0.0, 0.0, 0.0, 8.751428571428571, 9.214285714285714, 9.056493506493506, 9.080769230769231, 9.080769230769231, 15.9125, 24.375324675324677, 23.742857142857144, 27.974285714285713, 24.202857142857145, 24.202857142857145, 24.030769230769234], [0.0, 0.0, 0.0, 9.90857142857143, 10.371428571428572, 10.161038961038962, 10.193406593406594, 10.193406593406594, 11.371428571428572, 13.52987012987013, 14.214285714285714, 14.214285714285714, 14.677142857142858, 14.677142857142858, 14.570329670329672], [0.0, 0.0, 0.0, 17.0, 18.0, 17.681818181818183, 17.73076923076923, 17.73076923076923, 22.3125, 25.272727272727273, 24.0, 26.3, 25.0, 25.0, 24.846153846153847], [0.0, 0.0, 0.0, 14.976744186046512, 14.976744186046512, 14.919661733615222, 14.928443649373882, 14.928443649373882, 18.662790697674417, 21.60676532769556, 20.97674418604651, 23.71627906976744, 26.46976744186047, 26.46976744186047, 26.431127012522364], [0.0, 0.0, 0.0, 2.9835051546391753, 3.2061855670103094, 3.155576382380506, 3.163362410785091, 3.163362410785091, 5.927835051546392, 10.991565135895033, 9.97938144329897, 11.538144329896907, 10.389690721649487, 10.389690721649487, 10.34972244250595], [0.0, 0.0, 0.0, 7.202061855670102, 8.092783505154639, 7.789128397375821, 7.83584456780333, 7.83584456780333, 12.092783505154639, 14.169634489222119, 14.97938144329897, 14.029896907216497, 15.569072164948457, 15.569072164948457, 15.523394131641558], [0.0, 0.0, 0.0, 5.743362831858407, 6.221238938053097, 6.00402252614642, 6.037440435670524, 6.037440435670524, 11.623893805309734, 11.221238938053098, 7.831858407079646, 11.526548672566372, 14.592920353982304, 14.592920353982304, 14.55616065350579], [0.0, 0.0, 0.0, 3.7685714285714287, 4.0, 3.8422077922077924, 3.8664835164835165, 3.8664835164835165, 9.9875, 14.58051948051948, 12.842857142857143, 15.88, 14.531428571428574, 14.531428571428574, 14.41868131868132], [0.0, 0.0, 0.0, 13.202649006622517, 14.490066225165563, 14.099939795304035, 14.159959246051962, 14.159959246051962, 18.02069536423841, 18.90487658037327, 17.417218543046356, 19.990066225165563, 20.41721854304636, 20.41721854304636, 20.25216505348956], [0.0, 0.0, 0.0, 6.849180327868853, 7.557377049180328, 7.3964232488822645, 7.421185372005044, 7.421185372005044, 12.114754098360656, 16.269746646795827, 16.19672131147541, 17.87704918032787, 20.062295081967214, 20.062295081967214, 19.923076923076927], [0.0, 0.0, 0.0, 9.8, 10.0, 9.863636363636363, 9.884615384615385, 9.884615384615385, 12.75, 16.727272727272727, 16.0, 19.3, 19.933333333333337, 19.933333333333337, 19.846153846153847], [0.0, 0.0, 0.0, 9.76082474226804, 10.206185567010309, 10.0543580131209, 10.077716098334655, 10.077716098334655, 12.649484536082474, 14.25866916588566, 11.75257731958763, 15.25257731958763, 16.123711340206185, 16.123711340206185, 16.009516256938937], [0.0, 0.0, 0.0, 6.469767441860465, 6.720930232558139, 6.663847780126851, 6.67262969588551, 6.67262969588551, 8.171511627906977, 12.323467230443974, 11.465116279069768, 12.96279069767442, 11.711627906976744, 11.711627906976744, 11.692307692307693], [0.0, 0.0, 0.0, 5.0, 5.0, 5.0, 5.0, 5.0, 9.625, 11.09090909090909, 11.0, 15.0, 14.333333333333334, 14.333333333333334, 14.230769230769232], [0.0, 0.0, 0.0, 13.227906976744187, 14.232558139534884, 13.947145877378436, 13.991055456171736, 13.991055456171736, 16.91860465116279, 24.236786469344608, 25.97674418604651, 28.223255813953486, 26.38604651162791, 26.38604651162791, 26.141323792486585], [0.0, 0.0, 0.0, 10.327835051546392, 10.77319587628866, 10.469540768509841, 10.516256938937351, 10.516256938937351, 16.00773195876289, 18.534208059981257, 14.206185567010309, 21.210309278350515, 21.839175257731963, 21.839175257731963, 21.747819191118165], [0.0, 0.0, 0.0, 7.982857142857143, 8.214285714285714, 8.056493506493506, 8.080769230769231, 8.080769230769231, 10.214285714285714, 14.005194805194805, 11.9, 13.937142857142858, 14.900000000000002, 14.900000000000002, 14.900000000000002], [0.0, 0.0, 0.0, 10.47906976744186, 11.232558139534884, 10.775898520084569, 10.846153846153847, 10.846153846153847, 16.232558139534884, 15.547568710359409, 14.976744186046512, 18.474418604651163, 17.893023255813958, 17.893023255813958, 17.686940966010738], [0.0, 0.0, 0.0, 11.982300884955754, 12.221238938053098, 12.004022526146422, 12.037440435670526, 12.037440435670526, 19.325221238938052, 21.551086082059534, 21.63716814159292, 24.63716814159292, 24.805309734513276, 24.805309734513276, 24.707283866575906], [0.0, 0.0, 0.0, 13.774193548387096, 14.64516129032258, 14.397727272727273, 14.435794044665013, 14.435794044665013, 17.964717741935484, 20.873900293255133, 18.379032258064516, 19.661290322580644, 22.306451612903228, 22.306451612903228, 22.211538461538463], [0.0, 0.0, 0.0, 1.7023255813953493, 1.9534883720930236, 1.8393234672304446, 1.8568872987477645, 1.8568872987477645, 5.404069767441861, 6.784355179704018, 6.186046511627907, 9.44186046511628, 11.488372093023258, 11.488372093023258, 11.391771019677998], [0.0, 0.0, 0.0, 3.065714285714286, 3.5285714285714285, 3.4233766233766234, 3.4395604395604398, 3.4395604395604398, 6.660714285714286, 9.687012987012988, 6.5285714285714285, 10.982857142857142, 10.757142857142858, 10.757142857142858, 10.63846153846154], [0.0, 0.0, 0.0, 14.309734513274337, 15.026548672566372, 14.809332260659694, 14.842750170183798, 14.842750170183798, 17.80254424778761, 18.573612228479483, 15.247787610619469, 20.70353982300885, 21.327433628318587, 21.327433628318587, 21.247787610619472], [0.0, 0.0, 0.0, 8.90857142857143, 9.371428571428572, 9.266233766233766, 9.282417582417583, 9.282417582417583, 11.371428571428572, 12.583116883116883, 12.057142857142857, 12.937142857142858, 13.365714285714287, 13.365714285714287, 13.413186813186815], [0.0, 0.0, 0.0, 16.483720930232558, 17.488372093023255, 17.03171247357294, 17.101967799642217, 17.101967799642217, 22.38953488372093, 25.83509513742072, 22.72093023255814, 26.469767441860466, 26.218604651162792, 26.218604651162792, 26.044722719141326], [0.0, 0.0, 0.0, 5.0, 5.0, 4.909090909090909, 4.923076923076923, 4.923076923076923, 10.625, 13.727272727272727, 15.0, 17.8, 16.06666666666667, 16.06666666666667, 15.923076923076925], [0.0, 0.0, 0.0, 6.437142857142858, 6.9, 6.794805194805195, 6.810989010989012, 6.810989010989012, 9.9, 9.322077922077924, 9.585714285714285, 11.242857142857144, 13.971428571428573, 13.971428571428573, 13.852747252747255], [0.0, 0.0, 0.0, 13.20662251655629, 13.635761589403973, 13.44069837447321, 13.470708099847172, 13.470708099847172, 16.43460264900662, 18.709813365442503, 18.417218543046356, 20.06092715231788, 19.70331125827815, 19.70331125827815, 19.582272032603157], [0.0, 0.0, 0.0, 6.0983606557377055, 6.0983606557377055, 6.044709388971684, 6.0529634300126105, 6.0529634300126105, 8.360655737704919, 13.810730253353205, 14.098360655737705, 14.501639344262294, 14.311475409836067, 14.311475409836067, 14.190416141235815], [0.0, 0.0, 0.0, 10.6, 11.0, 10.863636363636363, 10.884615384615385, 10.884615384615385, 13.75, 16.90909090909091, 17.0, 19.3, 20.0, 20.0, 19.923076923076927], [0.0, 0.0, 0.0, 6.976744186046512, 6.976744186046512, 6.9196617336152215, 6.928443649373882, 6.928443649373882, 10.741279069767442, 11.295983086680762, 11.953488372093023, 13.953488372093023, 14.204651162790698, 14.204651162790698, 14.146690518783544], [0.0, 0.0, 0.0, 5.725581395348837, 5.976744186046512, 5.862579281183933, 5.880143112701253, 5.880143112701253, 10.799418604651162, 15.095137420718817, 12.953488372093023, 16.96511627906977, 21.120930232558145, 21.120930232558145, 21.146690518783544]], "bootstrap_adaptive_substitutions_per_codon": [[0.0, 0.0, 0.0, 0.007473152691842685, 0.007780385463338311, 0.007710559833452943, 0.007721302238050691, 0.007721302238050691, 0.009471232487020838, 0.011207013596601818, 0.010525567171609415, 0.012206813171182704, 0.011444420738212077, 0.011444420738212077, 0.011373520867866931], [0.0, 0.0, 0.0, 0.0039598890548325156, 0.004267121826328142, 0.004197296196442772, 0.004208038601040521, 0.004208038601040521, 0.0077448261147855775, 0.008112703738903868, 0.007780385463338311, 0.008544200270251049, 0.008949576843752223, 0.008949576843752223, 0.008906249145207969], [0.0, 0.0, 0.0, 0.00636085626911315, 0.00672782874617737, 0.006616624965248818, 0.006633733239237827, 0.006633733239237827, 0.008830275229357799, 0.009174311926605505, 0.00856269113149847, 0.008868501529051987, 0.008848114169215087, 0.008848114169215087, 0.008797929898847331], [0.0, 0.0, 0.0, 0.004255742834791267, 0.00440935922053908, 0.0044235829599601735, 0.0044235829599601735, 0.0044235829599601735, 0.006052201123675415, 0.008151495755506851, 0.008221321385392218, 0.009447407723490505, 0.010462982718156605, 0.010462982718156605, 0.010490554889957496], [0.0, 0.0, 0.0, 0.004417649628658803, 0.004700742682394059, 0.004604233686802494, 0.004619081224585812, 0.004619081224585812, 0.00561435124508519, 0.007759640970650144, 0.0074705111402359105, 0.00782699868938401, 0.007285277413717781, 0.007285277413717781, 0.007227207043720807], [0.0, 0.0, 0.0, 0.009174311926605505, 0.009785932721712538, 0.009619127050319712, 0.009644789461303224, 0.009644789461303224, 0.010282874617737003, 0.011898804559355018, 0.012232415902140673, 0.011926605504587157, 0.01288481141692151, 0.01288481141692151, 0.012844036697247707], [0.0, 0.0, 0.0, 0.003835736129314111, 0.003835736129314111, 0.0038035664641169233, 0.0038085156433780285, 0.0038085156433780285, 0.0056629532546963735, 0.0074427101950037735, 0.0064132809086937526, 0.007732634338138925, 0.007451288772389691, 0.007451288772389691, 0.0073932184023927155], [0.0, 0.0, 0.0, 0.010684873053125666, 0.011606571367612546, 0.011362181663013752, 0.011399780079105873, 0.011399780079105873, 0.01221819216271958, 0.01318152724169366, 0.012516890690562549, 0.013892326292582321, 0.013737287532892398, 0.013737287532892398, 0.013642754372432205], [0.0, 0.0, 0.0, 0.00522837131301174, 0.0056278978001381074, 0.005506829167675572, 0.005525455111131347, 0.005525455111131347, 0.006851139390352175, 0.009249643520137749, 0.009134852520469567, 0.008838906974450035, 0.010412350794120548, 0.010412350794120548, 0.01036112944961717], [0.0, 0.0, 0.0, 0.004648318042813455, 0.004892966360856269, 0.004837364470391993, 0.004845918607386497, 0.004845918607386497, 0.009441896024464831, 0.007339449541284404, 0.007339449541284404, 0.009785932721712538, 0.010846075433231397, 0.010846075433231397, 0.01086803105151729], [0.0, 0.0, 0.0, 0.0062420270860637835, 0.006666666666666667, 0.006570157671075103, 0.00658500520885842, 0.00658500520885842, 0.00906127129750983, 0.011239525000992892, 0.008440366972477065, 0.011741371778069025, 0.01178680646570555, 0.01178680646570555, 0.011732365493833385], [0.0, 0.0, 0.0, 0.004119194936348766, 0.004580044093592205, 0.004475305648764151, 0.004491419255660775, 0.004491419255660775, 0.007997297489509992, 0.010749267800686618, 0.009473010454448474, 0.010389019273166914, 0.010386174525282697, 0.010386174525282697, 0.01036254123516765], [0.0, 0.0, 0.0, 0.004722281487803143, 0.004722281487803143, 0.004878742621435175, 0.004878742621435175, 0.004878742621435175, 0.006832728824407937, 0.007660130211869064, 0.0074674631960742486, 0.008690704786288316, 0.009248275371595194, 0.009248275371595194, 0.00926403089833856], [0.0, 0.0, 0.0, 0.0061162079510703364, 0.0061162079510703364, 0.0061162079510703364, 0.0061162079510703364, 0.0061162079510703364, 0.00856269113149847, 0.011453989435640811, 0.012232415902140673, 0.0127217125382263, 0.01288481141692151, 0.01288481141692151, 0.012844036697247707], [0.0, 0.0, 0.0, 0.005771934802484315, 0.00590813077335351, 0.005877177143610511, 0.005881939240494049, 0.005881939240494049, 0.008966234748888679, 0.013163317655893084, 0.013789842050506007, 0.014432359153819477, 0.0142867051294177, 0.0142867051294177, 0.014174954589217336], [0.0, 0.0, 0.0, 0.0024322594410070408, 0.0024322594410070408, 0.002588720574639073, 0.002588720574639073, 0.002588720574639073, 0.0040751013441433755, 0.0044623749765631575, 0.0037977384254320465, 0.006087760472228148, 0.006904203114998933, 0.006904203114998933, 0.006876630943198044], [0.0, 0.0, 0.0, 0.002261574567953915, 0.002261574567953915, 0.00222666175301123, 0.002232032955310105, 0.002232032955310105, 0.002729180001422374, 0.0033451648983972427, 0.0033283550245359504, 0.0031718938909039186, 0.003331199772420169, 0.003331199772420169, 0.0033075664823051213], [0.0, 0.0, 0.0, 0.005478984425005334, 0.0056326008107531475, 0.005597687995810463, 0.005603059198109338, 0.005603059198109338, 0.008354668942464975, 0.011717775148541098, 0.01005618377071332, 0.013876680179219116, 0.012957826612616456, 0.012957826612616456, 0.012839660162041217], [0.0, 0.0, 0.0, 0.007322381053979091, 0.007936846596970344, 0.007727369707314236, 0.0077595969211074825, 0.0077595969211074825, 0.009435673138468104, 0.012150952667274407, 0.011905269895455517, 0.012964938482327005, 0.01393926463267193, 0.01393926463267193, 0.013840792590525897], [0.0, 0.0, 0.0, 0.0047279709835715816, 0.005035203755067208, 0.004930465310239153, 0.004946578917135776, 0.004946578917135776, 0.010203755067207169, 0.012184572414996995, 0.011450110233980513, 0.01588791693336178, 0.017512267975250694, 0.017512267975250694, 0.0173507738261312], [0.0, 0.0, 0.0, 0.00599388379204893, 0.0061162079510703364, 0.0060606060606060615, 0.006069160197600565, 0.006069160197600565, 0.007071865443425076, 0.010842368640533779, 0.010397553516819572, 0.011131498470948012, 0.009378185524974518, 0.009378185524974518, 0.009362502940484593], [0.0, 0.0, 0.0, 0.0068564582742205, 0.006992654245089694, 0.006930746985603696, 0.006940271179370773, 0.006940271179370773, 0.009795390775245123, 0.01224216056335606, 0.013039503136921088, 0.013851634666918883, 0.013514927961158928, 0.013514927961158928, 0.01349397473487136], [0.0, 0.0, 0.0, 0.0040026069083070135, 0.004291372136160826, 0.0042257436752849604, 0.004235840361573555, 0.004235840361573555, 0.007033639143730887, 0.006866377719137532, 0.006406978493006467, 0.007571063317792149, 0.008386223492254475, 0.008386223492254475, 0.008352904427502111], [0.0, 0.0, 0.0, 0.005430183801506983, 0.005838771714114568, 0.005714957195142573, 0.005734005582676727, 0.005734005582676727, 0.006322708786531732, 0.008332258554522812, 0.00814653677606482, 0.008215895835303761, 0.009936000504429523, 0.009936000504429523, 0.009929016095667001], [0.0, 0.0, 0.0, 0.0028635885095503084, 0.003007971123477215, 0.002909528432163415, 0.002924673461596307, 0.002924673461596307, 0.0036195919185842483, 0.0043387704690156185, 0.00462224895974332, 0.004308417305860531, 0.0038802827492856067, 0.0038802827492856067, 0.003843261566227426], [0.0, 0.0, 0.0, 0.007828746177370031, 0.007951070336391437, 0.0079232693911593, 0.007927546459656551, 0.007927546459656551, 0.011314984709480122, 0.011509591326105087, 0.00856269113149847, 0.012232415902140673, 0.012966360856269114, 0.012966360856269114, 0.01293813220418725], [0.0, 0.0, 0.0, 0.009919635872270821, 0.010226868643766446, 0.010122130198938392, 0.010138243805835015, 0.010138243805835015, 0.015286963942820569, 0.017655539823237712, 0.013270748879880521, 0.019392646326719293, 0.01934144086480336, 0.01934144086480336, 0.01922721329591396], [0.0, 0.0, 0.0, 0.005021595888899399, 0.005157791859768593, 0.005126838230025595, 0.005131600326909133, 0.005131600326909133, 0.0088432800529651, 0.01217280150411712, 0.011135281692361046, 0.013170654812572907, 0.011837699801380877, 0.011837699801380877, 0.011746902487468082], [0.0, 0.0, 0.0, 0.00870208377782519, 0.009316549320816443, 0.009141985246103018, 0.009168841257597392, 0.009168841257597392, 0.010863380982860394, 0.011955699517039392, 0.011450110233980513, 0.012068842898798095, 0.015020268828675059, 0.015020268828675059, 0.014980880011816649], [0.0, 0.0, 0.0, 0.003575753893513175, 0.003969459464933066, 0.0038799809259739996, 0.0038937468550446254, 0.0038937468550446254, 0.005804321850254167, 0.006431039847407793, 0.006415942645361201, 0.008206249873422848, 0.009909877068270654, 0.009909877068270654, 0.009889687038967069], [0.0, 0.0, 0.0, 0.003655501031221108, 0.003655501031221108, 0.003655501031221108, 0.003655501031221108, 0.003655501031221108, 0.007600810753147003, 0.007517892817658126, 0.00594552307801721, 0.009148709195647536, 0.010838489438873479, 0.010838489438873479, 0.010779406213585863], [0.0, 0.0, 0.0, 0.00577730987115857, 0.006066075099012382, 0.006000446638136516, 0.006010543324425111, 0.006010543324425111, 0.008377199578884042, 0.011523263922120894, 0.010016543841179126, 0.012768837419160777, 0.013074647816714293, 0.013074647816714293, 0.012963584267539751], [0.0, 0.0, 0.0, 0.003801339372120931, 0.003940696008980761, 0.003877352083135384, 0.003887097302496211, 0.003887097302496211, 0.005777493903147138, 0.009211614460714451, 0.00805171679634576, 0.009387217899585801, 0.010451747764487285, 0.010451747764487285, 0.010391002563804796], [0.0, 0.0, 0.0, 0.008073394495412844, 0.00856269113149847, 0.008423686405337782, 0.00844507174782404, 0.00844507174782404, 0.009059633027522936, 0.012677231025854878, 0.012844036697247707, 0.012599388379204894, 0.014393476044852192, 0.014393476044852192, 0.014396612561750177], [0.0, 0.0, 0.0, 0.0029811784734701595, 0.0032535704152085497, 0.0031297558962365547, 0.0031488042837707077, 0.0031488042837707077, 0.006625366499574388, 0.006675666147906762, 0.0056306945363977425, 0.007704530407642108, 0.008167975030738675, 0.008167975030738675, 0.00807717771682588], [0.0, 0.0, 0.0, 0.0044099750937923645, 0.00454617106466156, 0.004453310175432563, 0.004467596466083177, 0.004467596466083177, 0.0069658564267473765, 0.009973947361632976, 0.008077177716825876, 0.010387464926384817, 0.010002837416059776, 0.010002837416059776, 0.00991204010214698], [0.0, 0.0, 0.0, 0.0044008249768864235, 0.00470805774838205, 0.004638232118496681, 0.00464897452309443, 0.00464897452309443, 0.005931299338596117, 0.008151495755506851, 0.006998079795178152, 0.008059170755991751, 0.009444562975606287, 0.009444562975606287, 0.009444562975606287], [0.0, 0.0, 0.0, 0.004890579547997315, 0.005406131125531439, 0.005288960312455502, 0.005306986591390261, 0.005306986591390261, 0.005406131125531439, 0.006791025041192864, 0.0071425374804206755, 0.006803908406056538, 0.007410457223838294, 0.007410457223838294, 0.007357580138963], [0.0, 0.0, 0.0, 0.0032003413697461063, 0.0032003413697461063, 0.003025777295032682, 0.0030526333065270545, 0.0030526333065270545, 0.0032003413697461063, 0.0043033277084909265, 0.003954199559064078, 0.00440935922053908, 0.0047706422018348625, 0.0047706422018348625, 0.004743070030033974], [0.0, 0.0, 0.0, 0.003664680475424824, 0.00407326838803241, 0.003980407498803413, 0.003994693789454028, 0.003994693789454028, 0.005126265014659983, 0.006566755228440654, 0.005700053595636685, 0.0072984646426432105, 0.00830669314921656, 0.00830669314921656, 0.008268278901022684], [0.0, 0.0, 0.0, 0.005325368039257521, 0.0056326008107531475, 0.005527862365925093, 0.005543975972821718, 0.005543975972821718, 0.008822274375933432, 0.012642318210912195, 0.012659128084773487, 0.013879524927103336, 0.012047507289666456, 0.012047507289666456, 0.011929340839091215], [0.0, 0.0, 0.0, 0.006972477064220183, 0.007339449541284404, 0.007228245760355852, 0.00724535403434486, 0.00724535403434486, 0.010321100917431193, 0.014011676396997498, 0.012844036697247707, 0.014067278287461774, 0.01614678899082569, 0.01614678899082569, 0.016090331686661963], [0.0, 0.0, 0.0, 0.00557276783476212, 0.006005915676542839, 0.005874658754791105, 0.0058948521273682955, 0.0058948521273682955, 0.007660299794455307, 0.010132305154112946, 0.008733142828495513, 0.010338396751391187, 0.010582042412392844, 0.010582042412392844, 0.01056723393916957], [0.0, 0.0, 0.0, 0.004716591992034706, 0.005177441149278146, 0.00507270270445009, 0.005088816311346715, 0.005088816311346715, 0.006016641775122681, 0.010650994691959063, 0.009444562975606287, 0.011279425360927388, 0.011737429770286611, 0.011737429770286611, 0.011654713254883941], [0.0, 0.0, 0.0, 0.003937072417163214, 0.00407326838803241, 0.003980407498803413, 0.003994693789454028, 0.003994693789454028, 0.006535514991014848, 0.008037625856598712, 0.006992654245089694, 0.008079699864434567, 0.010571581701819101, 0.010571581701819101, 0.010505229818575134], [0.0, 0.0, 0.0, 0.0038060861282398356, 0.003950468742166742, 0.0038848402812908752, 0.0038949369675794704, 0.0038949369675794704, 0.007168997844287361, 0.008667514367619646, 0.006898280443174413, 0.010695342658043816, 0.01061613275179225, 0.01061613275179225, 0.010512473439229343], [0.0, 0.0, 0.0, 0.0033482682597254817, 0.003655501031221108, 0.0035507625863930537, 0.0035668761932896773, 0.0035668761932896773, 0.00491430196998791, 0.0072217804242553545, 0.005789061944385179, 0.007318113932152763, 0.007726335253538156, 0.007726335253538156, 0.007683007554993901], [0.0, 0.0, 0.0, 0.004538955384085708, 0.004670190574559005, 0.004640364394905983, 0.004644953037929524, 0.004644953037929524, 0.0069526297668955185, 0.009131229667106696, 0.009384936306377463, 0.011306478724912408, 0.010216092512708348, 0.010216092512708348, 0.01014206240526187], [0.0, 0.0, 0.0, 0.006470428488777112, 0.006597947882351552, 0.0065689662019937246, 0.0065734249220487755, 0.0065734249220487755, 0.008805332199827614, 0.012514289578509762, 0.01266220348789156, 0.012738951271061363, 0.011677470393066724, 0.011677470393066724, 0.01161207583225932], [0.0, 0.0, 0.0, 0.0044099750937923645, 0.00454617106466156, 0.004453310175432563, 0.004467596466083178, 0.004467596466083178, 0.007178662631230492, 0.009726318323688985, 0.009369778366278886, 0.011510451149153503, 0.011135281692361047, 0.011135281692361047, 0.011030515560923205], [0.0, 0.0, 0.0, 0.0027712375849097454, 0.0032096560309599195, 0.003076801956399261, 0.0030972410447932088, 0.0030972410447932088, 0.006194351979648723, 0.007836914242694872, 0.007864469161863008, 0.007796811994262672, 0.00751806446374929, 0.00751806446374929, 0.0074281324748159214], [0.0, 0.0, 0.0, 0.003319522541185755, 0.003452698036894545, 0.003422430878778911, 0.003427087364642854, 0.003427087364642854, 0.006219480615566735, 0.006650703543275309, 0.00634803196211897, 0.008074380980566242, 0.007837624543750617, 0.007837624543750617, 0.007776158930346559], [0.0, 0.0, 0.0, 0.005964176496286588, 0.006247269550021843, 0.006150760554430279, 0.006165608092213597, 0.006165608092213597, 0.0072935779816513755, 0.008919337543190754, 0.0073743993010048055, 0.00852424639580603, 0.008739187418086502, 0.008739187418086502, 0.008760963806835368], [0.0, 0.0, 0.0, 0.003968423298485172, 0.003968423298485172, 0.003898597668599802, 0.003909340073197551, 0.003909340073197551, 0.008141312851148568, 0.013128511485669583, 0.011905269895455517, 0.01496906336675912, 0.013640566104828961, 0.013640566104828961, 0.013483010837395306], [0.0, 0.0, 0.0, 0.006151157710790738, 0.006151157710790738, 0.0061189880455935495, 0.006123937224854657, 0.006123937224854657, 0.00889962865880297, 0.00930616783827793, 0.008405417212756663, 0.01108431629532547, 0.010055045871559634, 0.010055045871559634, 0.00999697550156266], [0.0, 0.0, 0.0, 0.005481829172889552, 0.005789061944385179, 0.005719236314499809, 0.0057299787190975586, 0.0057299787190975586, 0.009542351184126307, 0.013253939006019228, 0.013427210013512552, 0.014801223241590214, 0.013219543417964583, 0.013219543417964583, 0.013093499204017662], [0.0, 0.0, 0.0, 0.006559382363262647, 0.006848147591116459, 0.0067825191302405925, 0.006792615816529187, 0.006792615816529187, 0.009274577630721413, 0.012176814011676397, 0.011741113951972729, 0.012489096104677393, 0.013417556524790698, 0.013417556524790698, 0.01335462051359179], [0.0, 0.0, 0.0, 0.010934770957470287, 0.011343358870077872, 0.011188590721362877, 0.011212401205780568, 0.011212401205780568, 0.011343358870077872, 0.013294583974618026, 0.012497241401052996, 0.01310886219616003, 0.01546454806267537, 0.01546454806267537, 0.015450579245150324], [0.0, 0.0, 0.0, 0.0024464831804281344, 0.0024464831804281344, 0.0024186822351959965, 0.0024229593036932486, 0.0024229593036932486, 0.004128440366972477, 0.006672226855713095, 0.0061162079510703364, 0.007951070336391437, 0.00852191641182467, 0.00852191641182467, 0.0085156433780287], [0.0, 0.0, 0.0, 0.010053298383573613, 0.010336391437308868, 0.010207712776520116, 0.01022750949356454, 0.01022750949356454, 0.012038553953691567, 0.01445728583343262, 0.01217125382262997, 0.015557885539536916, 0.015508955875928356, 0.015508955875928356, 0.01552710286655241], [0.0, 0.0, 0.0, 0.004508519003931849, 0.004508519003931849, 0.00447634933873466, 0.004481298517995766, 0.004481298517995766, 0.00817824377457405, 0.010239485285356845, 0.01052861511577108, 0.012125819134993446, 0.011138488422892093, 0.011138488422892093, 0.011044124071647007], [0.0, 0.0, 0.0, 0.004887922065638892, 0.0052965099782464765, 0.005172695459274481, 0.005191743846808635, 0.005191743846808635, 0.007402503231501624, 0.009137052927840785, 0.006992654245089694, 0.008624483747911346, 0.008918313944323592, 0.008918313944323592, 0.008879899696129716], [0.0, 0.0, 0.0, 0.004159021406727828, 0.004281345565749235, 0.00422574367528496, 0.004234297812279464, 0.004234297812279464, 0.006880733944954129, 0.009341117597998333, 0.007951070336391437, 0.009541284403669725, 0.008685015290519878, 0.008685015290519878, 0.008656786638438016], [0.0, 0.0, 0.0, 0.007012303534599245, 0.007780385463338311, 0.007570908573682203, 0.00760313578747545, 0.00760313578747545, 0.011162079510703363, 0.009003627053552378, 0.008079083991181282, 0.009913946376502381, 0.013475570727544272, 0.013475570727544272, 0.013507081781031003], [0.0, 0.0, 0.0, 0.009475855202332692, 0.009629471588080507, 0.009524733143252452, 0.009540846750149075, 0.009540846750149075, 0.011272313491216842, 0.014611659587123637, 0.013284972619301614, 0.015435602019770997, 0.014363132067420525, 0.014363132067420525, 0.014268598906960332], [0.0, 0.0, 0.0, 0.004366972477064221, 0.004508519003931849, 0.004444179673537472, 0.004454078032059684, 0.004454078032059684, 0.0065126692878986455, 0.00866198022161325, 0.007986020096111839, 0.009537789427697684, 0.008739187418086502, 0.008739187418086502, 0.008706522834963202], [0.0, 0.0, 0.0, 0.001977099779532039, 0.001977099779532039, 0.0019421869645893542, 0.0019475581668882288, 0.0019475581668882288, 0.00381196216485314, 0.004476598715984251, 0.004110660692696109, 0.005951212573785648, 0.005848801649953773, 0.005848801649953773, 0.005785779542980311], [0.0, 0.0, 0.0, 0.005331057535025959, 0.00594552307801721, 0.005736046188361103, 0.00576827340215435, 0.00576827340215435, 0.0069767441860465115, 0.00952861234491275, 0.009003627053552378, 0.009764597112580898, 0.0104772064575777, 0.0104772064575777, 0.010445695404090969], [0.0, 0.0, 0.0, 0.005352555701179554, 0.0056356487549148095, 0.005539139759323245, 0.005553987297106563, 0.005553987297106563, 0.009732415902140672, 0.014908455458914175, 0.014521625163826999, 0.01710965487112276, 0.014802970729576235, 0.014802970729576235, 0.014697718183956718], [0.0, 0.0, 0.0, 0.006060288335517694, 0.006343381389252949, 0.006214702728464197, 0.0062344994455086206, 0.0062344994455086206, 0.006955002184359983, 0.008275149926526074, 0.008693752730449977, 0.008693752730449977, 0.008976845784185235, 0.008976845784185235, 0.008911516617938637], [0.0, 0.0, 0.0, 0.010397553516819572, 0.011009174311926606, 0.010814567695301642, 0.010844507174782404, 0.010844507174782404, 0.013646788990825689, 0.015457325549068668, 0.014678899082568808, 0.016085626911314984, 0.01529051987767584, 0.01529051987767584, 0.015196424370736298], [0.0, 0.0, 0.0, 0.00916008818718441, 0.00916008818718441, 0.009125175372241726, 0.0091305465745406, 0.0091305465745406, 0.011414550885427779, 0.013215146989416244, 0.012829812957826611, 0.014505369461631463, 0.01618946020908897, 0.01618946020908897, 0.016165826918973922], [0.0, 0.0, 0.0, 0.0018247737948863458, 0.001960969765755541, 0.0019300161360125418, 0.00193477823289608, 0.00193477823289608, 0.003625587187490148, 0.006722669807886871, 0.006103597213026893, 0.007056969009111258, 0.006354550900091429, 0.006354550900091429, 0.0063301054694226], [0.0, 0.0, 0.0, 0.004404930798574986, 0.004949714682051767, 0.004763992903593774, 0.004792565484895003, 0.004792565484895003, 0.007396197862479901, 0.00866644311267408, 0.009161701188562061, 0.008580976701661466, 0.00952236829660456, 0.00952236829660456, 0.009494430661554469], [0.0, 0.0, 0.0, 0.0035127601418094233, 0.0038050391058428727, 0.003672185031282214, 0.003692624119676161, 0.003692624119676161, 0.007109415171443262, 0.006863143081378042, 0.004790127466103759, 0.0070498768639549675, 0.008925333549836273, 0.008925333549836273, 0.008902850552602929], [0.0, 0.0, 0.0, 0.002304936653560507, 0.0024464831804281344, 0.0023499741848365704, 0.0023648217226198876, 0.0023648217226198876, 0.006108562691131499, 0.008917748917748918, 0.007854958497160332, 0.009712538226299694, 0.00888772389689821, 0.00888772389689821, 0.008818765332526802], [0.0, 0.0, 0.0, 0.008075014682949551, 0.008862425825789335, 0.008623816388565159, 0.008660525532753493, 0.008660525532753493, 0.011021832027057131, 0.011562615645488238, 0.010652733053850982, 0.01222634019887802, 0.012487595439172085, 0.012487595439172085, 0.012386645292654165], [0.0, 0.0, 0.0, 0.004189101117962601, 0.00462224895974332, 0.00452380626842952, 0.004538951297862412, 0.004538951297862412, 0.0074096355341655385, 0.009950915380303259, 0.009906251566651628, 0.010933975033839676, 0.012270516869704718, 0.012270516869704718, 0.012185368148670904], [0.0, 0.0, 0.0, 0.00599388379204893, 0.0061162079510703364, 0.006032805115373923, 0.006045636320865679, 0.006045636320865679, 0.007798165137614679, 0.010230747845426744, 0.009785932721712538, 0.01180428134556575, 0.012191641182466873, 0.012191641182466873, 0.01213832039520113], [0.0, 0.0, 0.0, 0.005969923389766385, 0.006242315331504776, 0.00614945444227578, 0.006163740732926394, 0.006163740732926394, 0.007736687789652889, 0.008720898572407132, 0.007188120684763076, 0.009328793467637694, 0.009861597149973202, 0.009861597149973202, 0.009791753062347974], [0.0, 0.0, 0.0, 0.0039570443069482965, 0.004110660692696109, 0.004075747877753426, 0.004081119080052299, 0.004081119080052299, 0.004997866439086836, 0.007537288825959617, 0.007012303534599247, 0.007928312353317687, 0.0071630751724628405, 0.0071630751724628405, 0.007151258527405317], [0.0, 0.0, 0.0, 0.0030581039755351682, 0.0030581039755351682, 0.0030581039755351682, 0.0030581039755351682, 0.0030581039755351682, 0.005886850152905199, 0.006783430636641645, 0.00672782874617737, 0.009174311926605505, 0.008766564729867482, 0.008766564729867482, 0.008703834391907786], [0.0, 0.0, 0.0, 0.008090462982718157, 0.008704928525709409, 0.008530364450995986, 0.00855722046249036, 0.00855722046249036, 0.010347770428845745, 0.014823722611219944, 0.01588791693336178, 0.01726193016143944, 0.016138254747173033, 0.016138254747173033, 0.01598857724311106], [0.0, 0.0, 0.0, 0.006316718685961096, 0.006589110627699487, 0.0064033888492414925, 0.006431961430542722, 0.006431961430542722, 0.009790661748478832, 0.011335907070324927, 0.00868879851193291, 0.012972666225290835, 0.01335729373561588, 0.01335729373561588, 0.013301418465515698], [0.0, 0.0, 0.0, 0.004882481432940148, 0.005024027959807776, 0.004927518964216212, 0.00494236650199953, 0.00494236650199953, 0.006247269550021843, 0.008565868382382144, 0.0072782874617737005, 0.00852424639580603, 0.009113149847094803, 0.009113149847094803, 0.009113149847094803], [0.0, 0.0, 0.0, 0.006409216983144869, 0.006870066140388308, 0.006590763620846831, 0.006633733239237827, 0.006633733239237827, 0.009928170115923476, 0.009509216336611259, 0.00916008818718441, 0.011299338596116919, 0.010943745110589577, 0.010943745110589577, 0.010817700896642654], [0.0, 0.0, 0.0, 0.007328624394468351, 0.007474763876485075, 0.007341909801924417, 0.0073623488903183645, 0.0073623488903183645, 0.011819707179778625, 0.013181092404929378, 0.013233741982625639, 0.01506860436794674, 0.015171443262699251, 0.015171443262699251, 0.01511148860341034], [0.0, 0.0, 0.0, 0.00842458321002269, 0.008957285192857847, 0.008805949402279679, 0.008829231831599397, 0.008829231831599397, 0.010987594949196015, 0.012766911494345647, 0.011240998322975239, 0.012025254019927, 0.013643089671500444, 0.013643089671500444, 0.013585038814396613], [0.0, 0.0, 0.0, 0.0010411777256240668, 0.00119479411137188, 0.0011249684814865104, 0.0011357108860842596, 0.0011357108860842596, 0.0033052414479766735, 0.004149452709299093, 0.0037835146860109524, 0.005774838204964086, 0.007026527274020341, 0.007026527274020341, 0.006967444048732721], [0.0, 0.0, 0.0, 0.0018750546089995631, 0.0021581476627348184, 0.0020938083323404424, 0.0021037066908626543, 0.0021037066908626543, 0.004073831367409349, 0.005924778585329044, 0.0039930100480559194, 0.006717343818261249, 0.006579292267365662, 0.006579292267365662, 0.006506704304869443], [0.0, 0.0, 0.0, 0.008752131200779412, 0.009190549646829586, 0.009057695572268926, 0.009078134660662873, 0.009078134660662873, 0.010888406267760005, 0.011360007479192344, 0.009325863982030256, 0.012662715488078806, 0.013044301913344701, 0.013044301913344701, 0.01299558875267246], [0.0, 0.0, 0.0, 0.00544866754041066, 0.005731760594145915, 0.005667421263751539, 0.005677319622273751, 0.005677319622273751, 0.006955002184359983, 0.007696095952976687, 0.0073743993010048055, 0.007912625600698995, 0.00817474879860201, 0.00817474879860201, 0.008203783983600499], [0.0, 0.0, 0.0, 0.010081786501671288, 0.010696252044662541, 0.010416949525121065, 0.01045991914351206, 0.01045991914351206, 0.013693905127658062, 0.015801281429615118, 0.013896593414408649, 0.01618946020908897, 0.016035843823341157, 0.016035843823341157, 0.01592949401782344], [0.0, 0.0, 0.0, 0.0030581039755351682, 0.0030581039755351682, 0.0030025020850708924, 0.0030110562220653967, 0.0030110562220653967, 0.006498470948012232, 0.008395885460105643, 0.009174311926605505, 0.010886850152905199, 0.009826707441386343, 0.009826707441386343, 0.009738884968242767], [0.0, 0.0, 0.0, 0.003937090432503277, 0.004220183486238533, 0.004155844155844156, 0.004165742514366368, 0.004165742514366368, 0.006055045871559633, 0.005701576710751024, 0.005862822193097422, 0.006876365224989079, 0.00854521625163827, 0.00854521625163827, 0.008472628289142052], [0.0, 0.0, 0.0, 0.008077444964254612, 0.008339915345201206, 0.008220610626589119, 0.008238965198683286, 0.008238965198683286, 0.01005174473945359, 0.011443310926876149, 0.011264353848958016, 0.012269680215484942, 0.012050954898029449, 0.012050954898029449, 0.01197692479058297], [0.0, 0.0, 0.0, 0.0037298841931117464, 0.0037298841931117464, 0.003697069962673813, 0.0037021183058181103, 0.0037021183058181103, 0.005113550909911265, 0.00844692981856465, 0.008622850553968015, 0.008869504186093146, 0.008753195969318695, 0.008753195969318695, 0.008679153603202334], [0.0, 0.0, 0.0, 0.006483180428134556, 0.00672782874617737, 0.006644425910480956, 0.006657257115972713, 0.006657257115972713, 0.008409785932721712, 0.010341951626355296, 0.010397553516819572, 0.01180428134556575, 0.012232415902140673, 0.012232415902140673, 0.012185368148670904], [0.0, 0.0, 0.0, 0.004267121826328142, 0.004267121826328142, 0.004232209011385457, 0.004237580213684332, 0.004237580213684332, 0.006569589645117701, 0.006908858156991292, 0.007311002062442216, 0.008534243652656284, 0.008687860038404096, 0.008687860038404096, 0.008652410103231525], [0.0, 0.0, 0.0, 0.003501884645473295, 0.003655501031221108, 0.003585675401335739, 0.003596417805933488, 0.003596417805933488, 0.006605148993670436, 0.00923249995150998, 0.00792262285754925, 0.010376217907687932, 0.012918000142237398, 0.012918000142237398, 0.012933755668980761]], "bootstrap_rate_of_adaptation": [0.0005140641760459578, 0.0003897507384192766, 0.00040412647060225924, 0.00043181729913347773, 0.00033270633512142746, 0.0005664305982141213, 0.00032820409333259465, 0.0006159583114502461, 0.00043948853989602874, 0.00044707716657713646, 0.0005064953804928899, 0.00046024381009693386, 0.0003928896150441727, 0.0005594970913337769, 0.0006225668186719645, 0.00027096430682261316, 0.00014863461867080453, 0.0005564510125650073, 0.0005938705347339844, 0.0006999740016418534, 0.00044285480065296603, 0.0005957881388387247, 0.0003541050194003785, 0.0004129587308720966, 0.0001848434726660951, 0.0005502004273952757, 0.0008252483654910692, 0.000532559571213415, 0.0006191699704517678, 0.0003909622172733524, 0.0004276440778329902, 0.0005520033500832042, 0.00043232327428779183, 0.00061078692017692, 0.0003412111231005012, 0.0004349389376053574, 0.00039006187036811426, 0.00032381180536259917, 0.00020279624271290683, 0.0003387721654523169, 0.0005529329788076332, 0.0006728395245316086, 0.0004585500447927856, 0.000493269944121744, 0.00041867837920572554, 0.000440540314538571, 0.00032604320454097306, 0.00045007332018273146, 0.0005370079525936508, 0.00047742092428694233, 0.0003411418451327895, 0.0003381059452389681, 0.00038663297888493853, 0.0005937184795309358, 0.0004479177383363546, 0.0005980541576338466, 0.000575296281197134, 0.0006522129331791334, 0.0003458998893107894, 0.0006737693241201965, 0.0004932256768486191, 0.0003896785454951234, 0.00039266834690311234, 0.0005353051765278345, 0.0006459747685301817, 0.00039024347010099516, 0.00024259451576202025, 0.00044863566842335135, 0.0006667886764186666, 0.00039611631862072384, 0.0006947889762383358, 0.0006785745625491185, 0.0002830473306219665, 0.0004141782945615559, 0.00035541385564498814, 0.0003916322149203858, 0.0005492984879609948, 0.0005080486267699855, 0.0005147974472887899, 0.0004190827207035714, 0.0003245571015042587, 0.0003697560531967242, 0.0007138985051843224, 0.0005578813618143466, 0.0003888976401203756, 0.00048043660602421876, 0.0006575118077815588, 0.0005860177323321816, 0.0002659853146033043, 0.00027316229601453507, 0.0005583307608381851, 0.00036154187722478657, 0.0007111641711111576, 0.00042951032333740923, 0.00034201076481895514, 0.0005371397252708595, 0.00038280894597609086, 0.000522555357941773, 0.00037098957762459904, 0.000504023264943812]}
