# Supplementary material for: A Bayesian approach to infer recombination patterns in coronaviruses
Source: Nat Commun. 2022 Jul 20;13:4186. doi: 10.1038/s41467-022-31749-8 (PMC9297283; doi:10.1038/s41467-022-31749-8)
Supplement: Supplementary file 6 — Source Data [file 41467_2022_31749_MOESM6_ESM.zip › Source_Figure3/oc43_nucleocapsid_bhatt_analysis_bootstrapped.json]

{"cov": "oc43", "gene": "nucleocapsid", "window": 3, "clade": null, "min_seqs": 2, "midfreq_high": 0.75, "midfreq_low": 0.15, "window_midpoint": [1984.5, 1986.5, 1987.5, 1988.5, 1989.5, 1990.5, 1991.5, 1992.5, 1993.5, 1994.5, 1995.5, 1996.5, 1997.5, 1998.5, 1999.5, 2000.5, 2001.5, 2003.5, 2004.5, 2005.5, 2010.5, 2011.5, 2012.5, 2014.5, 2015.5, 2016.5, 2017.5], "adaptive_substitutions": [0.0, 0.0, 0.0, 0.0, 0.601023890784983, 0.0, 0, 2.9278025728537678, 0.6369453924914676, 0.6914675767918089, 0.0, 0.0, 0.0, 0.0, 3.6965870307167235, 4.006399317406144, 0.0, 7.733788395904437, 7.733788395904437, 7.733788395904437, 0.0, 0.0, 0.0, 7.917235494880546, 7.880887372013654, 7.4931740614334466, 7.46245733788396], "adaptive_substitutions_per_codon": [0.0, 0.0, 0.0, 0.0, 0.0004461944252301284, 0.0, 0.0, 0.0021735728083546904, 0.0004728622067494192, 0.0005133389582715731, 0.0, 0.0, 0.0, 0.0, 0.002744311084422215, 0.0029743127820387114, 0.0, 0.005741491014034475, 0.005741491014034475, 0.005741491014034475, 0.0, 0.0, 0.0, 0.0058776803970902345, 0.005850695896075467, 0.005562861218584593, 0.005540057414910141], "rate_of_adaptation": 0.00015659910807109994, "bootstrap_adaptive_substitutions": [[0.0, 0.0, 0.0, 0.0, 0.5157894736842106, 0.0, 0, 1.0335454019664547, 0.6654135338345865, 0.7187969924812031, 0.0, 0.0, 0.0, 0.0, 2.333834586466166, 2.8533834586466167, 0.0, 4.120300751879699, 4.120300751879699, 4.120300751879699, 0.0, 0.0, 0.0, 4.116541353383459, 4.063157894736843, 3.849624060150376, 3.8202323991797678], [0.0, 0.0, 0.0, 0.0, 0.7367380560131797, 0.0, 0.0, 2.764668609808643, 0.6841021416803954, 0.7367380560131797, 0.0, 0.0, 0.0, 0.0, 3.4200988467874796, 3.8937397034596377, 0.0, 7.472817133443163, 7.472817133443163, 7.472817133443163, 0.0, 0.0, 0.0, 8.551276771004943, 8.577594728171336, 8.21499176276771, 8.209225700164744], [0.0, 0.0, 0.0, 0.0, 0, 0.0, 0, 2.6517611569514683, 0, 0, 0.0, 0.0, 0.0, 0.0, 2.5734717416378317, 3.930219146482122, 0.0, 4.070357554786621, 4.070357554786621, 4.070357554786621, 0.0, 0.0, 0.0, 6.353806228373703, 6.3824682814302225, 5.987568883762655, 6.07035755478662], [0.0, 0.0, 0.0, 0.0, 4.685925925925925, 0.0, 0, 4.7823361823361825, 4.37037037037037, 4.685925925925925, 0.0, 0.0, 0.0, 0.0, 4.219259259259259, 5.377777777777778, 0.0, 6.377777777777778, 6.377777777777778, 6.377777777777778, 0.0, 0.0, 0.0, 6.8277777777777775, 6.871604938271608, 6.579423868312756, 6.604713804713805], [0.0, 0.0, 0.0, 0.0, 0.6588235294117648, 0.0, 0.0, 0.406108597285068, 0.6507352941176471, 0.7029411764705883, 0.0, 0.0, 0.0, 0.0, 1.4058823529411766, 1.2132352941176472, 0.0, 4.6911764705882355, 4.6911764705882355, 4.6911764705882355, 0.0, 0.0, 0.0, 4.819852941176471, 4.76764705882353, 4.5588235294117645, 4.463903743315508], [0.0, 0.0, 0.0, 0.0, 2.1902439024390246, 0.0, 0.0, 4.01031894934334, 2.1480352303523036, 2.306775067750678, 0.0, 0.0, 0.0, 0.0, 4.935772357723577, 6.036246612466124, 0.0, 7.417344173441735, 7.417344173441735, 7.417344173441735, 0.0, 0.0, 0.0, 6.803184281842818, 6.785546522131889, 6.479825353809093, 6.394308943089431], [0.0, 0.0, 0.0, 0.0, 0.7174193548387098, 0.0, 0, 8.283209263854426, 0.6639784946236559, 0.7174193548387098, 0.0, 0.0, 0.0, 0.0, 7.478709677419355, 6.890860215053763, 0.0, 11.623655913978494, 11.623655913978494, 11.623655913978494, 0.0, 0.0, 0.0, 9.611559139784946, 9.495770609319, 9.032616487455197, 8.822091886608016], [0.0, 0.0, 0.0, 0.0, 0.0, 0.0, 0.0, 4.178315286176347, 0.0, 0.0, 0.0, 0.0, 0.0, 0.0, 2.7085923217550274, 4.7221206581352835, 0.0, 7.462522851919561, 7.462522851919561, 7.462522851919561, 0.0, 0.0, 0.0, 6.424131627056672, 6.3549055453991485, 6.078001218769042, 5.95213561575536], [0.0, 0.0, 0.0, 0.0, 0, 0.0, 0, 0.770011714174151, 0, 0, 0.0, 0.0, 0.0, 0.0, 1.5390862944162442, 1.2956852791878173, 0.0, 5.862944162436548, 5.862944162436548, 5.862944162436548, 0.0, 0.0, 0.0, 6.781091370558376, 6.880203045685281, 6.555837563451776, 6.572219658514074], [0.0, 0.0, 0.0, 0.0, 2.751181102362205, 0.0, 0.0, 2.023016353725015, 2.645669291338583, 2.8692913385826775, 0.0, 0.0, 0.0, 0.0, 3.8314960629921258, 3.9803149606299213, 0.0, 8.582677165354331, 8.582677165354331, 8.582677165354331, 0.0, 0.0, 0.0, 7.809055118110236, 7.70656167979003, 7.296587926509186, 7.110236220472441], [0.0, 0.0, 0.0, 0.0, 0.0, 0.0, 0.0, 2.9263113486148224, 0, 0.0, 0.0, 0.0, 0.0, 0.0, 2.90054844606947, 3.3948811700182815, 0.0, 5.654478976234004, 5.654478976234004, 5.654478976234004, 0.0, 0.0, 0.0, 4.683729433272395, 4.631809872029252, 4.424131627056672, 4.32973242479641], [0.0, 0.0, 0.0, 0.0, 1.4613003095975232, 0.0, 0.0, 3.7847106453917605, 1.3513931888544892, 1.4613003095975232, 0.0, 0.0, 0.0, 0.0, 4.96594427244582, 6.031733746130031, 0.0, 10.504643962848297, 10.504643962848297, 10.504643962848297, 0.0, 0.0, 0.0, 9.558823529411764, 9.448916408668735, 9.009287925696594, 8.809456797072897], [0.0, 0.0, 0.0, 0.0, 0.7770398481973435, 0.0, 0, 2.1752298934462124, 0.736954459203036, 0.7874762808349146, 0.0, 0.0, 0.0, 0.0, 2.2476280834914615, 2.8225806451612905, 0.0, 3.8225806451612905, 3.8225806451612905, 3.8225806451612905, 0.0, 0.0, 0.0, 5.948885199240987, 5.889943074003797, 5.654174573055029, 5.567879937898914], [0.0, 0.0, 0.0, 0.0, 0.6561514195583596, 0.0, 0.0, 1.2657122057752974, 0.6001577287066246, 0.6561514195583596, 0.0, 0.0, 0.0, 0.0, 3.5772870662460567, 3.1214511041009465, 0.0, 5.681388012618297, 5.681388012618297, 5.681388012618297, 0.0, 0.0, 0.0, 5.321766561514195, 5.2471083070452185, 4.948475289169295, 4.932606825351305], [0.0, 0.0, 0.0, 0.0, 1.6, 0.0, 0.0, 6.923076923076923, 1.5, 1.6, 0.0, 0.0, 0.0, 0.0, 8.799999999999999, 9.0, 0.0, 12.0, 12.0, 12.0, 0.0, 0.0, 0.0, 12.0, 12.000000000000004, 11.555555555555557, 11.454545454545455], [0.0, 0.0, 0.0, 0.0, 0, 0.0, 0, 3.3540723981900453, 0, 0, 0.0, 0.0, 0.0, 0.0, 4.920588235294117, 5.25, 0.0, 11.073529411764707, 11.073529411764707, 11.073529411764707, 0.0, 0.0, 0.0, 11.159926470588236, 11.099019607843141, 10.623366013071896, 10.459893048128343], [0.0, 0.0, 0.0, 0.0, 0.7029411764705883, 0.0, 0, 3.3981900452488687, 0.7389705882352942, 0.7911764705882354, 0.0, 0.0, 0.0, 0.0, 2.6352941176470592, 3.1213235294117645, 0.0, 9.382352941176471, 9.382352941176471, 9.382352941176471, 0.0, 0.0, 0.0, 9.597426470588236, 9.553921568627453, 9.147875816993464, 9.016042780748663], [0.0, 0.0, 0.0, 0.0, 0.7470588235294118, 0.0, 0, 3.574660633484163, 0.6948529411764706, 0.7470588235294118, 0.0, 0.0, 0.0, 0.0, 4.394117647058823, 4.036764705882353, 0.0, 6.5588235294117645, 6.5588235294117645, 6.5588235294117645, 0.0, 0.0, 0.0, 6.295955882352941, 6.287254901960786, 6.020424836601307, 5.995989304812834], [0.0, 0.0, 0.0, 0.0, 1.32572298325723, 0.0, 0.0, 4.931623931623932, 1.3789954337899544, 1.4870624048706242, 0.0, 0.0, 0.0, 0.0, 4.057838660578387, 3.7336377473363775, 0.0, 5.354642313546424, 5.354642313546424, 5.354642313546424, 0.0, 0.0, 0.0, 4.140791476407915, 4.086757990867581, 3.870624048706241, 3.853051058530511], [0.0, 0.0, 0.0, 0.0, 1.268933539412674, 0.0, 0, 1.2665557008679116, 1.3539412673879443, 1.4636785162287482, 0.0, 0.0, 0.0, 0.0, 2.343122102009274, 2.123647604327666, 0.0, 8.123647604327665, 8.123647604327665, 8.123647604327665, 0.0, 0.0, 0.0, 7.322642967542504, 7.295208655332306, 6.941610853511935, 6.836307432907124], [0.0, 0.0, 0.0, 0.0, 1.4613003095975232, 0.0, 0, 2.741128840200048, 1.3513931888544892, 1.4613003095975232, 0.0, 0.0, 0.0, 0.0, 2.5263157894736845, 2.83359133126935, 0.0, 6.910216718266254, 6.910216718266254, 6.910216718266254, 0.0, 0.0, 0.0, 9.887770897832818, 9.832817337461304, 9.368765049879602, 9.213340838727836], [0.0, 0.0, 0.0, 0.0, 0.0, 0.0, 0.0, 4.390553790912858, 0, 0.0, 0.0, 0.0, 0.0, 0.0, 6.927468581687611, 7.174147217235189, 0.0, 13.703770197486534, 13.703770197486534, 13.703770197486534, 0.0, 0.0, 0.0, 13.497307001795333, 13.420825852782771, 12.88829044484341, 12.697731353027583], [0.0, 0.0, 0.0, 0.0, 0, 0.0, 0.0, 3.506196271072904, 0.0, 0.0, 0.0, 0.0, 0.0, 0.0, 5.1915820029027575, 6.315674891146589, 0.0, 8.542815674891147, 8.542815674891147, 8.542815674891147, 0.0, 0.0, 0.0, 10.61066763425254, 10.619254958877603, 10.195613610707952, 10.168096054888508], [0.0, 0.0, 0.0, 0.0, 0, 0.0, 0, 1.335324869305452, 0, 0, 0.0, 0.0, 0.0, 0.0, 1.471067961165049, 2.3902912621359222, 0.0, 5.735922330097088, 5.735922330097088, 5.735922330097088, 0.0, 0.0, 0.0, 4.530097087378641, 4.456569579288028, 4.162459546925565, 4.234598411297441], [0.0, 0.0, 0.0, 0.0, 0.0, 0.0, 0.0, 4.060319878141661, 0, 0.0, 0.0, 0.0, 0.0, 0.0, 2.9037623762376246, 2.316831683168317, 0.0, 9.754455445544554, 9.754455445544554, 9.754455445544554, 0.0, 0.0, 0.0, 8.411881188118812, 8.35564356435644, 7.880748074807482, 7.846444644464446], [0.0, 0.0, 0.0, 0.0, 0.0, 0.0, 0.0, 0.49204406364749076, 0.0, 0.0, 0.0, 0.0, 0.0, 0.0, 1.2798041615667073, 0.5348837209302322, 0.0, 6.664626682986536, 6.664626682986536, 6.664626682986536, 0.0, 0.0, 0.0, 9.134179926560588, 9.200081599347207, 8.710526315789476, 8.91866028708134], [0.0, 0.0, 0.0, 0.0, 0.0, 0.0, 0.0, 0.914498141263941, 0.0, 0.0, 0.0, 0.0, 0.0, 0.0, 3.3338289962825276, 4.131350681536555, 0.0, 6.987608426270136, 6.987608426270136, 6.987608426270136, 0.0, 0.0, 0.0, 6.697026022304833, 6.65890128046262, 6.252237367479003, 6.412639405204461], [0.0, 0.0, 0.0, 0.0, 0.5822222222222222, 0.0, 0.0, 1.1515669515669518, 0.6333333333333333, 0.6859259259259259, 0.0, 0.0, 0.0, 0.0, 1.6429629629629634, 1.4333333333333333, 0.0, 2.2222222222222223, 2.2222222222222223, 2.2222222222222223, 0.0, 0.0, 0.0, 2.3055555555555554, 2.3318518518518516, 2.2032921810699593, 2.301683501683502], [0.0, 0.0, 0.0, 0.0, 0.6338192419825074, 0.0, 0, 4.3300067279659125, 0.5768950437317785, 0.6338192419825074, 0.0, 0.0, 0.0, 0.0, 5.645772594752186, 5.076530612244898, 0.0, 7.368804664723033, 7.368804664723033, 7.368804664723033, 0.0, 0.0, 0.0, 6.661078717201167, 6.623129251700686, 6.2183349530288305, 6.091836734693878], [0.0, 0.0, 0.0, 0.0, 0.6863436123348018, 0.0, 0.0, 5.589800067773637, 0.6316079295154184, 0.6863436123348018, 0.0, 0.0, 0.0, 0.0, 8.827753303964759, 7.9267621145374445, 0.0, 13.200440528634362, 13.200440528634362, 13.200440528634362, 0.0, 0.0, 0.0, 12.642621145374449, 12.55139500734215, 11.943220753793444, 11.911493792551061], [0.0, 0.0, 0.0, 0.0, 0.4704453441295547, 0.0, 0.0, 2.189660541887263, 0.41295546558704455, 0.4704453441295547, 0.0, 0.0, 0.0, 0.0, 4.362753036437247, 4.465587044534413, 0.0, 12.052631578947368, 12.052631578947368, 12.052631578947368, 0.0, 0.0, 0.0, 13.153846153846153, 13.307152496626188, 12.64282501124607, 12.930806036069194], [0.0, 0.0, 0.0, 0.0, 1.1801418439716314, 0.0, 0.0, 4.052373158756138, 1.4125295508274232, 1.5300236406619385, 0.0, 0.0, 0.0, 0.0, 3.4307328605200946, 3.375886524822695, 0.0, 10.20094562647754, 10.20094562647754, 10.20094562647754, 0.0, 0.0, 0.0, 10.026004728132389, 9.947675334909382, 9.373259784607304, 9.346443154953795], [0.0, 0.0, 0.0, 0.0, 2.3456310679611656, 0.0, 0.0, 2.6377893950709486, 2.1905339805825244, 2.3456310679611656, 0.0, 0.0, 0.0, 0.0, 3.524271844660194, 3.9733009708737863, 0.0, 6.456310679611651, 6.456310679611651, 6.456310679611651, 0.0, 0.0, 0.0, 6.932645631067961, 6.975728155339807, 6.68851132686084, 6.662400706090027], [0.0, 0.0, 0.0, 0.0, 2.272243346007605, 0.0, 0.0, 4.696694940040948, 2.1901140684410647, 2.3520912547528523, 0.0, 0.0, 0.0, 0.0, 3.506463878326996, 4.403041825095057, 0.0, 5.32319391634981, 5.32319391634981, 5.32319391634981, 0.0, 0.0, 0.0, 6.02851711026616, 5.947528517110269, 5.623574144486691, 5.5561700656757695], [0.0, 0.0, 0.0, 0.0, 1.4087513340448239, 0.0, 0, 4.754125277070848, 1.4316969050160084, 1.545357524012807, 0.0, 0.0, 0.0, 0.0, 3.8164354322305227, 3.202241195304162, 0.0, 6.360725720384204, 6.360725720384204, 6.360725720384204, 0.0, 0.0, 0.0, 6.35525613660619, 6.270010672358594, 5.929028815368196, 6.047249442126711], [0.0, 0.0, 0.0, 0.0, 0.45, 0.0, 0, 5.602163461538462, 0.50390625, 0.559375, 0.0, 0.0, 0.0, 0.0, 4.134375, 4.46875, 0.0, 8.25, 8.25, 8.25, 0.0, 0.0, 0.0, 6.97265625, 6.880208333333337, 6.510416666666665, 6.451704545454545], [0.0, 0.0, 0.0, 0.0, 0.44073107049608357, 0.0, 0, 2.9307089777063666, 0.38511749347258484, 0.44073107049608357, 0.0, 0.0, 0.0, 0.0, 4.0955613577023495, 3.706266318537859, 0.0, 5.4281984334203655, 5.4281984334203655, 5.4281984334203655, 0.0, 0.0, 0.0, 5.091383812010443, 5.017232375979114, 4.7206266318537855, 4.69807737953952], [0.0, 0.0, 0.0, 0.0, 2.9741083223249674, 0.0, 0.0, 1.4678386342851337, 2.749009247027741, 2.9741083223249674, 0.0, 0.0, 0.0, 0.0, 3.121532364597094, 2.8401585204755615, 0.0, 9.996036988110964, 9.996036988110964, 9.996036988110964, 0.0, 0.0, 0.0, 8.071994715984149, 7.968824306472923, 7.556142668428005, 7.368560105680317], [0.0, 0.0, 0.0, 0.0, 1.5382352941176471, 0.0, 0.0, 6.302036199095023, 1.4338235294117647, 1.5382352941176471, 0.0, 0.0, 0.0, 0.0, 5.623529411764705, 5.117647058823529, 0.0, 9.117647058823529, 9.117647058823529, 9.117647058823529, 0.0, 0.0, 0.0, 10.985294117647058, 10.985294117647062, 10.52124183006536, 10.504010695187166], [0.0, 0.0, 0.0, 0.0, 1.207252440725244, 0.0, 0, 3.118334942602725, 1.098326359832636, 1.207252440725244, 0.0, 0.0, 0.0, 0.0, 3.2859135285913528, 2.835076708507671, 0.0, 8.10739191073919, 8.10739191073919, 8.10739191073919, 0.0, 0.0, 0.0, 10.839609483960949, 10.83960948396095, 10.355493568882693, 10.334728033472803], [0.0, 0.0, 0.0, 0.0, 0.05745856353591161, 0.0, 0.0, 0.7921801954951131, 0.175414364640884, 0.23425414364640884, 0.0, 0.0, 0.0, 0.0, 3.9955801104972375, 3.3480662983425415, 0.0, 9.171270718232044, 9.171270718232044, 9.171270718232044, 0.0, 0.0, 0.0, 7.7285911602209945, 7.601104972375696, 7.091160220994476, 7.212958312405826], [0.0, 0.0, 0.0, 0.0, 0.4022026431718062, 0.0, 0.0, 1.8632666892578789, 0.5368942731277533, 0.5916299559471365, 0.0, 0.0, 0.0, 0.0, 2.555947136563877, 3.0633259911894273, 0.0, 4.242290748898679, 4.242290748898679, 4.242290748898679, 0.0, 0.0, 0.0, 4.094988986784141, 4.104111600587372, 3.897332354380813, 3.8586303564277133], [0.0, 0.0, 0.0, 0.0, 0.0, 0.0, 0, 6.018028846153847, 0.0, 0.0, 0.0, 0.0, 0.0, 0.0, 3.80625, 3.921875, 0.0, 8.03125, 8.03125, 8.03125, 0.0, 0.0, 0.0, 6.8203125, 6.783333333333338, 6.3888888888888875, 6.265624999999999], [0.0, 0.0, 0.0, 0.0, 1.8774193548387101, 0.0, 0, 1.4913151364764277, 1.995967741935484, 2.167741935483871, 0.0, 0.0, 0.0, 0.0, 1.196774193548388, 0.8225806451612905, 0.0, 4.82258064516129, 4.82258064516129, 4.82258064516129, 0.0, 0.0, 0.0, 5.245967741935484, 5.226881720430109, 4.896057347670251, 4.948680351906159], [0.0, 0.0, 0.0, 0.0, 1.3906364301389906, 0.0, 0, 7.975409374824152, 1.3643013899049012, 1.4681784930504755, 0.0, 0.0, 0.0, 0.0, 8.249451353328455, 9.158741770299926, 0.0, 12.340892465252377, 12.340892465252377, 12.340892465252377, 0.0, 0.0, 0.0, 12.185808339429407, 12.116556937332362, 11.608713321953998, 11.46910952982643], [0.0, 0.0, 0.0, 0.0, 0.0, 0.0, 0.0, 3.115238373793507, 0, 0.0, 0.0, 0.0, 0.0, 0.0, 3.1216730038022815, 4.311787072243346, 0.0, 11.121673003802282, 11.121673003802282, 11.121673003802282, 0.0, 0.0, 0.0, 10.127376425855513, 10.010392902408116, 9.542458808618505, 9.40960940200484], [0.0, 0.0, 0.0, 0.0, 1.3829351535836178, 0.0, 0, 1.883302704121817, 1.2738907849829353, 1.3829351535836178, 0.0, 0.0, 0.0, 0.0, 6.404095563139931, 6.640784982935154, 0.0, 11.186006825938566, 11.186006825938566, 11.186006825938566, 0.0, 0.0, 0.0, 11.733788395904437, 11.661092150170653, 11.12798634812287, 10.940738442444928], [0.0, 0.0, 0.0, 0.0, 1.2604790419161678, 0.0, 0.0, 2.5158912943344083, 1.4056886227544911, 1.5119760479041917, 0.0, 0.0, 0.0, 0.0, 2.45808383233533, 2.245508982035928, 0.0, 7.245508982035928, 7.245508982035928, 7.245508982035928, 0.0, 0.0, 0.0, 10.189745508982035, 10.198602794411181, 9.761643379906854, 9.670386499727817], [0.0, 0.0, 0.0, 0.0, 0, 0.0, 0.0, 1.654908627284318, 0, 0, 0.0, 0.0, 0.0, 0.0, 1.6441988950276245, 2.820441988950276, 0.0, 2.2320441988950277, 2.2320441988950277, 2.2320441988950277, 0.0, 0.0, 0.0, 3.1726519337016574, 3.113812154696134, 2.8784530386740332, 3.125062782521346], [0.0, 0.0, 0.0, 0.0, 0.6718157181571817, 0.0, 0.0, 9.940066708359394, 0.7354336043360433, 0.7883468834688347, 0.0, 0.0, 0.0, 0.0, 8.935772357723577, 8.977981029810298, 0.0, 16.30081300813008, 16.30081300813008, 16.30081300813008, 0.0, 0.0, 0.0, 16.892953929539296, 16.8929539295393, 16.18744354110208, 16.02710027100271], [0.0, 0.0, 0.0, 0.0, 0, 0.0, 0.0, 1.888804265041889, 0, 0, 0.0, 0.0, 0.0, 0.0, 1.8772277227722776, 2.400990099009901, 0.0, 4.400990099009901, 4.400990099009901, 4.400990099009901, 0.0, 0.0, 0.0, 6.547029702970297, 6.652475247524753, 6.37128712871287, 6.457695769576958], [0.0, 0.0, 0.0, 0.0, 0.0, 0.0, 0.0, 3.0321135175504117, 0.0, 0.0, 0.0, 0.0, 0.0, 0.0, 5.779805825242718, 5.904854368932039, 0.0, 10.662135922330098, 10.662135922330098, 10.662135922330098, 0.0, 0.0, 0.0, 10.941747572815533, 10.868220064724923, 10.329018338727078, 10.44836716681377], [0.0, 0.0, 0.0, 0.0, 0.0, 0.0, 0.0, 2.819663779928682, 0.5306291390728477, 0.5894039735099339, 0.0, 0.0, 0.0, 0.0, 1.3046357615894042, 1.249172185430464, 0.0, 4.543046357615895, 4.543046357615895, 4.543046357615895, 0.0, 0.0, 0.0, 5.253311258278146, 5.292494481236206, 4.926784400294334, 5.05478627332932], [0.0, 0.0, 0.0, 0.0, 0, 0.0, 0.0, 2.270987895353378, 0, 0, 0.0, 0.0, 0.0, 0.0, 1.0517766497461936, 1.4568527918781726, 0.0, 6.456852791878172, 6.456852791878172, 6.456852791878172, 0.0, 0.0, 0.0, 5.131979695431472, 5.059898477157363, 4.7715736040609125, 4.80295339178588], [0.0, 0.0, 0.0, 0.0, 0.5904761904761905, 0.0, 0.0, 6.557340095801634, 0.6190476190476191, 0.6710622710622711, 0.0, 0.0, 0.0, 0.0, 9.14065934065934, 9.956043956043956, 0.0, 14.516483516483516, 14.516483516483516, 14.516483516483516, 0.0, 0.0, 0.0, 15.695970695970695, 15.713308913308916, 15.089133089133094, 15.043623043623045], [0.0, 0.0, 0.0, 0.0, 0.6340740740740741, 0.0, 0, 4.6267806267806275, 0.6851851851851852, 0.7377777777777779, 0.0, 0.0, 0.0, 0.0, 6.173333333333333, 6.437037037037037, 0.0, 13.014814814814814, 13.014814814814814, 13.014814814814814, 0.0, 0.0, 0.0, 12.727777777777778, 12.648888888888894, 12.099588477366257, 11.954882154882156], [0.0, 0.0, 0.0, 0.0, 2.344615384615385, 0.0, 0, 0, 2.1807692307692306, 2.344615384615385, 0.0, 0.0, 0.0, 0.0, 0, 0, 0.0, 0.9846153846153847, 0.9846153846153847, 0.9846153846153847, 0.0, 0.0, 0.0, 1.6673076923076922, 1.6400000000000001, 1.5307692307692309, 1.5734265734265733], [0.0, 0.0, 0.0, 0.0, 0.0, 0.0, 0.0, 0.43717039461720386, 0.0, 0.0, 0.0, 0.0, 0.0, 0.0, 0.7205673758865252, 0.9007092198581561, 0.0, 1.900709219858156, 1.900709219858156, 1.900709219858156, 0.0, 0.0, 0.0, 1.641548463356974, 1.5925925925925934, 1.3967691095350676, 1.4826993337631635], [0.0, 0.0, 0.0, 0.0, 0.5338432122370937, 0.0, 0, 1.0978085012501837, 0.6945506692160612, 0.755640535372849, 0.0, 0.0, 0.0, 0.0, 1.6504780114722757, 2.6730401529636705, 0.0, 3.4512428298279154, 3.4512428298279154, 3.4512428298279154, 0.0, 0.0, 0.0, 1.9385755258126194, 1.8673040152963685, 1.5822179732313568, 1.8962280549278634], [0.0, 0.0, 0.0, 0.0, 0.0, 0.0, 0.0, 0.7692307692307693, 0.0, 0.0, 0.0, 0.0, 0.0, 0.0, 1.6, 1.5, 0.0, 7.0, 7.0, 7.0, 0.0, 0.0, 0.0, 9.5, 9.466666666666669, 9.11111111111111, 9.0], [0.0, 0.0, 0.0, 0.0, 0.6830655129789864, 0.0, 0, 4.820386041646858, 0.630407911001236, 0.6830655129789864, 0.0, 0.0, 0.0, 0.0, 6.732262051915945, 6.205191594561187, 0.0, 9.468479604449938, 9.468479604449938, 9.468479604449938, 0.0, 0.0, 0.0, 8.88875154511743, 8.853646477132264, 8.479192418623816, 8.415327564894932], [0.0, 0.0, 0.0, 0.0, 0.0, 0.0, 0.0, 1.8286413708690332, 0.0, 0.0, 0.0, 0.0, 0.0, 0.0, 0.38041615667074646, 1.572827417380661, 0.0, 1.4430844553243571, 1.4430844553243571, 1.4430844553243571, 0.0, 0.0, 0.0, 3.122705018359853, 3.2545083639330894, 3.028559771521828, 3.3565149660620897], [0.0, 0.0, 0.0, 0.0, 2.0590308370044057, 0.0, 0.0, 5.03185360894612, 2.178964757709251, 2.343171806167401, 0.0, 0.0, 0.0, 0.0, 4.236123348017621, 4.579295154185022, 0.0, 6.674008810572687, 6.674008810572687, 6.674008810572687, 0.0, 0.0, 0.0, 7.516244493392071, 7.5436123348017645, 7.1665442976015665, 7.295154185022026], [0.0, 0.0, 0.0, 0.0, 0, 0.0, 0.0, 0.8226720647773282, 0, 0, 0.0, 0.0, 0.0, 0.0, 0.7254135338345868, 3.200375939849624, 0.0, 4.732330827067669, 4.732330827067669, 4.732330827067669, 0.0, 0.0, 0.0, 3.8791353383458644, 3.810626566416042, 3.536591478696742, 3.41203007518797], [0.0, 0.0, 0.0, 0.0, 1.4707692307692308, 0.0, 0.0, 3.27810650887574, 1.4538461538461538, 1.5630769230769233, 0.0, 0.0, 0.0, 0.0, 4.135384615384615, 4.4423076923076925, 0.0, 8.26153846153846, 8.26153846153846, 8.26153846153846, 0.0, 0.0, 0.0, 7.759615384615385, 7.732307692307694, 7.380341880341879, 7.275524475524476], [0.0, 0.0, 0.0, 0.0, 0, 0.0, 0.0, 4.674745814932732, 0, 0, 0.0, 0.0, 0.0, 0.0, 4.7711615487316426, 4.363484646194927, 0.0, 8.102803738317757, 8.102803738317757, 8.102803738317757, 0.0, 0.0, 0.0, 9.322930574098798, 9.279483756119273, 8.873980121643672, 8.742323097463284], [0.0, 0.0, 0.0, 0.0, 0.0, 0.0, 0.0, 2.807692307692308, 0, 0.0, 0.0, 0.0, 0.0, 0.0, 3.7548387096774194, 3.834677419354839, 0.0, 6.838709677419355, 6.838709677419355, 6.838709677419355, 0.0, 0.0, 0.0, 9.258064516129032, 9.33440860215054, 8.876344086021508, 8.841642228739003], [0.0, 0.0, 0.0, 0.0, 1.5588349514563107, 0.0, 0.0, 2.5953696788648255, 1.4485436893203885, 1.5588349514563107, 0.0, 0.0, 0.0, 0.0, 1.5739805825242725, 2.801941747572816, 0.0, 5.250485436893204, 5.250485436893204, 5.250485436893204, 0.0, 0.0, 0.0, 7.667961165048544, 7.750679611650488, 7.3462783171521036, 7.329567519858782], [0.0, 0.0, 0.0, 0.0, 0.728358208955224, 0.0, 0.0, 1.2123995407577497, 0.7350746268656716, 0.7880597014925373, 0.0, 0.0, 0.0, 0.0, 1.1582089552238806, 2.4029850746268657, 0.0, 2.343283582089552, 2.343283582089552, 2.343283582089552, 0.0, 0.0, 0.0, 5.2835820895522385, 5.2835820895522385, 5.048092868988391, 5.113975576662144], [0.0, 0.0, 0.0, 0.0, 0.5768496420047733, 0.0, 0.0, 2.070405727923628, 0.7246420047732697, 0.7797136038186158, 0.0, 0.0, 0.0, 0.0, 1.4262529832935567, 1.6813842482100239, 0.0, 4.681384248210024, 4.681384248210024, 4.681384248210024, 0.0, 0.0, 0.0, 4.275656324582339, 4.275656324582339, 4.0308936621585785, 4.17812974614884], [0.0, 0.0, 0.0, 0.0, 0, 0.0, 0.0, 4.546525323910483, 0, 0, 0.0, 0.0, 0.0, 0.0, 2.954063604240283, 3.323321554770318, 0.0, 6.779740871613663, 6.779740871613663, 6.779740871613663, 0.0, 0.0, 0.0, 7.507950530035336, 7.41735374950923, 7.054966627404789, 7.0645679408930295], [0.0, 0.0, 0.0, 0.0, 0.0, 0.0, 0, 2.2456946039035595, 0.0, 0.0, 0.0, 0.0, 0.0, 0.0, 3.044776119402985, 3.335820895522388, 0.0, 5.746268656716418, 5.746268656716418, 5.746268656716418, 0.0, 0.0, 0.0, 6.302238805970149, 6.2845771144278615, 5.978441127694858, 6.012211668928087], [0.0, 0.0, 0.0, 0.0, 0, 0.0, 0, 1.9753579753579753, 0.0, 0.0, 0.0, 0.0, 0.0, 0.0, 3.9679653679653675, 3.476190476190476, 0.0, 7.246753246753246, 7.246753246753246, 7.246753246753246, 0.0, 0.0, 0.0, 5.867965367965367, 5.7552669552669595, 5.304473304473305, 5.099567099567099], [0.0, 0.0, 0.0, 0.0, 0.5444866920152092, 0.0, 0, 4.536999122550454, 0.49049429657794674, 0.5444866920152092, 0.0, 0.0, 0.0, 0.0, 5.633460076045627, 5.771863117870723, 0.0, 7.9619771863117865, 7.9619771863117865, 7.9619771863117865, 0.0, 0.0, 0.0, 10.722433460076045, 10.722433460076049, 10.24250105618927, 10.213273418596613], [0.0, 0.0, 0.0, 0.0, 0.45, 0.0, 0.0, 4.4423076923076925, 0.61328125, 0.6687500000000001, 0.0, 0.0, 0.0, 0.0, 4.4625, 4.07421875, 0.0, 15.90625, 15.90625, 15.90625, 0.0, 0.0, 0.0, 13.439453125, 13.282291666666673, 12.653645833333337, 12.477272727272728], [0.0, 0.0, 0.0, 0.0, 0, 0.0, 0, 3.0137880986937593, 0.0, 0.0, 0.0, 0.0, 0.0, 0.0, 2.2547169811320757, 4.859276729559749, 0.0, 6.90566037735849, 6.90566037735849, 6.90566037735849, 0.0, 0.0, 0.0, 8.78930817610063, 8.863731656184488, 8.417190775681343, 8.616066323613493], [0.0, 0.0, 0.0, 0.0, 0.5969230769230769, 0.0, 0, 0, 0.6346153846153846, 0.6892307692307693, 0.0, 0.0, 0.0, 0.0, 0.3630769230769233, 0.25384615384615383, 0.0, 2.707692307692308, 2.707692307692308, 2.707692307692308, 0.0, 0.0, 0.0, 4.523076923076923, 4.523076923076923, 4.28034188034188, 4.225174825174825], [0.0, 0.0, 0.0, 0.0, 0.8, 0.0, 0.0, 2.307692307692308, 0.75, 0.8, 0.0, 0.0, 0.0, 0.0, 2.4000000000000004, 2.25, 0.0, 10.0, 10.0, 10.0, 0.0, 0.0, 0.0, 8.75, 8.66666666666667, 8.333333333333332, 8.181818181818182], [0.0, 0.0, 0.0, 0.0, 0, 0.0, 0, 1.955390334572491, 0, 0, 0.0, 0.0, 0.0, 0.0, 3.6738537794299875, 3.982961586121437, 0.0, 5.981412639405204, 5.981412639405204, 5.981412639405204, 0.0, 0.0, 0.0, 6.4095415117719945, 6.371416769929783, 5.9647528569461645, 5.981412639405203], [0.0, 0.0, 0.0, 0.0, 0, 0.0, 0, 4.417582417582418, 0.0, 0.0, 0.0, 0.0, 0.0, 0.0, 6.603174603174603, 6.630952380952381, 0.0, 11.603174603174603, 11.603174603174603, 11.603174603174603, 0.0, 0.0, 0.0, 12.081349206349206, 11.996825396825402, 11.408289241622578, 11.451659451659452], [0.0, 0.0, 0.0, 0.0, 0, 0.0, 0, 1.1761505820911762, 0.0, 0.0, 0.0, 0.0, 0.0, 0.0, 3.7323903818953323, 4.124823196605375, 0.0, 5.743988684582744, 5.743988684582744, 5.743988684582744, 0.0, 0.0, 0.0, 6.120403111739746, 6.166430928807167, 5.85957881502436, 5.936350777934937], [0.0, 0.0, 0.0, 0.0, 0.766842105263158, 0.0, 0.0, 1.9569838056680164, 0.7154605263157895, 0.766842105263158, 0.0, 0.0, 0.0, 0.0, 2.8463157894736844, 2.557894736842105, 0.0, 6.557894736842106, 6.557894736842106, 6.557894736842106, 0.0, 0.0, 0.0, 5.520559210526316, 5.460614035087721, 5.220833333333333, 5.139473684210526], [0.0, 0.0, 0.0, 0.0, 0.464638783269962, 0.0, 0, 2.7159988300672713, 0.6501901140684411, 0.7041825095057035, 0.0, 0.0, 0.0, 0.0, 4.130798479087453, 3.752851711026616, 0.0, 9.32319391634981, 9.32319391634981, 9.32319391634981, 0.0, 0.0, 0.0, 7.758555133079848, 7.659569074778204, 7.263624841571609, 7.083650190114068], [0.0, 0.0, 0.0, 0.0, 1.2516129032258065, 0.0, 0.0, 3.5533498759305218, 1.4274193548387097, 1.5419354838709678, 0.0, 0.0, 0.0, 0.0, 4.570967741935483, 3.387096774193549, 0.0, 5.241935483870968, 5.241935483870968, 5.241935483870968, 0.0, 0.0, 0.0, 7.235887096774194, 7.1881720430107565, 6.742831541218639, 6.5982404692082115], [0.0, 0.0, 0.0, 0.0, 1.4243064729194188, 0.0, 0.0, 3.4376587745147855, 1.4372523117569354, 1.5498018494055483, 0.0, 0.0, 0.0, 0.0, 4.818758256274768, 4.243064729194188, 0.0, 10.243064729194188, 10.243064729194188, 10.243064729194188, 0.0, 0.0, 0.0, 8.303830911492735, 8.191281373844125, 7.741083223249669, 7.661943076738321], [0.0, 0.0, 0.0, 0.0, 1.8034632034632039, 0.0, 0, 0.7722277722277722, 1.619047619047619, 1.8034632034632039, 0.0, 0.0, 0.0, 0.0, 2.5913419913419915, 2.099567099567099, 0.0, 5.87012987012987, 5.87012987012987, 5.87012987012987, 0.0, 0.0, 0.0, 5.642857142857142, 5.591630591630594, 5.113516113516113, 5.41715859897678], [0.0, 0.0, 0.0, 0.0, 0.5988023952095809, 0.0, 0.0, 2.5158912943344083, 0.6714071856287425, 0.7245508982035929, 0.0, 0.0, 0.0, 0.0, 4.158682634730539, 4.574101796407186, 0.0, 7.37125748502994, 7.37125748502994, 7.37125748502994, 0.0, 0.0, 0.0, 7.791167664670659, 7.702594810379245, 7.3483033932135715, 7.250136091453457], [0.0, 0.0, 0.0, 0.0, 0.8, 0.0, 0.0, 4.615384615384616, 0.75, 0.8, 0.0, 0.0, 0.0, 0.0, 4.0, 4.5, 0.0, 8.0, 8.0, 8.0, 0.0, 0.0, 0.0, 7.75, 7.733333333333334, 7.444444444444444, 7.363636363636364], [0.0, 0.0, 0.0, 0.0, 0.0, 0.0, 0.0, 1.8764002987303963, 0, 0.0, 0.0, 0.0, 0.0, 0.0, 1.9378640776699034, 1.7827669902912622, 0.0, 4.456310679611651, 4.456310679611651, 4.456310679611651, 0.0, 0.0, 0.0, 4.646844660194175, 4.595145631067963, 4.388349514563107, 4.396293027360989], [0.0, 0.0, 0.0, 0.0, 4.429850746268657, 0.0, 0.0, 1.370838117106774, 4.291044776119403, 4.608955223880597, 0.0, 0.0, 0.0, 0.0, 0.07164179104477619, 0.6343283582089553, 0.0, 8.044776119402986, 8.044776119402986, 8.044776119402986, 0.0, 0.0, 0.0, 7.66044776119403, 7.57213930348259, 7.2189054726368145, 7.17774762550882], [0.0, 0.0, 0.0, 0.0, 0.7134228187919464, 0.0, 0.0, 4.154749612803305, 0.7319630872483222, 0.7855704697986577, 0.0, 0.0, 0.0, 0.0, 3.847651006711409, 4.917785234899329, 0.0, 8.062080536912752, 8.062080536912752, 8.062080536912752, 0.0, 0.0, 0.0, 6.350880872483222, 6.270469798657721, 5.948825503355703, 5.8026235509456985], [0.0, 0.0, 0.0, 0.0, 0.0, 0.0, 0.0, 0.06310456011054832, 0.0, 0.0, 0.0, 0.0, 0.0, 0.0, 1.419161676646707, 2.7282934131736525, 0.0, 3.9940119760479043, 3.9940119760479043, 3.9940119760479043, 0.0, 0.0, 0.0, 5.155314371257485, 5.270459081836327, 5.02245508982036, 5.133641807294502], [0.0, 0.0, 0.0, 0.0, 0.5969230769230769, 0.0, 0.0, 6.454437869822486, 0.6346153846153846, 0.6892307692307693, 0.0, 0.0, 0.0, 0.0, 7.858461538461538, 7.165384615384616, 0.0, 13.984615384615385, 13.984615384615385, 13.984615384615385, 0.0, 0.0, 0.0, 11.751923076923077, 11.61538461538462, 11.06923076923077, 10.913286713286714], [0.0, 0.0, 0.0, 0.0, 0.6412751677852349, 0.0, 0, 3.7940113577697474, 0.7319630872483222, 0.7855704697986577, 0.0, 0.0, 0.0, 0.0, 7.6312080536912745, 6.969379194630872, 0.0, 11.629194630872483, 11.629194630872483, 11.629194630872483, 0.0, 0.0, 0.0, 12.289010067114093, 12.271140939597322, 11.72315436241611, 11.582367297132398], [0.0, 0.0, 0.0, 0.0, 0, 0.0, 0, 2.697388476780815, 0.0, 0.0, 0.0, 0.0, 0.0, 0.0, 1.5936591809775433, 1.2430647291941876, 0.0, 4.866578599735799, 4.866578599735799, 4.866578599735799, 0.0, 0.0, 0.0, 8.132760898282696, 8.217173051519158, 7.804491413474241, 7.787438453224451], [0.0, 0.0, 0.0, 0.0, 0.0, 0.0, 0.0, 3.4302246426140233, 0.42920353982300885, 0.4920353982300885, 0.0, 0.0, 0.0, 0.0, 4.1929203539823, 4.8053097345132745, 0.0, 8.690265486725664, 8.690265486725664, 8.690265486725664, 0.0, 0.0, 0.0, 5.1659292035398225, 5.050737463126849, 4.589970501474925, 4.893805309734514], [0.0, 0.0, 0.0, 0.0, 0.4110497237569061, 0.0, 0.0, 2.2277943051423716, 0.7058011049723757, 0.7646408839779006, 0.0, 0.0, 0.0, 0.0, 2.28950276243094, 2.6422651933701657, 0.0, 5.171270718232044, 5.171270718232044, 5.171270718232044, 0.0, 0.0, 0.0, 5.729972375690608, 5.700552486187849, 5.321362799263351, 5.562029131089904], [0.0, 0.0, 0.0, 0.0, 0.8, 0.0, 0.0, 2.307692307692308, 0.75, 0.8, 0.0, 0.0, 0.0, 0.0, 2.4000000000000004, 3.0, 0.0, 5.0, 5.0, 5.0, 0.0, 0.0, 0.0, 5.25, 5.200000000000001, 5.0, 4.909090909090909], [0.0, 0.0, 0.0, 0.0, 1.202047781569966, 0.0, 0.0, 3.380021002887897, 1.454778156996587, 1.5638225255972698, 0.0, 0.0, 0.0, 0.0, 3.1860068259385668, 4.368174061433447, 0.0, 6.005119453924915, 6.005119453924915, 6.005119453924915, 0.0, 0.0, 0.0, 7.188566552901024, 7.224914675767918, 6.885665529010239, 6.841607198262489], [0.0, 0.0, 0.0, 0.0, 0, 0.0, 0, 3.721863706763036, 0, 0, 0.0, 0.0, 0.0, 0.0, 2.2043624161073825, 2.7218959731543624, 0.0, 5.98993288590604, 5.98993288590604, 5.98993288590604, 0.0, 0.0, 0.0, 5.845637583892618, 5.774161073825505, 5.488255033557047, 5.358297742525931]], "bootstrap_adaptive_substitutions_per_codon": [[0.0, 0.0, 0.0, 0.0, 0.00038291720392294773, 0.0, 0.0, 0.0007672942850530473, 0.0004939966843612372, 0.0005336280567789184, 0.0, 0.0, 0.0, 0.0, 0.0017326166194997518, 0.0021183247651422542, 0.0, 0.0030588721246322934, 0.0030588721246322934, 0.0030588721246322934, 0.0, 0.0, 0.0, 0.0030560811829127388, 0.0030164498104950583, 0.0028579243208243328, 0.0028361042310169025], [0.0, 0.0, 0.0, 0.0, 0.0005469473318583368, 0.0, 0.0, 0.0020524637043865205, 0.0005078709292356314, 0.0005469473318583368, 0.0, 0.0, 0.0, 0.0, 0.0025390488840293093, 0.0028906753552038885, 0.0, 0.005547748428688317, 0.005547748428688317, 0.005547748428688317, 0.0, 0.0, 0.0, 0.006348386615445392, 0.006367924816756745, 0.00609873182091144, 0.006094451150827575], [0.0, 0.0, 0.0, 0.0, 0.0, 0.0, 0.0, 0.001968642284299531, 0.0, 0.0, 0.0, 0.0, 0.0, 0.0, 0.0019105209663235574, 0.002917757347054285, 0.0, 0.003021794769700535, 0.003021794769700535, 0.003021794769700535, 0.0, 0.0, 0.0, 0.004717005366275949, 0.0047382838021011306, 0.004445114241843099, 0.004506575764503801], [0.0, 0.0, 0.0, 0.0, 0.0034787868789353566, 0.0, 0.0, 0.0035503609371463863, 0.0032445214330886194, 0.0034787868789353566, 0.0, 0.0, 0.0, 0.0, 0.003132337980147928, 0.003992411119359895, 0.0, 0.004734801616761528, 0.004734801616761528, 0.004734801616761528, 0.0, 0.0, 0.0, 0.005068877340592262, 0.005101414208070978, 0.004884501758212885, 0.004903276766676915], [0.0, 0.0, 0.0, 0.0, 0.0004891043276998996, 0.0, 0.0, 0.0003014911635375412, 0.00048309969867679813, 0.0005218568496440893, 0.0, 0.0, 0.0, 0.0, 0.0010437136992881785, 0.0009006943534652169, 0.0, 0.0034826848333988384, 0.0034826848333988384, 0.0034826848333988384, 0.0, 0.0, 0.0, 0.0035782130224027253, 0.0035394558714354346, 0.0033844272675662692, 0.0033139597203530125], [0.0, 0.0, 0.0, 0.0, 0.0016260162601626018, 0.0, 0.0, 0.002977222679542197, 0.0015946809430974786, 0.001712527889941112, 0.0, 0.0, 0.0, 0.0, 0.0036642704957116387, 0.00448125212506765, 0.0, 0.005506565830320516, 0.005506565830320516, 0.005506565830320516, 0.0, 0.0, 0.0, 0.005050619362912263, 0.0050375252577074155, 0.0048105607674900465, 0.004747074196799875], [0.0, 0.0, 0.0, 0.0, 0.0005326053116842686, 0.0, 0.0, 0.006149375845474704, 0.0004929313248876435, 0.0005326053116842686, 0.0, 0.0, 0.0, 0.0, 0.005552122997341763, 0.005115709142578889, 0.0, 0.008629291695603931, 0.008629291695603931, 0.008629291695603931, 0.0, 0.0, 0.0, 0.00713553017059016, 0.007049569865864143, 0.006705728646960057, 0.006549437183821838], [0.0, 0.0, 0.0, 0.0, 0.0, 0.0, 0.0, 0.003101941563605306, 0.0, 0.0, 0.0, 0.0, 0.0, 0.0, 0.0020108332010059593, 0.003505657504183581, 0.0, 0.005540106051907618, 0.005540106051907618, 0.005540106051907618, 0.0, 0.0, 0.0, 0.004769214273984167, 0.004717821488789272, 0.0045122503480096825, 0.004418808920382598], [0.0, 0.0, 0.0, 0.0, 0.0, 0.0, 0.0, 0.0005716493794908322, 0.0, 0.0, 0.0, 0.0, 0.0, 0.0, 0.0011426030396557122, 0.0009619044388922177, 0.0, 0.0043525940329892715, 0.0043525940329892715, 0.0043525940329892715, 0.0, 0.0, 0.0, 0.005034217795514755, 0.005107797361310528, 0.0048669915096152755, 0.004879153421317056], [0.0, 0.0, 0.0, 0.0, 0.002042450707024651, 0.0, 0.0, 0.0015018681170935525, 0.001964119741157077, 0.002130134624040592, 0.0, 0.0, 0.0, 0.0, 0.002844466267997124, 0.0029549480034372095, 0.0, 0.006371697969825042, 0.006371697969825042, 0.006371697969825042, 0.0, 0.0, 0.0, 0.005797368313370628, 0.005721278158715687, 0.005416917540095907, 0.005278571804359644], [0.0, 0.0, 0.0, 0.0, 0.0, 0.0, 0.0, 0.0021724657376502024, 0.0, 0.0, 0.0, 0.0, 0.0, 0.0, 0.0021533396036150483, 0.0025203275204293105, 0.0, 0.00419783145971344, 0.00419783145971344, 0.00419783145971344, 0.0, 0.0, 0.0, 0.0034771562236617635, 0.0034386116347655915, 0.0032844332791809, 0.0032143522084605866], [0.0, 0.0, 0.0, 0.0, 0.001084855463695266, 0.0, 0.0, 0.0028097332185536457, 0.0010032614616588636, 0.001084855463695266, 0.0, 0.0, 0.0, 0.0, 0.003686669838489844, 0.00447790181598369, 0.0, 0.007798547856606011, 0.007798547856606011, 0.007798547856606011, 0.0, 0.0, 0.0, 0.007096379754574436, 0.007014785752538036, 0.006688409744392423, 0.006540057013417147], [0.0, 0.0, 0.0, 0.0, 0.0005768669994041154, 0.0, 0.0, 0.0016148700025584353, 0.0005471079875300935, 0.0005846149078210205, 0.0, 0.0, 0.0, 0.0, 0.0016686177308771059, 0.0020954570491175132, 0.0, 0.0028378475465191465, 0.0028378475465191465, 0.0028378475465191465, 0.0, 0.0, 0.0, 0.00441639584204973, 0.004372637768376983, 0.00419760547368599, 0.00413354115656935], [0.0, 0.0, 0.0, 0.0, 0.0004871205787367184, 0.0, 0.0, 0.0009396527140128414, 0.00044555139473394554, 0.0004871205787367184, 0.0, 0.0, 0.0, 0.0, 0.0026557439244588392, 0.002317335637788379, 0.0, 0.004217808472619374, 0.004217808472619374, 0.004217808472619374, 0.0, 0.0, 0.0, 0.003950828924657903, 0.0038954033459875415, 0.0036737010313060837, 0.0036619204345592466], [0.0, 0.0, 0.0, 0.0, 0.0011878247958426132, 0.0, 0.0, 0.005139626520472846, 0.0011135857461024498, 0.0011878247958426132, 0.0, 0.0, 0.0, 0.0, 0.006533036377134372, 0.0066815144766146995, 0.0, 0.008908685968819599, 0.008908685968819599, 0.008908685968819599, 0.0, 0.0, 0.0, 0.008908685968819599, 0.008908685968819602, 0.008578734636641097, 0.008503745697509618], [0.0, 0.0, 0.0, 0.0, 0.0, 0.0, 0.0, 0.002490031476013397, 0.0, 0.0, 0.0, 0.0, 0.0, 0.0, 0.0036529979475086244, 0.0038975501113585748, 0.0, 0.008220883007991616, 0.008220883007991616, 0.008220883007991616, 0.0, 0.0, 0.0, 0.008285023363465654, 0.00823980668733715, 0.007886685978524051, 0.007765325202767887], [0.0, 0.0, 0.0, 0.0, 0.0005218568496440893, 0.0, 0.0, 0.002522783997957586, 0.0005486047425651776, 0.0005873618935324687, 0.0, 0.0, 0.0, 0.0, 0.0019564173107995985, 0.0023172409275514214, 0.0, 0.006965369666797677, 0.006965369666797677, 0.006965369666797677, 0.0, 0.0, 0.0, 0.007125038211275601, 0.007092740585469527, 0.00679129607794615, 0.0066934244845944044], [0.0, 0.0, 0.0, 0.0, 0.000554609371588279, 0.0, 0.0, 0.002653794085734345, 0.0005158522206209878, 0.000554609371588279, 0.0, 0.0, 0.0, 0.0, 0.003262151185641294, 0.002996855757893358, 0.0, 0.004869208262369536, 0.004869208262369536, 0.004869208262369536, 0.0, 0.0, 0.0, 0.004674057819118739, 0.004667598293957525, 0.004469506189013591, 0.004451365482414873], [0.0, 0.0, 0.0, 0.0, 0.000984204144957112, 0.0, 0.0, 0.003661190743596089, 0.0010237531060059053, 0.0011039809984191716, 0.0, 0.0, 0.0, 0.0, 0.003012500861602366, 0.0027718171843625667, 0.0, 0.003975235570561562, 0.003975235570561562, 0.003975235570561562, 0.0, 0.0, 0.0, 0.0030740842438069156, 0.003033970297600283, 0.00287351451277375, 0.0028604684918563557], [0.0, 0.0, 0.0, 0.0, 0.00094204420149419, 0.0, 0.0, 0.000940278916754203, 0.0010051531309487338, 0.001086621021699145, 0.0, 0.0, 0.0, 0.0, 0.0017395115827834255, 0.001576575801282603, 0.0, 0.0060309187856924015, 0.0060309187856924015, 0.0060309187856924015, 0.0, 0.0, 0.0, 0.0054362605549684515, 0.005415893582280851, 0.005153385934307302, 0.005075209675506402], [0.0, 0.0, 0.0, 0.0, 0.001084855463695266, 0.0, 0.0, 0.002034988003118076, 0.0010032614616588636, 0.001084855463695266, 0.0, 0.0, 0.0, 0.0, 0.0018755128355409684, 0.002103631277854009, 0.0, 0.005130079226626766, 0.005130079226626766, 0.005130079226626766, 0.0, 0.0, 0.0, 0.007340587155035499, 0.0072997901540173, 0.006955282145419155, 0.006839896687993939], [0.0, 0.0, 0.0, 0.0, 0.0, 0.0, 0.0, 0.003259505412704423, 0.0, 0.0, 0.0, 0.0, 0.0, 0.0, 0.005142886846093253, 0.0053260187210357746, 0.0, 0.010173548773189706, 0.010173548773189706, 0.010173548773189706, 0.0, 0.0, 0.0, 0.010020272458645384, 0.0099634935803881, 0.009568144354004016, 0.009426675095046461], [0.0, 0.0, 0.0, 0.0, 0.0, 0.0, 0.0, 0.002602966793669565, 0.0, 0.0, 0.0, 0.0, 0.0, 0.0, 0.0038541811454363456, 0.004688697023865322, 0.0, 0.006342105178092907, 0.006342105178092907, 0.006342105178092907, 0.0, 0.0, 0.0, 0.007877258822756155, 0.007883633970955903, 0.007569126659768338, 0.007548697887816264], [0.0, 0.0, 0.0, 0.0, 0.0, 0.0, 0.0, 0.0009913324939164454, 0.0, 0.0, 0.0, 0.0, 0.0, 0.0, 0.0010921068754009273, 0.001774529519031865, 0.0, 0.004258294231697912, 0.004258294231697912, 0.004258294231697912, 0.0, 0.0, 0.0, 0.0033631010299767193, 0.0033085149066726265, 0.0030901704134562477, 0.003143725620859273], [0.0, 0.0, 0.0, 0.0, 0.0, 0.0, 0.0, 0.003014342893943327, 0.0, 0.0, 0.0, 0.0, 0.0, 0.0, 0.0021557255948311984, 0.0017199938256631901, 0.0, 0.007241615030099892, 0.007241615030099892, 0.007241615030099892, 0.0, 0.0, 0.0, 0.006244900659330967, 0.006203150381853333, 0.00585059248315329, 0.005825125942438341], [0.0, 0.0, 0.0, 0.0, 0.0, 0.0, 0.0, 0.00036528883715478155, 0.0, 0.0, 0.0, 0.0, 0.0, 0.0, 0.0009501144480821881, 0.00039709259163343147, 0.0, 0.004947755518178572, 0.004947755518178572, 0.004947755518178572, 0.0, 0.0, 0.0, 0.006781128379035329, 0.006830053154674987, 0.006466611964208965, 0.006621128646682508], [0.0, 0.0, 0.0, 0.0, 0.0, 0.0, 0.0, 0.0006789147299658063, 0.0, 0.0, 0.0, 0.0, 0.0, 0.0, 0.0024750029668021735, 0.0030670754874064995, 0.0, 0.00518753409522653, 0.00518753409522653, 0.00518753409522653, 0.0, 0.0, 0.0, 0.004971808479810567, 0.0049435050337510176, 0.004641601609115815, 0.004760682557687053], [0.0, 0.0, 0.0, 0.0, 0.0004322362451538398, 0.0, 0.0, 0.0008549123619650718, 0.0004701806483543677, 0.000509224889328824, 0.0, 0.0, 0.0, 0.0, 0.0012197200912865355, 0.0010640930462756744, 0.0, 0.0016497566608925185, 0.0016497566608925185, 0.0016497566608925185, 0.0, 0.0, 0.0, 0.0017116225356759876, 0.0017311446561632158, 0.0016357031782256565, 0.0017087479596759481], [0.0, 0.0, 0.0, 0.0, 0.0004705413823181198, 0.0, 0.0, 0.003214555848527032, 0.00042828139846457197, 0.0004705413823181198, 0.0, 0.0, 0.0, 0.0, 0.004191367924834585, 0.003768768086299108, 0.0, 0.0054705305602992076, 0.0054705305602992076, 0.0054705305602992076, 0.0, 0.0, 0.0, 0.004945121542094408, 0.004916948219525379, 0.004616432778789035, 0.00452252170355893], [0.0, 0.0, 0.0, 0.0, 0.0005095349757496672, 0.0, 0.0, 0.0041498144526901535, 0.00046889972495576724, 0.0005095349757496672, 0.0, 0.0, 0.0, 0.0, 0.0065536401662693086, 0.005884752868995875, 0.0, 0.009799881609973542, 0.009799881609973542, 0.009799881609973542, 0.0, 0.0, 0.0, 0.009385761800574943, 0.009318036382585115, 0.008866533595986223, 0.00884297980144845], [0.0, 0.0, 0.0, 0.0, 0.0003492541530286226, 0.0, 0.0, 0.001625583178832415, 0.00030657421350188907, 0.0003492541530286226, 0.0, 0.0, 0.0, 0.0, 0.0032388663967611335, 0.003315209387182192, 0.0, 0.00894775915289337, 0.00894775915289337, 0.00894775915289337, 0.0, 0.0, 0.0, 0.009765290388898406, 0.009879103560969701, 0.009385913148660779, 0.00959970752492145], [0.0, 0.0, 0.0, 0.0, 0.00087612609055058, 0.0, 0.0, 0.0030084433249859973, 0.0010486485158332764, 0.0011358750116272744, 0.0, 0.0, 0.0, 0.0, 0.0025469434747736413, 0.0025062260763345917, 0.0, 0.007573085097607677, 0.007573085097607677, 0.007573085097607677, 0.0, 0.0, 0.0, 0.007443210637069331, 0.007385059639873335, 0.006958618993769343, 0.006938710582742238], [0.0, 0.0, 0.0, 0.0, 0.001741374215264414, 0.0, 0.0, 0.001958269781047475, 0.00162623161141984, 0.001741374215264414, 0.0, 0.0, 0.0, 0.0, 0.002616385927735853, 0.0029497408840933824, 0.0, 0.00479310369681637, 0.00479310369681637, 0.00479310369681637, 0.0, 0.0, 0.0, 0.0051467302383578035, 0.005178714294981297, 0.004965487250824677, 0.004946102974083168], [0.0, 0.0, 0.0, 0.0, 0.001686891867860137, 0.0, 0.0, 0.0034867816926807335, 0.0016259198726362768, 0.0017461701965500018, 0.0, 0.0, 0.0, 0.0, 0.0026031654627520387, 0.0032687764106125146, 0.0, 0.003951888579324284, 0.003951888579324284, 0.003951888579324284, 0.0, 0.0, 0.0, 0.004475513816084751, 0.004415388654127891, 0.004174888006300438, 0.0041248478587051], [0.0, 0.0, 0.0, 0.0, 0.0010458436035967512, 0.0, 0.0, 0.0035294174291543045, 0.0010628781774432133, 0.0011472587409152243, 0.0, 0.0, 0.0, 0.0, 0.002833285398834835, 0.0023773134337818575, 0.0, 0.004722142331391391, 0.004722142331391391, 0.004722142331391391, 0.0, 0.0, 0.0, 0.004718081764369852, 0.004654796341765846, 0.004401654651349811, 0.0044894205212521986], [0.0, 0.0, 0.0, 0.0, 0.00033407572383073496, 0.0, 0.0, 0.004158992918736794, 0.0003740952115812918, 0.00041527468448403855, 0.0, 0.0, 0.0, 0.0, 0.003069320712694878, 0.003317557535263549, 0.0, 0.006124721603563474, 0.006124721603563474, 0.006124721603563474, 0.0, 0.0, 0.0, 0.005176433741648107, 0.005107801286810198, 0.0048332714674585485, 0.0047896841465883775], [0.0, 0.0, 0.0, 0.0, 0.0003271945586459418, 0.0, 0.0, 0.0021757304956988616, 0.0002859075675371825, 0.0003271945586459418, 0.0, 0.0, 0.0, 0.0, 0.003040505833483556, 0.002751496895722241, 0.0, 0.0040298429349817115, 0.0040298429349817115, 0.0040298429349817115, 0.0, 0.0, 0.0, 0.0037797949606610567, 0.003724745639182713, 0.0035045483532693284, 0.0034878080026277064], [0.0, 0.0, 0.0, 0.0, 0.0022079497567371697, 0.0, 0.0, 0.0010897094538122746, 0.0020408383422626138, 0.0022079497567371697, 0.0, 0.0, 0.0, 0.0, 0.0023173959648085333, 0.002108506696715339, 0.0, 0.007420962871648822, 0.007420962871648822, 0.007420962871648822, 0.0, 0.0, 0.0, 0.005992572172222828, 0.0059159794405886585, 0.0056096085140519706, 0.0054703490019898425], [0.0, 0.0, 0.0, 0.0, 0.0011419712651207477, 0.0, 0.0, 0.0046785717884892525, 0.0010644569631861652, 0.0011419712651207477, 0.0, 0.0, 0.0, 0.0, 0.004174854797152714, 0.003799292545526005, 0.0, 0.0067688545351325385, 0.0067688545351325385, 0.0067688545351325385, 0.0, 0.0, 0.0, 0.008155377964103235, 0.008155377964103238, 0.007810869955505093, 0.0077980777247120756], [0.0, 0.0, 0.0, 0.0, 0.0008962527399593497, 0.0, 0.0, 0.0023150222291037307, 0.0008153870525854759, 0.0008962527399593497, 0.0, 0.0, 0.0, 0.0, 0.00243943097890969, 0.002104734007800795, 0.0, 0.006018850713243646, 0.006018850713243646, 0.006018850713243646, 0.0, 0.0, 0.0, 0.00804722307643723, 0.00804722307643723, 0.007687820021442237, 0.007672403885280478], [0.0, 0.0, 0.0, 0.0, 4.2656691563408766e-05, 0.0, 0.0, 0.0005881070493653401, 0.00013022595741713733, 0.00017390805022005112, 0.0, 0.0, 0.0, 0.0, 0.002966280705640117, 0.0024855726045601646, 0.0, 0.006808664230313322, 0.006808664230313322, 0.006808664230313322, 0.0, 0.0, 0.0, 0.00573763263565033, 0.005642988101244021, 0.005264409963618765, 0.005354831709284206], [0.0, 0.0, 0.0, 0.0, 0.00029859142032056884, 0.0, 0.0, 0.0013832714842300512, 0.0003985852064794011, 0.0004392204572733011, 0.0, 0.0, 0.0, 0.0, 0.0018975108660459368, 0.00227418410630247, 0.0, 0.0031494363391972374, 0.0031494363391972374, 0.0031494363391972374, 0.0, 0.0, 0.0, 0.003040080910752889, 0.0030468534525518727, 0.0028933425051082505, 0.0028646105095974117], [0.0, 0.0, 0.0, 0.0, 0.0, 0.0, 0.0, 0.004467727428473531, 0.0, 0.0, 0.0, 0.0, 0.0, 0.0, 0.0028257238307349665, 0.0029115627319970306, 0.0, 0.005962323682256867, 0.005962323682256867, 0.005962323682256867, 0.0, 0.0, 0.0, 0.005063335189309577, 0.005035882207374416, 0.004743050400065989, 0.004651540460282108], [0.0, 0.0, 0.0, 0.0, 0.0013937782886701633, 0.0, 0.0, 0.0011071381859513198, 0.0014817874847330987, 0.0016093110137222503, 0.0, 0.0, 0.0, 0.0, 0.0008884737888258262, 0.0006106760543142468, 0.0, 0.0035802380439207797, 0.0035802380439207797, 0.0035802380439207797, 0.0, 0.0, 0.0, 0.0038945566012884066, 0.0038803873202896133, 0.0036347864496438387, 0.0036738532679333026], [0.0, 0.0, 0.0, 0.0, 0.001032395271075717, 0.0, 0.0, 0.005920868132757351, 0.0010128443874572392, 0.001089961761730123, 0.0, 0.0, 0.0, 0.0, 0.0061243142934880885, 0.006799362858426077, 0.0, 0.00916176129565878, 0.00916176129565878, 0.00916176129565878, 0.0, 0.0, 0.0, 0.009046628314349969, 0.008995216731501382, 0.008618198457278394, 0.008514557928601655], [0.0, 0.0, 0.0, 0.0, 0.0, 0.0, 0.0, 0.0023127233658452166, 0.0, 0.0, 0.0, 0.0, 0.0, 0.0, 0.0023175003740180263, 0.0032010297492526697, 0.0, 0.008256624353231093, 0.008256624353231093, 0.008256624353231093, 0.0, 0.0, 0.0, 0.007518468022164449, 0.00743162056600454, 0.007084230741364889, 0.006985604604309458], [0.0, 0.0, 0.0, 0.0, 0.0010266779165431462, 0.0, 0.0, 0.0013981460312708367, 0.0009457244134988384, 0.0010266779165431462, 0.0, 0.0, 0.0, 0.0, 0.004754339690527046, 0.004930055666618525, 0.0, 0.008304385171446597, 0.008304385171446597, 0.008304385171446597, 0.0, 0.0, 0.0, 0.008711053003641007, 0.008657084001611472, 0.008261311320061521, 0.00812230025422786], [0.0, 0.0, 0.0, 0.0, 0.0009357676628924779, 0.0, 0.0, 0.0018677737894093602, 0.0010435698758385235, 0.0011224766502629486, 0.0, 0.0, 0.0, 0.0, 0.0018248580789423383, 0.0016670445300934879, 0.0, 0.005378997017101654, 0.005378997017101654, 0.005378997017101654, 0.0, 0.0, 0.0, 0.007564770236809232, 0.007571345801344604, 0.00724695128426641, 0.007179203043598974], [0.0, 0.0, 0.0, 0.0, 0.0, 0.0, 0.0, 0.001228588438963859, 0.0, 0.0, 0.0, 0.0, 0.0, 0.0, 0.001220637635506774, 0.0020938693310692475, 0.0, 0.0016570484030401097, 0.0016570484030401097, 0.0016570484030401097, 0.0, 0.0, 0.0, 0.002355346647143027, 0.0023116645543401143, 0.002136936183128458, 0.0023200169135273543], [0.0, 0.0, 0.0, 0.0, 0.0004987496051649455, 0.0, 0.0, 0.007379411067824346, 0.0005459789193289112, 0.0005852612349434556, 0.0, 0.0, 0.0, 0.0, 0.006633832485318171, 0.006665167802383295, 0.0, 0.012101568677156704, 0.012101568677156704, 0.012101568677156704, 0.0, 0.0, 0.0, 0.012541168470333553, 0.012541168470333555, 0.012017404262139628, 0.011898366942095553], [0.0, 0.0, 0.0, 0.0, 0.0, 0.0, 0.0, 0.0014022303378187744, 0.0, 0.0, 0.0, 0.0, 0.0, 0.0, 0.0013936360228450463, 0.001782472233860357, 0.0, 0.0032672532286636235, 0.0032672532286636235, 0.0032672532286636235, 0.0, 0.0, 0.0, 0.004860452637691386, 0.004938734407961954, 0.004729983020573772, 0.0047941319744446605], [0.0, 0.0, 0.0, 0.0, 0.0, 0.0, 0.0, 0.002251012262472466, 0.0, 0.0, 0.0, 0.0, 0.0, 0.0, 0.004290872921486799, 0.004383707772035663, 0.0, 0.007915468390742463, 0.007915468390742463, 0.007915468390742463, 0.0, 0.0, 0.0, 0.008123049423025637, 0.008068463299721546, 0.007668165062158187, 0.0077567684980057675], [0.0, 0.0, 0.0, 0.0, 0.0, 0.0, 0.0, 0.0020932915960866234, 0.00039393403049209184, 0.0004375679090645389, 0.0, 0.0, 0.0, 0.0, 0.0009685491919743164, 0.0009273735600820075, 0.0, 0.003372714445149142, 0.003372714445149142, 0.003372714445149142, 0.0, 0.0, 0.0, 0.0039000083580387123, 0.003929097610420346, 0.003657597921525118, 0.003752625295715902], [0.0, 0.0, 0.0, 0.0, 0.0, 0.0, 0.0, 0.0016859598332244826, 0.0, 0.0, 0.0, 0.0, 0.0, 0.0, 0.0007808289901605, 0.0010815536688033947, 0.0, 0.004793506155811561, 0.004793506155811561, 0.004793506155811561, 0.0, 0.0, 0.0, 0.0038099329587464527, 0.0037564205472586216, 0.003542370901307285, 0.0035656669575247807], [0.0, 0.0, 0.0, 0.0, 0.0004383639127514406, 0.0, 0.0, 0.0048681069753538486, 0.0004595750698200587, 0.0004981902532013891, 0.0, 0.0, 0.0, 0.0, 0.006785938634490973, 0.007391272424679997, 0.0, 0.010776899418324808, 0.010776899418324808, 0.010776899418324808, 0.0, 0.0, 0.0, 0.011652539492183145, 0.011665411219976924, 0.01120202901940096, 0.011168242794077984], [0.0, 0.0, 0.0, 0.0, 0.00047073056724133196, 0.0, 0.0, 0.0034348779708839104, 0.0005086749704418599, 0.0005477192114163162, 0.0, 0.0, 0.0, 0.0, 0.004583024003959416, 0.004778795127718661, 0.0, 0.009662074843960516, 0.009662074843960516, 0.009662074843960516, 0.0, 0.0, 0.0, 0.009448981275261899, 0.00939041491380022, 0.008982619508067006, 0.008875190909340873], [0.0, 0.0, 0.0, 0.0, 0.0017406201816001373, 0.0, 0.0, 0.0, 0.0016189823539489463, 0.0017406201816001373, 0.0, 0.0, 0.0, 0.0, 0.0, 0.0, 0.0, 0.0007309691051339158, 0.0007309691051339158, 0.0007309691051339158, 0.0, 0.0, 0.0, 0.001237793387013877, 0.0012175204157386787, 0.0011364285306378849, 0.0011680969364711012], [0.0, 0.0, 0.0, 0.0, 0.0, 0.0, 0.0, 0.0003245511467091343, 0.0, 0.0, 0.0, 0.0, 0.0, 0.0, 0.0005349423725957871, 0.0006686779657447335, 0.0, 0.0014110684631463669, 0.0014110684631463669, 0.0014110684631463669, 0.0, 0.0, 0.0, 0.0012186699802204707, 0.0011823256069729722, 0.0010369481139829752, 0.0011007418958895053], [0.0, 0.0, 0.0, 0.0, 0.0003963201278671817, 0.0, 0.0, 0.0008150025992948654, 0.000515627816789949, 0.0005609803529122859, 0.0, 0.0, 0.0, 0.0, 0.0012252991918873613, 0.001984439608733237, 0.0, 0.0025621698810897662, 0.0025621698810897662, 0.0025621698810897662, 0.0, 0.0, 0.0, 0.0014391800488586632, 0.001386268756715938, 0.001174623588145031, 0.001407741688884828], [0.0, 0.0, 0.0, 0.0, 0.0, 0.0, 0.0, 0.0005710696133858717, 0.0, 0.0, 0.0, 0.0, 0.0, 0.0, 0.0011878247958426132, 0.0011135857461024498, 0.0, 0.005196733481811433, 0.005196733481811433, 0.005196733481811433, 0.0, 0.0, 0.0, 0.007052709725315516, 0.0070279633754021294, 0.006764002309659325, 0.0066815144766146995], [0.0, 0.0, 0.0, 0.0, 0.0005071013459383715, 0.0, 0.0, 0.0035786087911261004, 0.0004680088426141322, 0.0005071013459383715, 0.0, 0.0, 0.0, 0.0, 0.004997967373360018, 0.004606675274358714, 0.0, 0.007029309283184809, 0.007029309283184809, 0.007029309283184809, 0.0, 0.0, 0.0, 0.006598924680859265, 0.00657286301197644, 0.006294871877226292, 0.006247459216700024], [0.0, 0.0, 0.0, 0.0, 0.0, 0.0, 0.0, 0.0013575659768886661, 0.0, 0.0, 0.0, 0.0, 0.0, 0.0, 0.0002824173397704131, 0.001167652128716155, 0.0, 0.0010713321865808145, 0.0010713321865808145, 0.0010713321865808145, 0.0, 0.0, 0.0, 0.0023182665318187477, 0.002416116083098062, 0.002248373995190667, 0.002491844815190861], [0.0, 0.0, 0.0, 0.0, 0.001528604927249002, 0.0, 0.0, 0.0037356003035977133, 0.0016176427302964003, 0.0017395484826781004, 0.0, 0.0, 0.0, 0.0, 0.003144857719389474, 0.0033996252072643076, 0.0, 0.00495472072054394, 0.00495472072054394, 0.00495472072054394, 0.0, 0.0, 0.0, 0.005579988488041626, 0.005600306113438578, 0.005320374385747266, 0.005415853144040109], [0.0, 0.0, 0.0, 0.0, 0.0, 0.0, 0.0, 0.0006107439233684693, 0.0, 0.0, 0.0, 0.0, 0.0, 0.0, 0.0005385401142053354, 0.002375928685857182, 0.0, 0.003513237436575849, 0.003513237436575849, 0.003513237436575849, 0.0, 0.0, 0.0, 0.002879833213322839, 0.0028289729520534833, 0.002625531906976052, 0.0025330587046681293], [0.0, 0.0, 0.0, 0.0, 0.0010918851007937868, 0.0, 0.0, 0.002433635121659792, 0.0010793215692992976, 0.0011604134544000915, 0.0, 0.0, 0.0, 0.0, 0.0030700702415624465, 0.0032979270173034095, 0.0, 0.006133287647764262, 0.006133287647764262, 0.006133287647764262, 0.0, 0.0, 0.0, 0.005760664725029982, 0.005740391753754784, 0.005479095679541112, 0.0054012802342423725], [0.0, 0.0, 0.0, 0.0, 0.0, 0.0, 0.0, 0.003470486870774114, 0.0, 0.0, 0.0, 0.0, 0.0, 0.0, 0.003542064995346431, 0.0032394095368930413, 0.0, 0.006015444497637533, 0.006015444497637533, 0.006015444497637533, 0.0, 0.0, 0.0, 0.006921255066146101, 0.006889000561335763, 0.006587958516439252, 0.0064902175927715544], [0.0, 0.0, 0.0, 0.0, 0.0, 0.0, 0.0, 0.002084404088858432, 0.0, 0.0, 0.0, 0.0, 0.0, 0.0, 0.002787556577340326, 0.0028468280767296504, 0.0, 0.005076993079004718, 0.005076993079004718, 0.005076993079004718, 0.0, 0.0, 0.0, 0.006873099121105443, 0.006929776245100624, 0.006589713501129552, 0.006563951172040834], [0.0, 0.0, 0.0, 0.0, 0.0011572642549787014, 0.0, 0.0, 0.001926777786833575, 0.0010753850700225601, 0.0011572642549787014, 0.0, 0.0, 0.0, 0.0, 0.0011685082275607072, 0.0020801349276709843, 0.0, 0.003897910495095177, 0.003897910495095177, 0.003897910495095177, 0.0, 0.0, 0.0, 0.005692621503376795, 0.005754030892093903, 0.005453807213921384, 0.005441401276806816], [0.0, 0.0, 0.0, 0.0, 0.0005407262130328314, 0.0, 0.0, 0.0009000738981126575, 0.0005457124178661259, 0.0005850480337732274, 0.0, 0.0, 0.0, 0.0, 0.0008598433223636826, 0.0017839532848009396, 0.0, 0.0017396314640605434, 0.0017396314640605434, 0.0017396314640605434, 0.0, 0.0, 0.0, 0.003922481135525047, 0.003922481135525047, 0.0037476561759379294, 0.0037965668720580134], [0.0, 0.0, 0.0, 0.0, 0.0004282476926538777, 0.0, 0.0, 0.001537049538176413, 0.0005379673383617444, 0.0005788519701697221, 0.0, 0.0, 0.0, 0.0, 0.0010588366616878669, 0.0012482436883519109, 0.0, 0.0034754151805568103, 0.0034754151805568103, 0.0034754151805568103, 0.0, 0.0, 0.0, 0.003174206625525122, 0.003174206625525122, 0.002992497150822998, 0.003101803820451997], [0.0, 0.0, 0.0, 0.0, 0.0, 0.0, 0.0, 0.0033752971966670253, 0.0, 0.0, 0.0, 0.0, 0.0, 0.0, 0.002193068748508005, 0.0024672023420715056, 0.0, 0.0050332151979314505, 0.0050332151979314505, 0.0050332151979314505, 0.0, 0.0, 0.0, 0.005573831128459789, 0.005506572939502027, 0.0052375401836709645, 0.005244668107567209], [0.0, 0.0, 0.0, 0.0, 0.0, 0.0, 0.0, 0.0016671823340041272, 0.0, 0.0, 0.0, 0.0, 0.0, 0.0, 0.002260412857760197, 0.0024764817338696274, 0.0, 0.004265975246263117, 0.004265975246263117, 0.004265975246263117, 0.0, 0.0, 0.0, 0.004678722201908054, 0.004665610329939021, 0.0044383378824757675, 0.004463408811379426], [0.0, 0.0, 0.0, 0.0, 0.0, 0.0, 0.0, 0.0014664869898722906, 0.0, 0.0, 0.0, 0.0, 0.0, 0.0, 0.002945779783196264, 0.0025806907766818678, 0.0, 0.005379920747404043, 0.005379920747404043, 0.005379920747404043, 0.0, 0.0, 0.0, 0.004356321728259367, 0.004272655497599822, 0.003937990574961622, 0.003785870155580623], [0.0, 0.0, 0.0, 0.0, 0.000404221746113741, 0.0, 0.0, 0.003368225035301005, 0.0003641383048091661, 0.000404221746113741, 0.0, 0.0, 0.0, 0.0, 0.0041822272279477555, 0.004284976331010187, 0.0, 0.005910896203646464, 0.005910896203646464, 0.005910896203646464, 0.0, 0.0, 0.0, 0.007960232709781771, 0.007960232709781773, 0.007603935453741107, 0.007582237133330818], [0.0, 0.0, 0.0, 0.0, 0.00033407572383073496, 0.0, 0.0, 0.0032979270173034095, 0.0004552941722345954, 0.0004964736451373423, 0.0, 0.0, 0.0, 0.0, 0.003312917594654789, 0.0030246612843355604, 0.0, 0.01180864884929473, 0.01180864884929473, 0.01180864884929473, 0.0, 0.0, 0.0, 0.009977322290274685, 0.00986064711705024, 0.00939394642415244, 0.009263008706215834], [0.0, 0.0, 0.0, 0.0, 0.0, 0.0, 0.0, 0.0022374076456523825, 0.0, 0.0, 0.0, 0.0, 0.0, 0.0, 0.0016738804611225507, 0.0036074808682700437, 0.0, 0.00512669664243392, 0.00512669664243392, 0.00512669664243392, 0.0, 0.0, 0.0, 0.006525098868671588, 0.006580350153069404, 0.006248842446682511, 0.006396485763632883], [0.0, 0.0, 0.0, 0.0, 0.00044315001998743647, 0.0, 0.0, 0.0, 0.00047113243104334417, 0.0005116783735937411, 0.0, 0.0, 0.0, 0.0, 0.0002695448575181316, 0.00018845297241733766, 0.0, 0.0020101650391182685, 0.0020101650391182685, 0.0020101650391182685, 0.0, 0.0, 0.0, 0.0033578893267089257, 0.0033578893267089257, 0.003177685137596051, 0.0031367296400703973], [0.0, 0.0, 0.0, 0.0, 0.0005939123979213066, 0.0, 0.0, 0.0017132088401576155, 0.0005567928730512249, 0.0005939123979213066, 0.0, 0.0, 0.0, 0.0, 0.00178173719376392, 0.0016703786191536749, 0.0, 0.007423904974016332, 0.007423904974016332, 0.007423904974016332, 0.0, 0.0, 0.0, 0.006495916852264291, 0.006434050977480824, 0.006186587478346943, 0.006074104069649726], [0.0, 0.0, 0.0, 0.0, 0.0, 0.0, 0.0, 0.0014516632030976177, 0.0, 0.0, 0.0, 0.0, 0.0, 0.0, 0.0027274341346918986, 0.002956912833052292, 0.0, 0.004440543904532445, 0.004440543904532445, 0.004440543904532445, 0.0, 0.0, 0.0, 0.004758382711040827, 0.004730079264981279, 0.004428175840346076, 0.0044405439045324445], [0.0, 0.0, 0.0, 0.0, 0.0, 0.0, 0.0, 0.0032795712083017207, 0.0, 0.0, 0.0, 0.0, 0.0, 0.0, 0.004902134078080626, 0.004922756036341782, 0.0, 0.008614086565088792, 0.008614086565088792, 0.008614086565088792, 0.0, 0.0, 0.0, 0.008969078846584414, 0.008906329173589756, 0.008469405524589886, 0.008501603156391575], [0.0, 0.0, 0.0, 0.0, 0.0, 0.0, 0.0, 0.0008731630156578888, 0.0, 0.0, 0.0, 0.0, 0.0, 0.0, 0.0027708911521123476, 0.003062229544621659, 0.0, 0.004264282616616736, 0.004264282616616736, 0.004264282616616736, 0.0, 0.0, 0.0, 0.0045437291104229735, 0.004577899724429968, 0.004350095631050007, 0.004407090406781691], [0.0, 0.0, 0.0, 0.0, 0.0005692962919548315, 0.0, 0.0, 0.00145284618089682, 0.0005311510960028133, 0.0005692962919548315, 0.0, 0.0, 0.0, 0.0, 0.002113077794709491, 0.0018989567459852302, 0.0, 0.004868518735591763, 0.004868518735591763, 0.004868518735591763, 0.0, 0.0, 0.0, 0.004098410698237799, 0.004053907969627113, 0.0038758970551843602, 0.0038154964248036573], [0.0, 0.0, 0.0, 0.0, 0.0003449434174238768, 0.0, 0.0, 0.0020163317223958954, 0.0004826949621888946, 0.0005227784034934695, 0.0, 0.0, 0.0, 0.0, 0.003066665537555644, 0.00278608144842362, 0.0, 0.0069214505689308165, 0.0069214505689308165, 0.0069214505689308165, 0.0, 0.0, 0.0, 0.005759877604365143, 0.005686391295306759, 0.005392446059073206, 0.005258834588057957], [0.0, 0.0, 0.0, 0.0, 0.0009291855257801088, 0.0, 0.0, 0.0026379731818340917, 0.001059702564839428, 0.0011447182508321958, 0.0, 0.0, 0.0, 0.0, 0.003393443015542304, 0.0025145484589410164, 0.0, 0.003891563091218239, 0.003891563091218239, 0.003891563091218239, 0.0, 0.0, 0.0, 0.005371853820916254, 0.00533643061841927, 0.005005814061780726, 0.00489847102391107], [0.0, 0.0, 0.0, 0.0, 0.0010573915908830133, 0.0, 0.0, 0.0025520852075091205, 0.0010670024586168785, 0.0011505581658541562, 0.0, 0.0, 0.0, 0.0, 0.003577400338734052, 0.0031500109348137997, 0.0, 0.0076043539192235995, 0.0076043539192235995, 0.0076043539192235995, 0.0, 0.0, 0.0, 0.00616468516072215, 0.006081129453484874, 0.00574690662453576, 0.005688153731802763], [0.0, 0.0, 0.0, 0.0, 0.0013388739446645909, 0.0, 0.0, 0.000573294559931531, 0.0012019655672216919, 0.0013388739446645909, 0.0, 0.0, 0.0, 0.0, 0.0019237876698901199, 0.0015586986633757231, 0.0, 0.004357928634097899, 0.004357928634097899, 0.004357928634097899, 0.0, 0.0, 0.0, 0.004189203521052073, 0.004151173416206825, 0.0037962257709844936, 0.004021647066797906], [0.0, 0.0, 0.0, 0.0, 0.00044454520802493015, 0.0, 0.0, 0.0018677737894093602, 0.0004984463144979528, 0.0005378997017101654, 0.0, 0.0, 0.0, 0.0, 0.0030873664697331398, 0.0033957697078004353, 0.0, 0.005472351510786889, 0.005472351510786889, 0.005472351510786889, 0.0, 0.0, 0.0, 0.005784088837914371, 0.005718333192560687, 0.005455310611145933, 0.005382432139163665], [0.0, 0.0, 0.0, 0.0, 0.0005939123979213066, 0.0, 0.0, 0.003426417680315231, 0.0005567928730512249, 0.0005939123979213066, 0.0, 0.0, 0.0, 0.0, 0.002969561989606533, 0.0033407572383073497, 0.0, 0.005939123979213066, 0.005939123979213066, 0.005939123979213066, 0.0, 0.0, 0.0, 0.005753526354862658, 0.005741153179905965, 0.005526684813989936, 0.005466693662684754], [0.0, 0.0, 0.0, 0.0, 0.0, 0.0, 0.0, 0.001393021751099032, 0.0, 0.0, 0.0, 0.0, 0.0, 0.0, 0.001438651876518117, 0.0013235092726735429, 0.0, 0.0033083227020131037, 0.0033083227020131037, 0.0033083227020131037, 0.0, 0.0, 0.0, 0.0034497733186296766, 0.003411392450681487, 0.0032578689788887207, 0.0032637661673058566], [0.0, 0.0, 0.0, 0.0, 0.0032886790989373844, 0.0, 0.0, 0.0010176971916160164, 0.0031856308657159634, 0.003421644561158572, 0.0, 0.0, 0.0, 0.0, 5.318618488847527e-05, 0.0004709193453667077, 0.0, 0.0059723653447683635, 0.0059723653447683635, 0.0059723653447683635, 0.0, 0.0, 0.0, 0.005687043623752064, 0.005621484263906897, 0.005359246824526217, 0.005328691629924885], [0.0, 0.0, 0.0, 0.0, 0.0005296383213006283, 0.0, 0.0, 0.0030844466316282885, 0.0005434024404219169, 0.0005832000518178602, 0.0, 0.0, 0.0, 0.0, 0.002856459544700378, 0.0036509170266513205, 0.0, 0.005985211979890685, 0.005985211979890685, 0.005985211979890685, 0.0, 0.0, 0.0, 0.0047148336098613375, 0.004655137192767425, 0.004416351524391762, 0.004307812584221009], [0.0, 0.0, 0.0, 0.0, 0.0, 0.0, 0.0, 4.6848225768781236e-05, 0.0, 0.0, 0.0, 0.0, 0.0, 0.0, 0.0010535721430190847, 0.0020254591040635875, 0.0, 0.0029651165375262837, 0.0029651165375262837, 0.0029651165375262837, 0.0, 0.0, 0.0, 0.0038272564003396323, 0.003912738739299426, 0.0037286229323091015, 0.003811166894799185], [0.0, 0.0, 0.0, 0.0, 0.00044315001998743647, 0.0, 0.0, 0.004791713340625454, 0.00047113243104334417, 0.0005116783735937411, 0.0, 0.0, 0.0, 0.0, 0.005834047170350065, 0.005319513448689395, 0.0, 0.010382045571355148, 0.010382045571355148, 0.010382045571355148, 0.0, 0.0, 0.0, 0.008724516018502656, 0.008623151162126667, 0.008217691736622696, 0.00810192035136356], [0.0, 0.0, 0.0, 0.0, 0.00047607659078339635, 0.0, 0.0, 0.002816637979042129, 0.0005434024404219169, 0.0005832000518178602, 0.0, 0.0, 0.0, 0.0, 0.005665336342755215, 0.005174000886882607, 0.0, 0.008633403586393825, 0.008633403586393825, 0.008633403586393825, 0.0, 0.0, 0.0, 0.009123244296298511, 0.009109978425833202, 0.008703158398230224, 0.008598639418806531], [0.0, 0.0, 0.0, 0.0, 0.0, 0.0, 0.0, 0.002002515572962743, 0.0, 0.0, 0.0, 0.0, 0.0, 0.0, 0.0011831174320545979, 0.0009228394426088995, 0.0, 0.003612901707302004, 0.003612901707302004, 0.003612901707302004, 0.0, 0.0, 0.0, 0.006037684408524644, 0.006100351188952604, 0.005793980262415918, 0.005781320306773905], [0.0, 0.0, 0.0, 0.0, 0.0, 0.0, 0.0, 0.0025465661786295644, 0.00031863662941574523, 0.0003652824040312461, 0.0, 0.0, 0.0, 0.0, 0.003112784227158352, 0.00356741628397422, 0.0, 0.006451570517242513, 0.006451570517242513, 0.006451570517242513, 0.0, 0.0, 0.0, 0.003835136750957552, 0.0037496194974958046, 0.0034075504836487934, 0.00363311455808056], [0.0, 0.0, 0.0, 0.0, 0.0003051594088766935, 0.0, 0.0, 0.0016538933223031712, 0.0005239800333870643, 0.0005676621261899782, 0.0, 0.0, 0.0, 0.0, 0.0016997050946035187, 0.0019615925711731, 0.0, 0.0038391022407067888, 0.0038391022407067888, 0.0038391022407067888, 0.0, 0.0, 0.0, 0.004253877042086568, 0.0042320359956851145, 0.0039505291753996665, 0.004129197573192208], [0.0, 0.0, 0.0, 0.0, 0.0005939123979213066, 0.0, 0.0, 0.0017132088401576155, 0.0005567928730512249, 0.0005939123979213066, 0.0, 0.0, 0.0, 0.0, 0.00178173719376392, 0.0022271714922048997, 0.0, 0.003711952487008166, 0.003711952487008166, 0.003711952487008166, 0.0, 0.0, 0.0, 0.0038975501113585748, 0.003860430586488494, 0.003711952487008166, 0.0036444624417898363], [0.0, 0.0, 0.0, 0.0, 0.0008923888504602568, 0.0, 0.0, 0.002509295473561913, 0.0010800134795817275, 0.0011609669826260355, 0.0, 0.0, 0.0, 0.0, 0.002365261192233531, 0.0032428909142044895, 0.0, 0.004458143618355542, 0.004458143618355542, 0.004458143618355542, 0.0, 0.0, 0.0, 0.005336723498812935, 0.005363707999827705, 0.005111852657023191, 0.005079144170944684], [0.0, 0.0, 0.0, 0.0, 0.0, 0.0, 0.0, 0.002763076248524897, 0.0, 0.0, 0.0, 0.0, 0.0, 0.0, 0.0016364977105474258, 0.0020207097053855697, 0.0, 0.004446869254570185, 0.004446869254570185, 0.004446869254570185, 0.0, 0.0, 0.0, 0.004339745793535722, 0.004286682311674466, 0.004074428384229434, 0.003977949326299874]], "bootstrap_rate_of_adaptation": [8.044709399317782e-05, 0.00016802677658285775, 0.00012088371436049657, 0.0001053843991784753, 9.581671440196053e-05, 0.00012406091145945595, 0.00018705894282160007, 0.00013054809018635795, 0.0001403916097618791, 0.0001444654120402456, 9.601011134393975e-05, 0.00018738482153599865, 0.00010820451023601297, 0.00010607309869729477, 0.0002310881112385972, 0.00022860712559156498, 0.0001905745464973276, 0.00012257903522603936, 7.232489043092477e-05, 0.0001464598288300114, 0.00018259919176566344, 0.0002773283446271209, 0.00021112465942753293, 9.668349273847315e-05, 0.00017347150271625428, 0.00018503457335001226, 0.00014096154920354746, 4.293148833656479e-05, 0.00012905054931291841, 0.00025301288108147774, 0.00027099856991547787, 0.00019453023196121466, 0.0001262927126999182, 9.9460717749641e-05, 0.0001147756144355436, 0.00013611633032739292, 9.883546497731452e-05, 0.00015457993614965593, 0.00020389437134458636, 0.00020611199321836102, 0.00016448355374356236, 8.041946304072457e-05, 0.00013498939796744922, 9.334016379416379e-05, 0.0002329037976157484, 0.00021035888478992994, 0.0002330174246559986, 0.00019155622476389294, 6.0107993045602806e-05, 0.00033127061646500013, 0.00012926481344080316, 0.00022439245590802101, 0.00010116508904264055, 0.00010803138606398685, 0.0003125277714881824, 0.00025621017331410275, 1.7864956906959633e-05, 3.357367189893503e-05, 3.940157697855885e-05, 0.00019069279119272823, 0.0001761888487072282, 5.9018628678780526e-05, 0.00013306281626103723, 8.182198331876784e-05, 0.0001497130711884813, 0.00018264893427311231, 0.000182368715101248, 0.00013952045278189625, 9.454136211961572e-05, 8.412933257641821e-05, 0.0001459593440197371, 0.00012694934788636897, 0.00012140929093131768, 0.0002046169748847801, 0.0002789782824949206, 0.00017536643593532103, 8.472322241585132e-05, 0.0001796486586571419, 0.00012904286670864106, 0.0002444365395742582, 0.00012702972769316773, 0.0001112501833692896, 0.00015877636868211106, 0.00012750886956840293, 0.00016467682013451704, 0.00010674635392528332, 0.00015300531961833175, 0.00015107498478354414, 9.348010072729653e-05, 0.00013203792595388024, 0.00012606586865544143, 0.00010730875285360412, 0.00023782107882709225, 0.0002454308121878597, 0.0001555818718960011, 0.00011216208512560855, 0.00011104244064680824, 0.00010016671602946776, 0.000132969655260139, 0.00011525081643011397]}
