# Supplementary material for: A Bayesian approach to infer recombination patterns in coronaviruses
Source: Nat Commun. 2022 Jul 20;13:4186. doi: 10.1038/s41467-022-31749-8 (PMC9297283; doi:10.1038/s41467-022-31749-8)
Supplement: Supplementary file 6 — Source Data [file 41467_2022_31749_MOESM6_ESM.zip › Source_Figure3/nl63_nucleocapsid_bhatt_analysis_bootstrapped.json]

{"cov": "nl63", "gene": "nucleocapsid", "window": 3, "clade": null, "min_seqs": 2, "midfreq_high": 0.75, "midfreq_low": 0.15, "window_midpoint": [1988.5, 1989.5, 1990.5, 1991.5, 2000.5, 2001.5, 2002.5, 2003.5, 2004.5, 2005.5, 2006.5, 2007.5, 2008.5, 2009.5, 2010.5, 2011.5, 2012.5, 2013.5, 2014.5, 2015.5, 2016.5, 2017.5], "adaptive_substitutions": [0.0, 0.0, 0.0, 0.0, 0.0, 0.0, 0.0, 0.0, 0.0, 0.0, 0.0, 1.0, 1.0, 0.9716550116550117, 0.9557818181818182, 0.0, 0.0, 0.0, 0.778909090909091, 0.7894372294372295, 0.8157575757575758, 0.8299300699300699], "adaptive_substitutions_per_codon": [0.0, 0.0, 0.0, 0.0, 0.0, 0.0, 0.0, 0.0, 0.0, 0.0, 0.0, 0.0008818342151675485, 0.0008818342151675485, 0.0008568386346164124, 0.0008428411095077762, 0.0, 0.0, 0.0, 0.0006868686868686869, 0.0006961527596448232, 0.0007193629415851639, 0.0007318607318607318], "rate_of_adaptation": 2.4897830974750824e-05, "bootstrap_adaptive_substitutions": [[0.0, 0.0, 0.0, 0.0, 0.0, 0.0, 0.0, 0.0, 0.0, 0.0, 0.0, 4.0, 4.0, 3.8974358974358974, 3.84, 0.0, 0.0, 0.0, 3.2, 3.238095238095238, 3.3333333333333335, 3.3846153846153846], [0.0, 0.0, 0.0, 0.0, 0.0, 0.0, 0.0, 0.0, 0.0, 0.0, 0.0, 0.0, 0.0, 0.0, 0.0, 0.0, 0.0, 0.0, 0.0, 0.0, 0.0, 0.0], [0.0, 0.0, 0.0, 0.0, 0.0, 0.0, 0.0, 0.0, 0.0, 0.0, 0.0, 0.0, 0.0, 0.0, 0.0, 0.0, 0.0, 0.0, 0.0, 0.0, 0.0, 0.0], [0.0, 0.0, 0.0, 0.0, 0.0, 0.0, 0.0, 0.0, 0.0, 0.0, 0.0, 1.0, 1.0, 0.9715861295448173, 0.9556743620899149, 0.0, 0.0, 0.0, 0.7783718104495748, 0.7889255337614998, 0.8153098420413123, 0.8295167772689036], [0.0, 0.0, 0.0, 0.0, 0.0, 0.0, 0.0, 0.0, 0.0, 0.0, 0.0, 0.0, 0.0, 0.0, 0.0, 0.0, 0.0, 0.0, 0.0, 0.0, 0.0, 0.0], [0.0, 0.0, 0.0, 0.0, 0.0, 0.0, 0.0, 0.0, 0.0, 0.0, 0.0, 0.0, 0.0, 0.0, 0.0, 0.0, 0.0, 0.0, 0.0, 0.0, 0.0, 0.0], [0.0, 0.0, 0.0, 0.0, 0.0, 0.0, 0.0, 0.0, 0.0, 0.0, 0.0, 1.0, 1.0, 0.9727452035144343, 0.9574825174825174, 0.0, 0.0, 0.0, 0.7874125874125875, 0.7975357975357975, 0.8228438228438228, 0.8364712210866057], [0.0, 0.0, 0.0, 0.0, 0.0, 0.0, 0.0, 0.0, 0.0, 0.0, 0.0, 1.0, 1.0, 0.9718596686105712, 0.956101083032491, 0.0, 0.0, 0.0, 0.780505415162455, 0.7909575382499571, 0.8170878459687124, 0.8311580116634268], [0.0, 0.0, 0.0, 0.0, 0.0, 0.0, 0.0, 0.0, 0.0, 0.0, 0.0, 1.0, 1.0, 0.9688205128205128, 0.95136, 0.0, 0.0, 0.0, 0.7568, 0.7683809523809524, 0.7973333333333333, 0.8129230769230769], [0.0, 0.0, 0.0, 0.0, 0.0, 0.0, 0.0, 0.0, 0.0, 0.0, 0.0, 2.0, 2.0, 1.9487179487179487, 1.92, 0.0, 0.0, 0.0, 1.6, 1.619047619047619, 1.6666666666666667, 1.6923076923076923], [0.0, 0.0, 0.0, 0.0, 0.0, 0.0, 0.0, 0.0, 0.0, 0.0, 0.0, 0.0, 0.0, 0.0, 0.0, 0.0, 0.0, 0.0, 0.0, 0.0, 0.0, 0.0], [0.0, 0.0, 0.0, 0.0, 0.0, 0.0, 0.0, 0.0, 0.0, 0.0, 0.0, 1.0, 1.0, 0.9724886877828054, 0.9570823529411764, 0.0, 0.0, 0.0, 0.7854117647058824, 0.7956302521008404, 0.8211764705882353, 0.8349321266968326], [0.0, 0.0, 0.0, 0.0, 0.0, 0.0, 0.0, 0.0, 0.0, 0.0, 0.0, 2.0, 2.0, 1.9433100233100233, 1.9115636363636364, 0.0, 0.0, 0.0, 1.557818181818182, 1.578874458874459, 1.6315151515151516, 1.6598601398601398], [0.0, 0.0, 0.0, 0.0, 0.0, 0.0, 0.0, 0.0, 0.0, 0.0, 0.0, 1.0, 1.0, 0.9714473560627407, 0.9554578754578754, 0.0, 0.0, 0.0, 0.7772893772893773, 0.7878946450375022, 0.8144078144078144, 0.8286841363764441], [0.0, 0.0, 0.0, 0.0, 0.0, 0.0, 0.0, 0.0, 0.0, 0.0, 0.0, 0.0, 0.0, 0.0, 0.0, 0.0, 0.0, 0.0, 0.0, 0.0, 0.0, 0.0], [0.0, 0.0, 0.0, 0.0, 0.0, 0.0, 0.0, 0.0, 0.0, 0.0, 0.0, 2.0, 2.0, 1.9376410256410257, 1.90272, 0.0, 0.0, 0.0, 1.5136, 1.5367619047619048, 1.5946666666666667, 1.6258461538461537], [0.0, 0.0, 0.0, 0.0, 0.0, 0.0, 0.0, 0.0, 0.0, 0.0, 0.0, 1.0, 1.0, 0.9732686152439238, 0.9582990397805212, 0.0, 0.0, 0.0, 0.7914951989026063, 0.8014239989548632, 0.8262459990855053, 0.8396116914635433], [0.0, 0.0, 0.0, 0.0, 0.0, 0.0, 0.0, 0.0, 0.0, 0.0, 0.0, 0.0, 0.0, 0.0, 0.0, 0.0, 0.0, 0.0, 0.0, 0.0, 0.0, 0.0], [0.0, 0.0, 0.0, 0.0, 0.0, 0.0, 0.0, 0.0, 0.0, 0.0, 0.0, 0.0, 0.0, 0.0, 0.0, 0.0, 0.0, 0.0, 0.0, 0.0, 0.0, 0.0], [0.0, 0.0, 0.0, 0.0, 0.0, 0.0, 0.0, 0.0, 0.0, 0.0, 0.0, 0.0, 0.0, 0.0, 0.0, 0.0, 0.0, 0.0, 0.0, 0.0, 0.0, 0.0], [0.0, 0.0, 0.0, 0.0, 0.0, 0.0, 0.0, 0.0, 0.0, 0.0, 0.0, 1.0, 1.0, 0.9718934911242604, 0.9561538461538461, 0.0, 0.0, 0.0, 0.7807692307692308, 0.7912087912087912, 0.8173076923076924, 0.8313609467455622], [0.0, 0.0, 0.0, 0.0, 0.0, 0.0, 0.0, 0.0, 0.0, 0.0, 0.0, 1.0, 1.0, 0.970077267582066, 0.953320537428023, 0.0, 0.0, 0.0, 0.7666026871401153, 0.7777168448953478, 0.8055022392834293, 0.8204636054923963], [0.0, 0.0, 0.0, 0.0, 0.0, 0.0, 0.0, 0.0, 0.0, 0.0, 0.0, 1.0, 1.0, 0.9714473560627407, 0.9554578754578754, 0.0, 0.0, 0.0, 0.7772893772893773, 0.7878946450375022, 0.8144078144078144, 0.8286841363764441], [0.0, 0.0, 0.0, 0.0, 0.0, 0.0, 0.0, 0.0, 0.0, 0.0, 0.0, 1.0, 1.0, 0.9718596686105712, 0.956101083032491, 0.0, 0.0, 0.0, 0.780505415162455, 0.7909575382499571, 0.8170878459687124, 0.8311580116634268], [0.0, 0.0, 0.0, 0.0, 0.0, 0.0, 0.0, 0.0, 0.0, 0.0, 0.0, 2.0, 2.0, 1.9444809701219956, 1.9133903133903134, 0.0, 0.0, 0.0, 1.566951566951567, 1.5875729209062543, 1.6391263057929726, 1.6668858207319746], [0.0, 0.0, 0.0, 0.0, 0.0, 0.0, 0.0, 0.0, 0.0, 0.0, 0.0, 3.0, 3.0, 2.9143420681882217, 2.866373626373626, 0.0, 0.0, 0.0, 2.3318681318681325, 2.363683935112507, 2.4432234432234434, 2.486052409129332], [0.0, 0.0, 0.0, 0.0, 0.0, 0.0, 0.0, 0.0, 0.0, 0.0, 0.0, 0.0, 0.0, 0.0, 0.0, 0.0, 0.0, 0.0, 0.0, 0.0, 0.0, 0.0], [0.0, 0.0, 0.0, 0.0, 0.0, 0.0, 0.0, 0.0, 0.0, 0.0, 0.0, 1.0, 1.0, 0.968313529289139, 0.9505691056910569, 0.0, 0.0, 0.0, 0.7528455284552846, 0.7646147890050329, 0.7940379403794039, 0.8098811757348343], [0.0, 0.0, 0.0, 0.0, 0.0, 0.0, 0.0, 0.0, 0.0, 0.0, 0.0, 1.0, 1.0, 0.9677897859716041, 0.9497520661157024, 0.0, 0.0, 0.0, 0.7487603305785124, 0.760724124360488, 0.7906336088154271, 0.8067387158296249], [0.0, 0.0, 0.0, 0.0, 0.0, 0.0, 0.0, 0.0, 0.0, 0.0, 0.0, 0.0, 0.0, 0.0, 0.0, 0.0, 0.0, 0.0, 0.0, 0.0, 0.0, 0.0], [0.0, 0.0, 0.0, 0.0, 0.0, 0.0, 0.0, 0.0, 0.0, 0.0, 0.0, 2.0, 2.0, 1.9412446849632778, 1.9083417085427135, 0.0, 0.0, 0.0, 1.541708542713568, 1.5635319454414933, 1.6180904522613067, 1.6474681097796675], [0.0, 0.0, 0.0, 0.0, 0.0, 0.0, 0.0, 0.0, 0.0, 0.0, 0.0, 0.0, 0.0, 0.0, 0.0, 0.0, 0.0, 0.0, 0.0, 0.0, 0.0, 0.0], [0.0, 0.0, 0.0, 0.0, 0.0, 0.0, 0.0, 0.0, 0.0, 0.0, 0.0, 1.0, 1.0, 0.9701916948570868, 0.9534990439770554, 0.0, 0.0, 0.0, 0.7674952198852774, 0.7785668760812164, 0.8062460165710644, 0.8211501691425209], [0.0, 0.0, 0.0, 0.0, 0.0, 0.0, 0.0, 0.0, 0.0, 0.0, 0.0, 2.0, 2.0, 1.9449773755656108, 1.9141647058823528, 0.0, 0.0, 0.0, 1.5708235294117647, 1.5912605042016807, 1.6423529411764706, 1.6698642533936652], [0.0, 0.0, 0.0, 0.0, 0.0, 0.0, 0.0, 0.0, 0.0, 0.0, 0.0, 0.0, 0.0, 0.0, 0.0, 0.0, 0.0, 0.0, 0.0, 0.0, 0.0, 0.0], [0.0, 0.0, 0.0, 0.0, 0.0, 0.0, 0.0, 0.0, 0.0, 0.0, 0.0, 1.0, 1.0, 0.9692712018599009, 0.9520630749014454, 0.0, 0.0, 0.0, 0.7603153745072274, 0.7717289281021212, 0.8002628120893561, 0.8156272111594056], [0.0, 0.0, 0.0, 0.0, 0.0, 0.0, 0.0, 0.0, 0.0, 0.0, 0.0, 1.0, 1.0, 0.9716550116550117, 0.9557818181818182, 0.0, 0.0, 0.0, 0.778909090909091, 0.7894372294372295, 0.8157575757575758, 0.8299300699300699], [0.0, 0.0, 0.0, 0.0, 0.0, 0.0, 0.0, 0.0, 0.0, 0.0, 0.0, 1.0, 1.0, 0.9702485809356038, 0.953587786259542, 0.0, 0.0, 0.0, 0.76793893129771, 0.7789894583787714, 0.806615776081425, 0.8214914856136231], [0.0, 0.0, 0.0, 0.0, 0.0, 0.0, 0.0, 0.0, 0.0, 0.0, 0.0, 1.0, 1.0, 0.9718596686105712, 0.956101083032491, 0.0, 0.0, 0.0, 0.780505415162455, 0.7909575382499571, 0.8170878459687124, 0.8311580116634268], [0.0, 0.0, 0.0, 0.0, 0.0, 0.0, 0.0, 0.0, 0.0, 0.0, 0.0, 0.0, 0.0, 0.0, 0.0, 0.0, 0.0, 0.0, 0.0, 0.0, 0.0, 0.0], [0.0, 0.0, 0.0, 0.0, 0.0, 0.0, 0.0, 0.0, 0.0, 0.0, 0.0, 0.0, 0.0, 0.0, 0.0, 0.0, 0.0, 0.0, 0.0, 0.0, 0.0, 0.0], [0.0, 0.0, 0.0, 0.0, 0.0, 0.0, 0.0, 0.0, 0.0, 0.0, 0.0, 1.0, 1.0, 0.9722404850609978, 0.9566951566951567, 0.0, 0.0, 0.0, 0.7834757834757835, 0.7937864604531272, 0.8195631528964863, 0.8334429103659873], [0.0, 0.0, 0.0, 0.0, 0.0, 0.0, 0.0, 0.0, 0.0, 0.0, 0.0, 0.0, 0.0, 0.0, 0.0, 0.0, 0.0, 0.0, 0.0, 0.0, 0.0, 0.0], [0.0, 0.0, 0.0, 0.0, 0.0, 0.0, 0.0, 0.0, 0.0, 0.0, 0.0, 0.0, 0.0, 0.0, 0.0, 0.0, 0.0, 0.0, 0.0, 0.0, 0.0, 0.0], [0.0, 0.0, 0.0, 0.0, 0.0, 0.0, 0.0, 0.0, 0.0, 0.0, 0.0, 1.0, 1.0, 0.9718596686105712, 0.956101083032491, 0.0, 0.0, 0.0, 0.780505415162455, 0.7909575382499571, 0.8170878459687124, 0.8311580116634268], [0.0, 0.0, 0.0, 0.0, 0.0, 0.0, 0.0, 0.0, 0.0, 0.0, 0.0, 3.0, 3.0, 2.915579005831713, 2.868303249097473, 0.0, 0.0, 0.0, 2.341516245487365, 2.3728726147498715, 2.4512635379061374, 2.4934740349902804], [0.0, 0.0, 0.0, 0.0, 0.0, 0.0, 0.0, 0.0, 0.0, 0.0, 0.0, 1.0, 1.0, 0.9697404045230132, 0.9527950310559006, 0.0, 0.0, 0.0, 0.7639751552795032, 0.7752144335995268, 0.8033126293995859, 0.8184424271380794], [0.0, 0.0, 0.0, 0.0, 0.0, 0.0, 0.0, 0.0, 0.0, 0.0, 0.0, 2.0, 2.0, 1.9418293149636432, 1.9092537313432836, 0.0, 0.0, 0.0, 1.546268656716418, 1.5678749111584933, 1.6218905472636818, 1.6509758897818598], [0.0, 0.0, 0.0, 0.0, 0.0, 0.0, 0.0, 0.0, 0.0, 0.0, 0.0, 1.0, 1.0, 0.9701916948570868, 0.9534990439770554, 0.0, 0.0, 0.0, 0.7674952198852774, 0.7785668760812164, 0.8062460165710644, 0.8211501691425209], [0.0, 0.0, 0.0, 0.0, 0.0, 0.0, 0.0, 0.0, 0.0, 0.0, 0.0, 5.0, 5.0, 4.858275058275058, 4.7789090909090906, 0.0, 0.0, 0.0, 3.8945454545454545, 3.947186147186147, 4.078787878787879, 4.14965034965035], [0.0, 0.0, 0.0, 0.0, 0.0, 0.0, 0.0, 0.0, 0.0, 0.0, 0.0, 0.0, 0.0, 0.0, 0.0, 0.0, 0.0, 0.0, 0.0, 0.0, 0.0, 0.0], [0.0, 0.0, 0.0, 0.0, 0.0, 0.0, 0.0, 0.0, 0.0, 0.0, 0.0, 0.0, 0.0, 0.0, 0.0, 0.0, 0.0, 0.0, 0.0, 0.0, 0.0, 0.0], [0.0, 0.0, 0.0, 0.0, 0.0, 0.0, 0.0, 0.0, 0.0, 0.0, 0.0, 1.0, 1.0, 0.9688205128205128, 0.95136, 0.0, 0.0, 0.0, 0.7568, 0.7683809523809524, 0.7973333333333333, 0.8129230769230769], [0.0, 0.0, 0.0, 0.0, 0.0, 0.0, 0.0, 0.0, 0.0, 0.0, 0.0, 0.0, 0.0, 0.0, 0.0, 0.0, 0.0, 0.0, 0.0, 0.0, 0.0, 0.0], [0.0, 0.0, 0.0, 0.0, 0.0, 0.0, 0.0, 0.0, 0.0, 0.0, 0.0, 0.0, 0.0, 0.0, 0.0, 0.0, 0.0, 0.0, 0.0, 0.0, 0.0, 0.0], [0.0, 0.0, 0.0, 0.0, 0.0, 0.0, 0.0, 0.0, 0.0, 0.0, 0.0, 0.0, 0.0, 0.0, 0.0, 0.0, 0.0, 0.0, 0.0, 0.0, 0.0, 0.0], [0.0, 0.0, 0.0, 0.0, 0.0, 0.0, 0.0, 0.0, 0.0, 0.0, 0.0, 2.0, 2.0, 1.9449773755656108, 1.9141647058823528, 0.0, 0.0, 0.0, 1.5708235294117647, 1.5912605042016807, 1.6423529411764706, 1.6698642533936652], [0.0, 0.0, 0.0, 0.0, 0.0, 0.0, 0.0, 0.0, 0.0, 0.0, 0.0, 1.0, 1.0, 0.9727452035144343, 0.9574825174825174, 0.0, 0.0, 0.0, 0.7874125874125875, 0.7975357975357975, 0.8228438228438228, 0.8364712210866057], [0.0, 0.0, 0.0, 0.0, 0.0, 0.0, 0.0, 0.0, 0.0, 0.0, 0.0, 0.0, 0.0, 0.0, 0.0, 0.0, 0.0, 0.0, 0.0, 0.0, 0.0, 0.0], [0.0, 0.0, 0.0, 0.0, 0.0, 0.0, 0.0, 0.0, 0.0, 0.0, 0.0, 2.0, 2.0, 1.9406481843030066, 1.9074111675126904, 0.0, 0.0, 0.0, 1.537055837563452, 1.559100797679478, 1.6142131979695433, 1.6438891058180398], [0.0, 0.0, 0.0, 0.0, 0.0, 0.0, 0.0, 0.0, 0.0, 0.0, 0.0, 2.0, 2.0, 1.9459627605208194, 1.9157019064124783, 0.0, 0.0, 0.0, 1.5785095320623919, 1.5985805067260874, 1.6487579433853266, 1.6757765631249166], [0.0, 0.0, 0.0, 0.0, 0.0, 0.0, 0.0, 0.0, 0.0, 0.0, 0.0, 1.0, 1.0, 0.9714473560627407, 0.9554578754578754, 0.0, 0.0, 0.0, 0.7772893772893773, 0.7878946450375022, 0.8144078144078144, 0.8286841363764441], [0.0, 0.0, 0.0, 0.0, 0.0, 0.0, 0.0, 0.0, 0.0, 0.0, 0.0, 0.0, 0.0, 0.0, 0.0, 0.0, 0.0, 0.0, 0.0, 0.0, 0.0, 0.0], [0.0, 0.0, 0.0, 0.0, 0.0, 0.0, 0.0, 0.0, 0.0, 0.0, 0.0, 1.0, 1.0, 0.9711301044634377, 0.9549629629629629, 0.0, 0.0, 0.0, 0.7748148148148148, 0.7855379188712522, 0.8123456790123458, 0.8267806267806268], [0.0, 0.0, 0.0, 0.0, 0.0, 0.0, 0.0, 0.0, 0.0, 0.0, 0.0, 0.0, 0.0, 0.0, 0.0, 0.0, 0.0, 0.0, 0.0, 0.0, 0.0, 0.0], [0.0, 0.0, 0.0, 0.0, 0.0, 0.0, 0.0, 0.0, 0.0, 0.0, 0.0, 0.0, 0.0, 0.0, 0.0, 0.0, 0.0, 0.0, 0.0, 0.0, 0.0, 0.0], [0.0, 0.0, 0.0, 0.0, 0.0, 0.0, 0.0, 0.0, 0.0, 0.0, 0.0, 0.0, 0.0, 0.0, 0.0, 0.0, 0.0, 0.0, 0.0, 0.0, 0.0, 0.0], [0.0, 0.0, 0.0, 0.0, 0.0, 0.0, 0.0, 0.0, 0.0, 0.0, 0.0, 2.0, 2.0, 1.9465372304878477, 1.9165980795610424, 0.0, 0.0, 0.0, 1.5829903978052127, 1.6028479979097263, 1.6524919981710107, 1.6792233829270866], [0.0, 0.0, 0.0, 0.0, 0.0, 0.0, 0.0, 0.0, 0.0, 0.0, 0.0, 2.0, 2.0, 1.9487179487179487, 1.92, 0.0, 0.0, 0.0, 1.6, 1.619047619047619, 1.6666666666666667, 1.6923076923076923], [0.0, 0.0, 0.0, 0.0, 0.0, 0.0, 0.0, 0.0, 0.0, 0.0, 0.0, 2.0, 2.0, 1.9487179487179487, 1.92, 0.0, 0.0, 0.0, 1.6, 1.619047619047619, 1.6666666666666667, 1.6923076923076923], [0.0, 0.0, 0.0, 0.0, 0.0, 0.0, 0.0, 0.0, 0.0, 0.0, 0.0, 1.0, 1.0, 0.9743589743589743, 0.96, 0.0, 0.0, 0.0, 0.8, 0.8095238095238095, 0.8333333333333334, 0.8461538461538461], [0.0, 0.0, 0.0, 0.0, 0.0, 0.0, 0.0, 0.0, 0.0, 0.0, 0.0, 0.0, 0.0, 0.0, 0.0, 0.0, 0.0, 0.0, 0.0, 0.0, 0.0, 0.0], [0.0, 0.0, 0.0, 0.0, 0.0, 0.0, 0.0, 0.0, 0.0, 0.0, 0.0, 0.0, 0.0, 0.0, 0.0, 0.0, 0.0, 0.0, 0.0, 0.0, 0.0, 0.0], [0.0, 0.0, 0.0, 0.0, 0.0, 0.0, 0.0, 0.0, 0.0, 0.0, 0.0, 1.0, 1.0, 0.9706223424816389, 0.9541708542713567, 0.0, 0.0, 0.0, 0.770854271356784, 0.7817659727207467, 0.8090452261306533, 0.8237340548898338], [0.0, 0.0, 0.0, 0.0, 0.0, 0.0, 0.0, 0.0, 0.0, 0.0, 0.0, 5.0, 5.0, 4.844102564102563, 4.7568, 0.0, 0.0, 0.0, 3.784, 3.841904761904762, 3.986666666666667, 4.064615384615385], [0.0, 0.0, 0.0, 0.0, 0.0, 0.0, 0.0, 0.0, 0.0, 0.0, 0.0, 0.0, 0.0, 0.0, 0.0, 0.0, 0.0, 0.0, 0.0, 0.0, 0.0, 0.0], [0.0, 0.0, 0.0, 0.0, 0.0, 0.0, 0.0, 0.0, 0.0, 0.0, 0.0, 1.0, 1.0, 0.970077267582066, 0.953320537428023, 0.0, 0.0, 0.0, 0.7666026871401153, 0.7777168448953478, 0.8055022392834293, 0.8204636054923963], [0.0, 0.0, 0.0, 0.0, 0.0, 0.0, 0.0, 0.0, 0.0, 0.0, 0.0, 1.0, 1.0, 0.9743589743589743, 0.96, 0.0, 0.0, 0.0, 0.8, 0.8095238095238095, 0.8333333333333334, 0.8461538461538461], [0.0, 0.0, 0.0, 0.0, 0.0, 0.0, 0.0, 0.0, 0.0, 0.0, 0.0, 1.0, 1.0, 0.968313529289139, 0.9505691056910569, 0.0, 0.0, 0.0, 0.7528455284552846, 0.7646147890050329, 0.7940379403794039, 0.8098811757348343], [0.0, 0.0, 0.0, 0.0, 0.0, 0.0, 0.0, 0.0, 0.0, 0.0, 0.0, 0.0, 0.0, 0.0, 0.0, 0.0, 0.0, 0.0, 0.0, 0.0, 0.0, 0.0], [0.0, 0.0, 0.0, 0.0, 0.0, 0.0, 0.0, 0.0, 0.0, 0.0, 0.0, 0.0, 0.0, 0.0, 0.0, 0.0, 0.0, 0.0, 0.0, 0.0, 0.0, 0.0], [0.0, 0.0, 0.0, 0.0, 0.0, 0.0, 0.0, 0.0, 0.0, 0.0, 0.0, 0.0, 0.0, 0.0, 0.0, 0.0, 0.0, 0.0, 0.0, 0.0, 0.0, 0.0], [0.0, 0.0, 0.0, 0.0, 0.0, 0.0, 0.0, 0.0, 0.0, 0.0, 0.0, 2.0, 2.0, 1.9463347897082837, 1.9162822719449224, 0.0, 0.0, 0.0, 1.5814113597246129, 1.6013441521186789, 1.651176133103844, 1.678008738249702], [0.0, 0.0, 0.0, 0.0, 0.0, 0.0, 0.0, 0.0, 0.0, 0.0, 0.0, 0.0, 0.0, 0.0, 0.0, 0.0, 0.0, 0.0, 0.0, 0.0, 0.0, 0.0], [0.0, 0.0, 0.0, 0.0, 0.0, 0.0, 0.0, 0.0, 0.0, 0.0, 0.0, 1.0, 1.0, 0.9707838388498058, 0.9544227886056971, 0.0, 0.0, 0.0, 0.7721139430284858, 0.7829656600271293, 0.8100949525237382, 0.8247030330988352], [0.0, 0.0, 0.0, 0.0, 0.0, 0.0, 0.0, 0.0, 0.0, 0.0, 0.0, 0.0, 0.0, 0.0, 0.0, 0.0, 0.0, 0.0, 0.0, 0.0, 0.0, 0.0], [0.0, 0.0, 0.0, 0.0, 0.0, 0.0, 0.0, 0.0, 0.0, 0.0, 0.0, 1.0, 1.0, 0.9743589743589743, 0.96, 0.0, 0.0, 0.0, 0.8, 0.8095238095238095, 0.8333333333333334, 0.8461538461538461], [0.0, 0.0, 0.0, 0.0, 0.0, 0.0, 0.0, 0.0, 0.0, 0.0, 0.0, 0.0, 0.0, 0.0, 0.0, 0.0, 0.0, 0.0, 0.0, 0.0, 0.0, 0.0], [0.0, 0.0, 0.0, 0.0, 0.0, 0.0, 0.0, 0.0, 0.0, 0.0, 0.0, 2.0, 2.0, 1.9422602089268755, 1.9099259259259258, 0.0, 0.0, 0.0, 1.5496296296296297, 1.5710758377425045, 1.6246913580246916, 1.6535612535612536], [0.0, 0.0, 0.0, 0.0, 0.0, 0.0, 0.0, 0.0, 0.0, 0.0, 0.0, 3.0, 3.0, 2.9105750845712604, 2.860497131931166, 0.0, 0.0, 0.0, 2.302485659655832, 2.3357006282436497, 2.418738049713193, 2.4634505074275626], [0.0, 0.0, 0.0, 0.0, 0.0, 0.0, 0.0, 0.0, 0.0, 0.0, 0.0, 0.0, 0.0, 0.0, 0.0, 0.0, 0.0, 0.0, 0.0, 0.0, 0.0, 0.0], [0.0, 0.0, 0.0, 0.0, 0.0, 0.0, 0.0, 0.0, 0.0, 0.0, 0.0, 2.0, 2.0, 1.9406481843030066, 1.9074111675126904, 0.0, 0.0, 0.0, 1.537055837563452, 1.559100797679478, 1.6142131979695433, 1.6438891058180398], [0.0, 0.0, 0.0, 0.0, 0.0, 0.0, 0.0, 0.0, 0.0, 0.0, 0.0, 2.0, 2.0, 1.9437193372211423, 1.912202166064982, 0.0, 0.0, 0.0, 1.56101083032491, 1.5819150764999141, 1.6341756919374248, 1.6623160233268537], [0.0, 0.0, 0.0, 0.0, 0.0, 0.0, 0.0, 0.0, 0.0, 0.0, 0.0, 1.0, 1.0, 0.9706223424816389, 0.9541708542713567, 0.0, 0.0, 0.0, 0.770854271356784, 0.7817659727207465, 0.8090452261306533, 0.8237340548898338], [0.0, 0.0, 0.0, 0.0, 0.0, 0.0, 0.0, 0.0, 0.0, 0.0, 0.0, 1.0, 1.0, 0.9711301044634377, 0.9549629629629629, 0.0, 0.0, 0.0, 0.7748148148148148, 0.7855379188712522, 0.8123456790123458, 0.8267806267806268], [0.0, 0.0, 0.0, 0.0, 0.0, 0.0, 0.0, 0.0, 0.0, 0.0, 0.0, 0.0, 0.0, 0.0, 0.0, 0.0, 0.0, 0.0, 0.0, 0.0, 0.0, 0.0], [0.0, 0.0, 0.0, 0.0, 0.0, 0.0, 0.0, 0.0, 0.0, 0.0, 0.0, 2.0, 2.0, 1.9422602089268755, 1.9099259259259258, 0.0, 0.0, 0.0, 1.5496296296296297, 1.5710758377425045, 1.6246913580246916, 1.6535612535612536], [0.0, 0.0, 0.0, 0.0, 0.0, 0.0, 0.0, 0.0, 0.0, 0.0, 0.0, 1.0, 1.0, 0.9688205128205128, 0.95136, 0.0, 0.0, 0.0, 0.7568, 0.7683809523809524, 0.7973333333333333, 0.8129230769230769], [0.0, 0.0, 0.0, 0.0, 0.0, 0.0, 0.0, 0.0, 0.0, 0.0, 0.0, 0.0, 0.0, 0.0, 0.0, 0.0, 0.0, 0.0, 0.0, 0.0, 0.0, 0.0], [0.0, 0.0, 0.0, 0.0, 0.0, 0.0, 0.0, 0.0, 0.0, 0.0, 0.0, 1.0, 1.0, 0.9688205128205128, 0.95136, 0.0, 0.0, 0.0, 0.7568, 0.7683809523809524, 0.7973333333333333, 0.8129230769230769]], "bootstrap_adaptive_substitutions_per_codon": [[0.0, 0.0, 0.0, 0.0, 0.0, 0.0, 0.0, 0.0, 0.0, 0.0, 0.0, 0.003527336860670194, 0.003527336860670194, 0.0034368923257812145, 0.003386243386243386, 0.0, 0.0, 0.0, 0.0028218694885361554, 0.0028554631729234906, 0.0029394473838918285, 0.002984669651336318], [0.0, 0.0, 0.0, 0.0, 0.0, 0.0, 0.0, 0.0, 0.0, 0.0, 0.0, 0.0, 0.0, 0.0, 0.0, 0.0, 0.0, 0.0, 0.0, 0.0, 0.0, 0.0], [0.0, 0.0, 0.0, 0.0, 0.0, 0.0, 0.0, 0.0, 0.0, 0.0, 0.0, 0.0, 0.0, 0.0, 0.0, 0.0, 0.0, 0.0, 0.0, 0.0, 0.0, 0.0], [0.0, 0.0, 0.0, 0.0, 0.0, 0.0, 0.0, 0.0, 0.0, 0.0, 0.0, 0.0008818342151675485, 0.0008818342151675485, 0.00085677789201483, 0.0008427463510493076, 0.0, 0.0, 0.0, 0.0006863948945763446, 0.0006957015288902114, 0.0007189681146748786, 0.0007314962762512377], [0.0, 0.0, 0.0, 0.0, 0.0, 0.0, 0.0, 0.0, 0.0, 0.0, 0.0, 0.0, 0.0, 0.0, 0.0, 0.0, 0.0, 0.0, 0.0, 0.0, 0.0, 0.0], [0.0, 0.0, 0.0, 0.0, 0.0, 0.0, 0.0, 0.0, 0.0, 0.0, 0.0, 0.0, 0.0, 0.0, 0.0, 0.0, 0.0, 0.0, 0.0, 0.0, 0.0, 0.0], [0.0, 0.0, 0.0, 0.0, 0.0, 0.0, 0.0, 0.0, 0.0, 0.0, 0.0, 0.0008818342151675485, 0.0008818342151675485, 0.0008578000030991484, 0.0008443408443408443, 0.0, 0.0, 0.0, 0.0006943673610340277, 0.0007032943540880048, 0.0007256118367229478, 0.0007376289427571479], [0.0, 0.0, 0.0, 0.0, 0.0, 0.0, 0.0, 0.0, 0.0, 0.0, 0.0, 0.0008818342151675485, 0.0008818342151675485, 0.0008570191081221968, 0.0008431226481767997, 0.0, 0.0, 0.0, 0.0006882763802138051, 0.0006974934199735071, 0.0007205360193727623, 0.0007329435728954381], [0.0, 0.0, 0.0, 0.0, 0.0, 0.0, 0.0, 0.0, 0.0, 0.0, 0.0, 0.0008818342151675485, 0.0008818342151675485, 0.0008543390765612988, 0.000838941798941799, 0.0, 0.0, 0.0, 0.0006673721340388007, 0.0006775846140925506, 0.0007031158142269254, 0.0007168633835300502], [0.0, 0.0, 0.0, 0.0, 0.0, 0.0, 0.0, 0.0, 0.0, 0.0, 0.0, 0.001763668430335097, 0.001763668430335097, 0.0017184461628906072, 0.001693121693121693, 0.0, 0.0, 0.0, 0.0014109347442680777, 0.0014277315864617453, 0.0014697236919459142, 0.001492334825668159], [0.0, 0.0, 0.0, 0.0, 0.0, 0.0, 0.0, 0.0, 0.0, 0.0, 0.0, 0.0, 0.0, 0.0, 0.0, 0.0, 0.0, 0.0, 0.0, 0.0, 0.0, 0.0], [0.0, 0.0, 0.0, 0.0, 0.0, 0.0, 0.0, 0.0, 0.0, 0.0, 0.0, 0.0008818342151675485, 0.0008818342151675485, 0.0008575737987502693, 0.0008439879655565929, 0.0, 0.0, 0.0, 0.000692602967112771, 0.0007016139789249033, 0.000724141508455234, 0.0007362717166638736], [0.0, 0.0, 0.0, 0.0, 0.0, 0.0, 0.0, 0.0, 0.0, 0.0, 0.0, 0.001763668430335097, 0.001763668430335097, 0.0017136772692328249, 0.0016856822190155524, 0.0, 0.0, 0.0, 0.0013737373737373738, 0.0013923055192896464, 0.0014387258831703277, 0.0014637214637214636], [0.0, 0.0, 0.0, 0.0, 0.0, 0.0, 0.0, 0.0, 0.0, 0.0, 0.0, 0.0008818342151675485, 0.0008818342151675485, 0.000856655516810177, 0.0008425554457300488, 0.0, 0.0, 0.0, 0.0006854403679800506, 0.0006947924559413599, 0.0007181726758446335, 0.0007307620250233193], [0.0, 0.0, 0.0, 0.0, 0.0, 0.0, 0.0, 0.0, 0.0, 0.0, 0.0, 0.0, 0.0, 0.0, 0.0, 0.0, 0.0, 0.0, 0.0, 0.0, 0.0, 0.0], [0.0, 0.0, 0.0, 0.0, 0.0, 0.0, 0.0, 0.0, 0.0, 0.0, 0.0, 0.001763668430335097, 0.001763668430335097, 0.0017086781531225977, 0.001677883597883598, 0.0, 0.0, 0.0, 0.0013347442680776015, 0.0013551692281851013, 0.0014062316284538508, 0.0014337267670601003], [0.0, 0.0, 0.0, 0.0, 0.0, 0.0, 0.0, 0.0, 0.0, 0.0, 0.0, 0.0008818342151675485, 0.0008818342151675485, 0.0008582615654708323, 0.0008450608816406713, 0.0, 0.0, 0.0, 0.0006979675475331625, 0.0007067231031348, 0.0007286119921388936, 0.0007403983169872516], [0.0, 0.0, 0.0, 0.0, 0.0, 0.0, 0.0, 0.0, 0.0, 0.0, 0.0, 0.0, 0.0, 0.0, 0.0, 0.0, 0.0, 0.0, 0.0, 0.0, 0.0, 0.0], [0.0, 0.0, 0.0, 0.0, 0.0, 0.0, 0.0, 0.0, 0.0, 0.0, 0.0, 0.0, 0.0, 0.0, 0.0, 0.0, 0.0, 0.0, 0.0, 0.0, 0.0, 0.0], [0.0, 0.0, 0.0, 0.0, 0.0, 0.0, 0.0, 0.0, 0.0, 0.0, 0.0, 0.0, 0.0, 0.0, 0.0, 0.0, 0.0, 0.0, 0.0, 0.0, 0.0, 0.0], [0.0, 0.0, 0.0, 0.0, 0.0, 0.0, 0.0, 0.0, 0.0, 0.0, 0.0, 0.0008818342151675485, 0.0008818342151675485, 0.000857048933972011, 0.0008431691765025098, 0.0, 0.0, 0.0, 0.0006885090218423552, 0.0006977149834292691, 0.0007207298873965542, 0.0007331225279943229], [0.0, 0.0, 0.0, 0.0, 0.0, 0.0, 0.0, 0.0, 0.0, 0.0, 0.0, 0.0008818342151675485, 0.0008818342151675485, 0.0008554473259101111, 0.0008406706679259463, 0.0, 0.0, 0.0, 0.0006760164789595373, 0.0006858173235408711, 0.0007103194349942057, 0.0007235128796229244], [0.0, 0.0, 0.0, 0.0, 0.0, 0.0, 0.0, 0.0, 0.0, 0.0, 0.0, 0.0008818342151675485, 0.0008818342151675485, 0.000856655516810177, 0.0008425554457300488, 0.0, 0.0, 0.0, 0.0006854403679800506, 0.0006947924559413599, 0.0007181726758446335, 0.0007307620250233193], [0.0, 0.0, 0.0, 0.0, 0.0, 0.0, 0.0, 0.0, 0.0, 0.0, 0.0, 0.0008818342151675485, 0.0008818342151675485, 0.0008570191081221968, 0.0008431226481767997, 0.0, 0.0, 0.0, 0.0006882763802138051, 0.0006974934199735071, 0.0007205360193727623, 0.0007329435728954381], [0.0, 0.0, 0.0, 0.0, 0.0, 0.0, 0.0, 0.0, 0.0, 0.0, 0.0, 0.001763668430335097, 0.001763668430335097, 0.0017147098501957634, 0.0016872930453177366, 0.0, 0.0, 0.0, 0.0013817915052482955, 0.0013999761207286194, 0.0014454376594294292, 0.0014699169494990958], [0.0, 0.0, 0.0, 0.0, 0.0, 0.0, 0.0, 0.0, 0.0, 0.0, 0.0, 0.0026455026455026454, 0.0026455026455026454, 0.0025699665504305305, 0.0025276663371901465, 0.0, 0.0, 0.0, 0.002056321103940152, 0.0020843773678240803, 0.0021545180275339007, 0.002192286075069958], [0.0, 0.0, 0.0, 0.0, 0.0, 0.0, 0.0, 0.0, 0.0, 0.0, 0.0, 0.0, 0.0, 0.0, 0.0, 0.0, 0.0, 0.0, 0.0, 0.0, 0.0, 0.0], [0.0, 0.0, 0.0, 0.0, 0.0, 0.0, 0.0, 0.0, 0.0, 0.0, 0.0, 0.0008818342151675485, 0.0008818342151675485, 0.0008538920011368069, 0.0008382443612795917, 0.0, 0.0, 0.0, 0.0006638849457277642, 0.0006742634823677538, 0.0007002098239677283, 0.000714180930983099], [0.0, 0.0, 0.0, 0.0, 0.0, 0.0, 0.0, 0.0, 0.0, 0.0, 0.0, 0.0008818342151675485, 0.0008818342151675485, 0.0008534301463594393, 0.0008375238678268981, 0.0, 0.0, 0.0, 0.0006602824784642967, 0.0006708325611644515, 0.0006972077679148387, 0.0007114098023188932], [0.0, 0.0, 0.0, 0.0, 0.0, 0.0, 0.0, 0.0, 0.0, 0.0, 0.0, 0.0, 0.0, 0.0, 0.0, 0.0, 0.0, 0.0, 0.0, 0.0, 0.0, 0.0], [0.0, 0.0, 0.0, 0.0, 0.0, 0.0, 0.0, 0.0, 0.0, 0.0, 0.0, 0.001763668430335097, 0.001763668430335097, 0.001711855983212767, 0.0016828410128242623, 0.0, 0.0, 0.0, 0.001359531342780924, 0.0013787759659977896, 0.0014268875240399529, 0.0014527937476011177], [0.0, 0.0, 0.0, 0.0, 0.0, 0.0, 0.0, 0.0, 0.0, 0.0, 0.0, 0.0, 0.0, 0.0, 0.0, 0.0, 0.0, 0.0, 0.0, 0.0, 0.0, 0.0], [0.0, 0.0, 0.0, 0.0, 0.0, 0.0, 0.0, 0.0, 0.0, 0.0, 0.0, 0.0008818342151675485, 0.0008818342151675485, 0.0008555482317963728, 0.0008408280811085145, 0.0, 0.0, 0.0, 0.0006768035448723786, 0.0006865669101245295, 0.0007109753232549069, 0.0007241183149404946], [0.0, 0.0, 0.0, 0.0, 0.0, 0.0, 0.0, 0.0, 0.0, 0.0, 0.0, 0.001763668430335097, 0.001763668430335097, 0.0017151475975005386, 0.0016879759311131859, 0.0, 0.0, 0.0, 0.001385205934225542, 0.0014032279578498066, 0.001448283016910468, 0.0014725434333277472], [0.0, 0.0, 0.0, 0.0, 0.0, 0.0, 0.0, 0.0, 0.0, 0.0, 0.0, 0.0, 0.0, 0.0, 0.0, 0.0, 0.0, 0.0, 0.0, 0.0, 0.0, 0.0], [0.0, 0.0, 0.0, 0.0, 0.0, 0.0, 0.0, 0.0, 0.0, 0.0, 0.0, 0.0008818342151675485, 0.0008818342151675485, 0.0008547365095766322, 0.000839561794445719, 0.0, 0.0, 0.0, 0.0006704721115584016, 0.0006805369736350276, 0.0007056991288265927, 0.0007192479816220508], [0.0, 0.0, 0.0, 0.0, 0.0, 0.0, 0.0, 0.0, 0.0, 0.0, 0.0, 0.0008818342151675485, 0.0008818342151675485, 0.0008568386346164124, 0.0008428411095077762, 0.0, 0.0, 0.0, 0.0006868686868686869, 0.0006961527596448232, 0.0007193629415851639, 0.0007318607318607318], [0.0, 0.0, 0.0, 0.0, 0.0, 0.0, 0.0, 0.0, 0.0, 0.0, 0.0, 0.0008818342151675485, 0.0008818342151675485, 0.0008555983958867759, 0.0008409063370895432, 0.0, 0.0, 0.0, 0.000677194824777522, 0.0006869395576532376, 0.0007113013898425264, 0.0007244192994829128], [0.0, 0.0, 0.0, 0.0, 0.0, 0.0, 0.0, 0.0, 0.0, 0.0, 0.0, 0.0008818342151675485, 0.0008818342151675485, 0.0008570191081221968, 0.0008431226481767997, 0.0, 0.0, 0.0, 0.0006882763802138051, 0.0006974934199735071, 0.0007205360193727623, 0.0007329435728954381], [0.0, 0.0, 0.0, 0.0, 0.0, 0.0, 0.0, 0.0, 0.0, 0.0, 0.0, 0.0, 0.0, 0.0, 0.0, 0.0, 0.0, 0.0, 0.0, 0.0, 0.0, 0.0], [0.0, 0.0, 0.0, 0.0, 0.0, 0.0, 0.0, 0.0, 0.0, 0.0, 0.0, 0.0, 0.0, 0.0, 0.0, 0.0, 0.0, 0.0, 0.0, 0.0, 0.0, 0.0], [0.0, 0.0, 0.0, 0.0, 0.0, 0.0, 0.0, 0.0, 0.0, 0.0, 0.0, 0.0008818342151675485, 0.0008818342151675485, 0.0008573549250978817, 0.0008436465226588683, 0.0, 0.0, 0.0, 0.0006908957526241478, 0.0006999880603643097, 0.0007227188297147146, 0.0007349584747495479], [0.0, 0.0, 0.0, 0.0, 0.0, 0.0, 0.0, 0.0, 0.0, 0.0, 0.0, 0.0, 0.0, 0.0, 0.0, 0.0, 0.0, 0.0, 0.0, 0.0, 0.0, 0.0], [0.0, 0.0, 0.0, 0.0, 0.0, 0.0, 0.0, 0.0, 0.0, 0.0, 0.0, 0.0, 0.0, 0.0, 0.0, 0.0, 0.0, 0.0, 0.0, 0.0, 0.0, 0.0], [0.0, 0.0, 0.0, 0.0, 0.0, 0.0, 0.0, 0.0, 0.0, 0.0, 0.0, 0.0008818342151675485, 0.0008818342151675485, 0.0008570191081221968, 0.0008431226481767997, 0.0, 0.0, 0.0, 0.0006882763802138051, 0.0006974934199735071, 0.0007205360193727623, 0.0007329435728954381], [0.0, 0.0, 0.0, 0.0, 0.0, 0.0, 0.0, 0.0, 0.0, 0.0, 0.0, 0.0026455026455026454, 0.0026455026455026454, 0.00257105732436659, 0.0025293679445303995, 0.0, 0.0, 0.0, 0.0020648291406414154, 0.0020924802599205216, 0.002161608058118287, 0.002198830718686314], [0.0, 0.0, 0.0, 0.0, 0.0, 0.0, 0.0, 0.0, 0.0, 0.0, 0.0, 0.0008818342151675485, 0.0008818342151675485, 0.0008551502685388123, 0.0008402072584267201, 0.0, 0.0, 0.0, 0.0006736994314634067, 0.0006836106116397943, 0.0007083885620807636, 0.0007217305353951317], [0.0, 0.0, 0.0, 0.0, 0.0, 0.0, 0.0, 0.0, 0.0, 0.0, 0.0, 0.001763668430335097, 0.001763668430335097, 0.0017123715299503027, 0.001683645265734818, 0.0, 0.0, 0.0, 0.001363552607333702, 0.0013826057417623398, 0.0014302385778339345, 0.0014558870280263314], [0.0, 0.0, 0.0, 0.0, 0.0, 0.0, 0.0, 0.0, 0.0, 0.0, 0.0, 0.0008818342151675485, 0.0008818342151675485, 0.0008555482317963728, 0.0008408280811085145, 0.0, 0.0, 0.0, 0.0006768035448723786, 0.0006865669101245295, 0.0007109753232549069, 0.0007241183149404946], [0.0, 0.0, 0.0, 0.0, 0.0, 0.0, 0.0, 0.0, 0.0, 0.0, 0.0, 0.004409171075837742, 0.004409171075837742, 0.004284193173082061, 0.004214205547538881, 0.0, 0.0, 0.0, 0.0034343434343434343, 0.0034807637982241157, 0.0035968147079258194, 0.0036593036593036594], [0.0, 0.0, 0.0, 0.0, 0.0, 0.0, 0.0, 0.0, 0.0, 0.0, 0.0, 0.0, 0.0, 0.0, 0.0, 0.0, 0.0, 0.0, 0.0, 0.0, 0.0, 0.0], [0.0, 0.0, 0.0, 0.0, 0.0, 0.0, 0.0, 0.0, 0.0, 0.0, 0.0, 0.0, 0.0, 0.0, 0.0, 0.0, 0.0, 0.0, 0.0, 0.0, 0.0, 0.0], [0.0, 0.0, 0.0, 0.0, 0.0, 0.0, 0.0, 0.0, 0.0, 0.0, 0.0, 0.0008818342151675485, 0.0008818342151675485, 0.0008543390765612988, 0.000838941798941799, 0.0, 0.0, 0.0, 0.0006673721340388007, 0.0006775846140925506, 0.0007031158142269254, 0.0007168633835300502], [0.0, 0.0, 0.0, 0.0, 0.0, 0.0, 0.0, 0.0, 0.0, 0.0, 0.0, 0.0, 0.0, 0.0, 0.0, 0.0, 0.0, 0.0, 0.0, 0.0, 0.0, 0.0], [0.0, 0.0, 0.0, 0.0, 0.0, 0.0, 0.0, 0.0, 0.0, 0.0, 0.0, 0.0, 0.0, 0.0, 0.0, 0.0, 0.0, 0.0, 0.0, 0.0, 0.0, 0.0], [0.0, 0.0, 0.0, 0.0, 0.0, 0.0, 0.0, 0.0, 0.0, 0.0, 0.0, 0.0, 0.0, 0.0, 0.0, 0.0, 0.0, 0.0, 0.0, 0.0, 0.0, 0.0], [0.0, 0.0, 0.0, 0.0, 0.0, 0.0, 0.0, 0.0, 0.0, 0.0, 0.0, 0.001763668430335097, 0.001763668430335097, 0.0017151475975005386, 0.0016879759311131859, 0.0, 0.0, 0.0, 0.001385205934225542, 0.0014032279578498066, 0.001448283016910468, 0.0014725434333277472], [0.0, 0.0, 0.0, 0.0, 0.0, 0.0, 0.0, 0.0, 0.0, 0.0, 0.0, 0.0008818342151675485, 0.0008818342151675485, 0.0008578000030991484, 0.0008443408443408443, 0.0, 0.0, 0.0, 0.0006943673610340277, 0.0007032943540880048, 0.0007256118367229478, 0.0007376289427571479], [0.0, 0.0, 0.0, 0.0, 0.0, 0.0, 0.0, 0.0, 0.0, 0.0, 0.0, 0.0, 0.0, 0.0, 0.0, 0.0, 0.0, 0.0, 0.0, 0.0, 0.0, 0.0], [0.0, 0.0, 0.0, 0.0, 0.0, 0.0, 0.0, 0.0, 0.0, 0.0, 0.0, 0.001763668430335097, 0.001763668430335097, 0.0017113299685211699, 0.0016820204299053706, 0.0, 0.0, 0.0, 0.0013554284281864656, 0.0013748684282887812, 0.001423468428544571, 0.0014496376594515343], [0.0, 0.0, 0.0, 0.0, 0.0, 0.0, 0.0, 0.0, 0.0, 0.0, 0.0, 0.001763668430335097, 0.001763668430335097, 0.001716016543669153, 0.0016893314871362242, 0.0, 0.0, 0.0, 0.0013919837143407335, 0.0014096829865309413, 0.0014539311670064608, 0.0014777571103394326], [0.0, 0.0, 0.0, 0.0, 0.0, 0.0, 0.0, 0.0, 0.0, 0.0, 0.0, 0.0008818342151675485, 0.0008818342151675485, 0.000856655516810177, 0.0008425554457300488, 0.0, 0.0, 0.0, 0.0006854403679800506, 0.0006947924559413599, 0.0007181726758446335, 0.0007307620250233193], [0.0, 0.0, 0.0, 0.0, 0.0, 0.0, 0.0, 0.0, 0.0, 0.0, 0.0, 0.0, 0.0, 0.0, 0.0, 0.0, 0.0, 0.0, 0.0, 0.0, 0.0, 0.0], [0.0, 0.0, 0.0, 0.0, 0.0, 0.0, 0.0, 0.0, 0.0, 0.0, 0.0, 0.0008818342151675485, 0.0008818342151675485, 0.000856375753495095, 0.0008421190149585211, 0.0, 0.0, 0.0, 0.0006832582141224117, 0.0006927142141721801, 0.0007163542142966012, 0.0007290834451328279], [0.0, 0.0, 0.0, 0.0, 0.0, 0.0, 0.0, 0.0, 0.0, 0.0, 0.0, 0.0, 0.0, 0.0, 0.0, 0.0, 0.0, 0.0, 0.0, 0.0, 0.0, 0.0], [0.0, 0.0, 0.0, 0.0, 0.0, 0.0, 0.0, 0.0, 0.0, 0.0, 0.0, 0.0, 0.0, 0.0, 0.0, 0.0, 0.0, 0.0, 0.0, 0.0, 0.0, 0.0], [0.0, 0.0, 0.0, 0.0, 0.0, 0.0, 0.0, 0.0, 0.0, 0.0, 0.0, 0.0, 0.0, 0.0, 0.0, 0.0, 0.0, 0.0, 0.0, 0.0, 0.0, 0.0], [0.0, 0.0, 0.0, 0.0, 0.0, 0.0, 0.0, 0.0, 0.0, 0.0, 0.0, 0.001763668430335097, 0.001763668430335097, 0.0017165231309416646, 0.0016901217632813426, 0.0, 0.0, 0.0, 0.001395935095066325, 0.0014134462062696, 0.0014572239842777872, 0.0014807966339745033], [0.0, 0.0, 0.0, 0.0, 0.0, 0.0, 0.0, 0.0, 0.0, 0.0, 0.0, 0.001763668430335097, 0.001763668430335097, 0.0017184461628906072, 0.001693121693121693, 0.0, 0.0, 0.0, 0.0014109347442680777, 0.0014277315864617453, 0.0014697236919459142, 0.001492334825668159], [0.0, 0.0, 0.0, 0.0, 0.0, 0.0, 0.0, 0.0, 0.0, 0.0, 0.0, 0.001763668430335097, 0.001763668430335097, 0.0017184461628906072, 0.001693121693121693, 0.0, 0.0, 0.0, 0.0014109347442680777, 0.0014277315864617453, 0.0014697236919459142, 0.001492334825668159], [0.0, 0.0, 0.0, 0.0, 0.0, 0.0, 0.0, 0.0, 0.0, 0.0, 0.0, 0.0008818342151675485, 0.0008818342151675485, 0.0008592230814453036, 0.0008465608465608465, 0.0, 0.0, 0.0, 0.0007054673721340388, 0.0007138657932308726, 0.0007348618459729571, 0.0007461674128340795], [0.0, 0.0, 0.0, 0.0, 0.0, 0.0, 0.0, 0.0, 0.0, 0.0, 0.0, 0.0, 0.0, 0.0, 0.0, 0.0, 0.0, 0.0, 0.0, 0.0, 0.0, 0.0], [0.0, 0.0, 0.0, 0.0, 0.0, 0.0, 0.0, 0.0, 0.0, 0.0, 0.0, 0.0, 0.0, 0.0, 0.0, 0.0, 0.0, 0.0, 0.0, 0.0, 0.0, 0.0], [0.0, 0.0, 0.0, 0.0, 0.0, 0.0, 0.0, 0.0, 0.0, 0.0, 0.0, 0.0008818342151675485, 0.0008818342151675485, 0.0008559279916063835, 0.0008414205064121311, 0.0, 0.0, 0.0, 0.000679765671390462, 0.0006893879829988948, 0.0007134437620199764, 0.0007263968738005588], [0.0, 0.0, 0.0, 0.0, 0.0, 0.0, 0.0, 0.0, 0.0, 0.0, 0.0, 0.004409171075837742, 0.004409171075837742, 0.004271695382806493, 0.004194708994708995, 0.0, 0.0, 0.0, 0.0033368606701940032, 0.003387923070462753, 0.003515579071134627, 0.003584316917650251], [0.0, 0.0, 0.0, 0.0, 0.0, 0.0, 0.0, 0.0, 0.0, 0.0, 0.0, 0.0, 0.0, 0.0, 0.0, 0.0, 0.0, 0.0, 0.0, 0.0, 0.0, 0.0], [0.0, 0.0, 0.0, 0.0, 0.0, 0.0, 0.0, 0.0, 0.0, 0.0, 0.0, 0.0008818342151675485, 0.0008818342151675485, 0.0008554473259101111, 0.0008406706679259463, 0.0, 0.0, 0.0, 0.0006760164789595373, 0.0006858173235408711, 0.0007103194349942057, 0.0007235128796229244], [0.0, 0.0, 0.0, 0.0, 0.0, 0.0, 0.0, 0.0, 0.0, 0.0, 0.0, 0.0008818342151675485, 0.0008818342151675485, 0.0008592230814453036, 0.0008465608465608465, 0.0, 0.0, 0.0, 0.0007054673721340388, 0.0007138657932308726, 0.0007348618459729571, 0.0007461674128340795], [0.0, 0.0, 0.0, 0.0, 0.0, 0.0, 0.0, 0.0, 0.0, 0.0, 0.0, 0.0008818342151675485, 0.0008818342151675485, 0.0008538920011368069, 0.0008382443612795917, 0.0, 0.0, 0.0, 0.0006638849457277642, 0.0006742634823677538, 0.0007002098239677283, 0.000714180930983099], [0.0, 0.0, 0.0, 0.0, 0.0, 0.0, 0.0, 0.0, 0.0, 0.0, 0.0, 0.0, 0.0, 0.0, 0.0, 0.0, 0.0, 0.0, 0.0, 0.0, 0.0, 0.0], [0.0, 0.0, 0.0, 0.0, 0.0, 0.0, 0.0, 0.0, 0.0, 0.0, 0.0, 0.0, 0.0, 0.0, 0.0, 0.0, 0.0, 0.0, 0.0, 0.0, 0.0, 0.0], [0.0, 0.0, 0.0, 0.0, 0.0, 0.0, 0.0, 0.0, 0.0, 0.0, 0.0, 0.0, 0.0, 0.0, 0.0, 0.0, 0.0, 0.0, 0.0, 0.0, 0.0, 0.0], [0.0, 0.0, 0.0, 0.0, 0.0, 0.0, 0.0, 0.0, 0.0, 0.0, 0.0, 0.001763668430335097, 0.001763668430335097, 0.0017163446117357, 0.0016898432733200373, 0.0, 0.0, 0.0, 0.0013945426452597997, 0.0014121200635967186, 0.0014560636094390158, 0.0014797255187387142], [0.0, 0.0, 0.0, 0.0, 0.0, 0.0, 0.0, 0.0, 0.0, 0.0, 0.0, 0.0, 0.0, 0.0, 0.0, 0.0, 0.0, 0.0, 0.0, 0.0, 0.0, 0.0], [0.0, 0.0, 0.0, 0.0, 0.0, 0.0, 0.0, 0.0, 0.0, 0.0, 0.0, 0.0008818342151675485, 0.0008818342151675485, 0.0008560704046294584, 0.000841642670728128, 0.0, 0.0, 0.0, 0.000680876492970446, 0.0006904459083131652, 0.0007143694466699631, 0.0007272513519390081], [0.0, 0.0, 0.0, 0.0, 0.0, 0.0, 0.0, 0.0, 0.0, 0.0, 0.0, 0.0, 0.0, 0.0, 0.0, 0.0, 0.0, 0.0, 0.0, 0.0, 0.0, 0.0], [0.0, 0.0, 0.0, 0.0, 0.0, 0.0, 0.0, 0.0, 0.0, 0.0, 0.0, 0.0008818342151675485, 0.0008818342151675485, 0.0008592230814453036, 0.0008465608465608465, 0.0, 0.0, 0.0, 0.0007054673721340388, 0.0007138657932308726, 0.0007348618459729571, 0.0007461674128340795], [0.0, 0.0, 0.0, 0.0, 0.0, 0.0, 0.0, 0.0, 0.0, 0.0, 0.0, 0.0, 0.0, 0.0, 0.0, 0.0, 0.0, 0.0, 0.0, 0.0, 0.0, 0.0], [0.0, 0.0, 0.0, 0.0, 0.0, 0.0, 0.0, 0.0, 0.0, 0.0, 0.0, 0.001763668430335097, 0.001763668430335097, 0.00171275150699019, 0.0016842380299170422, 0.0, 0.0, 0.0, 0.0013665164282448234, 0.0013854284283443602, 0.0014327084285932024, 0.0014581668902656558], [0.0, 0.0, 0.0, 0.0, 0.0, 0.0, 0.0, 0.0, 0.0, 0.0, 0.0, 0.0026455026455026454, 0.0026455026455026454, 0.0025666446953891186, 0.002522484243325543, 0.0, 0.0, 0.0, 0.002030410634617136, 0.0020597007303735887, 0.0021329259697647203, 0.0021723549448214837], [0.0, 0.0, 0.0, 0.0, 0.0, 0.0, 0.0, 0.0, 0.0, 0.0, 0.0, 0.0, 0.0, 0.0, 0.0, 0.0, 0.0, 0.0, 0.0, 0.0, 0.0, 0.0], [0.0, 0.0, 0.0, 0.0, 0.0, 0.0, 0.0, 0.0, 0.0, 0.0, 0.0, 0.001763668430335097, 0.001763668430335097, 0.0017113299685211699, 0.0016820204299053706, 0.0, 0.0, 0.0, 0.0013554284281864656, 0.0013748684282887812, 0.001423468428544571, 0.0014496376594515343], [0.0, 0.0, 0.0, 0.0, 0.0, 0.0, 0.0, 0.0, 0.0, 0.0, 0.0, 0.001763668430335097, 0.001763668430335097, 0.0017140382162443937, 0.0016862452963535995, 0.0, 0.0, 0.0, 0.0013765527604276103, 0.0013949868399470143, 0.0014410720387455246, 0.0014658871457908763], [0.0, 0.0, 0.0, 0.0, 0.0, 0.0, 0.0, 0.0, 0.0, 0.0, 0.0, 0.0008818342151675485, 0.0008818342151675485, 0.0008559279916063835, 0.0008414205064121311, 0.0, 0.0, 0.0, 0.000679765671390462, 0.0006893879829988947, 0.0007134437620199764, 0.0007263968738005588], [0.0, 0.0, 0.0, 0.0, 0.0, 0.0, 0.0, 0.0, 0.0, 0.0, 0.0, 0.0008818342151675485, 0.0008818342151675485, 0.000856375753495095, 0.0008421190149585211, 0.0, 0.0, 0.0, 0.0006832582141224117, 0.0006927142141721801, 0.0007163542142966012, 0.0007290834451328279], [0.0, 0.0, 0.0, 0.0, 0.0, 0.0, 0.0, 0.0, 0.0, 0.0, 0.0, 0.0, 0.0, 0.0, 0.0, 0.0, 0.0, 0.0, 0.0, 0.0, 0.0, 0.0], [0.0, 0.0, 0.0, 0.0, 0.0, 0.0, 0.0, 0.0, 0.0, 0.0, 0.0, 0.001763668430335097, 0.001763668430335097, 0.00171275150699019, 0.0016842380299170422, 0.0, 0.0, 0.0, 0.0013665164282448234, 0.0013854284283443602, 0.0014327084285932024, 0.0014581668902656558], [0.0, 0.0, 0.0, 0.0, 0.0, 0.0, 0.0, 0.0, 0.0, 0.0, 0.0, 0.0008818342151675485, 0.0008818342151675485, 0.0008543390765612988, 0.000838941798941799, 0.0, 0.0, 0.0, 0.0006673721340388007, 0.0006775846140925506, 0.0007031158142269254, 0.0007168633835300502], [0.0, 0.0, 0.0, 0.0, 0.0, 0.0, 0.0, 0.0, 0.0, 0.0, 0.0, 0.0, 0.0, 0.0, 0.0, 0.0, 0.0, 0.0, 0.0, 0.0, 0.0, 0.0], [0.0, 0.0, 0.0, 0.0, 0.0, 0.0, 0.0, 0.0, 0.0, 0.0, 0.0, 0.0008818342151675485, 0.0008818342151675485, 0.0008543390765612988, 0.000838941798941799, 0.0, 0.0, 0.0, 0.0006673721340388007, 0.0006775846140925506, 0.0007031158142269254, 0.0007168633835300502]], "bootstrap_rate_of_adaptation": [0.00010129463845725425, 0.0, 0.0, 2.4886983201136455e-05, 0.0, 0.0, 2.506951785330131e-05, 2.4930061002493157e-05, 2.4451445090519532e-05, 5.0647319228627126e-05, 0.0, 2.5029120940701203e-05, 4.979566194950165e-05, 2.486512871216977e-05, 0.0, 4.8902890181039064e-05, 2.5151946395815272e-05, 0.0, 0.0, 0.0, 2.4935387479433746e-05, 2.4649362824219007e-05, 2.486512871216977e-05, 2.4930061002493157e-05, 4.9980066374611413e-05, 7.459538613650931e-05, 0.0, 2.4371603712852148e-05, 2.4289122950799065e-05, 0.0, 4.947040590320247e-05, 0.0, 2.466738319512855e-05, 5.005824188140241e-05, 0.0, 2.4522421032690344e-05, 2.4897830974750824e-05, 2.467634179555209e-05, 2.4930061002493157e-05, 0.0, 0.0, 2.4990033187305707e-05, 0.0, 0.0, 2.4930061002493157e-05, 7.479018300747946e-05, 2.4596312559159808e-05, 4.9562475293559925e-05, 2.466738319512855e-05, 0.0001244891548737541, 0.0, 0.0, 2.4451445090519532e-05, 0.0, 0.0, 0.0, 5.005824188140241e-05, 2.506951785330131e-05, 0.0, 4.9376467083599164e-05, 5.0213423435610646e-05, 2.486512871216977e-05, 0.0, 2.48151669221154e-05, 0.0, 0.0, 0.0, 5.0303892791630544e-05, 5.0647319228627126e-05, 5.0647319228627126e-05, 2.5323659614313563e-05, 0.0, 0.0, 2.4735202951601233e-05, 0.00012225722545259766, 0.0, 2.4649362824219007e-05, 2.5323659614313563e-05, 2.4371603712852148e-05, 0.0, 0.0, 0.0, 5.027201177432676e-05, 0.0, 2.4760635912880632e-05, 0.0, 2.5323659614313563e-05, 0.0, 4.96303338442308e-05, 7.400214958538565e-05, 0.0, 4.9376467083599164e-05, 4.9860122004986314e-05, 2.4735202951601233e-05, 2.48151669221154e-05, 0.0, 4.96303338442308e-05, 2.4451445090519532e-05, 0.0, 2.4451445090519532e-05]}
