# Supplementary material for: A Bayesian approach to infer recombination patterns in coronaviruses
Source: Nat Commun. 2022 Jul 20;13:4186. doi: 10.1038/s41467-022-31749-8 (PMC9297283; doi:10.1038/s41467-022-31749-8)
Supplement: Supplementary file 6 — Source Data [file 41467_2022_31749_MOESM6_ESM.zip › Source_Figure3/oc43_envelope_bhatt_analysis_bootstrapped.json]

{"cov": "oc43", "gene": "envelope", "window": 3, "clade": null, "min_seqs": 2, "midfreq_high": 0.75, "midfreq_low": 0.15, "window_midpoint": [1984.5, 1986.5, 1987.5, 1988.5, 1989.5, 1990.5, 1991.5, 1992.5, 1993.5, 1994.5, 1995.5, 1996.5, 1997.5, 1998.5, 1999.5, 2000.5, 2001.5, 2003.5, 2004.5, 2005.5, 2010.5, 2011.5, 2012.5, 2014.5, 2015.5, 2016.5, 2017.5], "adaptive_substitutions": [0.0, 0.0, 0.0, 0.0, 0.0, 0.0, 0.0, 0.0, 0.0, 0.0, 0.0, 0.0, 0.0, 0.0, 0.5111111111111111, 1.449074074074074, 1.0, 0.7592592592592593, 0.7592592592592593, 0.7592592592592593, 1.0, 1.0, 1.0, 0.6041666666666666, 0.5938271604938272, 0.5524691358024691, 0.5336700336700337], "adaptive_substitutions_per_codon": [0.0, 0.0, 0.0, 0.0, 0.0, 0.0, 0.0, 0.0, 0.0, 0.0, 0.0, 0.0, 0.0, 0.0, 0.0020043572984749453, 0.005682643427741467, 0.00392156862745098, 0.0029774872912127818, 0.0029774872912127818, 0.0029774872912127818, 0.00392156862745098, 0.00392156862745098, 0.00392156862745098, 0.002369281045751634, 0.0023287339627208912, 0.0021665456305979183, 0.002092823661451113], "rate_of_adaptation": 0.00012289451844122609, "bootstrap_adaptive_substitutions": [[0.0, 0.0, 0.0, 0.0, 0.0, 0.0, 0.0, 0.0, 0.0, 0.0, 0.0, 0.0, 0.0, 0.0, 0.8, 1.75, 1.0, 1.0, 1.0, 1.0, 1.0, 1.0, 1.0, 0.875, 0.8666666666666667, 0.8333333333333334, 0.8181818181818182], [0.0, 0.0, 0.0, 0.0, 0.0, 0.0, 0.0, 0.0, 0.0, 0.0, 0.0, 0.0, 0.0, 0.0, 1.5037037037037038, 1.3796296296296295, 0.0, 2.0, 2.0, 2.0, 0.0, 0.0, 0.0, 1.6898148148148149, 1.6691358024691358, 1.58641975308642, 1.5488215488215489], [0.0, 0.0, 0.0, 0.0, 0.0, 0.0, 0.0, 0.0, 0.0, 0.0, 0.0, 0.0, 0.0, 0.0, 0.0, 0.0, 0.0, 0.0, 0.0, 0.0, 0.0, 0.0, 0.0, 0.0, 0.0, 0.0, 0.0], [0.0, 0.0, 0.0, 0.0, 0.0, 0.0, 0.0, 0.0, 0.0, 0.0, 0.0, 0.0, 0.0, 0.0, 0.5111111111111111, 0.44907407407407407, 0.0, 0.7592592592592593, 0.7592592592592593, 0.7592592592592593, 0.0, 0.0, 0.0, 0.6041666666666666, 0.5938271604938272, 0.5524691358024691, 0.5336700336700337], [0.0, 0.0, 0.0, 0.0, 0.0, 0.0, 0.0, 0.0, 0.0, 0.0, 0.0, 0.0, 0.0, 0.0, 0.5111111111111111, 1.449074074074074, 1.0, 0.7592592592592593, 0.7592592592592593, 0.7592592592592593, 1.0, 1.0, 1.0, 0.6041666666666666, 0.5938271604938272, 0.5524691358024691, 0.5336700336700337], [0.0, 0.0, 0.0, 0.0, 0.0, 0.0, 0.0, 0.0, 0.0, 0.0, 0.0, 0.0, 0.0, 0.0, 0.0, 0.0, 0.0, 0.0, 0.0, 0.0, 0.0, 0.0, 0.0, 0.0, 0.0, 0.0, 0.0], [0.0, 0.0, 0.0, 0.0, 0.0, 0.0, 0.0, 0.0, 0.0, 0.0, 0.0, 0.0, 0.0, 0.0, 0.0, 1.0, 1.0, 0.0, 0.0, 0.0, 1.0, 1.0, 1.0, 0.0, 0.0, 0.0, 0.0], [0.0, 0.0, 0.0, 0.0, 0.0, 0.0, 0.0, 0.0, 0.0, 0.0, 0.0, 0.0, 0.0, 0.0, 0.7814814814814814, 2.6574074074074074, 2.0, 2.0, 2.0, 2.0, 2.0, 2.0, 2.0, 1.6898148148148149, 1.6691358024691358, 1.58641975308642, 1.5488215488215489], [0.0, 0.0, 0.0, 0.0, 0.0, 0.0, 0.0, 0.0, 0.0, 0.0, 0.0, 0.0, 0.0, 0.0, 0.0, 0.0, 0.0, 0.0, 0.0, 0.0, 0.0, 0.0, 0.0, 0.0, 0.0, 0.0, 0.0], [0.0, 0.0, 0.0, 0.0, 0.0, 0.0, 0.0, 0.0, 0.0, 0.0, 0.0, 0.0, 0.0, 0.0, 0.0, 1.0, 1.0, 0.0, 0.0, 0.0, 1.0, 1.0, 1.0, 0.0, 0.0, 0.0, 0.0], [0.0, 0.0, 0.0, 0.0, 0.0, 0.0, 0.0, 0.0, 0.0, 0.0, 0.0, 0.0, 0.0, 0.0, 0.0, 1.0, 1.0, 0.0, 0.0, 0.0, 1.0, 1.0, 1.0, 0.0, 0.0, 0.0, 0.0], [0.0, 0.0, 0.0, 0.0, 0.0, 0.0, 0.0, 0.0, 0.0, 0.0, 0.0, 0.0, 0.0, 0.0, 1.262962962962963, 2.138888888888889, 1.0, 1.5185185185185186, 1.5185185185185186, 1.5185185185185186, 1.0, 1.0, 1.0, 1.2083333333333333, 1.1876543209876544, 1.1049382716049383, 1.0673400673400675], [0.0, 0.0, 0.0, 0.0, 0.0, 0.0, 0.0, 0.0, 0.0, 0.0, 0.0, 0.0, 0.0, 0.0, 0.8, 0.75, 0.0, 1.0, 1.0, 1.0, 0.0, 0.0, 0.0, 0.875, 0.8666666666666667, 0.8333333333333334, 0.8181818181818182], [0.0, 0.0, 0.0, 0.0, 0.0, 0.0, 0.0, 0.0, 0.0, 0.0, 0.0, 0.0, 0.0, 0.0, 0.0, 0.0, 0.0, 0.0, 0.0, 0.0, 0.0, 0.0, 0.0, 0.0, 0.0, 0.0, 0.0], [0.0, 0.0, 0.0, 0.0, 0.0, 0.0, 0.0, 0.0, 0.0, 0.0, 0.0, 0.0, 0.0, 0.0, 1.262962962962963, 3.138888888888889, 2.0, 2.0, 2.0, 2.0, 2.0, 2.0, 2.0, 1.6898148148148149, 1.6691358024691358, 1.58641975308642, 1.5488215488215489], [0.0, 0.0, 0.0, 0.0, 0.0, 0.0, 0.0, 0.0, 0.0, 0.0, 0.0, 0.0, 0.0, 0.0, 0.0, 2.0, 2.0, 0.0, 0.0, 0.0, 2.0, 2.0, 2.0, 0.0, 0.0, 0.0, 0.0], [0.0, 0.0, 0.0, 0.0, 0.0, 0.0, 0.0, 0.0, 0.0, 0.0, 0.0, 0.0, 0.0, 0.0, 0.0, 1.0, 1.0, 0.0, 0.0, 0.0, 1.0, 1.0, 1.0, 0.0, 0.0, 0.0, 0.0], [0.0, 0.0, 0.0, 0.0, 0.0, 0.0, 0.0, 0.0, 0.0, 0.0, 0.0, 0.0, 0.0, 0.0, 0.5111111111111111, 2.449074074074074, 2.0, 0.7592592592592593, 0.7592592592592593, 0.7592592592592593, 2.0, 2.0, 2.0, 0.6041666666666666, 0.5938271604938272, 0.5524691358024691, 0.5336700336700337], [0.0, 0.0, 0.0, 0.0, 0.0, 0.0, 0.0, 0.0, 0.0, 0.0, 0.0, 0.0, 0.0, 0.0, 0.8, 2.75, 2.0, 1.0, 1.0, 1.0, 2.0, 2.0, 2.0, 0.875, 0.8666666666666667, 0.8333333333333334, 0.8181818181818182], [0.0, 0.0, 0.0, 0.0, 0.0, 0.0, 0.0, 0.0, 0.0, 0.0, 0.0, 0.0, 0.0, 0.0, 0.7518518518518519, 0.6898148148148148, 0.0, 0.7592592592592593, 0.7592592592592593, 0.7592592592592593, 0.0, 0.0, 0.0, 0.6041666666666666, 0.5938271604938272, 0.5524691358024691, 0.5336700336700337], [0.0, 0.0, 0.0, 0.0, 0.0, 0.0, 0.0, 0.0, 0.0, 0.0, 0.0, 0.0, 0.0, 0.0, 0.0, 1.0, 1.0, 0.0, 0.0, 0.0, 1.0, 1.0, 1.0, 0.0, 0.0, 0.0, 0.0], [0.0, 0.0, 0.0, 0.0, 0.0, 0.0, 0.0, 0.0, 0.0, 0.0, 0.0, 0.0, 0.0, 0.0, 0.7518518518518519, 2.689814814814815, 2.0, 0.7592592592592593, 0.7592592592592593, 0.7592592592592593, 2.0, 2.0, 2.0, 0.6041666666666666, 0.5938271604938272, 0.5524691358024691, 0.5336700336700337], [0.0, 0.0, 0.0, 0.0, 0.0, 0.0, 0.0, 0.0, 0.0, 0.0, 0.0, 0.0, 0.0, 0.0, 1.5037037037037038, 2.3796296296296298, 1.0, 2.0, 2.0, 2.0, 1.0, 1.0, 1.0, 1.6898148148148149, 1.6691358024691358, 1.58641975308642, 1.5488215488215489], [0.0, 0.0, 0.0, 0.0, 0.0, 0.0, 0.0, 0.0, 0.0, 0.0, 0.0, 0.0, 0.0, 0.0, 0.5111111111111111, 1.449074074074074, 1.0, 1.0, 1.0, 1.0, 1.0, 1.0, 1.0, 0.8449074074074074, 0.8345679012345679, 0.79320987654321, 0.7744107744107744], [0.0, 0.0, 0.0, 0.0, 0.0, 0.0, 0.0, 0.0, 0.0, 0.0, 0.0, 0.0, 0.0, 0.0, 0.0, 1.0, 1.0, 0.0, 0.0, 0.0, 1.0, 1.0, 1.0, 0.0, 0.0, 0.0, 0.0], [0.0, 0.0, 0.0, 0.0, 0.0, 0.0, 0.0, 0.0, 0.0, 0.0, 0.0, 0.0, 0.0, 0.0, 0.5111111111111111, 1.449074074074074, 1.0, 1.0, 1.0, 1.0, 1.0, 1.0, 1.0, 0.8449074074074074, 0.8345679012345679, 0.79320987654321, 0.7744107744107744], [0.0, 0.0, 0.0, 0.0, 0.0, 0.0, 0.0, 0.0, 0.0, 0.0, 0.0, 0.0, 0.0, 0.0, 1.262962962962963, 1.1388888888888888, 0.0, 2.0, 2.0, 2.0, 0.0, 0.0, 0.0, 1.6898148148148149, 1.6691358024691358, 1.58641975308642, 1.5488215488215489], [0.0, 0.0, 0.0, 0.0, 0.0, 0.0, 0.0, 0.0, 0.0, 0.0, 0.0, 0.0, 0.0, 0.0, 0.0, 1.0, 1.0, 0.0, 0.0, 0.0, 1.0, 1.0, 1.0, 0.0, 0.0, 0.0, 0.0], [0.0, 0.0, 0.0, 0.0, 0.0, 0.0, 0.0, 0.0, 0.0, 0.0, 0.0, 0.0, 0.0, 0.0, 0.0, 1.0, 1.0, 0.0, 0.0, 0.0, 1.0, 1.0, 1.0, 0.0, 0.0, 0.0, 0.0], [0.0, 0.0, 0.0, 0.0, 0.0, 0.0, 0.0, 0.0, 0.0, 0.0, 0.0, 0.0, 0.0, 0.0, 0.0, 2.0, 2.0, 0.0, 0.0, 0.0, 2.0, 2.0, 2.0, 0.0, 0.0, 0.0, 0.0], [0.0, 0.0, 0.0, 0.0, 0.0, 0.0, 0.0, 0.0, 0.0, 0.0, 0.0, 0.0, 0.0, 0.0, 0.7518518518518519, 0.6898148148148148, 0.0, 0.7592592592592593, 0.7592592592592593, 0.7592592592592593, 0.0, 0.0, 0.0, 0.6041666666666666, 0.5938271604938272, 0.5524691358024691, 0.5336700336700337], [0.0, 0.0, 0.0, 0.0, 0.0, 0.0, 0.0, 0.0, 0.0, 0.0, 0.0, 0.0, 0.0, 0.0, 1.7740740740740741, 5.587962962962963, 4.0, 2.759259259259259, 2.759259259259259, 2.759259259259259, 4.0, 4.0, 4.0, 2.2939814814814814, 2.262962962962963, 2.138888888888889, 2.0824915824915826], [0.0, 0.0, 0.0, 0.0, 0.0, 0.0, 0.0, 0.0, 0.0, 0.0, 0.0, 0.0, 0.0, 0.0, 0.8, 0.75, 0.0, 1.0, 1.0, 1.0, 0.0, 0.0, 0.0, 0.875, 0.8666666666666667, 0.8333333333333334, 0.8181818181818182], [0.0, 0.0, 0.0, 0.0, 0.0, 0.0, 0.0, 0.0, 0.0, 0.0, 0.0, 0.0, 0.0, 0.0, 0.8, 0.75, 0.0, 1.0, 1.0, 1.0, 0.0, 0.0, 0.0, 0.875, 0.8666666666666667, 0.8333333333333334, 0.8181818181818182], [0.0, 0.0, 0.0, 0.0, 0.0, 0.0, 0.0, 0.0, 0.0, 0.0, 0.0, 0.0, 0.0, 0.0, 2.766666666666667, 3.5185185185185186, 1.0, 4.0, 4.0, 4.0, 1.0, 1.0, 1.0, 3.3796296296296298, 3.3382716049382717, 3.17283950617284, 3.0976430976430978], [0.0, 0.0, 0.0, 0.0, 0.0, 0.0, 0.0, 0.0, 0.0, 0.0, 0.0, 0.0, 0.0, 0.0, 1.0222222222222221, 2.898148148148148, 2.0, 2.0, 2.0, 2.0, 2.0, 2.0, 2.0, 1.6898148148148149, 1.6691358024691358, 1.58641975308642, 1.5488215488215489], [0.0, 0.0, 0.0, 0.0, 0.0, 0.0, 0.0, 0.0, 0.0, 0.0, 0.0, 0.0, 0.0, 0.0, 1.5037037037037038, 2.3796296296296298, 1.0, 1.2777777777777777, 1.2777777777777777, 1.2777777777777777, 1.0, 1.0, 1.0, 0.9675925925925926, 0.9469135802469136, 0.8641975308641976, 0.8265993265993268], [0.0, 0.0, 0.0, 0.0, 0.0, 0.0, 0.0, 0.0, 0.0, 0.0, 0.0, 0.0, 0.0, 0.0, 1.5037037037037038, 2.3796296296296298, 1.0, 2.0, 2.0, 2.0, 1.0, 1.0, 1.0, 1.6898148148148149, 1.6691358024691358, 1.58641975308642, 1.5488215488215489], [0.0, 0.0, 0.0, 0.0, 0.0, 0.0, 0.0, 0.0, 0.0, 0.0, 0.0, 0.0, 0.0, 0.0, 0.0, 2.0, 2.0, 0.0, 0.0, 0.0, 2.0, 2.0, 2.0, 0.0, 0.0, 0.0, 0.0], [0.0, 0.0, 0.0, 0.0, 0.0, 0.0, 0.0, 0.0, 0.0, 0.0, 0.0, 0.0, 0.0, 0.0, 1.6, 1.5, 0.0, 2.0, 2.0, 2.0, 0.0, 0.0, 0.0, 1.75, 1.7333333333333334, 1.6666666666666667, 1.6363636363636365], [0.0, 0.0, 0.0, 0.0, 0.0, 0.0, 0.0, 0.0, 0.0, 0.0, 0.0, 0.0, 0.0, 0.0, 2.4000000000000004, 5.25, 3.0, 3.0, 3.0, 3.0, 3.0, 3.0, 3.0, 2.625, 2.6, 2.5, 2.4545454545454546], [0.0, 0.0, 0.0, 0.0, 0.0, 0.0, 0.0, 0.0, 0.0, 0.0, 0.0, 0.0, 0.0, 0.0, 1.6, 2.5, 1.0, 2.0, 2.0, 2.0, 1.0, 1.0, 1.0, 1.75, 1.7333333333333334, 1.6666666666666667, 1.6363636363636365], [0.0, 0.0, 0.0, 0.0, 0.0, 0.0, 0.0, 0.0, 0.0, 0.0, 0.0, 0.0, 0.0, 0.0, 0.7518518518518519, 0.6898148148148148, 0.0, 1.0, 1.0, 1.0, 0.0, 0.0, 0.0, 0.8449074074074074, 0.8345679012345679, 0.79320987654321, 0.7744107744107744], [0.0, 0.0, 0.0, 0.0, 0.0, 0.0, 0.0, 0.0, 0.0, 0.0, 0.0, 0.0, 0.0, 0.0, 0.0, 0.0, 0.0, 0.0, 0.0, 0.0, 0.0, 0.0, 0.0, 0.0, 0.0, 0.0, 0.0], [0.0, 0.0, 0.0, 0.0, 0.0, 0.0, 0.0, 0.0, 0.0, 0.0, 0.0, 0.0, 0.0, 0.0, 0.7518518518518519, 3.689814814814815, 3.0, 0.7592592592592593, 0.7592592592592593, 0.7592592592592593, 3.0, 3.0, 3.0, 0.6041666666666666, 0.5938271604938272, 0.5524691358024691, 0.5336700336700337], [0.0, 0.0, 0.0, 0.0, 0.0, 0.0, 0.0, 0.0, 0.0, 0.0, 0.0, 0.0, 0.0, 0.0, 0.27037037037037037, 0.20833333333333326, 0.0, 1.0, 1.0, 1.0, 0.0, 0.0, 0.0, 0.8449074074074074, 0.8345679012345679, 0.79320987654321, 0.7744107744107744], [0.0, 0.0, 0.0, 0.0, 0.0, 0.0, 0.0, 0.0, 0.0, 0.0, 0.0, 0.0, 0.0, 0.0, 0.0, 1.0, 1.0, 0.0, 0.0, 0.0, 1.0, 1.0, 1.0, 0.0, 0.0, 0.0, 0.0], [0.0, 0.0, 0.0, 0.0, 0.0, 0.0, 0.0, 0.0, 0.0, 0.0, 0.0, 0.0, 0.0, 0.0, 0.0, 1.0, 1.0, 0.0, 0.0, 0.0, 1.0, 1.0, 1.0, 0.0, 0.0, 0.0, 0.0], [0.0, 0.0, 0.0, 0.0, 0.0, 0.0, 0.0, 0.0, 0.0, 0.0, 0.0, 0.0, 0.0, 0.0, 0.0, 3.0, 3.0, 0.0, 0.0, 0.0, 3.0, 3.0, 3.0, 0.0, 0.0, 0.0, 0.0], [0.0, 0.0, 0.0, 0.0, 0.0, 0.0, 0.0, 0.0, 0.0, 0.0, 0.0, 0.0, 0.0, 0.0, 2.014814814814815, 2.8287037037037037, 1.0, 2.5185185185185186, 2.5185185185185186, 2.5185185185185186, 1.0, 1.0, 1.0, 2.0532407407407405, 2.022222222222222, 1.8981481481481484, 1.841750841750842], [0.0, 0.0, 0.0, 0.0, 0.0, 0.0, 0.0, 0.0, 0.0, 0.0, 0.0, 0.0, 0.0, 0.0, 0.0, 0.0, 0.0, 0.0, 0.0, 0.0, 0.0, 0.0, 0.0, 0.0, 0.0, 0.0, 0.0], [0.0, 0.0, 0.0, 0.0, 0.0, 0.0, 0.0, 0.0, 0.0, 0.0, 0.0, 0.0, 0.0, 0.0, 0.0, 1.0, 1.0, 0.0, 0.0, 0.0, 1.0, 1.0, 1.0, 0.0, 0.0, 0.0, 0.0], [0.0, 0.0, 0.0, 0.0, 0.0, 0.0, 0.0, 0.0, 0.0, 0.0, 0.0, 0.0, 0.0, 0.0, 0.27037037037037037, 0.20833333333333326, 0.0, 1.0, 1.0, 1.0, 0.0, 0.0, 0.0, 0.8449074074074074, 0.8345679012345679, 0.79320987654321, 0.7744107744107744], [0.0, 0.0, 0.0, 0.0, 0.0, 0.0, 0.0, 0.0, 0.0, 0.0, 0.0, 0.0, 0.0, 0.0, 0.0, 1.0, 1.0, 0.0, 0.0, 0.0, 1.0, 1.0, 1.0, 0.0, 0.0, 0.0, 0.0], [0.0, 0.0, 0.0, 0.0, 0.0, 0.0, 0.0, 0.0, 0.0, 0.0, 0.0, 0.0, 0.0, 0.0, 0.8, 0.75, 0.0, 1.0, 1.0, 1.0, 0.0, 0.0, 0.0, 0.875, 0.8666666666666667, 0.8333333333333334, 0.8181818181818182], [0.0, 0.0, 0.0, 0.0, 0.0, 0.0, 0.0, 0.0, 0.0, 0.0, 0.0, 0.0, 0.0, 0.0, 2.4000000000000004, 3.25, 1.0, 3.0, 3.0, 3.0, 1.0, 1.0, 1.0, 2.625, 2.6, 2.5, 2.4545454545454546], [0.0, 0.0, 0.0, 0.0, 0.0, 0.0, 0.0, 0.0, 0.0, 0.0, 0.0, 0.0, 0.0, 0.0, 0.0, 1.0, 1.0, 0.0, 0.0, 0.0, 1.0, 1.0, 1.0, 0.0, 0.0, 0.0, 0.0], [0.0, 0.0, 0.0, 0.0, 0.0, 0.0, 0.0, 0.0, 0.0, 0.0, 0.0, 0.0, 0.0, 0.0, 1.6, 2.5, 1.0, 2.0, 2.0, 2.0, 1.0, 1.0, 1.0, 1.75, 1.7333333333333334, 1.6666666666666667, 1.6363636363636365], [0.0, 0.0, 0.0, 0.0, 0.0, 0.0, 0.0, 0.0, 0.0, 0.0, 0.0, 0.0, 0.0, 0.0, 0.8, 0.75, 0.0, 1.0, 1.0, 1.0, 0.0, 0.0, 0.0, 0.875, 0.8666666666666667, 0.8333333333333334, 0.8181818181818182], [0.0, 0.0, 0.0, 0.0, 0.0, 0.0, 0.0, 0.0, 0.0, 0.0, 0.0, 0.0, 0.0, 0.0, 0.0, 0.0, 0.0, 0.0, 0.0, 0.0, 0.0, 0.0, 0.0, 0.0, 0.0, 0.0, 0.0], [0.0, 0.0, 0.0, 0.0, 0.0, 0.0, 0.0, 0.0, 0.0, 0.0, 0.0, 0.0, 0.0, 0.0, 0.5111111111111111, 1.449074074074074, 1.0, 0.5185185185185185, 0.5185185185185185, 0.5185185185185185, 1.0, 1.0, 1.0, 0.36342592592592593, 0.3530864197530864, 0.31172839506172845, 0.29292929292929304], [0.0, 0.0, 0.0, 0.0, 0.0, 0.0, 0.0, 0.0, 0.0, 0.0, 0.0, 0.0, 0.0, 0.0, 1.262962962962963, 2.138888888888889, 1.0, 2.0, 2.0, 2.0, 1.0, 1.0, 1.0, 1.6898148148148149, 1.6691358024691358, 1.58641975308642, 1.5488215488215489], [0.0, 0.0, 0.0, 0.0, 0.0, 0.0, 0.0, 0.0, 0.0, 0.0, 0.0, 0.0, 0.0, 0.0, 0.8, 1.75, 1.0, 1.0, 1.0, 1.0, 1.0, 1.0, 1.0, 0.875, 0.8666666666666667, 0.8333333333333334, 0.8181818181818182], [0.0, 0.0, 0.0, 0.0, 0.0, 0.0, 0.0, 0.0, 0.0, 0.0, 0.0, 0.0, 0.0, 0.0, 0.8, 1.75, 1.0, 1.0, 1.0, 1.0, 1.0, 1.0, 1.0, 0.875, 0.8666666666666667, 0.8333333333333334, 0.8181818181818182], [0.0, 0.0, 0.0, 0.0, 0.0, 0.0, 0.0, 0.0, 0.0, 0.0, 0.0, 0.0, 0.0, 0.0, 1.6, 1.5, 0.0, 2.0, 2.0, 2.0, 0.0, 0.0, 0.0, 1.75, 1.7333333333333334, 1.6666666666666667, 1.6363636363636365], [0.0, 0.0, 0.0, 0.0, 0.0, 0.0, 0.0, 0.0, 0.0, 0.0, 0.0, 0.0, 0.0, 0.0, 0.8, 2.75, 2.0, 1.0, 1.0, 1.0, 2.0, 2.0, 2.0, 0.875, 0.8666666666666667, 0.8333333333333334, 0.8181818181818182], [0.0, 0.0, 0.0, 0.0, 0.0, 0.0, 0.0, 0.0, 0.0, 0.0, 0.0, 0.0, 0.0, 0.0, 0.0, 2.0, 2.0, 0.0, 0.0, 0.0, 2.0, 2.0, 2.0, 0.0, 0.0, 0.0, 0.0], [0.0, 0.0, 0.0, 0.0, 0.0, 0.0, 0.0, 0.0, 0.0, 0.0, 0.0, 0.0, 0.0, 0.0, 0.0, 1.0, 1.0, 0.0, 0.0, 0.0, 1.0, 1.0, 1.0, 0.0, 0.0, 0.0, 0.0], [0.0, 0.0, 0.0, 0.0, 0.0, 0.0, 0.0, 0.0, 0.0, 0.0, 0.0, 0.0, 0.0, 0.0, 0.0, 0.0, 0.0, 0.0, 0.0, 0.0, 0.0, 0.0, 0.0, 0.0, 0.0, 0.0, 0.0], [0.0, 0.0, 0.0, 0.0, 0.0, 0.0, 0.0, 0.0, 0.0, 0.0, 0.0, 0.0, 0.0, 0.0, 0.0, 2.0, 2.0, 0.0, 0.0, 0.0, 2.0, 2.0, 2.0, 0.0, 0.0, 0.0, 0.0], [0.0, 0.0, 0.0, 0.0, 0.0, 0.0, 0.0, 0.0, 0.0, 0.0, 0.0, 0.0, 0.0, 0.0, 0.8, 0.75, 0.0, 1.0, 1.0, 1.0, 0.0, 0.0, 0.0, 0.875, 0.8666666666666667, 0.8333333333333334, 0.8181818181818182], [0.0, 0.0, 0.0, 0.0, 0.0, 0.0, 0.0, 0.0, 0.0, 0.0, 0.0, 0.0, 0.0, 0.0, 0.0, 1.0, 1.0, 0.0, 0.0, 0.0, 1.0, 1.0, 1.0, 0.0, 0.0, 0.0, 0.0], [0.0, 0.0, 0.0, 0.0, 0.0, 0.0, 0.0, 0.0, 0.0, 0.0, 0.0, 0.0, 0.0, 0.0, 0.0, 1.0, 1.0, 0.0, 0.0, 0.0, 1.0, 1.0, 1.0, 0.0, 0.0, 0.0, 0.0], [0.0, 0.0, 0.0, 0.0, 0.0, 0.0, 0.0, 0.0, 0.0, 0.0, 0.0, 0.0, 0.0, 0.0, 0.27037037037037037, 2.208333333333333, 2.0, 0.5185185185185185, 0.5185185185185185, 0.5185185185185185, 2.0, 2.0, 2.0, 0.36342592592592593, 0.3530864197530864, 0.31172839506172845, 0.29292929292929304], [0.0, 0.0, 0.0, 0.0, 0.0, 0.0, 0.0, 0.0, 0.0, 0.0, 0.0, 0.0, 0.0, 0.0, 0.27037037037037037, 3.208333333333333, 3.0, 0.7592592592592593, 0.7592592592592593, 0.7592592592592593, 3.0, 3.0, 3.0, 0.6041666666666666, 0.5938271604938272, 0.5524691358024691, 0.5336700336700337], [0.0, 0.0, 0.0, 0.0, 0.0, 0.0, 0.0, 0.0, 0.0, 0.0, 0.0, 0.0, 0.0, 0.0, 0.8, 3.75, 3.0, 1.0, 1.0, 1.0, 3.0, 3.0, 3.0, 0.875, 0.8666666666666667, 0.8333333333333334, 0.8181818181818182], [0.0, 0.0, 0.0, 0.0, 0.0, 0.0, 0.0, 0.0, 0.0, 0.0, 0.0, 0.0, 0.0, 0.0, 0.27037037037037037, 2.208333333333333, 2.0, 0.7592592592592593, 0.7592592592592593, 0.7592592592592593, 2.0, 2.0, 2.0, 0.6041666666666666, 0.5938271604938272, 0.5524691358024691, 0.5336700336700337], [0.0, 0.0, 0.0, 0.0, 0.0, 0.0, 0.0, 0.0, 0.0, 0.0, 0.0, 0.0, 0.0, 0.0, 0.0, 2.0, 2.0, 0.0, 0.0, 0.0, 2.0, 2.0, 2.0, 0.0, 0.0, 0.0, 0.0], [0.0, 0.0, 0.0, 0.0, 0.0, 0.0, 0.0, 0.0, 0.0, 0.0, 0.0, 0.0, 0.0, 0.0, 1.6, 1.5, 0.0, 2.0, 2.0, 2.0, 0.0, 0.0, 0.0, 1.75, 1.7333333333333334, 1.6666666666666667, 1.6363636363636365], [0.0, 0.0, 0.0, 0.0, 0.0, 0.0, 0.0, 0.0, 0.0, 0.0, 0.0, 0.0, 0.0, 0.0, 4.0, 4.75, 1.0, 5.0, 5.0, 5.0, 1.0, 1.0, 1.0, 4.375, 4.333333333333334, 4.166666666666667, 4.090909090909091], [0.0, 0.0, 0.0, 0.0, 0.0, 0.0, 0.0, 0.0, 0.0, 0.0, 0.0, 0.0, 0.0, 0.0, 0.0, 0.0, 0.0, 0.0, 0.0, 0.0, 0.0, 0.0, 0.0, 0.0, 0.0, 0.0, 0.0], [0.0, 0.0, 0.0, 0.0, 0.0, 0.0, 0.0, 0.0, 0.0, 0.0, 0.0, 0.0, 0.0, 0.0, 1.262962962962963, 2.138888888888889, 1.0, 2.0, 2.0, 2.0, 1.0, 1.0, 1.0, 1.6898148148148149, 1.6691358024691358, 1.58641975308642, 1.5488215488215489], [0.0, 0.0, 0.0, 0.0, 0.0, 0.0, 0.0, 0.0, 0.0, 0.0, 0.0, 0.0, 0.0, 0.0, 0.0, 0.0, 0.0, 0.0, 0.0, 0.0, 0.0, 0.0, 0.0, 0.0, 0.0, 0.0, 0.0], [0.0, 0.0, 0.0, 0.0, 0.0, 0.0, 0.0, 0.0, 0.0, 0.0, 0.0, 0.0, 0.0, 0.0, 1.5037037037037038, 1.3796296296296295, 0.0, 1.5185185185185186, 1.5185185185185186, 1.5185185185185186, 0.0, 0.0, 0.0, 1.2083333333333333, 1.1876543209876544, 1.1049382716049383, 1.0673400673400675], [0.0, 0.0, 0.0, 0.0, 0.0, 0.0, 0.0, 0.0, 0.0, 0.0, 0.0, 0.0, 0.0, 0.0, 0.8, 1.75, 1.0, 1.0, 1.0, 1.0, 1.0, 1.0, 1.0, 0.875, 0.8666666666666667, 0.8333333333333334, 0.8181818181818182], [0.0, 0.0, 0.0, 0.0, 0.0, 0.0, 0.0, 0.0, 0.0, 0.0, 0.0, 0.0, 0.0, 0.0, 0.0, 3.0, 3.0, 0.0, 0.0, 0.0, 3.0, 3.0, 3.0, 0.0, 0.0, 0.0, 0.0], [0.0, 0.0, 0.0, 0.0, 0.0, 0.0, 0.0, 0.0, 0.0, 0.0, 0.0, 0.0, 0.0, 0.0, 0.8, 0.75, 0.0, 1.0, 1.0, 1.0, 0.0, 0.0, 0.0, 0.875, 0.8666666666666667, 0.8333333333333334, 0.8181818181818182], [0.0, 0.0, 0.0, 0.0, 0.0, 0.0, 0.0, 0.0, 0.0, 0.0, 0.0, 0.0, 0.0, 0.0, 0.7518518518518519, 2.689814814814815, 2.0, 1.0, 1.0, 1.0, 2.0, 2.0, 2.0, 0.8449074074074074, 0.8345679012345679, 0.79320987654321, 0.7744107744107744], [0.0, 0.0, 0.0, 0.0, 0.0, 0.0, 0.0, 0.0, 0.0, 0.0, 0.0, 0.0, 0.0, 0.0, 0.8, 0.75, 0.0, 1.0, 1.0, 1.0, 0.0, 0.0, 0.0, 0.875, 0.8666666666666667, 0.8333333333333334, 0.8181818181818182], [0.0, 0.0, 0.0, 0.0, 0.0, 0.0, 0.0, 0.0, 0.0, 0.0, 0.0, 0.0, 0.0, 0.0, 0.0, 1.0, 1.0, 0.0, 0.0, 0.0, 1.0, 1.0, 1.0, 0.0, 0.0, 0.0, 0.0], [0.0, 0.0, 0.0, 0.0, 0.0, 0.0, 0.0, 0.0, 0.0, 0.0, 0.0, 0.0, 0.0, 0.0, 0.5111111111111111, 0.44907407407407407, 0.0, 0.7592592592592593, 0.7592592592592593, 0.7592592592592593, 0.0, 0.0, 0.0, 0.6041666666666666, 0.5938271604938272, 0.5524691358024691, 0.5336700336700337], [0.0, 0.0, 0.0, 0.0, 0.0, 0.0, 0.0, 0.0, 0.0, 0.0, 0.0, 0.0, 0.0, 0.0, 0.0, 0.0, 0.0, 0.2777777777777777, 0.2777777777777777, 0.2777777777777777, 0.0, 0.0, 0.0, 0.12268518518518512, 0.11234567901234571, 0.07098765432098764, 0.05218855218855223], [0.0, 0.0, 0.0, 0.0, 0.0, 0.0, 0.0, 0.0, 0.0, 0.0, 0.0, 0.0, 0.0, 0.0, 0.7518518518518519, 0.6898148148148148, 0.0, 1.0, 1.0, 1.0, 0.0, 0.0, 0.0, 0.8449074074074074, 0.8345679012345679, 0.79320987654321, 0.7744107744107744], [0.0, 0.0, 0.0, 0.0, 0.0, 0.0, 0.0, 0.0, 0.0, 0.0, 0.0, 0.0, 0.0, 0.0, 0.0, 1.0, 1.0, 0.0, 0.0, 0.0, 1.0, 1.0, 1.0, 0.0, 0.0, 0.0, 0.0], [0.0, 0.0, 0.0, 0.0, 0.0, 0.0, 0.0, 0.0, 0.0, 0.0, 0.0, 0.0, 0.0, 0.0, 0.7518518518518519, 0.6898148148148148, 0.0, 1.0, 1.0, 1.0, 0.0, 0.0, 0.0, 0.8449074074074074, 0.8345679012345679, 0.79320987654321, 0.7744107744107744], [0.0, 0.0, 0.0, 0.0, 0.0, 0.0, 0.0, 0.0, 0.0, 0.0, 0.0, 0.0, 0.0, 0.0, 0.0, 0.0, 0.0, 0.0, 0.0, 0.0, 0.0, 0.0, 0.0, 0.0, 0.0, 0.0, 0.0], [0.0, 0.0, 0.0, 0.0, 0.0, 0.0, 0.0, 0.0, 0.0, 0.0, 0.0, 0.0, 0.0, 0.0, 2.4000000000000004, 3.25, 1.0, 3.0, 3.0, 3.0, 1.0, 1.0, 1.0, 2.625, 2.6, 2.5, 2.4545454545454546], [0.0, 0.0, 0.0, 0.0, 0.0, 0.0, 0.0, 0.0, 0.0, 0.0, 0.0, 0.0, 0.0, 0.0, 0.0, 1.0, 1.0, 0.0, 0.0, 0.0, 1.0, 1.0, 1.0, 0.0, 0.0, 0.0, 0.0], [0.0, 0.0, 0.0, 0.0, 0.0, 0.0, 0.0, 0.0, 0.0, 0.0, 0.0, 0.0, 0.0, 0.0, 0.0, 1.0, 1.0, 0.0, 0.0, 0.0, 1.0, 1.0, 1.0, 0.0, 0.0, 0.0, 0.0], [0.0, 0.0, 0.0, 0.0, 0.0, 0.0, 0.0, 0.0, 0.0, 0.0, 0.0, 0.0, 0.0, 0.0, 3.0074074074074075, 4.7592592592592595, 2.0, 4.0, 4.0, 4.0, 2.0, 2.0, 2.0, 3.3796296296296298, 3.3382716049382717, 3.17283950617284, 3.0976430976430978]], "bootstrap_adaptive_substitutions_per_codon": [[0.0, 0.0, 0.0, 0.0, 0.0, 0.0, 0.0, 0.0, 0.0, 0.0, 0.0, 0.0, 0.0, 0.0, 0.0031372549019607846, 0.006862745098039216, 0.00392156862745098, 0.00392156862745098, 0.00392156862745098, 0.00392156862745098, 0.00392156862745098, 0.00392156862745098, 0.00392156862745098, 0.003431372549019608, 0.0033986928104575167, 0.0032679738562091504, 0.0032085561497326204], [0.0, 0.0, 0.0, 0.0, 0.0, 0.0, 0.0, 0.0, 0.0, 0.0, 0.0, 0.0, 0.0, 0.0, 0.0058968772694262895, 0.005410312273057371, 0.0, 0.00784313725490196, 0.00784313725490196, 0.00784313725490196, 0.0, 0.0, 0.0, 0.0066267247639796665, 0.00654563059791818, 0.006221253933672235, 0.006073809995378623], [0.0, 0.0, 0.0, 0.0, 0.0, 0.0, 0.0, 0.0, 0.0, 0.0, 0.0, 0.0, 0.0, 0.0, 0.0, 0.0, 0.0, 0.0, 0.0, 0.0, 0.0, 0.0, 0.0, 0.0, 0.0, 0.0, 0.0], [0.0, 0.0, 0.0, 0.0, 0.0, 0.0, 0.0, 0.0, 0.0, 0.0, 0.0, 0.0, 0.0, 0.0, 0.0020043572984749453, 0.0017610748002904865, 0.0, 0.0029774872912127818, 0.0029774872912127818, 0.0029774872912127818, 0.0, 0.0, 0.0, 0.002369281045751634, 0.0023287339627208912, 0.0021665456305979183, 0.002092823661451113], [0.0, 0.0, 0.0, 0.0, 0.0, 0.0, 0.0, 0.0, 0.0, 0.0, 0.0, 0.0, 0.0, 0.0, 0.0020043572984749453, 0.005682643427741467, 0.00392156862745098, 0.0029774872912127818, 0.0029774872912127818, 0.0029774872912127818, 0.00392156862745098, 0.00392156862745098, 0.00392156862745098, 0.002369281045751634, 0.0023287339627208912, 0.0021665456305979183, 0.002092823661451113], [0.0, 0.0, 0.0, 0.0, 0.0, 0.0, 0.0, 0.0, 0.0, 0.0, 0.0, 0.0, 0.0, 0.0, 0.0, 0.0, 0.0, 0.0, 0.0, 0.0, 0.0, 0.0, 0.0, 0.0, 0.0, 0.0, 0.0], [0.0, 0.0, 0.0, 0.0, 0.0, 0.0, 0.0, 0.0, 0.0, 0.0, 0.0, 0.0, 0.0, 0.0, 0.0, 0.00392156862745098, 0.00392156862745098, 0.0, 0.0, 0.0, 0.00392156862745098, 0.00392156862745098, 0.00392156862745098, 0.0, 0.0, 0.0, 0.0], [0.0, 0.0, 0.0, 0.0, 0.0, 0.0, 0.0, 0.0, 0.0, 0.0, 0.0, 0.0, 0.0, 0.0, 0.003064633260711692, 0.010421205519244735, 0.00784313725490196, 0.00784313725490196, 0.00784313725490196, 0.00784313725490196, 0.00784313725490196, 0.00784313725490196, 0.00784313725490196, 0.0066267247639796665, 0.00654563059791818, 0.006221253933672235, 0.006073809995378623], [0.0, 0.0, 0.0, 0.0, 0.0, 0.0, 0.0, 0.0, 0.0, 0.0, 0.0, 0.0, 0.0, 0.0, 0.0, 0.0, 0.0, 0.0, 0.0, 0.0, 0.0, 0.0, 0.0, 0.0, 0.0, 0.0, 0.0], [0.0, 0.0, 0.0, 0.0, 0.0, 0.0, 0.0, 0.0, 0.0, 0.0, 0.0, 0.0, 0.0, 0.0, 0.0, 0.00392156862745098, 0.00392156862745098, 0.0, 0.0, 0.0, 0.00392156862745098, 0.00392156862745098, 0.00392156862745098, 0.0, 0.0, 0.0, 0.0], [0.0, 0.0, 0.0, 0.0, 0.0, 0.0, 0.0, 0.0, 0.0, 0.0, 0.0, 0.0, 0.0, 0.0, 0.0, 0.00392156862745098, 0.00392156862745098, 0.0, 0.0, 0.0, 0.00392156862745098, 0.00392156862745098, 0.00392156862745098, 0.0, 0.0, 0.0, 0.0], [0.0, 0.0, 0.0, 0.0, 0.0, 0.0, 0.0, 0.0, 0.0, 0.0, 0.0, 0.0, 0.0, 0.0, 0.0049527959331880905, 0.008387799564270153, 0.00392156862745098, 0.0059549745824255635, 0.0059549745824255635, 0.0059549745824255635, 0.00392156862745098, 0.00392156862745098, 0.00392156862745098, 0.004738562091503268, 0.0046574679254417824, 0.0043330912611958365, 0.004185647322902226], [0.0, 0.0, 0.0, 0.0, 0.0, 0.0, 0.0, 0.0, 0.0, 0.0, 0.0, 0.0, 0.0, 0.0, 0.0031372549019607846, 0.0029411764705882353, 0.0, 0.00392156862745098, 0.00392156862745098, 0.00392156862745098, 0.0, 0.0, 0.0, 0.003431372549019608, 0.0033986928104575167, 0.0032679738562091504, 0.0032085561497326204], [0.0, 0.0, 0.0, 0.0, 0.0, 0.0, 0.0, 0.0, 0.0, 0.0, 0.0, 0.0, 0.0, 0.0, 0.0, 0.0, 0.0, 0.0, 0.0, 0.0, 0.0, 0.0, 0.0, 0.0, 0.0, 0.0, 0.0], [0.0, 0.0, 0.0, 0.0, 0.0, 0.0, 0.0, 0.0, 0.0, 0.0, 0.0, 0.0, 0.0, 0.0, 0.0049527959331880905, 0.012309368191721133, 0.00784313725490196, 0.00784313725490196, 0.00784313725490196, 0.00784313725490196, 0.00784313725490196, 0.00784313725490196, 0.00784313725490196, 0.0066267247639796665, 0.00654563059791818, 0.006221253933672235, 0.006073809995378623], [0.0, 0.0, 0.0, 0.0, 0.0, 0.0, 0.0, 0.0, 0.0, 0.0, 0.0, 0.0, 0.0, 0.0, 0.0, 0.00784313725490196, 0.00784313725490196, 0.0, 0.0, 0.0, 0.00784313725490196, 0.00784313725490196, 0.00784313725490196, 0.0, 0.0, 0.0, 0.0], [0.0, 0.0, 0.0, 0.0, 0.0, 0.0, 0.0, 0.0, 0.0, 0.0, 0.0, 0.0, 0.0, 0.0, 0.0, 0.00392156862745098, 0.00392156862745098, 0.0, 0.0, 0.0, 0.00392156862745098, 0.00392156862745098, 0.00392156862745098, 0.0, 0.0, 0.0, 0.0], [0.0, 0.0, 0.0, 0.0, 0.0, 0.0, 0.0, 0.0, 0.0, 0.0, 0.0, 0.0, 0.0, 0.0, 0.0020043572984749453, 0.009604212055192447, 0.00784313725490196, 0.0029774872912127818, 0.0029774872912127818, 0.0029774872912127818, 0.00784313725490196, 0.00784313725490196, 0.00784313725490196, 0.002369281045751634, 0.0023287339627208912, 0.0021665456305979183, 0.002092823661451113], [0.0, 0.0, 0.0, 0.0, 0.0, 0.0, 0.0, 0.0, 0.0, 0.0, 0.0, 0.0, 0.0, 0.0, 0.0031372549019607846, 0.010784313725490196, 0.00784313725490196, 0.00392156862745098, 0.00392156862745098, 0.00392156862745098, 0.00784313725490196, 0.00784313725490196, 0.00784313725490196, 0.003431372549019608, 0.0033986928104575167, 0.0032679738562091504, 0.0032085561497326204], [0.0, 0.0, 0.0, 0.0, 0.0, 0.0, 0.0, 0.0, 0.0, 0.0, 0.0, 0.0, 0.0, 0.0, 0.0029484386347131447, 0.0027051561365286853, 0.0, 0.0029774872912127818, 0.0029774872912127818, 0.0029774872912127818, 0.0, 0.0, 0.0, 0.002369281045751634, 0.0023287339627208912, 0.0021665456305979183, 0.002092823661451113], [0.0, 0.0, 0.0, 0.0, 0.0, 0.0, 0.0, 0.0, 0.0, 0.0, 0.0, 0.0, 0.0, 0.0, 0.0, 0.00392156862745098, 0.00392156862745098, 0.0, 0.0, 0.0, 0.00392156862745098, 0.00392156862745098, 0.00392156862745098, 0.0, 0.0, 0.0, 0.0], [0.0, 0.0, 0.0, 0.0, 0.0, 0.0, 0.0, 0.0, 0.0, 0.0, 0.0, 0.0, 0.0, 0.0, 0.0029484386347131447, 0.010548293391430647, 0.00784313725490196, 0.0029774872912127818, 0.0029774872912127818, 0.0029774872912127818, 0.00784313725490196, 0.00784313725490196, 0.00784313725490196, 0.002369281045751634, 0.0023287339627208912, 0.0021665456305979183, 0.002092823661451113], [0.0, 0.0, 0.0, 0.0, 0.0, 0.0, 0.0, 0.0, 0.0, 0.0, 0.0, 0.0, 0.0, 0.0, 0.0058968772694262895, 0.009331880900508353, 0.00392156862745098, 0.00784313725490196, 0.00784313725490196, 0.00784313725490196, 0.00392156862745098, 0.00392156862745098, 0.00392156862745098, 0.0066267247639796665, 0.00654563059791818, 0.006221253933672235, 0.006073809995378623], [0.0, 0.0, 0.0, 0.0, 0.0, 0.0, 0.0, 0.0, 0.0, 0.0, 0.0, 0.0, 0.0, 0.0, 0.0020043572984749453, 0.005682643427741467, 0.00392156862745098, 0.00392156862745098, 0.00392156862745098, 0.00392156862745098, 0.00392156862745098, 0.00392156862745098, 0.00392156862745098, 0.0033133623819898332, 0.00327281529895909, 0.0031106269668361177, 0.0030369049976893114], [0.0, 0.0, 0.0, 0.0, 0.0, 0.0, 0.0, 0.0, 0.0, 0.0, 0.0, 0.0, 0.0, 0.0, 0.0, 0.00392156862745098, 0.00392156862745098, 0.0, 0.0, 0.0, 0.00392156862745098, 0.00392156862745098, 0.00392156862745098, 0.0, 0.0, 0.0, 0.0], [0.0, 0.0, 0.0, 0.0, 0.0, 0.0, 0.0, 0.0, 0.0, 0.0, 0.0, 0.0, 0.0, 0.0, 0.0020043572984749453, 0.005682643427741467, 0.00392156862745098, 0.00392156862745098, 0.00392156862745098, 0.00392156862745098, 0.00392156862745098, 0.00392156862745098, 0.00392156862745098, 0.0033133623819898332, 0.00327281529895909, 0.0031106269668361177, 0.0030369049976893114], [0.0, 0.0, 0.0, 0.0, 0.0, 0.0, 0.0, 0.0, 0.0, 0.0, 0.0, 0.0, 0.0, 0.0, 0.0049527959331880905, 0.004466230936819172, 0.0, 0.00784313725490196, 0.00784313725490196, 0.00784313725490196, 0.0, 0.0, 0.0, 0.0066267247639796665, 0.00654563059791818, 0.006221253933672235, 0.006073809995378623], [0.0, 0.0, 0.0, 0.0, 0.0, 0.0, 0.0, 0.0, 0.0, 0.0, 0.0, 0.0, 0.0, 0.0, 0.0, 0.00392156862745098, 0.00392156862745098, 0.0, 0.0, 0.0, 0.00392156862745098, 0.00392156862745098, 0.00392156862745098, 0.0, 0.0, 0.0, 0.0], [0.0, 0.0, 0.0, 0.0, 0.0, 0.0, 0.0, 0.0, 0.0, 0.0, 0.0, 0.0, 0.0, 0.0, 0.0, 0.00392156862745098, 0.00392156862745098, 0.0, 0.0, 0.0, 0.00392156862745098, 0.00392156862745098, 0.00392156862745098, 0.0, 0.0, 0.0, 0.0], [0.0, 0.0, 0.0, 0.0, 0.0, 0.0, 0.0, 0.0, 0.0, 0.0, 0.0, 0.0, 0.0, 0.0, 0.0, 0.00784313725490196, 0.00784313725490196, 0.0, 0.0, 0.0, 0.00784313725490196, 0.00784313725490196, 0.00784313725490196, 0.0, 0.0, 0.0, 0.0], [0.0, 0.0, 0.0, 0.0, 0.0, 0.0, 0.0, 0.0, 0.0, 0.0, 0.0, 0.0, 0.0, 0.0, 0.0029484386347131447, 0.0027051561365286853, 0.0, 0.0029774872912127818, 0.0029774872912127818, 0.0029774872912127818, 0.0, 0.0, 0.0, 0.002369281045751634, 0.0023287339627208912, 0.0021665456305979183, 0.002092823661451113], [0.0, 0.0, 0.0, 0.0, 0.0, 0.0, 0.0, 0.0, 0.0, 0.0, 0.0, 0.0, 0.0, 0.0, 0.006957153231663036, 0.02191358024691358, 0.01568627450980392, 0.010820624546114741, 0.010820624546114741, 0.010820624546114741, 0.01568627450980392, 0.01568627450980392, 0.01568627450980392, 0.008996005809731299, 0.00887436456063907, 0.008387799564270153, 0.008166633656829736], [0.0, 0.0, 0.0, 0.0, 0.0, 0.0, 0.0, 0.0, 0.0, 0.0, 0.0, 0.0, 0.0, 0.0, 0.0031372549019607846, 0.0029411764705882353, 0.0, 0.00392156862745098, 0.00392156862745098, 0.00392156862745098, 0.0, 0.0, 0.0, 0.003431372549019608, 0.0033986928104575167, 0.0032679738562091504, 0.0032085561497326204], [0.0, 0.0, 0.0, 0.0, 0.0, 0.0, 0.0, 0.0, 0.0, 0.0, 0.0, 0.0, 0.0, 0.0, 0.0031372549019607846, 0.0029411764705882353, 0.0, 0.00392156862745098, 0.00392156862745098, 0.00392156862745098, 0.0, 0.0, 0.0, 0.003431372549019608, 0.0033986928104575167, 0.0032679738562091504, 0.0032085561497326204], [0.0, 0.0, 0.0, 0.0, 0.0, 0.0, 0.0, 0.0, 0.0, 0.0, 0.0, 0.0, 0.0, 0.0, 0.01084967320261438, 0.013798111837327523, 0.00392156862745098, 0.01568627450980392, 0.01568627450980392, 0.01568627450980392, 0.00392156862745098, 0.00392156862745098, 0.00392156862745098, 0.013253449527959333, 0.01309126119583636, 0.01244250786734447, 0.012147619990757245], [0.0, 0.0, 0.0, 0.0, 0.0, 0.0, 0.0, 0.0, 0.0, 0.0, 0.0, 0.0, 0.0, 0.0, 0.004008714596949891, 0.011365286855482933, 0.00784313725490196, 0.00784313725490196, 0.00784313725490196, 0.00784313725490196, 0.00784313725490196, 0.00784313725490196, 0.00784313725490196, 0.0066267247639796665, 0.00654563059791818, 0.006221253933672235, 0.006073809995378623], [0.0, 0.0, 0.0, 0.0, 0.0, 0.0, 0.0, 0.0, 0.0, 0.0, 0.0, 0.0, 0.0, 0.0, 0.0058968772694262895, 0.009331880900508353, 0.00392156862745098, 0.005010893246187364, 0.005010893246187364, 0.005010893246187364, 0.00392156862745098, 0.00392156862745098, 0.00392156862745098, 0.003794480755265069, 0.003713386589203583, 0.0033890099249576375, 0.0032415659866640266], [0.0, 0.0, 0.0, 0.0, 0.0, 0.0, 0.0, 0.0, 0.0, 0.0, 0.0, 0.0, 0.0, 0.0, 0.0058968772694262895, 0.009331880900508353, 0.00392156862745098, 0.00784313725490196, 0.00784313725490196, 0.00784313725490196, 0.00392156862745098, 0.00392156862745098, 0.00392156862745098, 0.0066267247639796665, 0.00654563059791818, 0.006221253933672235, 0.006073809995378623], [0.0, 0.0, 0.0, 0.0, 0.0, 0.0, 0.0, 0.0, 0.0, 0.0, 0.0, 0.0, 0.0, 0.0, 0.0, 0.00784313725490196, 0.00784313725490196, 0.0, 0.0, 0.0, 0.00784313725490196, 0.00784313725490196, 0.00784313725490196, 0.0, 0.0, 0.0, 0.0], [0.0, 0.0, 0.0, 0.0, 0.0, 0.0, 0.0, 0.0, 0.0, 0.0, 0.0, 0.0, 0.0, 0.0, 0.006274509803921569, 0.0058823529411764705, 0.0, 0.00784313725490196, 0.00784313725490196, 0.00784313725490196, 0.0, 0.0, 0.0, 0.006862745098039216, 0.006797385620915033, 0.006535947712418301, 0.006417112299465241], [0.0, 0.0, 0.0, 0.0, 0.0, 0.0, 0.0, 0.0, 0.0, 0.0, 0.0, 0.0, 0.0, 0.0, 0.009411764705882354, 0.020588235294117647, 0.011764705882352941, 0.011764705882352941, 0.011764705882352941, 0.011764705882352941, 0.011764705882352941, 0.011764705882352941, 0.011764705882352941, 0.010294117647058823, 0.01019607843137255, 0.00980392156862745, 0.009625668449197862], [0.0, 0.0, 0.0, 0.0, 0.0, 0.0, 0.0, 0.0, 0.0, 0.0, 0.0, 0.0, 0.0, 0.0, 0.006274509803921569, 0.00980392156862745, 0.00392156862745098, 0.00784313725490196, 0.00784313725490196, 0.00784313725490196, 0.00392156862745098, 0.00392156862745098, 0.00392156862745098, 0.006862745098039216, 0.006797385620915033, 0.006535947712418301, 0.006417112299465241], [0.0, 0.0, 0.0, 0.0, 0.0, 0.0, 0.0, 0.0, 0.0, 0.0, 0.0, 0.0, 0.0, 0.0, 0.0029484386347131447, 0.0027051561365286853, 0.0, 0.00392156862745098, 0.00392156862745098, 0.00392156862745098, 0.0, 0.0, 0.0, 0.0033133623819898332, 0.00327281529895909, 0.0031106269668361177, 0.0030369049976893114], [0.0, 0.0, 0.0, 0.0, 0.0, 0.0, 0.0, 0.0, 0.0, 0.0, 0.0, 0.0, 0.0, 0.0, 0.0, 0.0, 0.0, 0.0, 0.0, 0.0, 0.0, 0.0, 0.0, 0.0, 0.0, 0.0, 0.0], [0.0, 0.0, 0.0, 0.0, 0.0, 0.0, 0.0, 0.0, 0.0, 0.0, 0.0, 0.0, 0.0, 0.0, 0.0029484386347131447, 0.014469862018881627, 0.011764705882352941, 0.0029774872912127818, 0.0029774872912127818, 0.0029774872912127818, 0.011764705882352941, 0.011764705882352941, 0.011764705882352941, 0.002369281045751634, 0.0023287339627208912, 0.0021665456305979183, 0.002092823661451113], [0.0, 0.0, 0.0, 0.0, 0.0, 0.0, 0.0, 0.0, 0.0, 0.0, 0.0, 0.0, 0.0, 0.0, 0.0010602759622367465, 0.0008169934640522873, 0.0, 0.00392156862745098, 0.00392156862745098, 0.00392156862745098, 0.0, 0.0, 0.0, 0.0033133623819898332, 0.00327281529895909, 0.0031106269668361177, 0.0030369049976893114], [0.0, 0.0, 0.0, 0.0, 0.0, 0.0, 0.0, 0.0, 0.0, 0.0, 0.0, 0.0, 0.0, 0.0, 0.0, 0.00392156862745098, 0.00392156862745098, 0.0, 0.0, 0.0, 0.00392156862745098, 0.00392156862745098, 0.00392156862745098, 0.0, 0.0, 0.0, 0.0], [0.0, 0.0, 0.0, 0.0, 0.0, 0.0, 0.0, 0.0, 0.0, 0.0, 0.0, 0.0, 0.0, 0.0, 0.0, 0.00392156862745098, 0.00392156862745098, 0.0, 0.0, 0.0, 0.00392156862745098, 0.00392156862745098, 0.00392156862745098, 0.0, 0.0, 0.0, 0.0], [0.0, 0.0, 0.0, 0.0, 0.0, 0.0, 0.0, 0.0, 0.0, 0.0, 0.0, 0.0, 0.0, 0.0, 0.0, 0.011764705882352941, 0.011764705882352941, 0.0, 0.0, 0.0, 0.011764705882352941, 0.011764705882352941, 0.011764705882352941, 0.0, 0.0, 0.0, 0.0], [0.0, 0.0, 0.0, 0.0, 0.0, 0.0, 0.0, 0.0, 0.0, 0.0, 0.0, 0.0, 0.0, 0.0, 0.007901234567901235, 0.011092955700798839, 0.00392156862745098, 0.009876543209876543, 0.009876543209876543, 0.009876543209876543, 0.00392156862745098, 0.00392156862745098, 0.00392156862745098, 0.008051924473493099, 0.007930283224400871, 0.007443718228031955, 0.007222552320591537], [0.0, 0.0, 0.0, 0.0, 0.0, 0.0, 0.0, 0.0, 0.0, 0.0, 0.0, 0.0, 0.0, 0.0, 0.0, 0.0, 0.0, 0.0, 0.0, 0.0, 0.0, 0.0, 0.0, 0.0, 0.0, 0.0, 0.0], [0.0, 0.0, 0.0, 0.0, 0.0, 0.0, 0.0, 0.0, 0.0, 0.0, 0.0, 0.0, 0.0, 0.0, 0.0, 0.00392156862745098, 0.00392156862745098, 0.0, 0.0, 0.0, 0.00392156862745098, 0.00392156862745098, 0.00392156862745098, 0.0, 0.0, 0.0, 0.0], [0.0, 0.0, 0.0, 0.0, 0.0, 0.0, 0.0, 0.0, 0.0, 0.0, 0.0, 0.0, 0.0, 0.0, 0.0010602759622367465, 0.0008169934640522873, 0.0, 0.00392156862745098, 0.00392156862745098, 0.00392156862745098, 0.0, 0.0, 0.0, 0.0033133623819898332, 0.00327281529895909, 0.0031106269668361177, 0.0030369049976893114], [0.0, 0.0, 0.0, 0.0, 0.0, 0.0, 0.0, 0.0, 0.0, 0.0, 0.0, 0.0, 0.0, 0.0, 0.0, 0.00392156862745098, 0.00392156862745098, 0.0, 0.0, 0.0, 0.00392156862745098, 0.00392156862745098, 0.00392156862745098, 0.0, 0.0, 0.0, 0.0], [0.0, 0.0, 0.0, 0.0, 0.0, 0.0, 0.0, 0.0, 0.0, 0.0, 0.0, 0.0, 0.0, 0.0, 0.0031372549019607846, 0.0029411764705882353, 0.0, 0.00392156862745098, 0.00392156862745098, 0.00392156862745098, 0.0, 0.0, 0.0, 0.003431372549019608, 0.0033986928104575167, 0.0032679738562091504, 0.0032085561497326204], [0.0, 0.0, 0.0, 0.0, 0.0, 0.0, 0.0, 0.0, 0.0, 0.0, 0.0, 0.0, 0.0, 0.0, 0.009411764705882354, 0.012745098039215686, 0.00392156862745098, 0.011764705882352941, 0.011764705882352941, 0.011764705882352941, 0.00392156862745098, 0.00392156862745098, 0.00392156862745098, 0.010294117647058823, 0.01019607843137255, 0.00980392156862745, 0.009625668449197862], [0.0, 0.0, 0.0, 0.0, 0.0, 0.0, 0.0, 0.0, 0.0, 0.0, 0.0, 0.0, 0.0, 0.0, 0.0, 0.00392156862745098, 0.00392156862745098, 0.0, 0.0, 0.0, 0.00392156862745098, 0.00392156862745098, 0.00392156862745098, 0.0, 0.0, 0.0, 0.0], [0.0, 0.0, 0.0, 0.0, 0.0, 0.0, 0.0, 0.0, 0.0, 0.0, 0.0, 0.0, 0.0, 0.0, 0.006274509803921569, 0.00980392156862745, 0.00392156862745098, 0.00784313725490196, 0.00784313725490196, 0.00784313725490196, 0.00392156862745098, 0.00392156862745098, 0.00392156862745098, 0.006862745098039216, 0.006797385620915033, 0.006535947712418301, 0.006417112299465241], [0.0, 0.0, 0.0, 0.0, 0.0, 0.0, 0.0, 0.0, 0.0, 0.0, 0.0, 0.0, 0.0, 0.0, 0.0031372549019607846, 0.0029411764705882353, 0.0, 0.00392156862745098, 0.00392156862745098, 0.00392156862745098, 0.0, 0.0, 0.0, 0.003431372549019608, 0.0033986928104575167, 0.0032679738562091504, 0.0032085561497326204], [0.0, 0.0, 0.0, 0.0, 0.0, 0.0, 0.0, 0.0, 0.0, 0.0, 0.0, 0.0, 0.0, 0.0, 0.0, 0.0, 0.0, 0.0, 0.0, 0.0, 0.0, 0.0, 0.0, 0.0, 0.0, 0.0, 0.0], [0.0, 0.0, 0.0, 0.0, 0.0, 0.0, 0.0, 0.0, 0.0, 0.0, 0.0, 0.0, 0.0, 0.0, 0.0020043572984749453, 0.005682643427741467, 0.00392156862745098, 0.0020334059549745823, 0.0020334059549745823, 0.0020334059549745823, 0.00392156862745098, 0.00392156862745098, 0.00392156862745098, 0.001425199709513435, 0.0013846526264826918, 0.0012224642943597195, 0.0011487423252129138], [0.0, 0.0, 0.0, 0.0, 0.0, 0.0, 0.0, 0.0, 0.0, 0.0, 0.0, 0.0, 0.0, 0.0, 0.0049527959331880905, 0.008387799564270153, 0.00392156862745098, 0.00784313725490196, 0.00784313725490196, 0.00784313725490196, 0.00392156862745098, 0.00392156862745098, 0.00392156862745098, 0.0066267247639796665, 0.00654563059791818, 0.006221253933672235, 0.006073809995378623], [0.0, 0.0, 0.0, 0.0, 0.0, 0.0, 0.0, 0.0, 0.0, 0.0, 0.0, 0.0, 0.0, 0.0, 0.0031372549019607846, 0.006862745098039216, 0.00392156862745098, 0.00392156862745098, 0.00392156862745098, 0.00392156862745098, 0.00392156862745098, 0.00392156862745098, 0.00392156862745098, 0.003431372549019608, 0.0033986928104575167, 0.0032679738562091504, 0.0032085561497326204], [0.0, 0.0, 0.0, 0.0, 0.0, 0.0, 0.0, 0.0, 0.0, 0.0, 0.0, 0.0, 0.0, 0.0, 0.0031372549019607846, 0.006862745098039216, 0.00392156862745098, 0.00392156862745098, 0.00392156862745098, 0.00392156862745098, 0.00392156862745098, 0.00392156862745098, 0.00392156862745098, 0.003431372549019608, 0.0033986928104575167, 0.0032679738562091504, 0.0032085561497326204], [0.0, 0.0, 0.0, 0.0, 0.0, 0.0, 0.0, 0.0, 0.0, 0.0, 0.0, 0.0, 0.0, 0.0, 0.006274509803921569, 0.0058823529411764705, 0.0, 0.00784313725490196, 0.00784313725490196, 0.00784313725490196, 0.0, 0.0, 0.0, 0.006862745098039216, 0.006797385620915033, 0.006535947712418301, 0.006417112299465241], [0.0, 0.0, 0.0, 0.0, 0.0, 0.0, 0.0, 0.0, 0.0, 0.0, 0.0, 0.0, 0.0, 0.0, 0.0031372549019607846, 0.010784313725490196, 0.00784313725490196, 0.00392156862745098, 0.00392156862745098, 0.00392156862745098, 0.00784313725490196, 0.00784313725490196, 0.00784313725490196, 0.003431372549019608, 0.0033986928104575167, 0.0032679738562091504, 0.0032085561497326204], [0.0, 0.0, 0.0, 0.0, 0.0, 0.0, 0.0, 0.0, 0.0, 0.0, 0.0, 0.0, 0.0, 0.0, 0.0, 0.00784313725490196, 0.00784313725490196, 0.0, 0.0, 0.0, 0.00784313725490196, 0.00784313725490196, 0.00784313725490196, 0.0, 0.0, 0.0, 0.0], [0.0, 0.0, 0.0, 0.0, 0.0, 0.0, 0.0, 0.0, 0.0, 0.0, 0.0, 0.0, 0.0, 0.0, 0.0, 0.00392156862745098, 0.00392156862745098, 0.0, 0.0, 0.0, 0.00392156862745098, 0.00392156862745098, 0.00392156862745098, 0.0, 0.0, 0.0, 0.0], [0.0, 0.0, 0.0, 0.0, 0.0, 0.0, 0.0, 0.0, 0.0, 0.0, 0.0, 0.0, 0.0, 0.0, 0.0, 0.0, 0.0, 0.0, 0.0, 0.0, 0.0, 0.0, 0.0, 0.0, 0.0, 0.0, 0.0], [0.0, 0.0, 0.0, 0.0, 0.0, 0.0, 0.0, 0.0, 0.0, 0.0, 0.0, 0.0, 0.0, 0.0, 0.0, 0.00784313725490196, 0.00784313725490196, 0.0, 0.0, 0.0, 0.00784313725490196, 0.00784313725490196, 0.00784313725490196, 0.0, 0.0, 0.0, 0.0], [0.0, 0.0, 0.0, 0.0, 0.0, 0.0, 0.0, 0.0, 0.0, 0.0, 0.0, 0.0, 0.0, 0.0, 0.0031372549019607846, 0.0029411764705882353, 0.0, 0.00392156862745098, 0.00392156862745098, 0.00392156862745098, 0.0, 0.0, 0.0, 0.003431372549019608, 0.0033986928104575167, 0.0032679738562091504, 0.0032085561497326204], [0.0, 0.0, 0.0, 0.0, 0.0, 0.0, 0.0, 0.0, 0.0, 0.0, 0.0, 0.0, 0.0, 0.0, 0.0, 0.00392156862745098, 0.00392156862745098, 0.0, 0.0, 0.0, 0.00392156862745098, 0.00392156862745098, 0.00392156862745098, 0.0, 0.0, 0.0, 0.0], [0.0, 0.0, 0.0, 0.0, 0.0, 0.0, 0.0, 0.0, 0.0, 0.0, 0.0, 0.0, 0.0, 0.0, 0.0, 0.00392156862745098, 0.00392156862745098, 0.0, 0.0, 0.0, 0.00392156862745098, 0.00392156862745098, 0.00392156862745098, 0.0, 0.0, 0.0, 0.0], [0.0, 0.0, 0.0, 0.0, 0.0, 0.0, 0.0, 0.0, 0.0, 0.0, 0.0, 0.0, 0.0, 0.0, 0.0010602759622367465, 0.008660130718954247, 0.00784313725490196, 0.0020334059549745823, 0.0020334059549745823, 0.0020334059549745823, 0.00784313725490196, 0.00784313725490196, 0.00784313725490196, 0.001425199709513435, 0.0013846526264826918, 0.0012224642943597195, 0.0011487423252129138], [0.0, 0.0, 0.0, 0.0, 0.0, 0.0, 0.0, 0.0, 0.0, 0.0, 0.0, 0.0, 0.0, 0.0, 0.0010602759622367465, 0.012581699346405227, 0.011764705882352941, 0.0029774872912127818, 0.0029774872912127818, 0.0029774872912127818, 0.011764705882352941, 0.011764705882352941, 0.011764705882352941, 0.002369281045751634, 0.0023287339627208912, 0.0021665456305979183, 0.002092823661451113], [0.0, 0.0, 0.0, 0.0, 0.0, 0.0, 0.0, 0.0, 0.0, 0.0, 0.0, 0.0, 0.0, 0.0, 0.0031372549019607846, 0.014705882352941176, 0.011764705882352941, 0.00392156862745098, 0.00392156862745098, 0.00392156862745098, 0.011764705882352941, 0.011764705882352941, 0.011764705882352941, 0.003431372549019608, 0.0033986928104575167, 0.0032679738562091504, 0.0032085561497326204], [0.0, 0.0, 0.0, 0.0, 0.0, 0.0, 0.0, 0.0, 0.0, 0.0, 0.0, 0.0, 0.0, 0.0, 0.0010602759622367465, 0.008660130718954247, 0.00784313725490196, 0.0029774872912127818, 0.0029774872912127818, 0.0029774872912127818, 0.00784313725490196, 0.00784313725490196, 0.00784313725490196, 0.002369281045751634, 0.0023287339627208912, 0.0021665456305979183, 0.002092823661451113], [0.0, 0.0, 0.0, 0.0, 0.0, 0.0, 0.0, 0.0, 0.0, 0.0, 0.0, 0.0, 0.0, 0.0, 0.0, 0.00784313725490196, 0.00784313725490196, 0.0, 0.0, 0.0, 0.00784313725490196, 0.00784313725490196, 0.00784313725490196, 0.0, 0.0, 0.0, 0.0], [0.0, 0.0, 0.0, 0.0, 0.0, 0.0, 0.0, 0.0, 0.0, 0.0, 0.0, 0.0, 0.0, 0.0, 0.006274509803921569, 0.0058823529411764705, 0.0, 0.00784313725490196, 0.00784313725490196, 0.00784313725490196, 0.0, 0.0, 0.0, 0.006862745098039216, 0.006797385620915033, 0.006535947712418301, 0.006417112299465241], [0.0, 0.0, 0.0, 0.0, 0.0, 0.0, 0.0, 0.0, 0.0, 0.0, 0.0, 0.0, 0.0, 0.0, 0.01568627450980392, 0.018627450980392157, 0.00392156862745098, 0.0196078431372549, 0.0196078431372549, 0.0196078431372549, 0.00392156862745098, 0.00392156862745098, 0.00392156862745098, 0.01715686274509804, 0.016993464052287584, 0.016339869281045753, 0.0160427807486631], [0.0, 0.0, 0.0, 0.0, 0.0, 0.0, 0.0, 0.0, 0.0, 0.0, 0.0, 0.0, 0.0, 0.0, 0.0, 0.0, 0.0, 0.0, 0.0, 0.0, 0.0, 0.0, 0.0, 0.0, 0.0, 0.0, 0.0], [0.0, 0.0, 0.0, 0.0, 0.0, 0.0, 0.0, 0.0, 0.0, 0.0, 0.0, 0.0, 0.0, 0.0, 0.0049527959331880905, 0.008387799564270153, 0.00392156862745098, 0.00784313725490196, 0.00784313725490196, 0.00784313725490196, 0.00392156862745098, 0.00392156862745098, 0.00392156862745098, 0.0066267247639796665, 0.00654563059791818, 0.006221253933672235, 0.006073809995378623], [0.0, 0.0, 0.0, 0.0, 0.0, 0.0, 0.0, 0.0, 0.0, 0.0, 0.0, 0.0, 0.0, 0.0, 0.0, 0.0, 0.0, 0.0, 0.0, 0.0, 0.0, 0.0, 0.0, 0.0, 0.0, 0.0, 0.0], [0.0, 0.0, 0.0, 0.0, 0.0, 0.0, 0.0, 0.0, 0.0, 0.0, 0.0, 0.0, 0.0, 0.0, 0.0058968772694262895, 0.005410312273057371, 0.0, 0.0059549745824255635, 0.0059549745824255635, 0.0059549745824255635, 0.0, 0.0, 0.0, 0.004738562091503268, 0.0046574679254417824, 0.0043330912611958365, 0.004185647322902226], [0.0, 0.0, 0.0, 0.0, 0.0, 0.0, 0.0, 0.0, 0.0, 0.0, 0.0, 0.0, 0.0, 0.0, 0.0031372549019607846, 0.006862745098039216, 0.00392156862745098, 0.00392156862745098, 0.00392156862745098, 0.00392156862745098, 0.00392156862745098, 0.00392156862745098, 0.00392156862745098, 0.003431372549019608, 0.0033986928104575167, 0.0032679738562091504, 0.0032085561497326204], [0.0, 0.0, 0.0, 0.0, 0.0, 0.0, 0.0, 0.0, 0.0, 0.0, 0.0, 0.0, 0.0, 0.0, 0.0, 0.011764705882352941, 0.011764705882352941, 0.0, 0.0, 0.0, 0.011764705882352941, 0.011764705882352941, 0.011764705882352941, 0.0, 0.0, 0.0, 0.0], [0.0, 0.0, 0.0, 0.0, 0.0, 0.0, 0.0, 0.0, 0.0, 0.0, 0.0, 0.0, 0.0, 0.0, 0.0031372549019607846, 0.0029411764705882353, 0.0, 0.00392156862745098, 0.00392156862745098, 0.00392156862745098, 0.0, 0.0, 0.0, 0.003431372549019608, 0.0033986928104575167, 0.0032679738562091504, 0.0032085561497326204], [0.0, 0.0, 0.0, 0.0, 0.0, 0.0, 0.0, 0.0, 0.0, 0.0, 0.0, 0.0, 0.0, 0.0, 0.0029484386347131447, 0.010548293391430647, 0.00784313725490196, 0.00392156862745098, 0.00392156862745098, 0.00392156862745098, 0.00784313725490196, 0.00784313725490196, 0.00784313725490196, 0.0033133623819898332, 0.00327281529895909, 0.0031106269668361177, 0.0030369049976893114], [0.0, 0.0, 0.0, 0.0, 0.0, 0.0, 0.0, 0.0, 0.0, 0.0, 0.0, 0.0, 0.0, 0.0, 0.0031372549019607846, 0.0029411764705882353, 0.0, 0.00392156862745098, 0.00392156862745098, 0.00392156862745098, 0.0, 0.0, 0.0, 0.003431372549019608, 0.0033986928104575167, 0.0032679738562091504, 0.0032085561497326204], [0.0, 0.0, 0.0, 0.0, 0.0, 0.0, 0.0, 0.0, 0.0, 0.0, 0.0, 0.0, 0.0, 0.0, 0.0, 0.00392156862745098, 0.00392156862745098, 0.0, 0.0, 0.0, 0.00392156862745098, 0.00392156862745098, 0.00392156862745098, 0.0, 0.0, 0.0, 0.0], [0.0, 0.0, 0.0, 0.0, 0.0, 0.0, 0.0, 0.0, 0.0, 0.0, 0.0, 0.0, 0.0, 0.0, 0.0020043572984749453, 0.0017610748002904865, 0.0, 0.0029774872912127818, 0.0029774872912127818, 0.0029774872912127818, 0.0, 0.0, 0.0, 0.002369281045751634, 0.0023287339627208912, 0.0021665456305979183, 0.002092823661451113], [0.0, 0.0, 0.0, 0.0, 0.0, 0.0, 0.0, 0.0, 0.0, 0.0, 0.0, 0.0, 0.0, 0.0, 0.0, 0.0, 0.0, 0.0010893246187363831, 0.0010893246187363831, 0.0010893246187363831, 0.0, 0.0, 0.0, 0.00048111837327523575, 0.000440571290244493, 0.00027838295812152014, 0.00020466098897471463], [0.0, 0.0, 0.0, 0.0, 0.0, 0.0, 0.0, 0.0, 0.0, 0.0, 0.0, 0.0, 0.0, 0.0, 0.0029484386347131447, 0.0027051561365286853, 0.0, 0.00392156862745098, 0.00392156862745098, 0.00392156862745098, 0.0, 0.0, 0.0, 0.0033133623819898332, 0.00327281529895909, 0.0031106269668361177, 0.0030369049976893114], [0.0, 0.0, 0.0, 0.0, 0.0, 0.0, 0.0, 0.0, 0.0, 0.0, 0.0, 0.0, 0.0, 0.0, 0.0, 0.00392156862745098, 0.00392156862745098, 0.0, 0.0, 0.0, 0.00392156862745098, 0.00392156862745098, 0.00392156862745098, 0.0, 0.0, 0.0, 0.0], [0.0, 0.0, 0.0, 0.0, 0.0, 0.0, 0.0, 0.0, 0.0, 0.0, 0.0, 0.0, 0.0, 0.0, 0.0029484386347131447, 0.0027051561365286853, 0.0, 0.00392156862745098, 0.00392156862745098, 0.00392156862745098, 0.0, 0.0, 0.0, 0.0033133623819898332, 0.00327281529895909, 0.0031106269668361177, 0.0030369049976893114], [0.0, 0.0, 0.0, 0.0, 0.0, 0.0, 0.0, 0.0, 0.0, 0.0, 0.0, 0.0, 0.0, 0.0, 0.0, 0.0, 0.0, 0.0, 0.0, 0.0, 0.0, 0.0, 0.0, 0.0, 0.0, 0.0, 0.0], [0.0, 0.0, 0.0, 0.0, 0.0, 0.0, 0.0, 0.0, 0.0, 0.0, 0.0, 0.0, 0.0, 0.0, 0.009411764705882354, 0.012745098039215686, 0.00392156862745098, 0.011764705882352941, 0.011764705882352941, 0.011764705882352941, 0.00392156862745098, 0.00392156862745098, 0.00392156862745098, 0.010294117647058823, 0.01019607843137255, 0.00980392156862745, 0.009625668449197862], [0.0, 0.0, 0.0, 0.0, 0.0, 0.0, 0.0, 0.0, 0.0, 0.0, 0.0, 0.0, 0.0, 0.0, 0.0, 0.00392156862745098, 0.00392156862745098, 0.0, 0.0, 0.0, 0.00392156862745098, 0.00392156862745098, 0.00392156862745098, 0.0, 0.0, 0.0, 0.0], [0.0, 0.0, 0.0, 0.0, 0.0, 0.0, 0.0, 0.0, 0.0, 0.0, 0.0, 0.0, 0.0, 0.0, 0.0, 0.00392156862745098, 0.00392156862745098, 0.0, 0.0, 0.0, 0.00392156862745098, 0.00392156862745098, 0.00392156862745098, 0.0, 0.0, 0.0, 0.0], [0.0, 0.0, 0.0, 0.0, 0.0, 0.0, 0.0, 0.0, 0.0, 0.0, 0.0, 0.0, 0.0, 0.0, 0.011793754538852579, 0.018663761801016705, 0.00784313725490196, 0.01568627450980392, 0.01568627450980392, 0.01568627450980392, 0.00784313725490196, 0.00784313725490196, 0.00784313725490196, 0.013253449527959333, 0.01309126119583636, 0.01244250786734447, 0.012147619990757245]], "bootstrap_rate_of_adaptation": [0.0001539804683351151, 0.0001930712251582084, 0.0, 6.89511364929975e-05, 0.00012289451844122609, 0.0, 5.394338194822862e-05, 0.0003009976219226055, 0.0, 5.394338194822862e-05, 5.394338194822862e-05, 0.00019183244397824367, 0.00010003708638688643, 0.0, 0.0003009712000106456, 0.00010788676389645724, 5.394338194822862e-05, 0.00017683790038945473, 0.00020792385028334367, 6.893792553701756e-05, 5.394338194822862e-05, 0.0001768246894334748, 0.00024701460710643705, 0.00015049220548331277, 5.394338194822862e-05, 0.00015049220548331277, 0.00019308443611418838, 5.394338194822862e-05, 5.394338194822862e-05, 0.00010788676389645724, 6.893792553701756e-05, 0.00047780910040010033, 0.00010003708638688643, 0.00010003708638688643, 0.0004400990432206254, 0.00030098441096662555, 0.00016422154598017704, 0.00024701460710643705, 0.00010788676389645724, 0.00020007417277377286, 0.0004619414050053451, 0.0002540175547220015, 9.65356125791042e-05, 0.0, 0.0002307680713817034, 9.65620344910641e-05, 5.394338194822862e-05, 5.394338194822862e-05, 0.00016183014584468587, 0.00028836805655734794, 0.0, 5.394338194822862e-05, 9.65620344910641e-05, 5.394338194822862e-05, 0.00010003708638688643, 0.00035405464110888795, 5.394338194822862e-05, 0.0002540175547220015, 0.00010003708638688643, 0.0, 9.529683139913944e-05, 0.00024702781806241694, 0.0001539804683351151, 0.0001539804683351151, 0.00020007417277377286, 0.00020792385028334367, 0.00010788676389645724, 5.394338194822862e-05, 0.0, 0.00010788676389645724, 0.00010003708638688643, 5.394338194822862e-05, 5.394338194822862e-05, 0.00014925342430334795, 0.00023079449329366325, 0.00026186723223157223, 0.0001768511113454347, 0.00010788676389645724, 0.00020007417277377286, 0.0005541288138826607, 0.0, 0.00024702781806241694, 0.0, 0.00013787585107403512, 0.0001539804683351151, 0.00016183014584468587, 0.00010003708638688643, 0.00020442237647556142, 0.00010003708638688643, 5.394338194822862e-05, 6.89511364929975e-05, 1.3828066987129716e-05, 9.65356125791042e-05, 5.394338194822862e-05, 9.65356125791042e-05, 0.0, 0.00035405464110888795, 5.394338194822862e-05, 5.394338194822862e-05, 0.0004940292142128741]}
