# Supplementary material for: A Bayesian approach to infer recombination patterns in coronaviruses
Source: Nat Commun. 2022 Jul 20;13:4186. doi: 10.1038/s41467-022-31749-8 (PMC9297283; doi:10.1038/s41467-022-31749-8)
Supplement: Supplementary file 6 — Source Data [file 41467_2022_31749_MOESM6_ESM.zip › Source_Figure3/nl63_s2_bhatt_analysis_bootstrapped.json]

{"cov": "nl63", "gene": "s2", "window": 3, "clade": null, "min_seqs": 3, "midfreq_high": 0.75, "midfreq_low": 0.15, "window_midpoint": [1988.5, 1989.5, 1990.5, 1991.5, 2000.5, 2001.5, 2004.5, 2005.5, 2006.5, 2007.5, 2008.5, 2009.5, 2010.5, 2011.5, 2013.5, 2014.5, 2015.5, 2016.5, 2017.5], "adaptive_substitutions": [0.0, 0.0, 0.0, 0.0, 0.0, 0.0, 0.736840356461699, 0.736840356461699, 0.0, 0.5788914067743672, 0.5788914067743672, 0.5788914067743672, 0.5788914067743672, 0.5788914067743672, 2.263059961855143, 0.766895807958016, 0.6390687642224402, 0.6036859550072063, 0.5076901486742532], "adaptive_substitutions_per_codon": [0.0, 0.0, 0.0, 0.0, 0.0, 0.0, 0.00040396949367417707, 0.00040396949367417707, 0.0, 0.0003173746747666487, 0.0003173746747666487, 0.0003173746747666487, 0.0003173746747666487, 0.0003173746747666487, 0.001240712698385495, 0.00042044726313487723, 0.00035036664705177643, 0.0003309681770872842, 0.0002783388972994809], "rate_of_adaptation": 1.8895344938229585e-05, "bootstrap_adaptive_substitutions": [[0.0, 0.0, 0.0, 0.0, 0.0, 0.0, 0.7292993630573248, 0.7292993630573248, 0.0, 0.0, 0.0, 0.0, 0.0, 0.0, 0.8407643312101911, 0.0, 0.0, 0.0, 0.0], [0.0, 0.0, 0.0, 0.0, 0.0, 0.0, 0.7373893852258981, 0.7373893852258981, 0.0, 0.646902786325149, 0.646902786325149, 0.646902786325149, 0.646902786325149, 0.646902786325149, 1.4451329499395198, 0.8240834775860135, 0.7490518733648415, 0.7137428831431135, 0.5233213205491011], [0.0, 0.0, 0.0, 0.0, 0.0, 0.0, 0.7447100082517977, 0.7447100082517977, 0.0, 0.7672403630790994, 0.7672403630790994, 0.7672403630790994, 0.7672403630790994, 0.7672403630790994, 1.6402805611222444, 0.8001002004008017, 0.6636803017800306, 0.629355597007163, 0.647103896374063], [0.0, 0.0, 0.0, 0.0, 0.0, 0.0, 0.0, 0.0, 0.0, 0.5897675346987076, 0.5897675346987076, 0.5897675346987076, 0.5897675346987076, 0.5897675346987076, 0.1209304314972306, 0.6899668314063911, 0.6143522144135208, 0.5787688652404053, 0.5824350883931728], [0.0, 0.0, 0.0, 0.0, 0.0, 0.0, 0.7448979591836735, 0.7448979591836735, 0.0, 0.0, 0.0, 0.0, 0.0, 0.0, 0.5510204081632653, 0.0, 0.0, 0.0, 0.0], [0.0, 0.0, 0.0, 0.0, 0.0, 0.0, 0.7450696294668607, 0.7450696294668607, 0.0, 0.8422281429395446, 0.8422281429395446, 0.8422281429395446, 0.8422281429395446, 0.8422281429395446, 3.6252918394814184, 0.8679983048785752, 0.7754395740222642, 0.7411632216816739, 0.7419823918800359], [0.0, 0.0, 0.0, 0.0, 0.0, 0.0, 0.7355123351245726, 0.7355123351245726, 0.0, 0.13074010747435272, 0.13074010747435272, 0.13074010747435272, 0.13074010747435272, 0.13074010747435272, 3.6671348314606744, 0.7505801172447485, 0.5011602344894968, 0.4655988677835569, 0.12217664300698294], [0.0, 0.0, 0.0, 0.0, 0.0, 0.0, 0.7498420720151611, 0.7498420720151611, 0.0, 0.0, 0.0, 0.0, 0.0, 0.0, 1.9949463044851548, 0.0, 0.0, 0.0, 0.0], [0.0, 0.0, 0.0, 0.0, 0.0, 0.0, 0.0, 0.0, 0.0, 0.8218829516539441, 0.8218829516539441, 0.8218829516539441, 0.8218829516539441, 0.8218829516539441, 1.6972010178117047, 0.8738640494365686, 0.7299163940385314, 0.6957042358928304, 0.7021403981439904], [0.0, 0.0, 0.0, 0.0, 0.0, 0.0, 0.7465273847447487, 0.7465273847447487, 0.0, 0.0, 0.0, 0.0, 0.0, 0.0, 0.8610953897899452, 0.0, 0.0, 0.0, 0.0], [0.0, 0.0, 0.0, 0.0, 0.0, 0.0, 1.4831437210020249, 1.4831437210020249, 0.0, 0.0, 0.0, 0.0, 0.0, 0.0, 1.528024188056693, 0.0, 0.0, 0.0, 0.0], [0.0, 0.0, 0.0, 0.0, 0.0, 0.0, 0.7433492335828352, 0.7433492335828352, 0.0, 1.7605724089820698, 1.7605724089820698, 1.7605724089820698, 1.7605724089820698, 1.7605724089820698, 2.4679386866268214, 1.7735332221842148, 1.6002725757057474, 1.5312572435599552, 1.519018746471797], [0.0, 0.0, 0.0, 0.0, 0.0, 0.0, 0.0, 0.0, 0.0, 1.5531470326613217, 1.5531470326613217, 1.5531470326613217, 1.5531470326613217, 1.5531470326613217, 4.2339663417051225, 1.6565149942561037, 1.5045384030859263, 1.4330200072411372, 1.3028326472045593], [0.0, 0.0, 0.0, 0.0, 0.0, 0.0, 0.0, 0.0, 0.0, 2.7822966507177034, 2.7822966507177034, 2.7822966507177034, 2.7822966507177034, 2.7822966507177034, 2.631578947368421, 2.664900888585099, 2.4302802460697195, 2.327751196172249, 2.456937799043062], [0.0, 0.0, 0.0, 0.0, 0.0, 0.0, 1.4912753352958017, 1.4912753352958017, 0.0, 0.9127533529580174, 0.9127533529580174, 0.9127533529580174, 0.9127533529580174, 0.9127533529580174, 2.738260058874052, 0.9273250478994003, 0.8197514369820074, 0.7855514595229016, 0.8105027612595437], [0.0, 0.0, 0.0, 0.0, 0.0, 0.0, 0.0, 0.0, 0.0, 0.0, 0.0, 0.0, 0.0, 0.0, 1.478187546113577, 0.0, 0.0, 0.0, 0.0], [0.0, 0.0, 0.0, 0.0, 0.0, 0.0, 2.966692953564967, 2.966692953564967, 0.0, 0.8334647678248365, 0.8334647678248365, 0.8334647678248365, 0.8334647678248365, 0.8334647678248365, 5.666929535649673, 0.8928853073910364, 0.7857706147820727, 0.75103760481787, 0.7785133258201922], [0.0, 0.0, 0.0, 0.0, 0.0, 0.0, 0.0, 0.0, 0.0, 1.4394800974817221, 1.4394800974817221, 1.4394800974817221, 1.4394800974817221, 1.4394800974817221, 2.9910641754670997, 1.6249274689567135, 1.4740628989207378, 1.4030678071391025, 1.190997276245998], [0.0, 0.0, 0.0, 0.0, 0.0, 0.0, 1.4885875957656483, 1.4885875957656483, 0.0, 0.0, 0.0, 0.0, 0.0, 0.0, 1.6804526814381537, 0.0, 0.0, 0.0, 0.0], [0.0, 0.0, 0.0, 0.0, 0.0, 0.0, 0.7393702764659662, 0.7393702764659662, 0.0, 0.0, 0.0, 0.0, 0.0, 0.0, 1.2346599055495704, 0.0, 0.0, 0.0, 0.0], [0.0, 0.0, 0.0, 0.0, 0.0, 0.0, 0.0, 0.0, 0.0, 0.8612126136734088, 0.8612126136734088, 0.8612126136734088, 0.8612126136734088, 0.8612126136734088, 1.7108596118196018, 0.8583516200133319, 0.7629657021355274, 0.7289634965715873, 0.7653361252540505], [0.0, 0.0, 0.0, 0.0, 0.0, 0.0, 0.7461069735951252, 0.7461069735951252, 0.0, 2.828706838185511, 2.828706838185511, 2.828706838185511, 2.828706838185511, 2.828706838185511, 5.813134732566012, 2.751233194699681, 2.5024663893993613, 2.4000557568999166, 2.5169859412959497], [0.0, 0.0, 0.0, 0.0, 0.0, 0.0, 0.7377031806801171, 0.7377031806801171, 0.0, 1.409752672645621, 1.409752672645621, 1.409752672645621, 1.409752672645621, 1.409752672645621, 3.1146290089684316, 1.6041797168481233, 1.4542958200939045, 1.3837622216213308, 1.2612596325506766], [0.0, 0.0, 0.0, 0.0, 0.0, 0.0, 2.2353440951571795, 2.2353440951571795, 0.0, 0.0, 0.0, 0.0, 0.0, 0.0, 3.804587935429057, 0.0, 0.0, 0.0, 0.0], [0.0, 0.0, 0.0, 0.0, 0.0, 0.0, 0.0, 0.0, 0.0, 0.4932467655561348, 0.4932467655561348, 0.4932467655561348, 0.4932467655561348, 0.4932467655561348, 2.2760668079373354, 0.851007157993286, 0.6296209967803054, 0.5935741625212712, 0.5118694840620481], [0.0, 0.0, 0.0, 0.0, 0.0, 0.0, 0.0, 0.0, 0.0, 0.0, 0.0, 0.0, 0.0, 0.0, 0.7282127031019202, 0.0, 0.0, 0.0, 0.0], [0.0, 0.0, 0.0, 0.0, 0.0, 0.0, 0.0, 0.0, 0.0, 0.7330713464894236, 0.7330713464894236, 0.7330713464894236, 0.7330713464894236, 0.7330713464894236, 3.5195284236809625, 0.8713724313905908, 0.7961305934832967, 0.7607226697622173, 0.6625293441677607], [0.0, 0.0, 0.0, 0.0, 0.0, 0.0, 1.4562106468231253, 1.4562106468231253, 0.0, 1.386949055523755, 1.386949055523755, 1.386949055523755, 1.386949055523755, 1.386949055523755, 4.511161991986262, 1.6694742006705374, 1.4265271076948238, 1.3534125728138993, 1.2186268897942691], [0.0, 0.0, 0.0, 0.0, 0.0, 0.0, 0.7357279759966259, 0.7357279759966259, 0.0, 2.600383327905524, 2.600383327905524, 2.600383327905524, 2.600383327905524, 2.600383327905524, 3.2578547518245444, 2.6022168342423324, 2.3756979565251544, 2.269100837599424, 2.2843815076789626], [0.0, 0.0, 0.0, 0.0, 0.0, 0.0, 0.7300743172009785, 0.7300743172009785, 0.0, 1.1232699568430509, 1.1232699568430509, 1.1232699568430509, 1.1232699568430509, 1.1232699568430509, 1.326242644882188, 1.6066485590980146, 1.2132971181960288, 1.1407120606366283, 1.0286277177773209], [0.0, 0.0, 0.0, 0.0, 0.0, 0.0, 0.7370924208259498, 0.7370924208259498, 0.0, 0.0, 0.0, 0.0, 0.0, 0.0, 1.2771755662531927, 0.0, 0.0, 0.0, 0.0], [0.0, 0.0, 0.0, 0.0, 0.0, 0.0, 1.4444444444444444, 1.4444444444444444, 0.0, 0.0, 0.0, 0.0, 0.0, 0.0, 1.6666666666666667, 0.0, 0.0, 0.0, 0.0], [0.0, 0.0, 0.0, 0.0, 0.0, 0.0, 0.7389033942558747, 0.7389033942558747, 0.0, 0.7780678851174935, 0.7780678851174935, 0.7780678851174935, 0.7780678851174935, 0.7780678851174935, 2.733681462140992, 0.8366281238343902, 0.7176426706452815, 0.6825372446628781, 0.6995853171555828], [0.0, 0.0, 0.0, 0.0, 0.0, 0.0, 3.0, 3.0, 0.0, 4.0, 4.0, 4.0, 4.0, 4.0, 8.0, 3.7142857142857144, 3.4285714285714284, 3.2941176470588234, 3.5294117647058822], [0.0, 0.0, 0.0, 0.0, 0.0, 0.0, 1.4733071346489424, 1.4733071346489424, 0.0, 0.6262998850851931, 0.6262998850851931, 0.6262998850851931, 0.6262998850851931, 0.6262998850851931, 2.252599770170386, 0.8179867006884756, 0.7427448627811815, 0.707336939060102, 0.5557578827635301], [0.0, 0.0, 0.0, 0.0, 0.0, 0.0, 0.7242647058823529, 0.7242647058823529, 0.0, 0.0, 0.0, 0.0, 0.0, 0.0, 0.0, 0.0, 0.0, 0.0, 0.0], [0.0, 0.0, 0.0, 0.0, 0.0, 0.0, 1.4547751716988466, 1.4547751716988466, 0.0, 0.0, 0.0, 0.0, 0.0, 0.0, 2.5528054943630942, 0.0, 0.0, 0.0, 0.0], [0.0, 0.0, 0.0, 0.0, 0.0, 0.0, 0.7386736588327424, 0.7386736588327424, 0.0, 1.5922517179787241, 1.5922517179787241, 1.5922517179787241, 1.5922517179787241, 1.5922517179787241, 2.4563356239716323, 1.669449203514016, 1.4748145010351237, 1.4045418714775417, 1.4369082438652487], [0.0, 0.0, 0.0, 0.0, 0.0, 0.0, 0.0, 0.0, 0.0, 0.0, 0.0, 0.0, 0.0, 0.0, 0.8604053647328278, 0.0, 0.0, 0.0, 0.0], [0.0, 0.0, 0.0, 0.0, 0.0, 0.0, 0.7263808964116767, 0.7263808964116767, 0.0, 0.5276179282335348, 0.5276179282335348, 0.5276179282335348, 0.5276179282335348, 0.5276179282335348, 1.8662830277604834, 0.732870284553893, 0.6546933978143721, 0.6179042746428327, 0.3988559971331474], [0.0, 0.0, 0.0, 0.0, 0.0, 0.0, 1.4568690095846646, 1.4568690095846646, 0.0, 0.39616613418530344, 0.39616613418530344, 0.39616613418530344, 0.39616613418530344, 0.39616613418530344, 3.533546325878594, 0.6636239160200822, 0.5860337745321771, 0.5495207667731629, 0.2683706070287539], [0.0, 0.0, 0.0, 0.0, 0.0, 0.0, 0.7365900383141762, 0.7365900383141762, 0.0, 0.6245210727969348, 0.6245210727969348, 0.6245210727969348, 0.6245210727969348, 0.6245210727969348, 1.1954022988505746, 0.8174603174603174, 0.6885604816639299, 0.6531440162271804, 0.5005634437683119], [0.0, 0.0, 0.0, 0.0, 0.0, 0.0, 0.7366653588599472, 0.7366653588599472, 0.0, 1.5732914835183105, 1.5732914835183105, 1.5732914835183105, 1.5732914835183105, 1.5732914835183105, 2.0399058379161987, 1.796184497645473, 1.5390304307307345, 1.4682177541216448, 1.4854628090671296], [0.0, 0.0, 0.0, 0.0, 0.0, 0.0, 0.0, 0.0, 0.0, 0.0, 0.0, 0.0, 0.0, 0.0, 0.0, 0.0, 0.0, 0.0, 0.0], [0.0, 0.0, 0.0, 0.0, 0.0, 0.0, 0.0, 0.0, 0.0, 0.0, 0.0, 0.0, 0.0, 0.0, 0.0, 0.0, 0.0, 0.0, 0.0], [0.0, 0.0, 0.0, 0.0, 0.0, 0.0, 0.0, 0.0, 0.0, 0.0, 0.0, 0.0, 0.0, 0.0, 0.40375113769340776, 0.0, 0.0, 0.0, 0.0], [0.0, 0.0, 0.0, 0.0, 0.0, 0.0, 0.0, 0.0, 0.0, 0.6217479043194045, 0.6217479043194045, 0.6217479043194045, 0.6217479043194045, 0.6217479043194045, 0.4326218564791068, 0.8123939991838172, 0.7004384175037532, 0.6655535365098689, 0.49965082084080925], [0.0, 0.0, 0.0, 0.0, 0.0, 0.0, 0.0, 0.0, 0.0, 0.13823596232152524, 0.13823596232152524, 0.13823596232152524, 0.13823596232152524, 0.13823596232152524, 1.5637266038692088, 0.634477352220838, 0.46045782392578144, 0.4236258387243679, 0.009324014116577906], [0.0, 0.0, 0.0, 0.0, 0.0, 0.0, 0.0, 0.0, 0.0, 0.0, 0.0, 0.0, 0.0, 0.0, 0.0, 0.0, 0.0, 0.0, 0.0], [0.0, 0.0, 0.0, 0.0, 0.0, 0.0, 0.0, 0.0, 0.0, 1.6504607448287787, 1.6504607448287787, 1.6504607448287787, 1.6504607448287787, 1.6504607448287787, 2.5805528937945343, 1.7073403192123338, 1.5544963404931558, 1.4825697622723664, 1.4686255720902595], [0.0, 0.0, 0.0, 0.0, 0.0, 0.0, 0.7244488977955912, 0.7244488977955912, 0.0, 0.08016032064128265, 0.08016032064128265, 0.08016032064128265, 0.08016032064128265, 0.08016032064128265, 1.3647294589178358, 0.6146578872029775, 0.22931577440595485, 0.19226688671460568, 0.05269362253919618], [0.0, 0.0, 0.0, 0.0, 0.0, 0.0, 0.0, 0.0, 0.0, 1.29073482428115, 1.29073482428115, 1.29073482428115, 1.29073482428115, 1.29073482428115, 2.0543130990415337, 1.8402555910543132, 1.680511182108626, 1.6053373426047735, 1.2640481112572823], [0.0, 0.0, 0.0, 0.0, 0.0, 0.0, 0.0, 0.0, 0.0, 0.1431343181972905, 0.1431343181972905, 0.1431343181972905, 0.1431343181972905, 0.1431343181972905, 0.0, 0.5409417153749647, 0.36750532468416597, 0.33069163399582713, 0.014286400788104725], [0.0, 0.0, 0.0, 0.0, 0.0, 0.0, 0.7403541374736795, 0.7403541374736795, 0.0, 2.7684992993683073, 2.7684992993683073, 2.7684992993683073, 2.7684992993683073, 2.7684992993683073, 4.536998598736615, 2.7002795033383036, 2.4391424567818896, 2.3344113525695924, 2.4405238847305486], [0.0, 0.0, 0.0, 0.0, 0.0, 0.0, 2.2263302094378825, 2.2263302094378825, 0.0, 0.8106416755030617, 0.8106416755030617, 0.8106416755030617, 0.8106416755030617, 0.8106416755030617, 4.715962513254592, 0.8316380005551387, 0.7579551633587465, 0.7232808870310325, 0.6892817083560627], [0.0, 0.0, 0.0, 0.0, 0.0, 0.0, 1.4449937313341557, 1.4449937313341557, 0.0, 0.4499373133415555, 0.4499373133415555, 0.4499373133415555, 0.4499373133415555, 0.4499373133415555, 3.8998746266831112, 0.590675778195527, 0.5113891683861205, 0.4740778225934587, 0.3193476030672392], [0.0, 0.0, 0.0, 0.0, 0.0, 0.0, 2.2364917776037587, 2.2364917776037587, 0.0, 0.0, 0.0, 0.0, 0.0, 0.0, 3.657791699295223, 0.0, 0.0, 0.0, 0.0], [0.0, 0.0, 0.0, 0.0, 0.0, 0.0, 0.0, 0.0, 0.0, 0.0, 0.0, 0.0, 0.0, 0.0, 0.0, 0.0, 0.0, 0.0, 0.0], [0.0, 0.0, 0.0, 0.0, 0.0, 0.0, 0.7391289072106996, 0.7391289072106996, 0.0, 0.7390937730567885, 0.7390937730567885, 0.7390937730567885, 0.7390937730567885, 0.7390937730567885, 2.565156288427981, 0.7080435462741903, 0.6335089483343901, 0.5984338434215429, 0.6163309058618236], [0.0, 0.0, 0.0, 0.0, 0.0, 0.0, 0.0, 0.0, 0.0, 0.0, 0.0, 0.0, 0.0, 0.0, 1.2464481909452545, 0.611753244582546, 0.42980670199506205, 0.3927260261491801, 0.0], [0.0, 0.0, 0.0, 0.0, 0.0, 0.0, 0.0, 0.0, 0.0, 0.07019684830476991, 0.07019684830476991, 0.07019684830476991, 0.07019684830476991, 0.07019684830476991, 0.2566190905714436, 0.8040442207551032, 0.3756376535863987, 0.3381174722767548, 0.05510160768292027], [0.0, 0.0, 0.0, 0.0, 0.0, 0.0, 1.4739425714314633, 1.4739425714314633, 0.0, 0.0, 0.0, 0.0, 0.0, 0.0, 2.5309662857663384, 0.0, 0.0, 0.0, 0.0], [0.0, 0.0, 0.0, 0.0, 0.0, 0.0, 1.4995404411764706, 1.4995404411764706, 0.0, 1.9935661764705883, 1.9935661764705883, 1.9935661764705883, 1.9935661764705883, 1.9935661764705883, 4.987132352941177, 1.8524159663865547, 1.7094275210084033, 1.6421388408304498, 1.7589749134948096], [0.0, 0.0, 0.0, 0.0, 0.0, 0.0, 0.0, 0.0, 0.0, 0.0, 0.0, 0.0, 0.0, 0.0, 0.4862385321100916, 0.0, 0.0, 0.0, 0.0], [0.0, 0.0, 0.0, 0.0, 0.0, 0.0, 0.0, 0.0, 0.0, 0.0, 0.0, 0.0, 0.0, 0.0, 0.0, 0.0, 0.0, 0.0, 0.0], [0.0, 0.0, 0.0, 0.0, 0.0, 0.0, 0.0, 0.0, 0.0, 0.6996466431095407, 0.6996466431095407, 0.6996466431095407, 0.6996466431095407, 0.6996466431095407, 0.4593639575971732, 0.7440686521958607, 0.668349318525997, 0.6327166909166493, 0.574932446476824], [0.0, 0.0, 0.0, 0.0, 0.0, 0.0, 0.7262773722627738, 0.7262773722627738, 0.0, 0.0, 0.0, 0.0, 0.0, 0.0, 0.9562043795620438, 0.0, 0.0, 0.0, 0.0], [0.0, 0.0, 0.0, 0.0, 0.0, 0.0, 0.0, 0.0, 0.0, 0.0, 0.0, 0.0, 0.0, 0.0, 0.0, 0.0, 0.0, 0.0, 0.0], [0.0, 0.0, 0.0, 0.0, 0.0, 0.0, 0.0, 0.0, 0.0, 0.0, 0.0, 0.0, 0.0, 0.0, 0.0, 0.0, 0.0, 0.0, 0.0], [0.0, 0.0, 0.0, 0.0, 0.0, 0.0, 0.7304153409579499, 0.7304153409579499, 0.0, 0.0, 0.0, 0.0, 0.0, 0.0, 0.9815977298133973, 0.0, 0.0, 0.0, 0.0], [0.0, 0.0, 0.0, 0.0, 0.0, 0.0, 0.75, 0.75, 0.0, 3.0, 3.0, 3.0, 3.0, 3.0, 5.0, 2.7857142857142856, 2.571428571428571, 2.4705882352941178, 2.6470588235294117], [0.0, 0.0, 0.0, 0.0, 0.0, 0.0, 0.0, 0.0, 0.0, 0.0, 0.0, 0.0, 0.0, 0.0, 0.0, 0.0, 0.0, 0.0, 0.0], [0.0, 0.0, 0.0, 0.0, 0.0, 0.0, 0.7424125908494313, 0.7424125908494313, 0.0, 0.0, 0.0, 0.0, 0.0, 0.0, 0.6054547241704299, 0.0, 0.0, 0.0, 0.0], [0.0, 0.0, 0.0, 0.0, 0.0, 0.0, 0.0, 0.0, 0.0, 1.727486025809123, 1.727486025809123, 1.727486025809123, 1.727486025809123, 1.727486025809123, 1.6283900351942586, 1.8040557193134656, 1.6081114386269308, 1.539219069036765, 1.585458722858407], [0.0, 0.0, 0.0, 0.0, 0.0, 0.0, 0.7497893850042123, 0.7497893850042123, 0.0, 1.9949452401010952, 1.9949452401010952, 1.9949452401010952, 1.9949452401010952, 1.9949452401010952, 2.990732940185341, 1.8536526657840897, 1.7098327115176315, 1.6425491847960751, 1.759452896575648], [0.0, 0.0, 0.0, 0.0, 0.0, 0.0, 2.235733695652174, 2.235733695652174, 0.0, 0.0, 0.0, 0.0, 0.0, 0.0, 3.6766304347826084, 0.0, 0.0, 0.0, 0.0], [0.0, 0.0, 0.0, 0.0, 0.0, 0.0, 0.0, 0.0, 0.0, 0.9209833678669429, 0.9209833678669429, 0.9209833678669429, 0.9209833678669429, 0.9209833678669429, 1.6839334714677716, 0.925749405995248, 0.7724821798574388, 0.7375407238552025, 0.7986882718591161], [0.0, 0.0, 0.0, 0.0, 0.0, 0.0, 0.0, 0.0, 0.0, 0.0, 0.0, 0.0, 0.0, 0.0, 0.7805605247465712, 0.0, 0.0, 0.0, 0.0], [0.0, 0.0, 0.0, 0.0, 0.0, 0.0, 0.7375928906709333, 0.7375928906709333, 0.0, 0.6029725014698653, 0.6029725014698653, 0.6029725014698653, 0.6029725014698653, 0.6029725014698653, 1.354830314888531, 0.7761412282428948, 0.6515393311183231, 0.6162577029732385, 0.5291152402783361], [0.0, 0.0, 0.0, 0.0, 0.0, 0.0, 0.0, 0.0, 0.0, 0.0, 0.0, 0.0, 0.0, 0.0, 1.40473548209411, 0.0, 0.0, 0.0, 0.0], [0.0, 0.0, 0.0, 0.0, 0.0, 0.0, 0.0, 0.0, 0.0, 0.0, 0.0, 0.0, 0.0, 0.0, 0.0, 0.0, 0.0, 0.0, 0.0], [0.0, 0.0, 0.0, 0.0, 0.0, 0.0, 0.0, 0.0, 0.0, 0.0, 0.0, 0.0, 0.0, 0.0, 0.0, 0.0, 0.0, 0.0, 0.0], [0.0, 0.0, 0.0, 0.0, 0.0, 0.0, 0.0, 0.0, 0.0, 0.0, 0.0, 0.0, 0.0, 0.0, 1.3702497285559172, 0.49356289747169224, 0.15867845509539313, 0.1221817717314938, 0.014498307466308868], [0.0, 0.0, 0.0, 0.0, 0.0, 0.0, 0.0, 0.0, 0.0, 0.025403659849300375, 0.025403659849300375, 0.025403659849300375, 0.025403659849300375, 0.025403659849300375, 0.0, 0.37939412578809784, 0.19194218053206213, 0.1546887861710884, 0.0033052618248591292], [0.0, 0.0, 0.0, 0.0, 0.0, 0.0, 1.465954606141522, 1.465954606141522, 0.0, 0.5233644859813084, 0.5233644859813084, 0.5233644859813084, 0.5233644859813084, 0.5233644859813084, 3.9786381842456606, 0.7875262254434484, 0.6431432386038527, 0.6072410272520222, 0.39770674624990177], [0.0, 0.0, 0.0, 0.0, 0.0, 0.0, 0.7456597432115483, 0.7456597432115483, 0.0, 0.8958338370771575, 0.8958338370771575, 0.8958338370771575, 0.8958338370771575, 0.8958338370771575, 1.7569456198467006, 0.8752482737418782, 0.8025796289451776, 0.7683826196290833, 0.7935053316246342], [0.0, 0.0, 0.0, 0.0, 0.0, 0.0, 0.0, 0.0, 0.0, 0.0, 0.0, 0.0, 0.0, 0.0, 0.0, 0.0, 0.0, 0.0, 0.0], [0.0, 0.0, 0.0, 0.0, 0.0, 0.0, 1.4751857813418665, 1.4751857813418665, 0.0, 0.0, 0.0, 0.0, 0.0, 0.0, 2.05705969099093, 0.0, 0.0, 0.0, 0.0], [0.0, 0.0, 0.0, 0.0, 0.0, 0.0, 0.7419519046188002, 0.7419519046188002, 0.0, 0.6458838032272112, 0.6458838032272112, 0.6458838032272112, 0.6458838032272112, 0.6458838032272112, 3.4849218956032164, 0.8618872096986308, 0.7237744193972613, 0.6890788771611336, 0.5888341684503622], [0.0, 0.0, 0.0, 0.0, 0.0, 0.0, 0.0, 0.0, 0.0, 0.9059157873071412, 0.9059157873071412, 0.9059157873071412, 0.9059157873071412, 0.9059157873071412, 1.7930147320757106, 0.9084105258515303, 0.8168210517030605, 0.7825751074160496, 0.804871824841175], [0.0, 0.0, 0.0, 0.0, 0.0, 0.0, 0.7419724770642202, 0.7419724770642202, 0.0, 0.0, 0.0, 0.0, 0.0, 0.0, 1.518348623853211, 0.0, 0.0, 0.0, 0.0], [0.0, 0.0, 0.0, 0.0, 0.0, 0.0, 2.25, 2.25, 0.0, 2.0, 2.0, 2.0, 2.0, 2.0, 5.0, 1.8571428571428572, 1.7142857142857142, 1.6470588235294117, 1.7647058823529411], [0.0, 0.0, 0.0, 0.0, 0.0, 0.0, 0.7424078091106291, 0.7424078091106291, 0.0, 1.665943600867679, 1.665943600867679, 1.665943600867679, 1.665943600867679, 1.665943600867679, 2.4837310195227764, 1.7616981716764797, 1.5841338704679266, 1.5148653821615412, 1.4538726553528134], [0.0, 0.0, 0.0, 0.0, 0.0, 0.0, 0.0, 0.0, 0.0, 1.3724635815367552, 1.3724635815367552, 1.3724635815367552, 1.3724635815367552, 1.3724635815367552, 3.137137424613038, 1.689052745054488, 1.5349895947247871, 1.462489288687281, 1.2755966150212945], [0.0, 0.0, 0.0, 0.0, 0.0, 0.0, 1.480573399518213, 1.480573399518213, 0.0, 1.572614789400686, 1.572614789400686, 1.572614789400686, 1.572614789400686, 1.572614789400686, 4.41720198554639, 1.7350327969716246, 1.508918794906823, 1.4390799242538097, 1.3281787421151392], [0.0, 0.0, 0.0, 0.0, 0.0, 0.0, 0.7448979591836735, 0.7448979591836735, 0.0, 0.9387755102040816, 0.9387755102040816, 0.9387755102040816, 0.9387755102040816, 0.9387755102040816, 1.7959183673469388, 0.9067055393586007, 0.8338192419825072, 0.7995198079231692, 0.8187274909963985], [0.0, 0.0, 0.0, 0.0, 0.0, 0.0, 0.0, 0.0, 0.0, 2.5255474452554743, 2.5255474452554743, 2.5255474452554743, 2.5255474452554743, 2.5255474452554743, 3.051094890510949, 2.480709071949948, 2.2460896767466108, 2.1356805495920996, 2.139115500214684], [0.0, 0.0, 0.0, 0.0, 0.0, 0.0, 0.0, 0.0, 0.0, 0.0, 0.0, 0.0, 0.0, 0.0, 0.0, 0.0, 0.0, 0.0, 0.0], [0.0, 0.0, 0.0, 0.0, 0.0, 0.0, 0.7353864032539221, 0.7353864032539221, 0.0, 0.0, 0.0, 0.0, 0.0, 0.0, 0.0, 0.0, 0.0, 0.0, 0.0], [0.0, 0.0, 0.0, 0.0, 0.0, 0.0, 2.220478286627022, 2.220478286627022, 0.0, 0.0, 0.0, 0.0, 0.0, 0.0, 3.2521165945512216, 0.0, 0.0, 0.0, 0.0]], "bootstrap_adaptive_substitutions_per_codon": [[0.0, 0.0, 0.0, 0.0, 0.0, 0.0, 0.0003998351771147614, 0.0003998351771147614, 0.0, 0.0, 0.0, 0.0, 0.0, 0.0, 0.0004609453570231311, 0.0, 0.0, 0.0, 0.0], [0.0, 0.0, 0.0, 0.0, 0.0, 0.0, 0.0004042704962861284, 0.0004042704962861284, 0.0, 0.00035466161530984044, 0.00035466161530984044, 0.00035466161530984044, 0.00035466161530984044, 0.00035466161530984044, 0.0007922878015019297, 0.00045180015218531446, 0.00041066440425704026, 0.0003913064052319701, 0.0002869086187220949], [0.0, 0.0, 0.0, 0.0, 0.0, 0.0, 0.00040828399575208203, 0.00040828399575208203, 0.0, 0.00042063616396880447, 0.00042063616396880447, 0.00042063616396880447, 0.00042063616396880447, 0.00042063616396880447, 0.0008992766234222832, 0.00043865142565833423, 0.0003638598145723852, 0.0003450414457276113, 0.0003547718730120959], [0.0, 0.0, 0.0, 0.0, 0.0, 0.0, 0.0, 0.0, 0.0, 0.00032333746419885284, 0.00032333746419885284, 0.00032333746419885284, 0.00032333746419885284, 0.00032333746419885284, 6.62995786717273e-05, 0.00037827128914824073, 0.0003368159070249566, 0.0003173074919081169, 0.00031931748267169564], [0.0, 0.0, 0.0, 0.0, 0.0, 0.0, 0.0004083870390261368, 0.0004083870390261368, 0.0, 0.0, 0.0, 0.0, 0.0, 0.0, 0.000302094522019334, 0.0, 0.0, 0.0, 0.0], [0.0, 0.0, 0.0, 0.0, 0.0, 0.0, 0.00040848115650595434, 0.00040848115650595434, 0.0, 0.0004617478853835223, 0.0004617478853835223, 0.0004617478853835223, 0.0004617478853835223, 0.0004617478853835223, 0.001987550350592883, 0.0004758762636395697, 0.00042513134540694304, 0.0004063394855710932, 0.0004067885920394934], [0.0, 0.0, 0.0, 0.0, 0.0, 0.0, 0.0004032414118007525, 0.0004032414118007525, 0.0, 7.167769050128987e-05, 7.167769050128987e-05, 7.167769050128987e-05, 7.167769050128987e-05, 7.167769050128987e-05, 0.002010490587423615, 0.0004115022572613753, 0.0002747589004876627, 0.0002552625371620378, 6.698280866610907e-05], [0.0, 0.0, 0.0, 0.0, 0.0, 0.0, 0.00041109762720129445, 0.00041109762720129445, 0.0, 0.0, 0.0, 0.0, 0.0, 0.0, 0.0010937205616694927, 0.0, 0.0, 0.0, 0.0], [0.0, 0.0, 0.0, 0.0, 0.0, 0.0, 0.0, 0.0, 0.0, 0.00045059372349448687, 0.00045059372349448687, 0.00045059372349448687, 0.00045059372349448687, 0.00045059372349448687, 0.000930483014151154, 0.0004790921323665398, 0.00040017346164393166, 0.0003814167959938763, 0.000384945393719293], [0.0, 0.0, 0.0, 0.0, 0.0, 0.0, 0.00040928036444339293, 0.00040928036444339293, 0.0, 0.0, 0.0, 0.0, 0.0, 0.0, 0.0004720917707181717, 0.0, 0.0, 0.0, 0.0], [0.0, 0.0, 0.0, 0.0, 0.0, 0.0, 0.00081312704002304, 0.00081312704002304, 0.0, 0.0, 0.0, 0.0, 0.0, 0.0, 0.000837732559241608, 0.0, 0.0, 0.0, 0.0], [0.0, 0.0, 0.0, 0.0, 0.0, 0.0, 0.00040753795700813336, 0.00040753795700813336, 0.0, 0.0009652261014156085, 0.0009652261014156085, 0.0009652261014156085, 0.0009652261014156085, 0.0009652261014156085, 0.0013530365606506695, 0.0009723318104080125, 0.0008773424208913089, 0.0008395050677412035, 0.0008327953653902395], [0.0, 0.0, 0.0, 0.0, 0.0, 0.0, 0.0, 0.0, 0.0, 0.0008515060486081808, 0.0008515060486081808, 0.0008515060486081808, 0.0008515060486081808, 0.0008515060486081808, 0.002321253476812019, 0.0009081770801842673, 0.000824856580639214, 0.0007856469337944831, 0.0007142722846516224], [0.0, 0.0, 0.0, 0.0, 0.0, 0.0, 0.0, 0.0, 0.0, 0.0015253819357004953, 0.0015253819357004953, 0.0015253819357004953, 0.0015253819357004953, 0.0015253819357004953, 0.0014427516158818097, 0.0014610202240049885, 0.0013323904857838373, 0.0012761793838663644, 0.0013470053722823803], [0.0, 0.0, 0.0, 0.0, 0.0, 0.0, 0.0008175851618946281, 0.0008175851618946281, 0.0, 0.0005004130224550534, 0.0005004130224550534, 0.0005004130224550534, 0.0005004130224550534, 0.0005004130224550534, 0.0015012390673651602, 0.0005084018902957239, 0.0004494251299243461, 0.00043067514228229255, 0.0004443545840238726], [0.0, 0.0, 0.0, 0.0, 0.0, 0.0, 0.0, 0.0, 0.0, 0.0, 0.0, 0.0, 0.0, 0.0, 0.0008104098388780575, 0.0, 0.0, 0.0, 0.0], [0.0, 0.0, 0.0, 0.0, 0.0, 0.0, 0.0016264763999807935, 0.0016264763999807935, 0.0, 0.00045694340341273927, 0.00045694340341273927, 0.00045694340341273927, 0.00045694340341273927, 0.00045694340341273927, 0.003106869262965829, 0.0004895204536135068, 0.0004307952931919258, 0.0004117530728168147, 0.00042681651634878957], [0.0, 0.0, 0.0, 0.0, 0.0, 0.0, 0.0, 0.0, 0.0, 0.0007891886499351547, 0.0007891886499351547, 0.0007891886499351547, 0.0007891886499351547, 0.0007891886499351547, 0.0016398378154973134, 0.0008908593579806543, 0.0008081485191451413, 0.0007692257714578413, 0.0006529590330296042], [0.0, 0.0, 0.0, 0.0, 0.0, 0.0, 0.0008161116204855528, 0.0008161116204855528, 0.0, 0.0, 0.0, 0.0, 0.0, 0.0, 0.0009213008121919703, 0.0, 0.0, 0.0, 0.0], [0.0, 0.0, 0.0, 0.0, 0.0, 0.0, 0.0004053565112203762, 0.0004053565112203762, 0.0, 0.0, 0.0, 0.0, 0.0, 0.0, 0.0006768968780425276, 0.0, 0.0, 0.0, 0.0], [0.0, 0.0, 0.0, 0.0, 0.0, 0.0, 0.0, 0.0, 0.0, 0.00047215603819814083, 0.00047215603819814083, 0.00047215603819814083, 0.00047215603819814083, 0.00047215603819814083, 0.0009379712784098694, 0.0004705875109722214, 0.00041829259985500406, 0.00039965103978705446, 0.0004195921739331417], [0.0, 0.0, 0.0, 0.0, 0.0, 0.0, 0.0004090498758745204, 0.0004090498758745204, 0.0, 0.001550826117426267, 0.001550826117426267, 0.001550826117426267, 0.001550826117426267, 0.001550826117426267, 0.003187025620924349, 0.0015083515321818427, 0.0013719662222584218, 0.001315820042160042, 0.001379926502903481], [0.0, 0.0, 0.0, 0.0, 0.0, 0.0, 0.00040444253326760805, 0.00040444253326760805, 0.0, 0.0007728907196522045, 0.0007728907196522045, 0.0007728907196522045, 0.0007728907196522045, 0.0007728907196522045, 0.0017075816935133946, 0.0008794844938860325, 0.0007973113048760441, 0.0007586415688713436, 0.0006914800617054148], [0.0, 0.0, 0.0, 0.0, 0.0, 0.0, 0.0012255175960291555, 0.0012255175960291555, 0.0, 0.0, 0.0, 0.0, 0.0, 0.0, 0.00208584864880979, 0.0, 0.0, 0.0, 0.0], [0.0, 0.0, 0.0, 0.0, 0.0, 0.0, 0.0, 0.0, 0.0, 0.0002704203758531441, 0.0002704203758531441, 0.0002704203758531441, 0.0002704203758531441, 0.0002704203758531441, 0.0012478436447024865, 0.00046656094188228395, 0.0003451869499892025, 0.00032542443120683727, 0.0002806301995954211], [0.0, 0.0, 0.0, 0.0, 0.0, 0.0, 0.0, 0.0, 0.0, 0.0, 0.0, 0.0, 0.0, 0.0, 0.0003992394205602633, 0.0, 0.0, 0.0, 0.0], [0.0, 0.0, 0.0, 0.0, 0.0, 0.0, 0.0, 0.0, 0.0, 0.0004019031504876226, 0.0004019031504876226, 0.0004019031504876226, 0.0004019031504876226, 0.0004019031504876226, 0.0019295660217549136, 0.00047772611370098183, 0.0004364751060763688, 0.00041706286719419807, 0.0003632288071095179], [0.0, 0.0, 0.0, 0.0, 0.0, 0.0, 0.0007983611002319766, 0.0007983611002319766, 0.0, 0.000760388736581006, 0.000760388736581006, 0.000760388736581006, 0.000760388736581006, 0.000760388736581006, 0.002473224776308258, 0.000915281908262356, 0.0007820872300958463, 0.0007420025070251641, 0.0006681068474749282], [0.0, 0.0, 0.0, 0.0, 0.0, 0.0, 0.00040335963596306243, 0.00040335963596306243, 0.0, 0.0014256487543341688, 0.0014256487543341688, 0.0014256487543341688, 0.0014256487543341688, 0.0014256487543341688, 0.0017861045788511757, 0.0014266539661416295, 0.0013024659849370365, 0.001244024582017228, 0.0012524021423678524], [0.0, 0.0, 0.0, 0.0, 0.0, 0.0, 0.00040026004232509785, 0.00040026004232509785, 0.0, 0.0006158278272165849, 0.0006158278272165849, 0.0006158278272165849, 0.0006158278272165849, 0.0006158278272165849, 0.000727106713202954, 0.0008808380258212799, 0.0006651848235723842, 0.0006253903841209585, 0.0005639406347463381], [0.0, 0.0, 0.0, 0.0, 0.0, 0.0, 0.00040410768685633213, 0.00040410768685633213, 0.0, 0.0, 0.0, 0.0, 0.0, 0.0, 0.0007002059025510925, 0.0, 0.0, 0.0, 0.0], [0.0, 0.0, 0.0, 0.0, 0.0, 0.0, 0.0007919103313840156, 0.0007919103313840156, 0.0, 0.0, 0.0, 0.0, 0.0, 0.0, 0.0009137426900584796, 0.0, 0.0, 0.0, 0.0], [0.0, 0.0, 0.0, 0.0, 0.0, 0.0, 0.0004051005450964225, 0.0004051005450964225, 0.0, 0.0004265723054372223, 0.0004265723054372223, 0.0004265723054372223, 0.0004265723054372223, 0.0004265723054372223, 0.0014987288717878246, 0.00045867769947060866, 0.0003934444466257026, 0.0003741980508020165, 0.0003835445817738941], [0.0, 0.0, 0.0, 0.0, 0.0, 0.0, 0.001644736842105263, 0.001644736842105263, 0.0, 0.0021929824561403508, 0.0021929824561403508, 0.0021929824561403508, 0.0021929824561403508, 0.0021929824561403508, 0.0043859649122807015, 0.0020363408521303257, 0.0018796992481203006, 0.001805985552115583, 0.001934984520123839], [0.0, 0.0, 0.0, 0.0, 0.0, 0.0, 0.0008077341746978851, 0.0008077341746978851, 0.0, 0.00034336616506863655, 0.00034336616506863655, 0.00034336616506863655, 0.00034336616506863655, 0.00034336616506863655, 0.001234977944172361, 0.0004484576209914888, 0.0004072066133668758, 0.000387794374484705, 0.00030469182169053186], [0.0, 0.0, 0.0, 0.0, 0.0, 0.0, 0.0003970749484004128, 0.0003970749484004128, 0.0, 0.0, 0.0, 0.0, 0.0, 0.0, 0.0, 0.0, 0.0, 0.0, 0.0], [0.0, 0.0, 0.0, 0.0, 0.0, 0.0, 0.0007975741072910344, 0.0007975741072910344, 0.0, 0.0, 0.0, 0.0, 0.0, 0.0, 0.0013995644157692403, 0.0, 0.0, 0.0, 0.0], [0.0, 0.0, 0.0, 0.0, 0.0, 0.0, 0.0004049745936583018, 0.0004049745936583018, 0.0, 0.0008729450208216689, 0.0008729450208216689, 0.0008729450208216689, 0.0008729450208216689, 0.0008729450208216689, 0.001346675232440588, 0.0009152682036809299, 0.0008085605817078529, 0.0007700339207661961, 0.0007877786424699829], [0.0, 0.0, 0.0, 0.0, 0.0, 0.0, 0.0, 0.0, 0.0, 0.0, 0.0, 0.0, 0.0, 0.0, 0.0004717134675070328, 0.0, 0.0, 0.0, 0.0], [0.0, 0.0, 0.0, 0.0, 0.0, 0.0, 0.0003982351405765771, 0.0003982351405765771, 0.0, 0.00028926421504031516, 0.00028926421504031516, 0.00028926421504031516, 0.00028926421504031516, 0.00028926421504031516, 0.0010231814845178089, 0.00040179291916331853, 0.0003589327838894584, 0.0003387633084664653, 0.00021867105105983958], [0.0, 0.0, 0.0, 0.0, 0.0, 0.0, 0.0007987220447284346, 0.0007987220447284346, 0.0, 0.00021719634549632863, 0.00021719634549632863, 0.00021719634549632863, 0.00021719634549632863, 0.00021719634549632863, 0.0019372512751527381, 0.00036382890132679945, 0.0003212904465636936, 0.0003012723502045849, 0.00014713300823944843], [0.0, 0.0, 0.0, 0.0, 0.0, 0.0, 0.00040383225784768436, 0.00040383225784768436, 0.0, 0.0003423909390334072, 0.0003423909390334072, 0.0003423909390334072, 0.0003423909390334072, 0.0003423909390334072, 0.0006553740673522887, 0.00044816903369534946, 0.00037750026407013703, 0.00035808334222981386, 0.00027443171259227626], [0.0, 0.0, 0.0, 0.0, 0.0, 0.0, 0.00040387355200655, 0.00040387355200655, 0.0, 0.0008625501554376702, 0.0008625501554376702, 0.0008625501554376702, 0.0008625501554376702, 0.0008625501554376702, 0.0011183694286821264, 0.000984750272831948, 0.0008437666835146571, 0.0008049439441456386, 0.0008143984698832947], [0.0, 0.0, 0.0, 0.0, 0.0, 0.0, 0.0, 0.0, 0.0, 0.0, 0.0, 0.0, 0.0, 0.0, 0.0, 0.0, 0.0, 0.0, 0.0], [0.0, 0.0, 0.0, 0.0, 0.0, 0.0, 0.0, 0.0, 0.0, 0.0, 0.0, 0.0, 0.0, 0.0, 0.0, 0.0, 0.0, 0.0, 0.0], [0.0, 0.0, 0.0, 0.0, 0.0, 0.0, 0.0, 0.0, 0.0, 0.0, 0.0, 0.0, 0.0, 0.0, 0.00022135479040208758, 0.0, 0.0, 0.0, 0.0], [0.0, 0.0, 0.0, 0.0, 0.0, 0.0, 0.0, 0.0, 0.0, 0.0003408705615786209, 0.0003408705615786209, 0.0003408705615786209, 0.0003408705615786209, 0.0003408705615786209, 0.0002371830353503875, 0.0004453914469209524, 0.00038401229029811035, 0.00036488680729707725, 0.0002739313710750051], [0.0, 0.0, 0.0, 0.0, 0.0, 0.0, 0.0, 0.0, 0.0, 7.578726004469586e-05, 7.578726004469586e-05, 7.578726004469586e-05, 7.578726004469586e-05, 7.578726004469586e-05, 0.0008573062521212767, 0.00034784942555967, 0.00025244398241545035, 0.00023225100807257011, 5.11184984461508e-06], [0.0, 0.0, 0.0, 0.0, 0.0, 0.0, 0.0, 0.0, 0.0, 0.0, 0.0, 0.0, 0.0, 0.0, 0.0, 0.0, 0.0, 0.0, 0.0], [0.0, 0.0, 0.0, 0.0, 0.0, 0.0, 0.0, 0.0, 0.0, 0.000904857864489462, 0.000904857864489462, 0.000904857864489462, 0.000904857864489462, 0.000904857864489462, 0.001414776805808407, 0.0009360418416734286, 0.000852245800708967, 0.0008128123696668675, 0.0008051675285582563], [0.0, 0.0, 0.0, 0.0, 0.0, 0.0, 0.0003971759308089864, 0.0003971759308089864, 0.0, 4.394754421122952e-05, 4.394754421122952e-05, 4.394754421122952e-05, 4.394754421122952e-05, 4.394754421122952e-05, 0.0007482069401961819, 0.0003369834907911061, 0.00012572136754712438, 0.00010540947736546364, 2.888904744473475e-05], [0.0, 0.0, 0.0, 0.0, 0.0, 0.0, 0.0, 0.0, 0.0, 0.0007076397062944902, 0.0007076397062944902, 0.0007076397062944902, 0.0007076397062944902, 0.0007076397062944902, 0.0011262681464043495, 0.0010089120564990752, 0.0009213328849279748, 0.00088011915712981, 0.0006930088329261416], [0.0, 0.0, 0.0, 0.0, 0.0, 0.0, 0.0, 0.0, 0.0, 7.847276216956715e-05, 7.847276216956715e-05, 7.847276216956715e-05, 7.847276216956715e-05, 7.847276216956715e-05, 0.0, 0.0002965689229029412, 0.00020148318239263484, 0.00018130023793630872, 7.832456572425836e-06], [0.0, 0.0, 0.0, 0.0, 0.0, 0.0, 0.00040589590870267515, 0.00040589590870267515, 0.0, 0.0015178175983378878, 0.0015178175983378878, 0.0015178175983378878, 0.0015178175983378878, 0.0015178175983378878, 0.002487389582640688, 0.0014804163943740699, 0.0013372491539374394, 0.001279830785399996, 0.0013380065157513972], [0.0, 0.0, 0.0, 0.0, 0.0, 0.0, 0.0012205757727181373, 0.0012205757727181373, 0.0, 0.00044443074314860835, 0.00044443074314860835, 0.00044443074314860835, 0.00044443074314860835, 0.00044443074314860835, 0.0025855057638457194, 0.00045594188626926465, 0.0004155455939466812, 0.0003965355740301714, 0.0003778956734408239], [0.0, 0.0, 0.0, 0.0, 0.0, 0.0, 0.0007922114755121467, 0.0007922114755121467, 0.0, 0.00024667615863023875, 0.00024667615863023875, 0.00024667615863023875, 0.00024667615863023875, 0.00024667615863023875, 0.002138089159365741, 0.00032383540471245996, 0.00028036686863274147, 0.00025991108694816816, 0.00017508092273423202], [0.0, 0.0, 0.0, 0.0, 0.0, 0.0, 0.0012261468078967976, 0.0012261468078967976, 0.0, 0.0, 0.0, 0.0, 0.0, 0.0, 0.0020053682561925563, 0.0, 0.0, 0.0, 0.0], [0.0, 0.0, 0.0, 0.0, 0.0, 0.0, 0.0, 0.0, 0.0, 0.0, 0.0, 0.0, 0.0, 0.0, 0.0, 0.0, 0.0, 0.0, 0.0], [0.0, 0.0, 0.0, 0.0, 0.0, 0.0, 0.00040522418158481336, 0.00040522418158481336, 0.0, 0.00040520491943902876, 0.00040520491943902876, 0.00040520491943902876, 0.00040520491943902876, 0.00040520491943902876, 0.0014063356844451651, 0.0003881817687906745, 0.00034731850237631036, 0.00032808872994602136, 0.0003379007159330173], [0.0, 0.0, 0.0, 0.0, 0.0, 0.0, 0.0, 0.0, 0.0, 0.0, 0.0, 0.0, 0.0, 0.0, 0.0006833597538077053, 0.00033539103321411515, 0.00023563963925167874, 0.00021531032135371718, 0.0], [0.0, 0.0, 0.0, 0.0, 0.0, 0.0, 0.0, 0.0, 0.0, 3.8485114202176485e-05, 3.8485114202176485e-05, 3.8485114202176485e-05, 3.8485114202176485e-05, 3.8485114202176485e-05, 0.0001406902908834669, 0.00044081371751924516, 0.00020594169604517474, 0.0001853714212043612, 3.020921473844313e-05], [0.0, 0.0, 0.0, 0.0, 0.0, 0.0, 0.0008080825501268988, 0.0008080825501268988, 0.0, 0.0, 0.0, 0.0, 0.0, 0.0, 0.0013875911654420716, 0.0, 0.0, 0.0, 0.0], [0.0, 0.0, 0.0, 0.0, 0.0, 0.0, 0.0008221164699432405, 0.0008221164699432405, 0.0, 0.0010929639125386997, 0.0010929639125386997, 0.0010929639125386997, 0.0010929639125386997, 0.0010929639125386997, 0.002734173439112487, 0.001015578928939997, 0.0009371861409037299, 0.0009002954171219572, 0.0009643502815212772], [0.0, 0.0, 0.0, 0.0, 0.0, 0.0, 0.0, 0.0, 0.0, 0.0, 0.0, 0.0, 0.0, 0.0, 0.0002665781426042169, 0.0, 0.0, 0.0, 0.0], [0.0, 0.0, 0.0, 0.0, 0.0, 0.0, 0.0, 0.0, 0.0, 0.0, 0.0, 0.0, 0.0, 0.0, 0.0, 0.0, 0.0, 0.0, 0.0], [0.0, 0.0, 0.0, 0.0, 0.0, 0.0, 0.0, 0.0, 0.0, 0.00038357820345917803, 0.00038357820345917803, 0.00038357820345917803, 0.00038357820345917803, 0.00038357820345917803, 0.0002518442749984502, 0.0004079323751073798, 0.00036641958252521767, 0.0003468841507218472, 0.00031520419214738153], [0.0, 0.0, 0.0, 0.0, 0.0, 0.0, 0.0003981783839159944, 0.0003981783839159944, 0.0, 0.0, 0.0, 0.0, 0.0, 0.0, 0.0005242348572160328, 0.0, 0.0, 0.0, 0.0], [0.0, 0.0, 0.0, 0.0, 0.0, 0.0, 0.0, 0.0, 0.0, 0.0, 0.0, 0.0, 0.0, 0.0, 0.0, 0.0, 0.0, 0.0, 0.0], [0.0, 0.0, 0.0, 0.0, 0.0, 0.0, 0.0, 0.0, 0.0, 0.0, 0.0, 0.0, 0.0, 0.0, 0.0, 0.0, 0.0, 0.0, 0.0], [0.0, 0.0, 0.0, 0.0, 0.0, 0.0, 0.0004004470071041392, 0.0004004470071041392, 0.0, 0.0, 0.0, 0.0, 0.0, 0.0, 0.0005381566501169941, 0.0, 0.0, 0.0, 0.0], [0.0, 0.0, 0.0, 0.0, 0.0, 0.0, 0.00041118421052631577, 0.00041118421052631577, 0.0, 0.001644736842105263, 0.001644736842105263, 0.001644736842105263, 0.001644736842105263, 0.001644736842105263, 0.0027412280701754384, 0.0015272556390977443, 0.0014097744360902255, 0.0013544891640866873, 0.0014512383900928793], [0.0, 0.0, 0.0, 0.0, 0.0, 0.0, 0.0, 0.0, 0.0, 0.0, 0.0, 0.0, 0.0, 0.0, 0.0, 0.0, 0.0, 0.0, 0.0], [0.0, 0.0, 0.0, 0.0, 0.0, 0.0, 0.00040702444673762684, 0.00040702444673762684, 0.0, 0.0, 0.0, 0.0, 0.0, 0.0, 0.000331937897023262, 0.0, 0.0, 0.0, 0.0], [0.0, 0.0, 0.0, 0.0, 0.0, 0.0, 0.0, 0.0, 0.0, 0.000947086636956756, 0.000947086636956756, 0.000947086636956756, 0.000947086636956756, 0.000947086636956756, 0.0008927576947336944, 0.000989065635588523, 0.00088164004310687, 0.0008438701036385774, 0.0008692207910407933], [0.0, 0.0, 0.0, 0.0, 0.0, 0.0, 0.0004110687417786252, 0.0004110687417786252, 0.0, 0.0010937199781256004, 0.0010937199781256004, 0.0010937199781256004, 0.0010937199781256004, 0.0010937199781256004, 0.0016396562172068755, 0.0010162569439605756, 0.0009374082848232629, 0.000900520386401357, 0.0009646123336489298], [0.0, 0.0, 0.0, 0.0, 0.0, 0.0, 0.001225731192791762, 0.001225731192791762, 0.0, 0.0, 0.0, 0.0, 0.0, 0.0, 0.0020156965102974826, 0.0, 0.0, 0.0, 0.0], [0.0, 0.0, 0.0, 0.0, 0.0, 0.0, 0.0, 0.0, 0.0, 0.0005049250920323152, 0.0005049250920323152, 0.0005049250920323152, 0.0005049250920323152, 0.0005049250920323152, 0.0009232091400590853, 0.0005075380515324825, 0.00042350996702710463, 0.00040435346702587856, 0.00043787734202802416], [0.0, 0.0, 0.0, 0.0, 0.0, 0.0, 0.0, 0.0, 0.0, 0.0, 0.0, 0.0, 0.0, 0.0, 0.00042793888418123425, 0.0, 0.0, 0.0, 0.0], [0.0, 0.0, 0.0, 0.0, 0.0, 0.0, 0.0004043820672538011, 0.0004043820672538011, 0.0, 0.0003305770293146191, 0.0003305770293146191, 0.0003305770293146191, 0.0003305770293146191, 0.0003305770293146191, 0.0007427797778994139, 0.000425516024255973, 0.00035720358065697536, 0.0003378605827704158, 0.00029008510980171935], [0.0, 0.0, 0.0, 0.0, 0.0, 0.0, 0.0, 0.0, 0.0, 0.0, 0.0, 0.0, 0.0, 0.0, 0.0007701400669375603, 0.0, 0.0, 0.0, 0.0], [0.0, 0.0, 0.0, 0.0, 0.0, 0.0, 0.0, 0.0, 0.0, 0.0, 0.0, 0.0, 0.0, 0.0, 0.0, 0.0, 0.0, 0.0, 0.0], [0.0, 0.0, 0.0, 0.0, 0.0, 0.0, 0.0, 0.0, 0.0, 0.0, 0.0, 0.0, 0.0, 0.0, 0.0, 0.0, 0.0, 0.0, 0.0], [0.0, 0.0, 0.0, 0.0, 0.0, 0.0, 0.0, 0.0, 0.0, 0.0, 0.0, 0.0, 0.0, 0.0, 0.0007512334038135511, 0.00027059369378930494, 8.69947670479129e-05, 6.698562046682775e-05, 7.948633479336003e-06], [0.0, 0.0, 0.0, 0.0, 0.0, 0.0, 0.0, 0.0, 0.0, 1.3927445092818188e-05, 1.3927445092818188e-05, 1.3927445092818188e-05, 1.3927445092818188e-05, 1.3927445092818188e-05, 0.0, 0.000208001165454001, 0.00010523145862503406, 8.480744855871074e-05, 1.8120952987166279e-06], [0.0, 0.0, 0.0, 0.0, 0.0, 0.0, 0.000803703183191624, 0.000803703183191624, 0.0, 0.00028693228398098044, 0.00028693228398098044, 0.00028693228398098044, 0.00028693228398098044, 0.00028693228398098044, 0.0021812709343452088, 0.0004317577990369783, 0.00035260045976088415, 0.0003329172298530824, 0.00021804097930367422], [0.0, 0.0, 0.0, 0.0, 0.0, 0.0, 0.0004088046837782611, 0.0004088046837782611, 0.0, 0.000491136972081775, 0.000491136972081775, 0.000491136972081775, 0.000491136972081775, 0.000491136972081775, 0.0009632377301791122, 0.00047985102727076653, 0.0004400107614831018, 0.000421262401112436, 0.0004350358177766635], [0.0, 0.0, 0.0, 0.0, 0.0, 0.0, 0.0, 0.0, 0.0, 0.0, 0.0, 0.0, 0.0, 0.0, 0.0, 0.0, 0.0, 0.0, 0.0], [0.0, 0.0, 0.0, 0.0, 0.0, 0.0, 0.0008087641345076022, 0.0008087641345076022, 0.0, 0.0, 0.0, 0.0, 0.0, 0.0, 0.0011277739533941502, 0.0, 0.0, 0.0, 0.0], [0.0, 0.0, 0.0, 0.0, 0.0, 0.0, 0.000406771877532237, 0.000406771877532237, 0.0, 0.00035410296229562016, 0.00035410296229562016, 0.00035410296229562016, 0.00035410296229562016, 0.00035410296229562016, 0.0019105931445193073, 0.0004725258825102142, 0.00039680615098534064, 0.0003777844721278145, 0.0003228257502469091], [0.0, 0.0, 0.0, 0.0, 0.0, 0.0, 0.0, 0.0, 0.0, 0.0004966643570762835, 0.0004966643570762835, 0.0004966643570762835, 0.0004966643570762835, 0.0004966643570762835, 0.0009830124627608064, 0.0004980320865414092, 0.0004478185590477305, 0.00042904337029388685, 0.00044126744782959157], [0.0, 0.0, 0.0, 0.0, 0.0, 0.0, 0.00040678315628520843, 0.00040678315628520843, 0.0, 0.0, 0.0, 0.0, 0.0, 0.0, 0.000832427973603734, 0.0, 0.0, 0.0, 0.0], [0.0, 0.0, 0.0, 0.0, 0.0, 0.0, 0.0012335526315789473, 0.0012335526315789473, 0.0, 0.0010964912280701754, 0.0010964912280701754, 0.0010964912280701754, 0.0010964912280701754, 0.0010964912280701754, 0.0027412280701754384, 0.0010181704260651629, 0.0009398496240601503, 0.0009029927760577915, 0.0009674922600619195], [0.0, 0.0, 0.0, 0.0, 0.0, 0.0, 0.00040702182517030104, 0.00040702182517030104, 0.0, 0.0009133462724055258, 0.0009133462724055258, 0.0009133462724055258, 0.0009133462724055258, 0.0009133462724055258, 0.001361694637896259, 0.000965843295875263, 0.0008684944465284685, 0.000830518301623652, 0.0007970793066627267], [0.0, 0.0, 0.0, 0.0, 0.0, 0.0, 0.0, 0.0, 0.0, 0.000752447139000414, 0.000752447139000414, 0.000752447139000414, 0.000752447139000414, 0.000752447139000414, 0.0017199218336694288, 0.0009260157593500483, 0.0008415513128973614, 0.0008018033380960969, 0.000699340249463429], [0.0, 0.0, 0.0, 0.0, 0.0, 0.0, 0.00081171787254288, 0.00081171787254288, 0.0, 0.0008621791608556393, 0.0008621791608556393, 0.0008621791608556393, 0.0008621791608556393, 0.0008621791608556393, 0.002421711614882889, 0.000951224121146724, 0.0008272581112427758, 0.0007889692567180975, 0.0007281681700192649], [0.0, 0.0, 0.0, 0.0, 0.0, 0.0, 0.0004083870390261368, 0.0004083870390261368, 0.0, 0.0005146795560329394, 0.0005146795560329394, 0.0005146795560329394, 0.0005146795560329394, 0.0005146795560329394, 0.0009846043680630148, 0.0004970973351746714, 0.0004571377423149711, 0.0004383332280280533, 0.0004488637560287273], [0.0, 0.0, 0.0, 0.0, 0.0, 0.0, 0.0, 0.0, 0.0, 0.0013846203098988345, 0.0013846203098988345, 0.0013846203098988345, 0.0013846203098988345, 0.0013846203098988345, 0.001672749391727494, 0.0013600378683936117, 0.0012314088140058172, 0.0011708774942939142, 0.0011727606909071734], [0.0, 0.0, 0.0, 0.0, 0.0, 0.0, 0.0, 0.0, 0.0, 0.0, 0.0, 0.0, 0.0, 0.0, 0.0, 0.0, 0.0, 0.0, 0.0], [0.0, 0.0, 0.0, 0.0, 0.0, 0.0, 0.0004031723702050012, 0.0004031723702050012, 0.0, 0.0, 0.0, 0.0, 0.0, 0.0, 0.0, 0.0, 0.0, 0.0, 0.0], [0.0, 0.0, 0.0, 0.0, 0.0, 0.0, 0.0012173674817034111, 0.0012173674817034111, 0.0, 0.0, 0.0, 0.0, 0.0, 0.0, 0.0017829586592934329, 0.0, 0.0, 0.0, 0.0]], "bootstrap_rate_of_adaptation": [2.084639895766703e-06, 1.815227684861832e-05, 1.9340534867613387e-05, 1.3208424470432439e-05, 1.2848505791793837e-06, 2.6707904603155763e-05, 1.7028047136043966e-05, 5.245357745273483e-06, 2.1031386489106055e-05, 2.1351741813654762e-06, 3.740592799593534e-06, 4.165908322655739e-05, 4.3352629527060385e-05, 6.183372602724176e-05, 2.531677944936275e-05, 4.05602569016496e-06, 3.187152945059169e-05, 3.838344858670083e-05, 4.157184387213512e-06, 3.1623867075485882e-06, 2.1790577198184268e-05, 7.16891238902785e-05, 3.837647559310904e-05, 9.757966769231346e-06, 1.8770512203317593e-05, 1.9981560793496995e-06, 2.571980863664551e-05, 4.164884067292713e-05, 6.076193638523729e-05, 2.880488870280696e-05, 3.2797406743133625e-06, 4.132815045646687e-06, 2.3130614956471305e-05, 9.875799656157079e-05, 2.0069955440381475e-05, -2.2081367755338603e-07, 6.561157860279563e-06, 3.890121721012132e-05, 2.360881927660322e-06, 1.701092580378092e-05, 1.9213197975326908e-05, 1.6763414580773305e-05, 3.8678391998691866e-05, 0.0, 0.0, 1.1078600893529406e-06, 1.494387832653856e-05, 1.0413352268205237e-05, 0.0, 4.0683128409887293e-05, 7.699345740161893e-06, 3.72192284527208e-05, 5.219883497981449e-06, 6.683821774064858e-05, 2.8575080879647218e-05, 2.0037781761745015e-05, 9.354820002067897e-06, 0.0, 2.1055526268903877e-05, 8.258542316871379e-06, 6.455450293063993e-06, 6.495389105674834e-06, 5.197003739865392e-05, 1.3341987510122732e-06, 0.0, 1.541994513708442e-05, 2.4023192877815218e-06, 0.0, 0.0, 2.470734980279024e-06, 7.178189893280799e-05, 0.0, 1.4349716274131311e-06, 3.9777464932603446e-05, 4.6738897825094014e-05, 9.406743074846413e-06, 2.2539164109489618e-05, 2.14179421916025e-06, 1.677585278918269e-05, 3.854479235899468e-06, 0.0, 0.0, 6.345568988753251e-06, 2.59934607252012e-06, 2.2636357865607287e-05, 2.2380705462314988e-05, 0.0, 5.194649152197442e-06, 2.394705699249461e-05, 2.3027834519290285e-05, 3.940011982483571e-06, 5.1894256617992496e-05, 4.062825365360071e-05, 3.929927440515186e-05, 4.392255652937826e-05, 2.3209268765834198e-05, 5.7984348874832675e-05, 0.0, -2.2420445840644453e-07, 8.24656289443694e-06]}
