# Supplementary material for: A Bayesian approach to infer recombination patterns in coronaviruses
Source: Nat Commun. 2022 Jul 20;13:4186. doi: 10.1038/s41467-022-31749-8 (PMC9297283; doi:10.1038/s41467-022-31749-8)
Supplement: Supplementary file 6 — Source Data [file 41467_2022_31749_MOESM6_ESM.zip › Source_Figure3/oc43_n2protein_bhatt_analysis_bootstrapped.json]

{"cov": "oc43", "gene": "n2protein", "window": 3, "clade": null, "min_seqs": 2, "midfreq_high": 0.75, "midfreq_low": 0.15, "window_midpoint": [1984.5, 1986.5, 1987.5, 1988.5, 1989.5, 1990.5, 1991.5, 1992.5, 1993.5, 1994.5, 1995.5, 1996.5, 1997.5, 1998.5, 1999.5, 2000.5, 2001.5, 2003.5, 2004.5, 2005.5, 2010.5, 2011.5, 2012.5, 2014.5, 2015.5, 2016.5, 2017.5], "adaptive_substitutions": [0.0, 0.0, 0.0, 0.0, 0.7623430962343096, 0.0, 0.0, 2.5265529449629867, 0.0, 0.0, 0.0, 0.0, 0.0, 0.0, 1.3364016736401674, 1.217573221757322, 0.0, 1.6234309623430963, 1.6234309623430963, 1.6234309623430963, 0.0, 0.0, 0.0, 3.0292887029288704, 2.9896792189679218, 2.8312412831241285, 2.759224039558768], "adaptive_substitutions_per_codon": [0.0, 0.0, 0.0, 0.0, 0.0021906410811330735, 0.0, 0.0, 0.007260209611962606, 0.0, 0.0, 0.0, 0.0, 0.0, 0.0, 0.003840234694368297, 0.0034987736257394314, 0.0, 0.004665031500985909, 0.004665031500985909, 0.004665031500985909, 0.0, 0.0, 0.0, 0.008704852594623192, 0.008591032238413569, 0.008135750813575081, 0.00792880471137577], "rate_of_adaptation": 0.00019516129361011383, "bootstrap_adaptive_substitutions": [[0.0, 0.0, 0.0, 0.0, 0.0, 0.0, 0.0, 2.2402452619843927, 0.0, 0.0, 0.0, 0.0, 0.0, 0.0, 0.17028985507246375, 0.10597826086956519, 0.0, 0.14130434782608692, 0.14130434782608692, 0.14130434782608692, 0.0, 0.0, 0.0, 1.658967391304348, 1.6268115942028987, 1.4981884057971016, 1.439723320158103], [0.0, 0.0, 0.0, 0.0, 0.0, 0.0, 0.0, 2.9167196439923715, 0.0, 0.0, 0.0, 0.0, 0.0, 0.0, 0.7652892561983472, 0.7066115702479339, 0.0, 1.0, 1.0, 1.0, 0.0, 0.0, 0.0, 1.7066115702479339, 1.6870523415977963, 1.6088154269972452, 1.573253193087904], [0.0, 0.0, 0.0, 0.0, 0.0, 0.0, 0.0, 2.8327571305099397, 0.0, 0.0, 0.0, 0.0, 0.0, 0.0, 0.9314606741573035, 0.8117977528089888, 0.0, 0.8202247191011236, 0.8202247191011236, 0.8202247191011236, 0.0, 0.0, 0.0, 2.2219101123595504, 2.1820224719101127, 2.02247191011236, 1.9499489274770179], [0.0, 0.0, 0.0, 0.0, 0.0, 0.0, 0.0, 2.58974358974359, 0.0, 0.0, 0.0, 0.0, 0.0, 0.0, 2.3000000000000003, 2.125, 0.0, 2.5, 2.5, 2.5, 0.0, 0.0, 0.0, 5.479166666666667, 5.411111111111112, 5.138888888888888, 5.015151515151516], [0.0, 0.0, 0.0, 0.0, 0.737037037037037, 0.0, 0.0, 4.9430199430199435, 0.0, 0.0, 0.0, 0.0, 0.0, 0.0, 3.3703703703703702, 3.0416666666666665, 0.0, 3.7407407407407405, 3.7407407407407405, 3.7407407407407405, 0.0, 0.0, 0.0, 2.9189814814814814, 2.8641975308641983, 2.6450617283950626, 2.545454545454546], [0.0, 0.0, 0.0, 0.0, 0.0, 0.0, 0.0, 0.5435897435897437, 0.0, 0.0, 0.0, 0.0, 0.0, 0.0, 0.5800000000000001, 0.5208333333333334, 0.0, 0.8166666666666667, 0.8166666666666667, 0.8166666666666667, 0.0, 0.0, 0.0, 1.5208333333333333, 1.5011111111111113, 1.4222222222222223, 1.3863636363636365], [0.0, 0.0, 0.0, 0.0, 1.474074074074074, 0.0, 0.0, 3.8646723646723653, 0.0, 0.0, 0.0, 0.0, 0.0, 0.0, 1.474074074074074, 1.3425925925925926, 0.0, 1.6851851851851851, 1.6851851851851851, 1.6851851851851851, 0.0, 0.0, 0.0, 3.0277777777777777, 2.9839506172839507, 2.808641975308642, 2.7289562289562292], [0.0, 0.0, 0.0, 0.0, 0.7718875502008032, 0.0, 0.0, 4.4207599629286385, 0.0, 0.0, 0.0, 0.0, 0.0, 0.0, 2.31566265060241, 2.144578313253012, 0.0, 2.859437751004016, 2.859437751004016, 2.859437751004016, 0.0, 0.0, 0.0, 5.004016064257028, 4.94698795180723, 4.718875502008032, 4.615188024826579], [0.0, 0.0, 0.0, 0.0, 0.0, 0.0, 0.0, 0.8694246929541047, 0.0, 0.0, 0.0, 0.0, 0.0, 0.0, 0.5680672268907563, 0.5084033613445378, 0.0, 0.8067226890756303, 0.8067226890756303, 0.8067226890756303, 0.0, 0.0, 0.0, 2.3592436974789917, 2.3294117647058825, 2.2100840336134455, 2.155844155844156], [0.0, 0.0, 0.0, 0.0, 0.7746031746031746, 0.0, 0.0, 0.73992673992674, 0.0, 0.0, 0.0, 0.0, 0.0, 0.0, 0.7746031746031746, 0.7182539682539683, 0.0, 0.746031746031746, 0.746031746031746, 0.746031746031746, 0.0, 0.0, 0.0, 3.182539682539683, 3.144973544973545, 2.994708994708995, 2.926406926406927], [0.0, 0.0, 0.0, 0.0, 0.0, 0.0, 0.0, 1.8055384615384618, 0.0, 0.0, 0.0, 0.0, 0.0, 0.0, 1.2736, 1.16, 0.0, 1.728, 1.728, 1.728, 0.0, 0.0, 0.0, 3.16, 3.122133333333333, 2.970666666666667, 2.901818181818182], [0.0, 0.0, 0.0, 0.0, 1.5246861924686193, 0.0, 0.0, 4.327325394271002, 0.0, 0.0, 0.0, 0.0, 0.0, 0.0, 1.9104602510460253, 1.7322175732217573, 0.0, 2.6234309623430963, 2.6234309623430963, 2.6234309623430963, 0.0, 0.0, 0.0, 6.435146443514644, 6.3559274755927495, 6.03905160390516, 5.895017116774439], [0.0, 0.0, 0.0, 0.0, 1.5170068027210886, 0.0, 0.0, 2.055468341182627, 0.0, 0.0, 0.0, 0.0, 0.0, 0.0, 2.6190476190476195, 2.377551020408163, 0.0, 3.377551020408163, 3.377551020408163, 3.377551020408163, 0.0, 0.0, 0.0, 3.622874149659864, 3.5725623582766444, 3.3713151927437646, 3.279839208410637], [0.0, 0.0, 0.0, 0.0, 0.7646408839779006, 0.0, 0.0, 1.2800679983000425, 0.0, 0.0, 0.0, 0.0, 0.0, 0.0, 1.352486187845304, 1.2348066298342542, 0.0, 1.6464088397790055, 1.6464088397790055, 1.6464088397790055, 0.0, 0.0, 0.0, 2.2051104972375692, 2.175690607734807, 2.058011049723757, 2.0045203415369164], [0.0, 0.0, 0.0, 0.0, 0.7380073800738007, 0.0, 0.0, 2.7908032926483113, 0.0, 0.0, 0.0, 0.0, 0.0, 0.0, 2.952029520295203, 2.6900369003690034, 0.0, 3.0701107011070112, 3.0701107011070112, 3.0701107011070112, 0.0, 0.0, 0.0, 4.9238929889298895, 4.847478474784749, 4.541820418204182, 4.402884937940289], [0.0, 0.0, 0.0, 0.0, 1.4867469879518074, 0.0, 0.0, 4.077849860982392, 0.0, 0.0, 0.0, 0.0, 0.0, 0.0, 4.460240963855422, 4.075301204819277, 0.0, 6.0, 6.0, 6.0, 0.0, 0.0, 0.0, 5.8772590361445785, 5.802409638554218, 5.503012048192771, 5.366922234392114], [0.0, 0.0, 0.0, 0.0, 0.7610576923076924, 0.0, 0.0, 3.621486686390533, 0.0, 0.0, 0.0, 0.0, 0.0, 0.0, 0.7610576923076924, 0.7013221153846154, 0.0, 0.610576923076923, 0.610576923076923, 0.610576923076923, 0.0, 0.0, 0.0, 1.3118990384615383, 1.2919871794871796, 1.2123397435897436, 1.1761363636363638], [0.0, 0.0, 0.0, 0.0, 0.7446043165467626, 0.0, 0.0, 3.1239623685666857, 0.0, 0.0, 0.0, 0.0, 0.0, 0.0, 3.169064748201439, 2.8498201438848922, 0.0, 4.446043165467626, 4.446043165467626, 4.446043165467626, 0.0, 0.0, 0.0, 4.488309352517986, 4.424460431654677, 4.169064748201439, 4.05297580117724], [0.0, 0.0, 0.0, 0.0, 0.787, 0.0, 0.0, 5.903846153846154, 0.0, 0.0, 0.0, 0.0, 0.0, 0.0, 2.2310000000000003, 2.07125, 0.0, 2.805, 2.805, 2.805, 0.0, 0.0, 0.0, 4.139375, 4.095000000000001, 3.9175000000000004, 3.836818181818182], [0.0, 0.0, 0.0, 0.0, 0.7746031746031746, 0.0, 0.0, 1.225885225885226, 0.0, 0.0, 0.0, 0.0, 0.0, 0.0, 0.6476190476190476, 0.5912698412698413, 0.0, 0.746031746031746, 0.746031746031746, 0.746031746031746, 0.0, 0.0, 0.0, 2.3234126984126986, 2.2952380952380955, 2.182539682539683, 2.1313131313131315], [0.0, 0.0, 0.0, 0.0, 0.7623430962343096, 0.0, 0.0, 0.8867074348245896, 0.0, 0.0, 0.0, 0.0, 0.0, 0.0, 0.5740585774058578, 0.5146443514644351, 0.0, 0.6234309623430963, 0.6234309623430963, 0.6234309623430963, 0.0, 0.0, 0.0, 3.0292887029288704, 2.9896792189679218, 2.8312412831241285, 2.759224039558768], [0.0, 0.0, 0.0, 0.0, 0.7709677419354839, 0.0, 0.0, 2.7977667493796528, 0.0, 0.0, 0.0, 0.0, 0.0, 0.0, 2.312903225806452, 2.1411290322580645, 0.0, 2.7096774193548385, 2.7096774193548385, 2.7096774193548385, 0.0, 0.0, 0.0, 3.9939516129032255, 3.9462365591397854, 3.755376344086022, 3.6686217008797652], [0.0, 0.0, 0.0, 0.0, 0.7526132404181185, 0.0, 0.0, 5.479496113642456, 0.0, 0.0, 0.0, 0.0, 0.0, 0.0, 2.020905923344948, 1.8353658536585364, 0.0, 2.5261324041811846, 2.5261324041811846, 2.5261324041811846, 0.0, 0.0, 0.0, 2.907665505226481, 2.8664343786295006, 2.7015098722415796, 2.6265441875197975], [0.0, 0.0, 0.0, 0.0, 0.0, 0.0, 0.0, 4.703894431927905, 0.0, 0.0, 0.0, 0.0, 0.0, 0.0, 2.287029288702929, 2.1087866108786613, 0.0, 3.0, 3.0, 3.0, 0.0, 0.0, 0.0, 5.108786610878661, 5.049372384937239, 4.811715481171548, 4.7036896158235075], [0.0, 0.0, 0.0, 0.0, 0.0, 0.0, 0.0, 6.030858676207513, 0.0, 0.0, 0.0, 0.0, 0.0, 0.0, 0.7936046511627908, 0.7420058139534884, 0.0, 0.936046511627907, 0.936046511627907, 0.936046511627907, 0.0, 0.0, 0.0, 1.6780523255813953, 1.6608527131782946, 1.5920542635658916, 1.5607822410147993], [0.0, 0.0, 0.0, 0.0, 2.4000000000000004, 0.0, 0.0, 4.615384615384616, 0.0, 0.0, 0.0, 0.0, 0.0, 0.0, 3.2, 3.0, 0.0, 4.0, 4.0, 4.0, 0.0, 0.0, 0.0, 4.375, 4.333333333333334, 4.166666666666667, 4.090909090909091], [0.0, 0.0, 0.0, 0.0, 0.0, 0.0, 0.0, 3.7087912087912094, 0.0, 0.0, 0.0, 0.0, 0.0, 0.0, 2.717857142857143, 2.4642857142857144, 0.0, 3.4642857142857144, 3.4642857142857144, 3.4642857142857144, 0.0, 0.0, 0.0, 4.513392857142858, 4.450000000000001, 4.196428571428571, 4.0811688311688314], [0.0, 0.0, 0.0, 0.0, 1.510344827586207, 0.0, 0.0, 2.197612732095491, 0.0, 0.0, 0.0, 0.0, 0.0, 0.0, 1.8172413793103452, 1.6336206896551724, 0.0, 2.103448275862069, 2.103448275862069, 2.103448275862069, 0.0, 0.0, 0.0, 2.4913793103448274, 2.4505747126436783, 2.2873563218390807, 2.213166144200627], [0.0, 0.0, 0.0, 0.0, 1.5186440677966102, 0.0, 0.0, 5.0560625814863105, 0.0, 0.0, 0.0, 0.0, 0.0, 0.0, 0.7593220338983051, 0.6991525423728814, 0.0, 0.7966101694915254, 0.7966101694915254, 0.7966101694915254, 0.0, 0.0, 0.0, 2.3453389830508473, 2.3152542372881357, 2.194915254237288, 2.140215716486903], [0.0, 0.0, 0.0, 0.0, 0.7486725663716814, 0.0, 0.0, 0.9067392784206944, 0.0, 0.0, 0.0, 0.0, 0.0, 0.0, 0.0, 0.0, 0.0, 0.0, 0.0, 0.0, 0.0, 0.0, 0.0, 0.32964601769911506, 0.31917404129793514, 0.27728613569321536, 0.25824617860016097], [0.0, 0.0, 0.0, 0.0, 2.287625418060201, 0.0, 0.0, 6.346797015693337, 0.0, 0.0, 0.0, 0.0, 0.0, 0.0, 2.1003344481605355, 1.9222408026755853, 0.0, 2.8127090301003346, 2.8127090301003346, 2.8127090301003346, 0.0, 0.0, 0.0, 4.070652173913043, 4.021181716833891, 3.82329988851728, 3.7333536029188203], [0.0, 0.0, 0.0, 0.0, 0.7593220338983051, 0.0, 0.0, 1.9634941329856586, 0.0, 0.0, 0.0, 0.0, 0.0, 0.0, 0.5559322033898306, 0.4957627118644068, 0.0, 0.5932203389830508, 0.5932203389830508, 0.5932203389830508, 0.0, 0.0, 0.0, 2.9915254237288136, 2.9514124293785313, 2.7909604519774014, 2.718027734976888], [0.0, 0.0, 0.0, 0.0, 0.7735763097949887, 0.0, 0.0, 1.687751883651656, 0.0, 0.0, 0.0, 0.0, 0.0, 0.0, 0.5093394077448747, 0.45273348519362183, 0.0, 0.6036446469248291, 0.6036446469248291, 0.6036446469248291, 0.0, 0.0, 0.0, 2.1791002277904328, 2.1507972665148065, 2.0375854214123006, 1.9861254918202527], [0.0, 0.0, 0.0, 0.0, 0.7652892561983472, 0.0, 0.0, 3.1252383979656706, 0.0, 0.0, 0.0, 0.0, 0.0, 0.0, 2.8876033057851243, 2.652892561983471, 0.0, 3.8264462809917354, 3.8264462809917354, 3.8264462809917354, 0.0, 0.0, 0.0, 4.946280991735537, 4.887603305785125, 4.652892561983471, 4.546205860255447], [0.0, 0.0, 0.0, 0.0, 0.0, 0.0, 0.0, 2.6458885941644565, 0.0, 0.0, 0.0, 0.0, 0.0, 0.0, 1.510344827586207, 1.3879310344827587, 0.0, 1.7758620689655173, 1.7758620689655173, 1.7758620689655173, 0.0, 0.0, 0.0, 3.163793103448276, 3.1229885057471267, 2.959770114942529, 2.8855799373040756], [0.0, 0.0, 0.0, 0.0, 0.0, 0.0, 0.0, 1.644755244755245, 0.0, 0.0, 0.0, 0.0, 0.0, 0.0, 0.610909090909091, 0.4818181818181819, 0.0, 1.1272727272727274, 1.1272727272727274, 1.1272727272727274, 0.0, 0.0, 0.0, 1.643181818181818, 1.610909090909091, 1.481818181818182, 1.423140495867769], [0.0, 0.0, 0.0, 0.0, 1.515909090909091, 0.0, 0.0, 1.4414335664335665, 0.0, 0.0, 0.0, 0.0, 0.0, 0.0, 1.515909090909091, 1.3948863636363638, 0.0, 1.7897727272727273, 1.7897727272727273, 1.7897727272727273, 0.0, 0.0, 0.0, 2.3359375, 2.305681818181818, 2.184659090909091, 2.1296487603305785], [0.0, 0.0, 0.0, 0.0, 0.7646408839779006, 0.0, 0.0, 2.560135996600085, 0.0, 0.0, 0.0, 0.0, 0.0, 0.0, 0.5878453038674034, 0.5290055248618785, 0.0, 0.6464088397790055, 0.6464088397790055, 0.6464088397790055, 0.0, 0.0, 0.0, 1.3522099447513813, 1.332596685082873, 1.2541436464088398, 1.2184831742842794], [0.0, 0.0, 0.0, 0.0, 0.7418181818181819, 0.0, 0.0, 1.2335664335664338, 0.0, 0.0, 0.0, 0.0, 0.0, 0.0, 0.16000000000000003, 0.09545454545454546, 0.0, 0.12727272727272732, 0.12727272727272732, 0.12727272727272732, 0.0, 0.0, 0.0, 2.481818181818182, 2.438787878787879, 2.266666666666667, 2.1884297520661162], [0.0, 0.0, 0.0, 0.0, 1.515909090909091, 0.0, 0.0, 2.7626748251748254, 0.0, 0.0, 0.0, 0.0, 0.0, 0.0, 2.8215909090909093, 2.5795454545454546, 0.0, 3.5795454545454546, 3.5795454545454546, 3.5795454545454546, 0.0, 0.0, 0.0, 6.369318181818182, 6.288636363636366, 5.965909090909091, 5.819214876033058], [0.0, 0.0, 0.0, 0.0, 0.7433734939759037, 0.0, 0.0, 3.2363299351251156, 0.0, 0.0, 0.0, 0.0, 0.0, 0.0, 0.0, 0.0, 0.0, 0.0, 0.0, 0.0, 0.0, 0.0, 0.0, 0.0, 0.0, 0.0, 0.0], [0.0, 0.0, 0.0, 0.0, 1.5431635388739948, 0.0, 0.0, 4.870901216745721, 0.0, 0.0, 0.0, 0.0, 0.0, 0.0, 3.8579088471849867, 3.572386058981233, 0.0, 5.0, 5.0, 5.0, 0.0, 0.0, 0.0, 5.14343163538874, 5.08632707774799, 4.857908847184986, 4.754082378747258], [0.0, 0.0, 0.0, 0.0, 0.0, 0.0, 0.0, 2.544272274488102, 0.0, 0.0, 0.0, 0.0, 0.0, 0.0, 1.2122302158273384, 1.0845323741007196, 0.0, 1.723021582733813, 1.723021582733813, 1.723021582733813, 0.0, 0.0, 0.0, 1.4037769784172662, 1.3824940047961631, 1.2973621103117507, 1.2586657946370179], [0.0, 0.0, 0.0, 0.0, 0.0, 0.0, 0.0, 0.5435897435897437, 0.0, 0.0, 0.0, 0.0, 0.0, 0.0, 0.5800000000000001, 0.5208333333333334, 0.0, 0.8166666666666667, 0.8166666666666667, 0.8166666666666667, 0.0, 0.0, 0.0, 2.372916666666667, 2.3433333333333333, 2.225, 2.1712121212121214], [0.0, 0.0, 0.0, 0.0, 0.7508771929824563, 0.0, 0.0, 1.8920377867746292, 0.0, 0.0, 0.0, 0.0, 0.0, 0.0, 0.505263157894737, 0.4429824561403509, 0.0, 0.5087719298245614, 0.5087719298245614, 0.5087719298245614, 0.0, 0.0, 0.0, 2.041666666666667, 2.010526315789474, 1.8859649122807018, 1.8293460925039873], [0.0, 0.0, 0.0, 0.0, 0.0, 0.0, 0.0, 0.5444245676803816, 0.0, 0.0, 0.0, 0.0, 0.0, 0.0, 0.7798449612403101, 0.7248062015503876, 0.0, 1.0, 1.0, 1.0, 0.0, 0.0, 0.0, 0.8624031007751938, 0.8532299741602067, 0.8165374677002585, 0.7998590556730092], [0.0, 0.0, 0.0, 0.0, 1.5017543859649123, 0.0, 0.0, 1.8920377867746292, 0.0, 0.0, 0.0, 0.0, 0.0, 0.0, 2.0070175438596496, 1.8201754385964912, 0.0, 2.508771929824561, 2.508771929824561, 2.508771929824561, 0.0, 0.0, 0.0, 2.8859649122807016, 2.8444444444444446, 2.6783625730994154, 2.6028708133971294], [0.0, 0.0, 0.0, 0.0, 0.0, 0.0, 0.0, 3.7199519230769234, 0.0, 0.0, 0.0, 0.0, 0.0, 0.0, 2.3343750000000005, 2.16796875, 0.0, 3.0, 3.0, 3.0, 0.0, 0.0, 0.0, 3.4453125, 3.4083333333333337, 3.260416666666667, 3.1931818181818183], [0.0, 0.0, 0.0, 0.0, 2.9893238434163703, 0.0, 0.0, 2.5704900082124285, 0.0, 0.0, 0.0, 0.0, 0.0, 0.0, 0.0, 0.0, 0.0, 0.0, 0.0, 0.0, 0.0, 0.0, 0.0, 1.6841637010676156, 1.663107947805457, 1.578884934756821, 1.5406017470074411], [0.0, 0.0, 0.0, 0.0, 0.7705565529622981, 0.0, 0.0, 2.7938130092528657, 0.0, 0.0, 0.0, 0.0, 0.0, 0.0, 2.3116696588868946, 2.1395870736086176, 0.0, 2.85278276481149, 2.85278276481149, 2.85278276481149, 0.0, 0.0, 0.0, 3.279174147217235, 3.2409335727109516, 3.087971274685817, 3.018442957401665], [0.0, 0.0, 0.0, 0.0, 0.0, 0.0, 0.0, 2.941538461538461, 0.0, 0.0, 0.0, 0.0, 0.0, 0.0, 0.29600000000000004, 0.22499999999999998, 0.0, 0.0, 0.0, 0.0, 0.0, 0.0, 0.0, 0.3849999999999998, 0.3613333333333333, 0.26666666666666683, 0.22363636363636363], [0.0, 0.0, 0.0, 0.0, 1.5046511627906978, 0.0, 0.0, 2.618515205724508, 0.0, 0.0, 0.0, 0.0, 0.0, 0.0, 1.266279069767442, 1.1424418604651163, 0.0, 1.7616279069767442, 1.7616279069767442, 1.7616279069767442, 0.0, 0.0, 0.0, 2.297238372093023, 2.266279069767442, 2.1424418604651163, 2.08615221987315], [0.0, 0.0, 0.0, 0.0, 0.7646408839779006, 0.0, 0.0, 2.0084997875053126, 0.0, 0.0, 0.0, 0.0, 0.0, 0.0, 0.5878453038674034, 0.5290055248618785, 0.0, 0.6464088397790055, 0.6464088397790055, 0.6464088397790055, 0.0, 0.0, 0.0, 0.4993093922651934, 0.48950276243093926, 0.4502762430939227, 0.4324460070316425], [0.0, 0.0, 0.0, 0.0, 0.0, 0.0, 0.0, 3.8461538461538463, 0.0, 0.0, 0.0, 0.0, 0.0, 0.0, 1.6, 1.5, 0.0, 2.0, 2.0, 2.0, 0.0, 0.0, 0.0, 2.625, 2.6, 2.5, 2.4545454545454546], [0.0, 0.0, 0.0, 0.0, 0.760942760942761, 0.0, 0.0, 2.83967883967884, 0.0, 0.0, 0.0, 0.0, 0.0, 0.0, 2.8484848484848486, 2.6094276094276094, 0.0, 3.6094276094276094, 3.6094276094276094, 3.6094276094276094, 0.0, 0.0, 0.0, 3.8623737373737375, 3.81257014590348, 3.613355780022447, 3.5228037955310683], [0.0, 0.0, 0.0, 0.0, 1.5305785123966944, 0.0, 0.0, 0.5556261919898284, 0.0, 0.0, 0.0, 0.0, 0.0, 0.0, 0.7652892561983472, 0.7066115702479339, 0.0, 0.8264462809917356, 0.8264462809917356, 0.8264462809917356, 0.0, 0.0, 0.0, 4.0929752066115705, 4.044077134986226, 3.8484848484848486, 3.759579263711495], [0.0, 0.0, 0.0, 0.0, 2.2779661016949158, 0.0, 0.0, 1.3533246414602351, 0.0, 0.0, 0.0, 0.0, 0.0, 0.0, 0.9084745762711866, 0.788135593220339, 0.0, 0.7796610169491527, 0.7796610169491527, 0.7796610169491527, 0.0, 0.0, 0.0, 1.3283898305084747, 1.298305084745763, 1.1779661016949154, 1.1232665639445303], [0.0, 0.0, 0.0, 0.0, 0.74822695035461, 0.0, 0.0, 1.8696126568466997, 0.0, 0.0, 0.0, 0.0, 0.0, 0.0, 1.9858156028368799, 1.7969858156028369, 0.0, 2.4822695035460995, 2.4822695035460995, 2.4822695035460995, 0.0, 0.0, 0.0, 5.380762411347518, 5.307328605200947, 5.013593380614657, 4.880077369439072], [0.0, 0.0, 0.0, 0.0, 0.7160000000000001, 0.0, 0.0, 0.589230769230769, 0.0, 0.0, 0.0, 0.0, 0.0, 0.0, 0.1719999999999997, 0.029999999999999805, 0.0, 0.0, 0.0, 0.0, 0.0, 0.0, 0.0, 1.19, 1.1426666666666665, 0.9533333333333331, 0.8672727272727276], [0.0, 0.0, 0.0, 0.0, 0.0, 0.0, 0.0, 1.7416958041958046, 0.0, 0.0, 0.0, 0.0, 0.0, 0.0, 0.7579545454545455, 0.6974431818181819, 0.0, 1.0, 1.0, 1.0, 0.0, 0.0, 0.0, 2.546164772727273, 2.515909090909091, 2.3948863636363638, 2.3398760330578514], [0.0, 0.0, 0.0, 0.0, 0.7633333333333334, 0.0, 0.0, 3.9948717948717953, 0.0, 0.0, 0.0, 0.0, 0.0, 0.0, 3.6333333333333333, 3.3375, 0.0, 4.633333333333333, 4.633333333333333, 4.633333333333333, 0.0, 0.0, 0.0, 6.45, 6.371111111111113, 6.055555555555555, 5.912121212121212], [0.0, 0.0, 0.0, 0.0, 0.0, 0.0, 0.0, 0.8107517482517483, 0.0, 0.0, 0.0, 0.0, 0.0, 0.0, 0.3375000000000001, 0.2769886363636364, 0.0, 0.0, 0.0, 0.0, 0.0, 0.0, 0.0, 0.43607954545454564, 0.415909090909091, 0.33522727272727293, 0.2985537190082648], [0.0, 0.0, 0.0, 0.0, 2.323809523809524, 0.0, 0.0, 4.925518925518926, 0.0, 0.0, 0.0, 0.0, 0.0, 0.0, 3.619047619047619, 3.337301587301587, 0.0, 4.492063492063492, 4.492063492063492, 4.492063492063492, 0.0, 0.0, 0.0, 8.083333333333334, 7.989417989417992, 7.613756613756612, 7.443001443001442], [0.0, 0.0, 0.0, 0.0, 1.6, 0.0, 0.0, 3.076923076923077, 0.0, 0.0, 0.0, 0.0, 0.0, 0.0, 0.0, 0.0, 0.0, 0.0, 0.0, 0.0, 0.0, 0.0, 0.0, 3.5, 3.466666666666667, 3.3333333333333335, 3.272727272727273], [0.0, 0.0, 0.0, 0.0, 1.5246861924686193, 0.0, 0.0, 1.8007724493080142, 0.0, 0.0, 0.0, 0.0, 0.0, 0.0, 0.0, 0.0, 0.0, 0.0, 0.0, 0.0, 0.0, 0.0, 0.0, 0.0, 0.0, 0.0, 0.0], [0.0, 0.0, 0.0, 0.0, 0.0, 0.0, 0.0, 2.400194741966893, 0.0, 0.0, 0.0, 0.0, 0.0, 0.0, 1.49493670886076, 1.2927215189873416, 0.0, 2.3037974683544302, 2.3037974683544302, 2.3037974683544302, 0.0, 0.0, 0.0, 4.292721518987341, 4.225316455696204, 3.9556962025316453, 3.833141542002301], [0.0, 0.0, 0.0, 0.0, 1.497345132743363, 0.0, 0.0, 2.5833900612661678, 0.0, 0.0, 0.0, 0.0, 0.0, 0.0, 1.497345132743363, 1.3716814159292035, 0.0, 2.0, 2.0, 2.0, 0.0, 0.0, 0.0, 2.5287610619469025, 2.497345132743363, 2.3716814159292037, 2.3145615446500405], [0.0, 0.0, 0.0, 0.0, 1.508650519031142, 0.0, 0.0, 1.2046845887676338, 0.0, 0.0, 0.0, 0.0, 0.0, 0.0, 1.508650519031142, 1.3858131487889274, 0.0, 1.3148788927335642, 1.3148788927335642, 1.3148788927335642, 0.0, 0.0, 0.0, 1.8542387543252596, 1.823529411764706, 1.7006920415224918, 1.644856873230576], [0.0, 0.0, 0.0, 0.0, 2.935, 0.0, 0.0, 1.4158653846153846, 0.0, 0.0, 0.0, 0.0, 0.0, 0.0, 0.4025, 0.33593749999999994, 0.0, 0.006249999999999867, 0.006249999999999867, 0.006249999999999867, 0.0, 0.0, 0.0, 1.5070312499999998, 1.47375, 1.340625, 1.2801136363636365], [0.0, 0.0, 0.0, 0.0, 0.0, 0.0, 0.0, 3.076923076923077, 0.0, 0.0, 0.0, 0.0, 0.0, 0.0, 0.0, 0.0, 0.0, 0.0, 0.0, 0.0, 0.0, 0.0, 0.0, 1.75, 1.7333333333333334, 1.6666666666666667, 1.6363636363636365], [0.0, 0.0, 0.0, 0.0, 1.5376744186046514, 0.0, 0.0, 2.309838998211091, 0.0, 0.0, 0.0, 0.0, 0.0, 0.0, 1.9948837209302328, 1.8215116279069767, 0.0, 2.532558139534884, 2.532558139534884, 2.532558139534884, 0.0, 0.0, 0.0, 2.9546511627906975, 2.916124031007752, 2.7620155038759693, 2.6919661733615223], [0.0, 0.0, 0.0, 0.0, 0.7160000000000001, 0.0, 0.0, 3.4461538461538463, 0.0, 0.0, 0.0, 0.0, 0.0, 0.0, 3.58, 3.225, 0.0, 5.0, 5.0, 5.0, 0.0, 0.0, 0.0, 7.4025, 7.296000000000003, 6.869999999999999, 6.676363636363637], [0.0, 0.0, 0.0, 0.0, 0.7626740947075209, 0.0, 0.0, 1.8052281979858584, 0.0, 0.0, 0.0, 0.0, 0.0, 0.0, 1.3387186629526462, 1.2200557103064067, 0.0, 1.6267409470752088, 1.6267409470752088, 1.6267409470752088, 0.0, 0.0, 0.0, 3.033426183844011, 2.993871866295265, 2.835654596100279, 2.763737655102558], [0.0, 0.0, 0.0, 0.0, 0.73375, 0.0, 0.0, 0.7533653846153849, 0.0, 0.0, 0.0, 0.0, 0.0, 0.0, 0.14250000000000007, 0.009375000000000133, 0.0, 0.675, 0.675, 0.675, 0.0, 0.0, 0.0, 2.0093750000000004, 1.9650000000000003, 1.7875, 1.7068181818181822], [0.0, 0.0, 0.0, 0.0, 0.7541125541125542, 0.0, 0.0, 1.4605394605394606, 0.0, 0.0, 0.0, 0.0, 0.0, 0.0, 0.2952380952380952, 0.23376623376623373, 0.0, 0.3116883116883117, 0.3116883116883117, 0.3116883116883117, 0.0, 0.0, 0.0, 1.0043290043290043, 0.983838383838384, 0.901875901875902, 0.864620228256592], [0.0, 0.0, 0.0, 0.0, 0.7620111731843576, 0.0, 0.0, 2.711645896003438, 0.0, 0.0, 0.0, 0.0, 0.0, 0.0, 1.3340782122905028, 1.2150837988826815, 0.0, 1.6201117318435754, 1.6201117318435754, 1.6201117318435754, 0.0, 0.0, 0.0, 3.8763966480446927, 3.8268156424581012, 3.628491620111732, 3.5383443372270187], [0.0, 0.0, 0.0, 0.0, 0.0, 0.0, 0.0, 1.2411994784876141, 0.0, 0.0, 0.0, 0.0, 0.0, 0.0, 1.3152542372881357, 1.194915254237288, 0.0, 1.1864406779661016, 1.1864406779661016, 1.1864406779661016, 0.0, 0.0, 0.0, 1.7351694915254239, 1.7050847457627119, 1.5847457627118646, 1.5300462249614792], [0.0, 0.0, 0.0, 0.0, 0.8, 0.0, 0.0, 3.076923076923077, 0.0, 0.0, 0.0, 0.0, 0.0, 0.0, 2.4000000000000004, 2.25, 0.0, 3.0, 3.0, 3.0, 0.0, 0.0, 0.0, 3.5, 3.466666666666667, 3.3333333333333335, 3.272727272727273], [0.0, 0.0, 0.0, 0.0, 2.3106796116504857, 0.0, 0.0, 5.144137415982077, 0.0, 0.0, 0.0, 0.0, 0.0, 0.0, 2.3106796116504857, 2.1383495145631066, 0.0, 2.8511326860841426, 2.8511326860841426, 2.8511326860841426, 0.0, 0.0, 0.0, 2.420307443365696, 2.3915857605177995, 2.2766990291262137, 2.2244777875845836], [0.0, 0.0, 0.0, 0.0, 0.0, 0.0, 0.0, 3.445665445665446, 0.0, 0.0, 0.0, 0.0, 0.0, 0.0, 0.0, 0.0, 0.0, 0.0, 0.0, 0.0, 0.0, 0.0, 0.0, 0.0, 0.0, 0.0, 0.0], [0.0, 0.0, 0.0, 0.0, 0.0, 0.0, 0.0, 2.156695156695157, 0.0, 0.0, 0.0, 0.0, 0.0, 0.0, 1.8962962962962968, 1.699074074074074, 0.0, 2.3703703703703702, 2.3703703703703702, 2.3703703703703702, 0.0, 0.0, 0.0, 4.3842592592592595, 4.31851851851852, 4.055555555555555, 3.936026936026936], [0.0, 0.0, 0.0, 0.0, 1.5246861924686193, 0.0, 0.0, 1.0749919536530415, 0.0, 0.0, 0.0, 0.0, 0.0, 0.0, 0.0, 0.0, 0.0, 0.0, 0.0, 0.0, 0.0, 0.0, 0.0, 2.3661087866108788, 2.3364016736401676, 2.217573221757322, 2.1635602890833017], [0.0, 0.0, 0.0, 0.0, 0.7508771929824561, 0.0, 0.0, 1.4008097165991904, 0.0, 0.0, 0.0, 0.0, 0.0, 0.0, 0.5052631578947369, 0.44298245614035087, 0.0, 0.5087719298245614, 0.5087719298245614, 0.5087719298245614, 0.0, 0.0, 0.0, 2.0416666666666665, 2.0105263157894737, 1.8859649122807018, 1.8293460925039873], [0.0, 0.0, 0.0, 0.0, 0.7494117647058824, 0.0, 0.0, 4.012217194570136, 0.0, 0.0, 0.0, 0.0, 0.0, 0.0, 1.995294117647059, 1.8073529411764706, 0.0, 2.7470588235294118, 2.7470588235294118, 2.7470588235294118, 0.0, 0.0, 0.0, 3.1205882352941177, 3.078823529411765, 2.9117647058823533, 2.835828877005348], [0.0, 0.0, 0.0, 0.0, 0.7160000000000001, 0.0, 0.0, 3.8661538461538463, 0.0, 0.0, 0.0, 0.0, 0.0, 0.0, 2.024, 1.7399999999999998, 0.0, 2.7399999999999998, 2.7399999999999998, 2.7399999999999998, 0.0, 0.0, 0.0, 3.675, 3.604000000000001, 3.3200000000000003, 3.1909090909090914], [0.0, 0.0, 0.0, 0.0, 1.5562500000000001, 0.0, 0.0, 2.7572115384615388, 0.0, 0.0, 0.0, 0.0, 0.0, 0.0, 0.6687500000000001, 0.61328125, 0.0, 0.5625, 0.5625, 0.5625, 0.0, 0.0, 0.0, 2.146484375, 2.11875, 2.0078125, 1.9573863636363638], [0.0, 0.0, 0.0, 0.0, 0.0, 0.0, 0.0, 0.4556688291628051, 0.0, 0.0, 0.0, 0.0, 0.0, 0.0, 0.6313253012048193, 0.5742971887550201, 0.0, 0.5783132530120482, 0.5783132530120482, 0.5783132530120482, 0.0, 0.0, 0.0, 1.2931726907630523, 1.2741633199464526, 1.1981258366800538, 1.1635633442862359], [0.0, 0.0, 0.0, 0.0, 0.7508771929824563, 0.0, 0.0, 3.0715249662618085, 0.0, 0.0, 0.0, 0.0, 0.0, 0.0, 1.0105263157894737, 0.8859649122807018, 0.0, 1.5087719298245614, 1.5087719298245614, 1.5087719298245614, 0.0, 0.0, 0.0, 3.730263157894737, 3.678362573099416, 3.470760233918129, 3.376395534290271], [0.0, 0.0, 0.0, 0.0, 1.4607594936708863, 0.0, 0.0, 3.0963972736124634, 0.0, 0.0, 0.0, 0.0, 0.0, 0.0, 2.1911392405063297, 1.9889240506329113, 0.0, 2.3037974683544302, 2.3037974683544302, 2.3037974683544302, 0.0, 0.0, 0.0, 2.6297468354430378, 2.5848101265822785, 2.405063291139241, 2.323360184119678], [0.0, 0.0, 0.0, 0.0, 0.0, 0.0, 0.0, 1.4007756948933423, 0.0, 0.0, 0.0, 0.0, 0.0, 0.0, 0.37478991596638656, 0.31512605042016806, 0.0, 0.6134453781512605, 0.6134453781512605, 0.6134453781512605, 0.0, 0.0, 0.0, 1.315126050420168, 1.2952380952380953, 1.215686274509804, 1.1795263559969444], [0.0, 0.0, 0.0, 0.0, 0.0, 0.0, 0.0, 3.1843501326259953, 0.0, 0.0, 0.0, 0.0, 0.0, 0.0, 1.2862068965517244, 1.1637931034482758, 0.0, 1.7758620689655173, 1.7758620689655173, 1.7758620689655173, 0.0, 0.0, 0.0, 4.857758620689655, 4.796551724137932, 4.551724137931035, 4.440438871473354], [0.0, 0.0, 0.0, 0.0, 0.7693735498839908, 0.0, 0.0, 2.6293057290737107, 0.0, 0.0, 0.0, 0.0, 0.0, 0.0, 1.5387470997679815, 1.4234338747099768, 0.0, 2.0, 2.0, 2.0, 0.0, 0.0, 0.0, 4.279292343387471, 4.23124516627997, 4.039056457849962, 3.9516979540181394], [0.0, 0.0, 0.0, 0.0, 0.7601351351351352, 0.0, 0.0, 2.6936070686070686, 0.0, 0.0, 0.0, 0.0, 0.0, 0.0, 2.2804054054054057, 2.1005067567567566, 0.0, 3.0, 3.0, 3.0, 0.0, 0.0, 0.0, 4.250422297297297, 4.200450450450451, 4.000563063063064, 3.9097051597051595], [0.0, 0.0, 0.0, 0.0, 0.737037037037037, 0.0, 0.0, 0.8304843304843303, 0.0, 0.0, 0.0, 0.0, 0.0, 0.0, 0.10740740740740728, 0.04166666666666652, 0.0, 0.05555555555555536, 0.05555555555555536, 0.05555555555555536, 0.0, 0.0, 0.0, 0.7268518518518516, 0.7049382716049382, 0.6172839506172838, 0.5774410774410774], [0.0, 0.0, 0.0, 0.0, 0.7593220338983051, 0.0, 0.0, 2.075619295958279, 0.0, 0.0, 0.0, 0.0, 0.0, 0.0, 2.074576271186441, 1.8940677966101696, 0.0, 2.7966101694915255, 2.7966101694915255, 2.7966101694915255, 0.0, 0.0, 0.0, 3.194915254237288, 3.154802259887006, 2.994350282485876, 2.9214175654853625], [0.0, 0.0, 0.0, 0.0, 0.7746031746031746, 0.0, 0.0, 3.318681318681319, 0.0, 0.0, 0.0, 0.0, 0.0, 0.0, 2.0698412698412705, 1.9007936507936507, 0.0, 2.619047619047619, 2.619047619047619, 2.619047619047619, 0.0, 0.0, 0.0, 5.632936507936508, 5.567195767195769, 5.304232804232804, 5.184704184704185], [0.0, 0.0, 0.0, 0.0, 0.0, 0.0, 0.0, 0.9573639096070354, 0.0, 0.0, 0.0, 0.0, 0.0, 0.0, 1.4176555716353112, 1.304630969609262, 0.0, 1.869753979739508, 1.869753979739508, 1.869753979739508, 0.0, 0.0, 0.0, 3.3046309696092617, 3.2669561022672458, 3.11625663289918, 3.047756874095514], [0.0, 0.0, 0.0, 0.0, 0.772192513368984, 0.0, 0.0, 5.619086795557384, 0.0, 0.0, 0.0, 0.0, 0.0, 0.0, 0.49411764705882355, 0.4371657754010695, 0.0, 0.7219251336898396, 0.7219251336898396, 0.7219251336898396, 0.0, 0.0, 0.0, 1.4371657754010694, 1.4181818181818182, 1.3422459893048129, 1.3077297034516286], [0.0, 0.0, 0.0, 0.0, 2.9857142857142858, 0.0, 0.0, 2.82967032967033, 0.0, 0.0, 0.0, 0.0, 0.0, 0.0, 0.7464285714285714, 0.6830357142857143, 0.0, 0.7321428571428571, 0.7321428571428571, 0.7321428571428571, 0.0, 0.0, 0.0, 1.4151785714285714, 1.394047619047619, 1.3095238095238095, 1.2711038961038963], [0.0, 0.0, 0.0, 0.0, 0.7656765676567657, 0.0, 0.0, 0.6011678090886012, 0.0, 0.0, 0.0, 0.0, 0.0, 0.0, 0.5940594059405941, 0.5354785478547854, 0.0, 0.8283828382838284, 0.8283828382838284, 0.8283828382838284, 0.0, 0.0, 0.0, 2.389026402640264, 2.3597359735973598, 2.2425742574257423, 2.1893189318931894]], "bootstrap_adaptive_substitutions_per_codon": [[0.0, 0.0, 0.0, 0.0, 0.0, 0.0, 0.0, 0.0064374863850126226, 0.0, 0.0, 0.0, 0.0, 0.0, 0.0, 0.0004893386640013326, 0.00030453523238380804, 0.0, 0.000406046976511744, 0.000406046976511744, 0.000406046976511744, 0.0, 0.0, 0.0, 0.004767147676161919, 0.004674745960353157, 0.004305139097118108, 0.004137135977465813], [0.0, 0.0, 0.0, 0.0, 0.0, 0.0, 0.0, 0.008381378287334401, 0.0, 0.0, 0.0, 0.0, 0.0, 0.0, 0.0021991070580412277, 0.002030493017953833, 0.0, 0.0028735632183908046, 0.0028735632183908046, 0.0028735632183908046, 0.0, 0.0, 0.0, 0.004904056236344638, 0.004847851556315507, 0.004623032836198981, 0.004520842508873287], [0.0, 0.0, 0.0, 0.0, 0.0, 0.0, 0.0, 0.008140106696867643, 0.0, 0.0, 0.0, 0.0, 0.0, 0.0, 0.0026766111326359298, 0.0023327521632442207, 0.0, 0.0023569675836239185, 0.0023569675836239185, 0.0023569675836239185, 0.0, 0.0, 0.0, 0.006384799173446984, 0.006270179516983082, 0.005811700891127472, 0.005603301515738557], [0.0, 0.0, 0.0, 0.0, 0.0, 0.0, 0.0, 0.007441791924550545, 0.0, 0.0, 0.0, 0.0, 0.0, 0.0, 0.006609195402298851, 0.00610632183908046, 0.0, 0.007183908045977011, 0.007183908045977011, 0.007183908045977011, 0.0, 0.0, 0.0, 0.015744731800766285, 0.01554916985951469, 0.0147669220945083, 0.014411354928596309], [0.0, 0.0, 0.0, 0.0, 0.0021179225202213707, 0.0, 0.0, 0.014204080296034321, 0.0, 0.0, 0.0, 0.0, 0.0, 0.0, 0.009684972328650489, 0.008740421455938696, 0.0, 0.010749255002128564, 0.010749255002128564, 0.010749255002128564, 0.0, 0.0, 0.0, 0.008387877820349084, 0.008230452674897122, 0.00760075209308926, 0.007314524555903867], [0.0, 0.0, 0.0, 0.0, 0.0, 0.0, 0.0, 0.001562039493073976, 0.0, 0.0, 0.0, 0.0, 0.0, 0.0, 0.0016666666666666668, 0.0014966475095785441, 0.0, 0.002346743295019157, 0.002346743295019157, 0.002346743295019157, 0.0, 0.0, 0.0, 0.004370210727969348, 0.004313537675606642, 0.004086845466155811, 0.00398380355276907], [0.0, 0.0, 0.0, 0.0, 0.004235845040442741, 0.0, 0.0, 0.011105380358253923, 0.0, 0.0, 0.0, 0.0, 0.0, 0.0, 0.004235845040442741, 0.0038580246913580245, 0.0, 0.004842486164325244, 0.004842486164325244, 0.004842486164325244, 0.0, 0.0, 0.0, 0.008700510855683269, 0.008574570739321698, 0.008070810273875408, 0.007841828244127096], [0.0, 0.0, 0.0, 0.0, 0.002218067672990814, 0.0, 0.0, 0.012703333226806432, 0.0, 0.0, 0.0, 0.0, 0.0, 0.0, 0.006654203018972442, 0.006162581359922448, 0.0, 0.008216775146563264, 0.008216775146563264, 0.008216775146563264, 0.0, 0.0, 0.0, 0.014379356506485714, 0.01421548262013572, 0.013559987074735725, 0.013262034554099364], [0.0, 0.0, 0.0, 0.0, 0.0, 0.0, 0.0, 0.0024983468188336344, 0.0, 0.0, 0.0, 0.0, 0.0, 0.0, 0.001632377088766541, 0.0014609291992659131, 0.0, 0.0023181686467690526, 0.0023181686467690526, 0.0023181686467690526, 0.0, 0.0, 0.0, 0.006779435912295953, 0.00669371196754564, 0.006350816188544384, 0.00619495447081654], [0.0, 0.0, 0.0, 0.0, 0.002225871191388433, 0.0, 0.0, 0.0021262262641572986, 0.0, 0.0, 0.0, 0.0, 0.0, 0.0, 0.002225871191388433, 0.0020639481846378397, 0.0, 0.0021437693851486957, 0.0021437693851486957, 0.0021437693851486957, 0.0, 0.0, 0.0, 0.009145228972815181, 0.009037280301648118, 0.00860548561697987, 0.008409215305767031], [0.0, 0.0, 0.0, 0.0, 0.0, 0.0, 0.0, 0.005188328912466844, 0.0, 0.0, 0.0, 0.0, 0.0, 0.0, 0.0036597701149425287, 0.003333333333333333, 0.0, 0.004965517241379311, 0.004965517241379311, 0.004965517241379311, 0.0, 0.0, 0.0, 0.009080459770114943, 0.008971647509578544, 0.00853639846743295, 0.008338557993730407], [0.0, 0.0, 0.0, 0.0, 0.004381282162266147, 0.0, 0.0, 0.012434843086985637, 0.0, 0.0, 0.0, 0.0, 0.0, 0.0, 0.005489828307603521, 0.004977636704660222, 0.0, 0.007538594719376714, 0.007538594719376714, 0.007538594719376714, 0.0, 0.0, 0.0, 0.01849180012504208, 0.018264159412622844, 0.017353596562945862, 0.01693970435854724], [0.0, 0.0, 0.0, 0.0, 0.004359214950347956, 0.0, 0.0, 0.005906518221789158, 0.0, 0.0, 0.0, 0.0, 0.0, 0.0, 0.007525998905309251, 0.006832043162092423, 0.0, 0.009705606380483227, 0.009705606380483227, 0.009705606380483227, 0.0, 0.0, 0.0, 0.010410557901321449, 0.010265983788151276, 0.009687687335470587, 0.00942482531152482], [0.0, 0.0, 0.0, 0.0, 0.002197243919476726, 0.0, 0.0, 0.003678356316954145, 0.0, 0.0, 0.0, 0.0, 0.0, 0.0, 0.0038864545627738624, 0.0035482949133168224, 0.0, 0.0047310598844224295, 0.0047310598844224295, 0.0047310598844224295, 0.0, 0.0, 0.0, 0.006336524417349337, 0.006251984504985077, 0.005913824855528038, 0.0057601159239566565], [0.0, 0.0, 0.0, 0.0, 0.0021207108622810365, 0.0, 0.0, 0.008019549691518135, 0.0, 0.0, 0.0, 0.0, 0.0, 0.0, 0.008482843449124146, 0.007729991093014378, 0.0, 0.008822157187089112, 0.008822157187089112, 0.008822157187089112, 0.0, 0.0, 0.0, 0.014149117784281292, 0.013929535847082612, 0.01305120809828788, 0.012651968212472095], [0.0, 0.0, 0.0, 0.0, 0.004272261459631631, 0.0, 0.0, 0.011717959370639056, 0.0, 0.0, 0.0, 0.0, 0.0, 0.0, 0.01281678437889489, 0.011710635646032405, 0.0, 0.017241379310344827, 0.017241379310344827, 0.017241379310344827, 0.0, 0.0, 0.0, 0.01688867539122005, 0.016673590915385686, 0.01581325301204819, 0.015422190328712972], [0.0, 0.0, 0.0, 0.0, 0.002186947391688771, 0.0, 0.0, 0.01040657093790383, 0.0, 0.0, 0.0, 0.0, 0.0, 0.0, 0.002186947391688771, 0.002015293435013263, 0.0, 0.0017545313881520777, 0.0017545313881520777, 0.0017545313881520777, 0.0, 0.0, 0.0, 0.00376982482316534, 0.003712606837606838, 0.0034837348953728263, 0.003379702194357367], [0.0, 0.0, 0.0, 0.0, 0.0021396675762838007, 0.0, 0.0, 0.008976903357950247, 0.0, 0.0, 0.0, 0.0, 0.0, 0.0, 0.009106507897130573, 0.008189138344496817, 0.0, 0.012775986107665591, 0.012775986107665591, 0.012775986107665591, 0.0, 0.0, 0.0, 0.012897440668155132, 0.012713966757628382, 0.011980071115521377, 0.01164648218729092], [0.0, 0.0, 0.0, 0.0, 0.0022614942528735634, 0.0, 0.0, 0.01696507515473033, 0.0, 0.0, 0.0, 0.0, 0.0, 0.0, 0.006410919540229886, 0.005951867816091954, 0.0, 0.008060344827586207, 0.008060344827586207, 0.008060344827586207, 0.0, 0.0, 0.0, 0.011894755747126437, 0.011767241379310346, 0.011257183908045977, 0.01102533960292581], [0.0, 0.0, 0.0, 0.0, 0.002225871191388433, 0.0, 0.0, 0.0035226586950724884, 0.0, 0.0, 0.0, 0.0, 0.0, 0.0, 0.0018609742747673784, 0.0016990512680167852, 0.0, 0.0021437693851486957, 0.0021437693851486957, 0.0021437693851486957, 0.0, 0.0, 0.0, 0.006676473271300858, 0.006595511767925562, 0.0062716657544243755, 0.006124463021014746], [0.0, 0.0, 0.0, 0.0, 0.0021906410811330735, 0.0, 0.0, 0.0025480098701856023, 0.0, 0.0, 0.0, 0.0, 0.0, 0.0, 0.0016495936132352234, 0.0014788630789207904, 0.0, 0.0017914682825951043, 0.0017914682825951043, 0.0017914682825951043, 0.0, 0.0, 0.0, 0.008704852594623192, 0.008591032238413569, 0.008135750813575081, 0.00792880471137577], [0.0, 0.0, 0.0, 0.0, 0.0022154245457916204, 0.0, 0.0, 0.008039559624654174, 0.0, 0.0, 0.0, 0.0, 0.0, 0.0, 0.006646273637374862, 0.006152669632925473, 0.0, 0.00778642936596218, 0.00778642936596218, 0.00778642936596218, 0.0, 0.0, 0.0, 0.011476872450871338, 0.011339760227413176, 0.010791311333580522, 0.010542016381838406], [0.0, 0.0, 0.0, 0.0, 0.002162681725339421, 0.0, 0.0, 0.01574567848747832, 0.0, 0.0, 0.0, 0.0, 0.0, 0.0, 0.0058072009291521495, 0.00527403980936361, 0.0, 0.007259001161440185, 0.007259001161440185, 0.007259001161440185, 0.0, 0.0, 0.0, 0.00835536064720253, 0.008236880398360635, 0.007762959402993045, 0.007547540768735051], [0.0, 0.0, 0.0, 0.0, 0.0, 0.0, 0.0, 0.013516938022781337, 0.0, 0.0, 0.0, 0.0, 0.0, 0.0, 0.006571923243399221, 0.006059731640455923, 0.0, 0.008620689655172414, 0.008620689655172414, 0.008620689655172414, 0.0, 0.0, 0.0, 0.014680421295628335, 0.014509690761313906, 0.013826768624056173, 0.013516349470757206], [0.0, 0.0, 0.0, 0.0, 0.0, 0.0, 0.0, 0.01733005366726297, 0.0, 0.0, 0.0, 0.0, 0.0, 0.0, 0.002280473135525261, 0.0021322006148088747, 0.0, 0.002689788826516974, 0.002689788826516974, 0.002689788826516974, 0.0, 0.0, 0.0, 0.004821989441325849, 0.0047725652677537206, 0.004574868573465206, 0.004485006439697699], [0.0, 0.0, 0.0, 0.0, 0.006896551724137932, 0.0, 0.0, 0.013262599469496022, 0.0, 0.0, 0.0, 0.0, 0.0, 0.0, 0.009195402298850575, 0.008620689655172414, 0.0, 0.011494252873563218, 0.011494252873563218, 0.011494252873563218, 0.0, 0.0, 0.0, 0.01257183908045977, 0.012452107279693488, 0.011973180076628353, 0.011755485893416929], [0.0, 0.0, 0.0, 0.0, 0.0, 0.0, 0.0, 0.01065744600227359, 0.0, 0.0, 0.0, 0.0, 0.0, 0.0, 0.007809934318555009, 0.00708128078817734, 0.0, 0.009954844006568144, 0.009954844006568144, 0.009954844006568144, 0.0, 0.0, 0.0, 0.012969519704433498, 0.012787356321839083, 0.012058702791461411, 0.011727496641289746], [0.0, 0.0, 0.0, 0.0, 0.004340071343638526, 0.0, 0.0, 0.006314979115216927, 0.0, 0.0, 0.0, 0.0, 0.0, 0.0, 0.005221957986523981, 0.004694312326595323, 0.0, 0.0060443915973047956, 0.0060443915973047956, 0.0060443915973047956, 0.0, 0.0, 0.0, 0.007159135949266746, 0.00704188135817149, 0.006572862993790462, 0.006359672828162722], [0.0, 0.0, 0.0, 0.0, 0.00436391973504773, 0.0, 0.0, 0.014528915464041121, 0.0, 0.0, 0.0, 0.0, 0.0, 0.0, 0.002181959867523865, 0.0020090590298071304, 0.0, 0.002289109682446912, 0.002289109682446912, 0.002289109682446912, 0.0, 0.0, 0.0, 0.00673947983635301, 0.0066530294174946426, 0.006307227742061172, 0.006150045162318687], [0.0, 0.0, 0.0, 0.0, 0.002151357949343912, 0.0, 0.0, 0.0026055726391399263, 0.0, 0.0, 0.0, 0.0, 0.0, 0.0, 0.0, 0.0, 0.0, 0.0, 0.0, 0.0, 0.0, 0.0, 0.0, 0.0009472586715491811, 0.000917166785338894, 0.0007967992404977453, 0.0007420867201154051], [0.0, 0.0, 0.0, 0.0, 0.006573636258793681, 0.0, 0.0, 0.0182379224588889, 0.0, 0.0, 0.0, 0.0, 0.0, 0.0, 0.006035443816553263, 0.005523680467458578, 0.0, 0.008082497212931996, 0.008082497212931996, 0.008082497212931996, 0.0, 0.0, 0.0, 0.01169727636181909, 0.011555119875959457, 0.01098649393252092, 0.01072802759459431], [0.0, 0.0, 0.0, 0.0, 0.002181959867523865, 0.0, 0.0, 0.005642224520073732, 0.0, 0.0, 0.0, 0.0, 0.0, 0.0, 0.0015975063315799732, 0.0014246054938632379, 0.0, 0.0017046561465030197, 0.0017046561465030197, 0.0017046561465030197, 0.0, 0.0, 0.0, 0.008596337424508086, 0.008481070199363595, 0.008020001298785636, 0.007810424525795655], [0.0, 0.0, 0.0, 0.0, 0.0022229204304453696, 0.0, 0.0, 0.004849861734631196, 0.0, 0.0, 0.0, 0.0, 0.0, 0.0, 0.0014636189877726285, 0.0013009582907862697, 0.0, 0.0017346110543816928, 0.0017346110543816928, 0.0017346110543816928, 0.0, 0.0, 0.0, 0.006261782263765611, 0.0061804519152724325, 0.005855130521299714, 0.0057072571604030245], [0.0, 0.0, 0.0, 0.0, 0.0021991070580412277, 0.0, 0.0, 0.008980570109096754, 0.0, 0.0, 0.0, 0.0, 0.0, 0.0, 0.008297710648807828, 0.00762325448845825, 0.0, 0.010995535290206136, 0.010995535290206136, 0.010995535290206136, 0.0, 0.0, 0.0, 0.01421345112567683, 0.01404483708558944, 0.013370380925239858, 0.013063809943262778], [0.0, 0.0, 0.0, 0.0, 0.0, 0.0, 0.0, 0.007603128144150737, 0.0, 0.0, 0.0, 0.0, 0.0, 0.0, 0.004340071343638526, 0.003988307570352755, 0.0, 0.0051030519223147055, 0.0051030519223147055, 0.0051030519223147055, 0.0, 0.0, 0.0, 0.00909135949266746, 0.008974104901572202, 0.008505086537191175, 0.008291896371563436], [0.0, 0.0, 0.0, 0.0, 0.0, 0.0, 0.0, 0.004726308174584038, 0.0, 0.0, 0.0, 0.0, 0.0, 0.0, 0.001755485893416928, 0.0013845350052246607, 0.0, 0.0032392894461859985, 0.0032392894461859985, 0.0032392894461859985, 0.0, 0.0, 0.0, 0.004721786833855799, 0.004629049111807733, 0.004258098223615466, 0.004089484183528071], [0.0, 0.0, 0.0, 0.0, 0.004356060606060606, 0.0, 0.0, 0.004142050478257375, 0.0, 0.0, 0.0, 0.0, 0.0, 0.0, 0.004356060606060606, 0.004008294148380356, 0.0, 0.005143025078369906, 0.005143025078369906, 0.005143025078369906, 0.0, 0.0, 0.0, 0.00671246408045977, 0.006625522466039708, 0.006277756008359456, 0.006119680345777524], [0.0, 0.0, 0.0, 0.0, 0.002197243919476726, 0.0, 0.0, 0.00735671263390829, 0.0, 0.0, 0.0, 0.0, 0.0, 0.0, 0.0016892106432971363, 0.0015201308185686163, 0.0, 0.0018574966660316252, 0.0018574966660316252, 0.0018574966660316252, 0.0, 0.0, 0.0, 0.0038856607607798315, 0.003829300819203658, 0.003603861052898965, 0.003501388431851378], [0.0, 0.0, 0.0, 0.0, 0.00213166144200627, 0.0, 0.0, 0.003544731130938028, 0.0, 0.0, 0.0, 0.0, 0.0, 0.0, 0.0004597701149425288, 0.000274294670846395, 0.0, 0.00036572622779519344, 0.00036572622779519344, 0.00036572622779519344, 0.0, 0.0, 0.0, 0.00713166144200627, 0.007008011145942181, 0.006513409961685825, 0.0062885912415693], [0.0, 0.0, 0.0, 0.0, 0.004356060606060606, 0.0, 0.0, 0.007938720761996625, 0.0, 0.0, 0.0, 0.0, 0.0, 0.0, 0.008108019853709509, 0.007412486938349007, 0.0, 0.010286050156739812, 0.010286050156739812, 0.010286050156739812, 0.0, 0.0, 0.0, 0.01830263845350052, 0.01807079414838036, 0.017143416927899686, 0.016721881827681202], [0.0, 0.0, 0.0, 0.0, 0.0021361307298158154, 0.0, 0.0, 0.00929979866415263, 0.0, 0.0, 0.0, 0.0, 0.0, 0.0, 0.0, 0.0, 0.0, 0.0, 0.0, 0.0, 0.0, 0.0, 0.0, 0.0, 0.0, 0.0, 0.0], [0.0, 0.0, 0.0, 0.0, 0.0044343779852701, 0.0, 0.0, 0.013996842576855519, 0.0, 0.0, 0.0, 0.0, 0.0, 0.0, 0.01108594496317525, 0.010265477180980555, 0.0, 0.014367816091954023, 0.014367816091954023, 0.014367816091954023, 0.0, 0.0, 0.0, 0.014779975963760749, 0.01461588240732181, 0.013959508181566053, 0.013661156260767983], [0.0, 0.0, 0.0, 0.0, 0.0, 0.0, 0.0, 0.007311127225540523, 0.0, 0.0, 0.0, 0.0, 0.0, 0.0, 0.003483420160423386, 0.0031164723393698837, 0.0, 0.004951211444637393, 0.004951211444637393, 0.004951211444637393, 0.0, 0.0, 0.0, 0.004033841892003638, 0.003972683921828055, 0.0037280520411257204, 0.0036168557317155688], [0.0, 0.0, 0.0, 0.0, 0.0, 0.0, 0.0, 0.001562039493073976, 0.0, 0.0, 0.0, 0.0, 0.0, 0.0, 0.0016666666666666668, 0.0014966475095785441, 0.0, 0.002346743295019157, 0.002346743295019157, 0.002346743295019157, 0.0, 0.0, 0.0, 0.006818726053639847, 0.0067337164750957855, 0.006393678160919541, 0.006239115290839429], [0.0, 0.0, 0.0, 0.0, 0.00215769308328292, 0.0, 0.0, 0.005436890191881118, 0.0, 0.0, 0.0, 0.0, 0.0, 0.0, 0.0014519056261343016, 0.0012729380923573303, 0.0, 0.0014619883040935674, 0.0014619883040935674, 0.0014619883040935674, 0.0, 0.0, 0.0, 0.005866858237547894, 0.005777374470659408, 0.005419439403105465, 0.0052567416451264], [0.0, 0.0, 0.0, 0.0, 0.0, 0.0, 0.0, 0.0015644384128746598, 0.0, 0.0, 0.0, 0.0, 0.0, 0.0, 0.002240933796667558, 0.0020827764412367457, 0.0, 0.0028735632183908046, 0.0028735632183908046, 0.0028735632183908046, 0.0, 0.0, 0.0, 0.002478169829813775, 0.0024518102705753065, 0.0023463720336214322, 0.002298445562278762], [0.0, 0.0, 0.0, 0.0, 0.00431538616656584, 0.0, 0.0, 0.005436890191881118, 0.0, 0.0, 0.0, 0.0, 0.0, 0.0, 0.005767291792700142, 0.005230389191369228, 0.0, 0.007209114740875176, 0.007209114740875176, 0.007209114740875176, 0.0, 0.0, 0.0, 0.008293002621496268, 0.008173690932311623, 0.007696444175573033, 0.007479513831600947], [0.0, 0.0, 0.0, 0.0, 0.0, 0.0, 0.0, 0.010689517020335987, 0.0, 0.0, 0.0, 0.0, 0.0, 0.0, 0.006707974137931036, 0.00622979525862069, 0.0, 0.008620689655172414, 0.008620689655172414, 0.008620689655172414, 0.0, 0.0, 0.0, 0.009900323275862068, 0.009794061302681994, 0.009369013409961687, 0.009175809822361547], [0.0, 0.0, 0.0, 0.0, 0.008590011044299914, 0.0, 0.0, 0.007386465540840312, 0.0, 0.0, 0.0, 0.0, 0.0, 0.0, 0.0, 0.0, 0.0, 0.0, 0.0, 0.0, 0.0, 0.0, 0.0, 0.0048395508651368265, 0.004779045827027175, 0.0045370256745885665, 0.0044270165143891985], [0.0, 0.0, 0.0, 0.0, 0.002214242968282466, 0.0, 0.0, 0.008028198302450763, 0.0, 0.0, 0.0, 0.0, 0.0, 0.0, 0.006642728904847398, 0.006148238717266143, 0.0, 0.008197651623021524, 0.008197651623021524, 0.008197651623021524, 0.0, 0.0, 0.0, 0.00942291421614148, 0.009313027507790091, 0.00887348067438453, 0.008673686659200186], [0.0, 0.0, 0.0, 0.0, 0.0, 0.0, 0.0, 0.008452696728558796, 0.0, 0.0, 0.0, 0.0, 0.0, 0.0, 0.0008505747126436783, 0.0006465517241379309, 0.0, 0.0, 0.0, 0.0, 0.0, 0.0, 0.0, 0.0011063218390804591, 0.0010383141762452105, 0.000766283524904215, 0.0006426332288401254], [0.0, 0.0, 0.0, 0.0, 0.004323710237904304, 0.0, 0.0, 0.007524468981966977, 0.0, 0.0, 0.0, 0.0, 0.0, 0.0, 0.003638732959101845, 0.003282878909382518, 0.0, 0.00506214915797915, 0.00506214915797915, 0.00506214915797915, 0.0, 0.0, 0.0, 0.00660125968992248, 0.006512296177492649, 0.006156442127773323, 0.005994690286991811], [0.0, 0.0, 0.0, 0.0, 0.002197243919476726, 0.0, 0.0, 0.005771551113521013, 0.0, 0.0, 0.0, 0.0, 0.0, 0.0, 0.0016892106432971363, 0.0015201308185686163, 0.0, 0.0018574966660316252, 0.0018574966660316252, 0.0018574966660316252, 0.0, 0.0, 0.0, 0.0014347971042103257, 0.0014066171334222392, 0.001293897250269893, 0.0012426609397460991], [0.0, 0.0, 0.0, 0.0, 0.0, 0.0, 0.0, 0.011052166224580018, 0.0, 0.0, 0.0, 0.0, 0.0, 0.0, 0.004597701149425287, 0.004310344827586207, 0.0, 0.005747126436781609, 0.005747126436781609, 0.005747126436781609, 0.0, 0.0, 0.0, 0.007543103448275862, 0.007471264367816092, 0.007183908045977011, 0.007053291536050157], [0.0, 0.0, 0.0, 0.0, 0.002186617129145865, 0.0, 0.0, 0.008159996665743793, 0.0, 0.0, 0.0, 0.0, 0.0, 0.0, 0.008185301288749565, 0.007498355199504625, 0.0, 0.01037191841789543, 0.01037191841789543, 0.01037191841789543, 0.0, 0.0, 0.0, 0.011098775107395797, 0.010955661338803104, 0.010383206264432319, 0.010122999412445599], [0.0, 0.0, 0.0, 0.0, 0.004398214116082455, 0.0, 0.0, 0.0015966269884765184, 0.0, 0.0, 0.0, 0.0, 0.0, 0.0, 0.0021991070580412277, 0.002030493017953833, 0.0, 0.002374845635033723, 0.002374845635033723, 0.002374845635033723, 0.0, 0.0, 0.0, 0.011761423007504513, 0.011620911307431685, 0.01105886450714037, 0.010803388688826134], [0.0, 0.0, 0.0, 0.0, 0.006545879602571597, 0.0, 0.0, 0.003888863912242055, 0.0, 0.0, 0.0, 0.0, 0.0, 0.0, 0.0026105591272160534, 0.002264757451782583, 0.0, 0.002240405221118255, 0.002240405221118255, 0.002240405221118255, 0.0, 0.0, 0.0, 0.003817212156633548, 0.0037307617377751808, 0.003384960062341711, 0.003227777482599225], [0.0, 0.0, 0.0, 0.0, 0.0021500774435477296, 0.0, 0.0, 0.005372450163352586, 0.0, 0.0, 0.0, 0.0, 0.0, 0.0, 0.00570636667481862, 0.005163752343686313, 0.0, 0.007132958343523275, 0.007132958343523275, 0.007132958343523275, 0.0, 0.0, 0.0, 0.01546196095214804, 0.015250944267818813, 0.01440687753050189, 0.014023210831721472], [0.0, 0.0, 0.0, 0.0, 0.0020574712643678162, 0.0, 0.0, 0.001693191865605658, 0.0, 0.0, 0.0, 0.0, 0.0, 0.0, 0.0004942528735632176, 8.620689655172358e-05, 0.0, 0.0, 0.0, 0.0, 0.0, 0.0, 0.0, 0.003419540229885057, 0.003283524904214559, 0.0027394636015325665, 0.00249216300940439], [0.0, 0.0, 0.0, 0.0, 0.0, 0.0, 0.0, 0.005004873000562657, 0.0, 0.0, 0.0, 0.0, 0.0, 0.0, 0.002178030303030303, 0.002004147074190178, 0.0, 0.0028735632183908046, 0.0028735632183908046, 0.0028735632183908046, 0.0, 0.0, 0.0, 0.007316565438871474, 0.007229623824451411, 0.00688185736677116, 0.0067237817041892285], [0.0, 0.0, 0.0, 0.0, 0.0021934865900383143, 0.0, 0.0, 0.011479516651930446, 0.0, 0.0, 0.0, 0.0, 0.0, 0.0, 0.010440613026819923, 0.00959051724137931, 0.0, 0.013314176245210727, 0.013314176245210727, 0.013314176245210727, 0.0, 0.0, 0.0, 0.01853448275862069, 0.018307790549169867, 0.017401021711366538, 0.016988854057819577], [0.0, 0.0, 0.0, 0.0, 0.0, 0.0, 0.0, 0.0023297464030222655, 0.0, 0.0, 0.0, 0.0, 0.0, 0.0, 0.0009698275862068968, 0.0007959443573667713, 0.0, 0.0, 0.0, 0.0, 0.0, 0.0, 0.0, 0.0012531021421107633, 0.0011951410658307213, 0.0009632967607105544, 0.0008579129856559332], [0.0, 0.0, 0.0, 0.0, 0.006677613574165298, 0.0, 0.0, 0.014153790015858982, 0.0, 0.0, 0.0, 0.0, 0.0, 0.0, 0.010399562123700055, 0.00958994708994709, 0.0, 0.012908228425469804, 0.012908228425469804, 0.012908228425469804, 0.0, 0.0, 0.0, 0.023227969348659006, 0.02295809767074136, 0.021878610959070725, 0.02138793518103863], [0.0, 0.0, 0.0, 0.0, 0.004597701149425287, 0.0, 0.0, 0.008841732979664015, 0.0, 0.0, 0.0, 0.0, 0.0, 0.0, 0.0, 0.0, 0.0, 0.0, 0.0, 0.0, 0.0, 0.0, 0.0, 0.010057471264367816, 0.00996168582375479, 0.009578544061302683, 0.009404388714733543], [0.0, 0.0, 0.0, 0.0, 0.004381282162266147, 0.0, 0.0, 0.005174633475023029, 0.0, 0.0, 0.0, 0.0, 0.0, 0.0, 0.0, 0.0, 0.0, 0.0, 0.0, 0.0, 0.0, 0.0, 0.0, 0.0, 0.0, 0.0, 0.0], [0.0, 0.0, 0.0, 0.0, 0.0, 0.0, 0.0, 0.0068971113274910725, 0.0, 0.0, 0.0, 0.0, 0.0, 0.0, 0.004295795140404482, 0.003714717008584315, 0.0, 0.006620107667685144, 0.006620107667685144, 0.006620107667685144, 0.0, 0.0, 0.0, 0.012335406663756729, 0.01214171395315001, 0.011366943110723119, 0.011014774545983624], [0.0, 0.0, 0.0, 0.0, 0.004302715898687824, 0.0, 0.0, 0.007423534658810827, 0.0, 0.0, 0.0, 0.0, 0.0, 0.0, 0.004302715898687824, 0.003941613264164378, 0.0, 0.005747126436781609, 0.005747126436781609, 0.005747126436781609, 0.0, 0.0, 0.0, 0.00726655477570949, 0.00717627911707863, 0.006815176482555183, 0.006651038921408162], [0.0, 0.0, 0.0, 0.0, 0.004335202640894086, 0.0, 0.0, 0.003461737324044925, 0.0, 0.0, 0.0, 0.0, 0.0, 0.0, 0.004335202640894086, 0.0039822216919222055, 0.0, 0.003778387622797598, 0.003778387622797598, 0.003778387622797598, 0.0, 0.0, 0.0, 0.00532827228254385, 0.00524002704530088, 0.004887046096328999, 0.00472660021043269], [0.0, 0.0, 0.0, 0.0, 0.008433908045977013, 0.0, 0.0, 0.004068578691423519, 0.0, 0.0, 0.0, 0.0, 0.0, 0.0, 0.001156609195402299, 0.0009653376436781607, 0.0, 1.7959770114942146e-05, 1.7959770114942146e-05, 1.7959770114942146e-05, 0.0, 0.0, 0.0, 0.004330549568965517, 0.004234913793103448, 0.0038523706896551723, 0.0036784874608150474], [0.0, 0.0, 0.0, 0.0, 0.0, 0.0, 0.0, 0.008841732979664015, 0.0, 0.0, 0.0, 0.0, 0.0, 0.0, 0.0, 0.0, 0.0, 0.0, 0.0, 0.0, 0.0, 0.0, 0.0, 0.005028735632183908, 0.004980842911877395, 0.0047892720306513415, 0.004702194357366771], [0.0, 0.0, 0.0, 0.0, 0.004418604651162792, 0.0, 0.0, 0.006637468385664055, 0.0, 0.0, 0.0, 0.0, 0.0, 0.0, 0.005732424485431703, 0.005234228815824646, 0.0, 0.00727746591820369, 0.00727746591820369, 0.00727746591820369, 0.0, 0.0, 0.0, 0.00849037690457097, 0.008379666755769401, 0.00793682616056313, 0.007735534980923915], [0.0, 0.0, 0.0, 0.0, 0.0020574712643678162, 0.0, 0.0, 0.009902740937223696, 0.0, 0.0, 0.0, 0.0, 0.0, 0.0, 0.01028735632183908, 0.009267241379310344, 0.0, 0.014367816091954023, 0.014367816091954023, 0.014367816091954023, 0.0, 0.0, 0.0, 0.02127155172413793, 0.02096551724137932, 0.019741379310344826, 0.019184952978056426], [0.0, 0.0, 0.0, 0.0, 0.002191592226171037, 0.0, 0.0, 0.005187437350534076, 0.0, 0.0, 0.0, 0.0, 0.0, 0.0, 0.003846892709634041, 0.003505907213524157, 0.0, 0.004674542951365542, 0.004674542951365542, 0.004674542951365542, 0.0, 0.0, 0.0, 0.008716741907597733, 0.008603080075561105, 0.008148432747414594, 0.007941774870984361], [0.0, 0.0, 0.0, 0.0, 0.002108477011494253, 0.0, 0.0, 0.002164843059239612, 0.0, 0.0, 0.0, 0.0, 0.0, 0.0, 0.00040948275862068983, 2.6939655172414176e-05, 0.0, 0.0019396551724137933, 0.0019396551724137933, 0.0019396551724137933, 0.0, 0.0, 0.0, 0.005774066091954024, 0.0056465517241379316, 0.005136494252873563, 0.004904649947753397], [0.0, 0.0, 0.0, 0.0, 0.002166990098024581, 0.0, 0.0, 0.004196952472814542, 0.0, 0.0, 0.0, 0.0, 0.0, 0.0, 0.0008483853311439517, 0.0006717420510523958, 0.0, 0.0008956560680698612, 0.0008956560680698612, 0.0008956560680698612, 0.0, 0.0, 0.0, 0.002886002886002886, 0.0028271217926390344, 0.002591597419183627, 0.0024845408857948046], [0.0, 0.0, 0.0, 0.0, 0.0021896872792653956, 0.0, 0.0, 0.007792085908055856, 0.0, 0.0, 0.0, 0.0, 0.0, 0.0, 0.0038335580812945483, 0.0034916201117318434, 0.0, 0.004655493482309125, 0.004655493482309125, 0.004655493482309125, 0.0, 0.0, 0.0, 0.011139070827714634, 0.010996596673730177, 0.010426700057792334, 0.010167656141456951], [0.0, 0.0, 0.0, 0.0, 0.0, 0.0, 0.0, 0.0035666651680678566, 0.0, 0.0, 0.0, 0.0, 0.0, 0.0, 0.0037794661991038384, 0.003433664523670368, 0.0, 0.0034093122930060394, 0.0034093122930060394, 0.0034093122930060394, 0.0, 0.0, 0.0, 0.004986119228521333, 0.004899668809662965, 0.004553867134229496, 0.004396684554487009], [0.0, 0.0, 0.0, 0.0, 0.0022988505747126436, 0.0, 0.0, 0.008841732979664015, 0.0, 0.0, 0.0, 0.0, 0.0, 0.0, 0.006896551724137932, 0.00646551724137931, 0.0, 0.008620689655172414, 0.008620689655172414, 0.008620689655172414, 0.0, 0.0, 0.0, 0.010057471264367816, 0.00996168582375479, 0.009578544061302683, 0.009404388714733543], [0.0, 0.0, 0.0, 0.0, 0.006639883941524385, 0.0, 0.0, 0.014782004068914015, 0.0, 0.0, 0.0, 0.0, 0.0, 0.0, 0.006639883941524385, 0.006144682513112376, 0.0, 0.008192910017483169, 0.008192910017483169, 0.008192910017483169, 0.0, 0.0, 0.0, 0.006954906446453149, 0.006872372875051148, 0.006542238589443142, 0.006392177550530413], [0.0, 0.0, 0.0, 0.0, 0.0, 0.0, 0.0, 0.009901337487544385, 0.0, 0.0, 0.0, 0.0, 0.0, 0.0, 0.0, 0.0, 0.0, 0.0, 0.0, 0.0, 0.0, 0.0, 0.0, 0.0, 0.0, 0.0, 0.0], [0.0, 0.0, 0.0, 0.0, 0.0, 0.0, 0.0, 0.006197399875560796, 0.0, 0.0, 0.0, 0.0, 0.0, 0.0, 0.005449127288207749, 0.004882396764580672, 0.0, 0.006811409110259684, 0.006811409110259684, 0.006811409110259684, 0.0, 0.0, 0.0, 0.012598446147296723, 0.012409535972754368, 0.011653895274584929, 0.01131042222996246], [0.0, 0.0, 0.0, 0.0, 0.004381282162266147, 0.0, 0.0, 0.0030890573380834524, 0.0, 0.0, 0.0, 0.0, 0.0, 0.0, 0.0, 0.0, 0.0, 0.0, 0.0, 0.0, 0.0, 0.0, 0.0, 0.006799163179916318, 0.006713797912759102, 0.0063723368441302355, 0.006217127267480752], [0.0, 0.0, 0.0, 0.0, 0.00215769308328292, 0.0, 0.0, 0.00402531527758388, 0.0, 0.0, 0.0, 0.0, 0.0, 0.0, 0.0014519056261343014, 0.00127293809235733, 0.0, 0.0014619883040935674, 0.0014619883040935674, 0.0014619883040935674, 0.0, 0.0, 0.0, 0.005866858237547892, 0.005777374470659407, 0.005419439403105465, 0.0052567416451264], [0.0, 0.0, 0.0, 0.0, 0.0021534820824881677, 0.0, 0.0, 0.011529359754511885, 0.0, 0.0, 0.0, 0.0, 0.0, 0.0, 0.005733603786342124, 0.005193542934415146, 0.0, 0.007893847194050034, 0.007893847194050034, 0.007893847194050034, 0.0, 0.0, 0.0, 0.008967207572684247, 0.008847194050033808, 0.00836713995943205, 0.00814893355461307], [0.0, 0.0, 0.0, 0.0, 0.0020574712643678162, 0.0, 0.0, 0.011109637488947834, 0.0, 0.0, 0.0, 0.0, 0.0, 0.0, 0.005816091954022989, 0.004999999999999999, 0.0, 0.007873563218390804, 0.007873563218390804, 0.007873563218390804, 0.0, 0.0, 0.0, 0.010560344827586207, 0.010356321839080463, 0.009540229885057473, 0.009169278996865204], [0.0, 0.0, 0.0, 0.0, 0.00447198275862069, 0.0, 0.0, 0.0079230216622458, 0.0, 0.0, 0.0, 0.0, 0.0, 0.0, 0.0019216954022988509, 0.0017623024425287355, 0.0, 0.0016163793103448276, 0.0016163793103448276, 0.0016163793103448276, 0.0, 0.0, 0.0, 0.006168058548850575, 0.006088362068965517, 0.0057695761494252875, 0.005624673458725183], [0.0, 0.0, 0.0, 0.0, 0.0, 0.0, 0.0, 0.00130939318724944, 0.0, 0.0, 0.0, 0.0, 0.0, 0.0, 0.0018141531643816647, 0.001650279278031667, 0.0, 0.0016618196925633569, 0.0016618196925633569, 0.0016618196925633569, 0.0, 0.0, 0.0, 0.003716013479204173, 0.0036613888504208407, 0.003442890335287511, 0.003343572828408724], [0.0, 0.0, 0.0, 0.0, 0.00215769308328292, 0.0, 0.0, 0.00882622116741899, 0.0, 0.0, 0.0, 0.0, 0.0, 0.0, 0.0029038112522686028, 0.0025458761847146605, 0.0, 0.004335551522484372, 0.004335551522484372, 0.004335551522484372, 0.0, 0.0, 0.0, 0.010719147005444647, 0.010570007393963838, 0.0099734489480406, 0.009702286018075492], [0.0, 0.0, 0.0, 0.0, 0.004197584751927834, 0.0, 0.0, 0.008897693314978344, 0.0, 0.0, 0.0, 0.0, 0.0, 0.0, 0.006296377127891752, 0.005715298996071584, 0.0, 0.006620107667685144, 0.006620107667685144, 0.006620107667685144, 0.0, 0.0, 0.0, 0.007556743780008729, 0.007427615306270915, 0.006911101411319657, 0.006676322368159994], [0.0, 0.0, 0.0, 0.0, 0.0, 0.0, 0.0, 0.004025217514061328, 0.0, 0.0, 0.0, 0.0, 0.0, 0.0, 0.001076982517144789, 0.0009055346276441611, 0.0, 0.0017627740751473004, 0.0017627740751473004, 0.0017627740751473004, 0.0, 0.0, 0.0, 0.0037790978460349655, 0.0037219485495347568, 0.0034933513635339196, 0.0033894435517153577], [0.0, 0.0, 0.0, 0.0, 0.0, 0.0, 0.0, 0.00915043141559194, 0.0, 0.0, 0.0, 0.0, 0.0, 0.0, 0.0036959968291716216, 0.00334423305588585, 0.0, 0.0051030519223147055, 0.0051030519223147055, 0.0051030519223147055, 0.0, 0.0, 0.0, 0.013959076496234641, 0.013783194609591758, 0.013079667063020215, 0.012759881814578605], [0.0, 0.0, 0.0, 0.0, 0.002210843534149399, 0.0, 0.0, 0.007555476232970433, 0.0, 0.0, 0.0, 0.0, 0.0, 0.0, 0.004421687068298798, 0.004090327226178094, 0.0, 0.005747126436781609, 0.005747126436781609, 0.005747126436781609, 0.0, 0.0, 0.0, 0.01229681707869963, 0.012158750477816005, 0.0116064840742815, 0.011355453890856723], [0.0, 0.0, 0.0, 0.0, 0.002184296365330848, 0.0, 0.0, 0.007740250197146748, 0.0, 0.0, 0.0, 0.0, 0.0, 0.0, 0.006552889095992545, 0.006035938956197576, 0.0, 0.008620689655172414, 0.008620689655172414, 0.008620689655172414, 0.0, 0.0, 0.0, 0.012213857176141658, 0.012070259915087504, 0.011495870870870872, 0.011234784941681493], [0.0, 0.0, 0.0, 0.0, 0.0021179225202213707, 0.0, 0.0, 0.002386449225529685, 0.0, 0.0, 0.0, 0.0, 0.0, 0.0, 0.00030864197530864164, 0.0001197318007662831, 0.0, 0.0001596424010217108, 0.0001596424010217108, 0.0001596424010217108, 0.0, 0.0, 0.0, 0.002088654746700723, 0.002025684688519937, 0.0017738044557967926, 0.0016593134409226362], [0.0, 0.0, 0.0, 0.0, 0.002181959867523865, 0.0, 0.0, 0.005964423264247928, 0.0, 0.0, 0.0, 0.0, 0.0, 0.0, 0.005961426066627704, 0.005442723553477499, 0.0, 0.008036236119228522, 0.008036236119228522, 0.008036236119228522, 0.0, 0.0, 0.0, 0.009180790960451978, 0.009065523735307487, 0.008604454834729528, 0.008394878061739547], [0.0, 0.0, 0.0, 0.0, 0.002225871191388433, 0.0, 0.0, 0.00953644057092333, 0.0, 0.0, 0.0, 0.0, 0.0, 0.0, 0.005947819740923191, 0.00546205072067141, 0.0, 0.00752599890530925, 0.00752599890530925, 0.00752599890530925, 0.0, 0.0, 0.0, 0.016186599160737093, 0.01599768898619474, 0.015242048288025297, 0.014898575243402832], [0.0, 0.0, 0.0, 0.0, 0.0, 0.0, 0.0, 0.002751045717261596, 0.0, 0.0, 0.0, 0.0, 0.0, 0.0, 0.004073722906998021, 0.0037489395678427066, 0.0, 0.005372856263619275, 0.005372856263619275, 0.005372856263619275, 0.0, 0.0, 0.0, 0.009496066004624316, 0.009387804891572545, 0.00895476043936546, 0.008757922051998603], [0.0, 0.0, 0.0, 0.0, 0.002218944003933862, 0.0, 0.0, 0.016146801136659148, 0.0, 0.0, 0.0, 0.0, 0.0, 0.0, 0.0014198782961460446, 0.0012562234925318088, 0.0, 0.002074497510602987, 0.002074497510602987, 0.002074497510602987, 0.0, 0.0, 0.0, 0.004129786710922613, 0.0040752351097178684, 0.0038570287048988877, 0.0037578439754357147], [0.0, 0.0, 0.0, 0.0, 0.008579638752052546, 0.0, 0.0, 0.008131236579512442, 0.0, 0.0, 0.0, 0.0, 0.0, 0.0, 0.0021449096880131364, 0.0019627463054187194, 0.0, 0.0021038587848932677, 0.0021038587848932677, 0.0021038587848932677, 0.0, 0.0, 0.0, 0.004066605090311987, 0.004005883962780514, 0.003762999452654625, 0.003652597402597403], [0.0, 0.0, 0.0, 0.0, 0.0022002200220022005, 0.0, 0.0, 0.0017274937042775897, 0.0, 0.0, 0.0, 0.0, 0.0, 0.0, 0.0017070672584499832, 0.0015387314593528318, 0.0, 0.0023804104548385873, 0.0023804104548385873, 0.0023804104548385873, 0.0, 0.0, 0.0, 0.006865018398391563, 0.0067808504988429875, 0.006444178900648685, 0.006291146356014912]], "bootstrap_rate_of_adaptation": [9.12961737067186e-05, 0.00010456281354587298, 0.00013355836000326948, 0.0003794059962219384, 0.00019520691911695392, 0.00010833323354615112, 0.00017590085052995166, 0.00033051427215148864, 0.00016133514837495612, 0.0002079712922236897, 0.00022076703228682723, 0.0004133442626061294, 0.0002545520027681048, 0.000150845287700476, 0.0003370783115547878, 0.00042719991703403455, 5.695617410080233e-05, 0.00032705888886986625, 0.00026042253899377323, 0.00014659592447317102, 0.00019401219671011228, 0.00027367890261061675, 0.00017545860709058898, 0.00034577630019931707, 7.678562231500983e-05, 0.00028689433746099984, 0.00031835888597521136, 0.0001586427744435113, 0.00010863724321142582, 4.4593986650846505e-06, 0.000233807354321602, 0.00018207681025522314, 0.0001307184027555928, 0.00035082772144424886, 0.00021416271362485596, 0.00010937414411844648, 0.00015191592752618495, 6.89774805051058e-05, 0.00014538392687708776, 0.0004351890106246566, -3.4906947134010734e-05, 0.0003588130638423158, 9.667837883844241e-05, 0.00016514737141050834, 0.00011771523910210973, 6.778495463266933e-05, 0.0001943594954861054, 0.00024364769134786537, 5.680526885026606e-05, 0.0002284289711935695, -2.917551875329287e-06, 0.00013918218495295037, 1.6596705405328017e-05, 0.00017397523801638748, 0.0002769035601352026, 0.00026253283252013687, 5.932521469039829e-05, 0.0003683889563470837, 5.836776531015764e-05, 0.00016990130495499157, 0.0004550683584546167, 1.884868967358454e-05, 0.0005374158133907951, 0.00019167054655652886, -3.211125814437408e-05, 0.0002959164224476868, 0.00015898257100726648, 0.00011345998019792344, 5.171580396786368e-05, 9.241300222207365e-05, 0.00019636617479140128, 0.000525011400062247, 0.00020139404553406017, 0.00012424917932194404, 4.884694036409278e-05, 0.0002500485584434636, 0.00012040822549753201, 0.00024442143385391735, 0.00013426575280484947, -2.8126437966632763e-05, 0.00030560764991361815, 0.0001310297993766607, 0.00012172505841310488, 0.00020534889015902884, 0.00023835659865768468, 0.00011031441719140787, 8.993819934732491e-05, 0.00023493400485724428, 0.00016340148862127373, 8.40617739991997e-05, 0.0003225363362474516, 0.00028449958186984285, 0.00029615591470332023, 3.085815764332792e-05, 0.00022731574348624763, 0.00037757777843478086, 0.00023983740300187616, 5.1073150592835386e-05, 4.6668048630630136e-05, 0.0001572912631518554]}
