# Supplementary material for: A Bayesian approach to infer recombination patterns in coronaviruses
Source: Nat Commun. 2022 Jul 20;13:4186. doi: 10.1038/s41467-022-31749-8 (PMC9297283; doi:10.1038/s41467-022-31749-8)
Supplement: Supplementary file 6 — Source Data [file 41467_2022_31749_MOESM6_ESM.zip › Source_Figure3/nl63_subunits.log]

Sample	posterior	likelihood	coalDensity	network.height	network.totalLength	network.recombinationNodeCount	recombinationRate	relativeRecombinationRate1	relativeRecombinationRate2	popSize	mut1	rateAC	rateAG	rateAT	rateCG	rateGT	gam1	freq11	freq12	freq13	freq14
0	-12033.209203666629	-8394.76896977657	-3624.1327100985854	712.7067421913907	3578.9773833738627	198	6.39682144298883E-5	-0.9051247363898867	-0.01950006456367462	37.304762639334356	1.876406155014221E-4	0.07880940788891345	0.44392698805454367	0.04465214392143657	0.12219365710645928	0.0703619445421445	0.09422397890166107	0.27021999644471895	0.17083160145495924	0.17616302460268934	0.38278537749763203
50000	-10352.757203018069	-8363.17330563837	-1979.4913468374368	323.02247713950857	1734.5770408005064	94	1.9760649615702445E-5	-0.19059126046611038	0.6031850987426528	37.75981822392104	2.4033296943828315E-4	0.100215030092601	0.3156025135863616	0.03543312846971118	0.11521781198950176	0.1246990985319942	0.0038823695946153987	0.26975456185267516	0.16804352124078675	0.18988322138043637	0.37231869552610175
100000	-11456.232836117179	-8364.769699375034	-3082.464154952335	604.358132396218	3177.7179967233556	161	1.3298495838117305E-5	0.831777555181378	0.9599146119648189	40.980360395090024	2.50462882232293E-4	0.0770033611741308	0.3272756363705674	0.02909213838478656	0.1114380018725238	0.07239866347037888	0.15387244143454737	0.2532441197400259	0.17107898283992343	0.19009789534434526	0.3855790020757045
150000	-10204.627498656484	-8352.023544803009	-1843.0441853531033	289.09552069106263	1566.1136297622838	84	2.8222628512235446E-5	-0.0989395809235245	-0.0438524352683658	43.77776024352213	2.5266222740682423E-4	0.10739705731400341	0.34899964911372106	0.029734316921290638	0.0600137196902897	0.09685999597395398	0.15017137741073616	0.2681572232163004	0.16816808273220862	0.18309586072290787	0.38057883332858217
200000	-9963.293108487596	-8423.277282259043	-1528.4457313660564	371.52868837259734	1512.6928827671013	65	3.621831937969385E-5	-1.12298759956899	-0.2834981591765091	42.34389020850417	2.599784666252688E-4	0.09004591803664895	0.49443945490539737	0.03886588354016518	0.11706733954816145	0.11298353333930625	0.10269119997277155	0.26227093244823346	0.17263004252618414	0.17361002307107695	0.3914890019545049
250000	-10557.31568411275	-8387.680973368962	-2160.250003108991	377.4686196152554	1874.2287730395367	105	8.977356824751962E-6	1.2004265666101783	1.4382769775078743	33.744845679506795	2.5942533527338905E-4	0.09126909302850153	0.35672846244161244	0.0432488775854541	0.09768733345698258	0.07856656991442307	0.150449641636578	0.24915229676395506	0.1646822449848767	0.18667198563018705	0.3994934726209805
300000	-10328.901338334435	-8379.638673275425	-1938.4679280330754	298.82047119030136	1609.318145538357	92	4.7646520403253135E-5	-1.0556919899673272	0.01739006061818746	37.64002661609839	2.4756301687776076E-4	0.0635329214193604	0.3472247981664336	0.02760104766343222	0.09741001334491291	0.08860595618655226	0.14565805690923161	0.2586341682537473	0.1663277665001106	0.18338947718857032	0.3916485880575712
350000	-11218.407201144011	-8376.303770956732	-2830.5387186834832	615.377169077516	2731.8938396170265	148	1.254201315686415E-5	0.9999036224133733	1.238242567295202	41.91803251538187	2.566750305864873E-4	0.17267492920892952	0.42198109274828655	0.055155683661461376	0.17484582433422594	0.09632163517514306	0.17280234303775693	0.2425858234257641	0.17278660769850454	0.18789719588582818	0.3967303729899026
400000	-10275.09067207366	-8394.082338399812	-1871.0497514353397	297.0497909873554	1466.2137484608725	88	3.424301656430065E-5	-0.24551358336546414	-0.051735104163711354	36.202005439414776	2.6510195581012393E-4	0.11710733813625511	0.38138812016994683	0.04543958913840262	0.07097528309610614	0.09132140957100351	0.09265794435390792	0.2645637379176189	0.16824812364073596	0.18153484104103468	0.3856532974006117
450000	-10228.584455360902	-8374.215644733966	-1844.7333472880855	354.51834006053394	1724.259075564326	84	7.056117110620278E-6	0.9332998813268611	1.170992219377043	41.54443915550356	2.296276806164643E-4	0.12055906473760776	0.46622321632442476	0.03412307897284934	0.06819203511276442	0.09299477379079851	0.11545693754927673	0.25496501522521947	0.15935829346845048	0.18360697934812234	0.40206971195820884
500000	-11174.376124472283	-8363.412557718315	-2799.7065045321037	682.1753583040187	3164.63855806158	144	1.986240224510444E-5	-0.07777744893890282	0.8733646329466458	43.97156364079162	2.1750712052388872E-4	0.09150559803930639	0.3172443868767203	0.033766385660825814	0.15768778047001344	0.09262053857698252	0.10832557627532506	0.26009344123212014	0.1752302992075472	0.17417438480354722	0.3905018747567854
550000	-10008.09856177491	-8353.216300477732	-1644.3324144688522	264.6337723365383	1504.480904329117	72	1.0610644583731468E-5	0.7591820135645065	1.0792833500280419	39.532319654273174	2.1164457214596302E-4	0.10435899999469836	0.41765981646358774	0.04352090392868934	0.060999743513857646	0.09282542021719284	0.12450008537888244	0.2622714983473158	0.17270383516424506	0.17272912651570715	0.39229553997273114
600000	-10136.855305945171	-8382.002949033418	-1744.9953957278742	332.1594000829842	1538.9678598995238	80	3.31917345980323E-5	-0.5826633700857095	0.19032867726436462	35.59764030399622	2.6254493049932605E-4	0.09824633233572724	0.33613951993922936	0.040018385148108265	0.08394236017215795	0.08640019847510294	0.1415458420493241	0.25983278123158887	0.15316850821828376	0.17937650657931833	0.40762220397080823
650000	-11510.631832009767	-8347.747059346448	-3153.26027715661	629.8823982693597	3020.837850788824	171	2.980186764866848E-5	0.16012225977435535	0.3356573670917272	36.17956111494661	2.8998400158214405E-4	0.11801496356839349	0.3606964105532149	0.03491393872554363	0.12315501048001752	0.11360997132342433	0.175128040022979	0.25789025973781127	0.1741109091162934	0.17724572142294362	0.39075310972295096
700000	-10821.587076748052	-8354.098443110204	-2457.7464461569257	634.207594191321	2803.1613850050535	121	1.8670028093689504E-5	-0.23878569880108336	0.17478278878122133	39.62325165102427	2.244022045337239E-4	0.08771243977082692	0.30672678342320464	0.029647927702832484	0.09748785148552279	0.08869127220884042	0.11529109384122209	0.2721188078422143	0.17372189660138923	0.17817524952473335	0.37598404603166424
750000	-11299.37193669559	-8379.564755372794	-2907.5544885990876	532.5913241426126	2746.70483138228	154	4.014431298959927E-5	-1.0110511835891178	0.2630970643305054	36.78173453221678	2.2683473584861848E-4	0.0882035808199551	0.4254763751642799	0.03672790367428928	0.1107898674288396	0.10875251509971987	0.1383309677052346	0.25658286235000693	0.17402787383676066	0.1791919536141368	0.3901973101990949
800000	-10727.757093322358	-8386.744855681598	-2328.018300831797	496.37035050499316	2379.4071091352753	114	4.244368968620573E-5	-0.9714623464062835	-0.41396886909436403	41.829866576148994	2.22425655451502E-4	0.12603278431031023	0.46489010811120435	0.05956995144468084	0.11131017317466645	0.06218737516153023	0.10380268000585187	0.2506660947515393	0.17826756598887922	0.1888229429593127	0.38224339630026805
850000	-10677.113622800118	-8398.212687095289	-2266.9111907274105	521.1290259374241	2366.7683503453777	109	2.9096350361433615E-5	-0.09798395175669655	-0.3508644023418775	41.72866076137991	1.9542578577562802E-4	0.11130579627624868	0.3905715494953534	0.033831277203947734	0.07610890099618983	0.0773204772912727	0.14085344243812556	0.25803502252258176	0.16698599825871863	0.18822732784734242	0.38675165137135725
900000	-11479.714117438974	-8352.854078093727	-3115.2793835533103	464.33008990993886	2583.025637200552	166	1.897786773212293E-5	0.3289985520023193	0.786736957430509	38.122984761133566	2.2919271343306623E-4	0.11559545168818351	0.4147209389056636	0.07762050744799075	0.09685539801448488	0.11006938807914712	0.1388177248872341	0.25974303289807144	0.17589222797271192	0.17010804776955074	0.3942566913596652
950000	-10379.461112948624	-8407.601038573443	-1963.8821554061087	293.40337128616704	1482.0249156731363	95	2.0438575330435558E-5	0.5248162220509383	0.6068569873082428	35.325039035114486	2.9089712986755457E-4	0.05942873726652033	0.3981524868272278	0.03207314617802504	0.11146524317739993	0.07465757115081965	0.10609330558727778	0.2539822705415864	0.1726874398917154	0.18038066468053351	0.392949624886164
1000000	-10363.234583616872	-8382.71097089594	-1967.3207371022593	353.6783644151884	1921.1255736175965	91	3.754842072878396E-5	-0.6637537538585973	-0.3041036440851958	45.66690195587926	2.1854473582184135E-4	0.1073564910770732	0.535301094721171	0.037937050471618536	0.13247075258455734	0.12858486724017815	0.15075771973553218	0.2651653165972616	0.17046127037388908	0.17151147025881636	0.3928619427700332
1050000	-10882.311825930756	-8339.966315240074	-2534.637684940254	392.72868691803154	1934.5487580884176	133	9.554252719856154E-6	0.9708402655308312	1.3453437694876693	31.978779568545836	2.9097158294506863E-4	0.09929252031770289	0.36970705636661916	0.04215290250909924	0.07102455018561038	0.0585467077974088	0.1473369382105893	0.2579434333420365	0.17064935955089985	0.17676909386801845	0.394638113239046
1100000	-10994.287844949553	-8379.785755847779	-2604.9212771206976	463.8495678334766	2155.0201883626546	137	3.9859935797603496E-5	-0.21819496439491573	0.31751969205652064	33.21211741359572	2.7297299762142933E-4	0.10777832044984985	0.3707614446337849	0.03669513170492797	0.05668961000520517	0.10985215591942143	0.07356913637001976	0.26623419639065277	0.16124751578977375	0.1831284873010076	0.38938980051856525
1150000	-10269.68100144684	-8337.018669398294	-1921.6368328133765	176.59195271196774	1176.7489196585213	95	7.084132112449132E-5	-0.6229037119786279	-0.14793878227055052	30.00911163714949	2.798279776229266E-4	0.09095993311192355	0.36097829113002117	0.05149042611990866	0.10040100241273085	0.0945198871279314	0.14020065615835	0.2514636084032052	0.16603520210534067	0.18832658577593567	0.3941746037155185
1200000	-10301.615431785633	-8356.54316733898	-1935.6344642006673	181.95640264689396	1200.154407212291	96	4.1586771884811586E-5	-0.15720958543903196	0.06604078311157578	27.398434407499675	3.0456163388144653E-4	0.1686616847813806	0.3757952140468347	0.043408280049364666	0.07108120687852777	0.10640085241159955	0.12332949902543738	0.24562802332922112	0.16632993767712556	0.17971921749228495	0.40832282150136834
1250000	-10234.36676030113	-8367.227758595513	-1858.2484109828886	194.55081609393136	1113.4280363328478	92	1.1459743517603727E-5	1.2012884051065695	1.2782332337203317	27.359745253894552	2.7655920386484943E-4	0.0785936715931186	0.4430782261474514	0.038136569204493105	0.10223087901311874	0.08101827972890814	0.15732444615154362	0.24991316944758463	0.1659185770207779	0.17918069949850365	0.4049875540331348
1300000	-10703.193813226262	-8368.752838331033	-2323.0616660565515	602.3174867359713	2724.1520435364623	112	5.069816743848463E-6	1.4902883047629802	1.9354658322087546	44.96881226791941	2.0688114241160588E-4	0.0610477225508922	0.36313908221882885	0.03915412097031121	0.090349165935628	0.08992719056752771	0.1093814209774506	0.2681173233063306	0.17085493093700788	0.1804140486952885	0.3806136970613732
1350000	-10715.72645600402	-8530.547863242518	-2176.841335975956	436.5108510351516	1938.5340874671633	108	1.4988046625506598E-5	0.4498426802821286	1.02265817135402	34.53518714817523	2.748165701703978E-4	0.0869615262094533	0.37207197824066207	0.046179781121708514	0.08632973911123759	0.06055115929006696	0.09951370163803772	0.2579100316034737	0.17946837187678183	0.17788677415188053	0.38473482236786416
1400000	-10437.777382191609	-8386.812495105276	-2042.1188210683565	207.15357843830162	1290.7475520034234	104	2.293554745641889E-5	0.29872930069557624	0.5972153453179181	31.275414075863083	2.913143512806661E-4	0.13114049272322154	0.3789885049115565	0.04120098889985886	0.11585712176261063	0.06840705356399734	0.12279211856905005	0.2515072112912351	0.16692386847806068	0.1927799660492619	0.38878895418144316
1450000	-10719.691078147433	-8361.66108071379	-2347.3375464341457	352.0950354971135	1786.6098716443198	120	1.392153333284248E-5	0.40014669975298045	1.084984024237756	37.5151769707442	2.3818005410025043E-4	0.14177328022145655	0.4901805835117565	0.03656258200594155	0.1252804093784721	0.08871006715382933	0.10565902829869535	0.2613182695943688	0.160770504404865	0.18802078307596862	0.3898904429247967
1500000	-11137.71793528577	-8344.974075994789	-2781.0514815588804	634.5175353481573	2969.11640624254	143	6.7162946638680785E-6	1.3793094032435291	1.45877508949316	43.96348584735288	2.3138176771314982E-4	0.09870839086611424	0.4981003290758324	0.0610799698786492	0.12333967179728049	0.11879180458085646	0.12143097694065019	0.25215561729561925	0.16608774693482467	0.18610748529161683	0.39564915047793836
1550000	-10396.674777231257	-8370.177737710306	-2016.286450589833	558.1850826554224	2339.1109372313335	93	7.73316080899761E-6	1.042408614023979	1.1408167985205173	40.22555180896739	2.375647981912911E-4	0.10029409853513654	0.42824736083259624	0.04481125674284682	0.10633173357824363	0.11527217557017537	0.14614964139557587	0.2564550375803852	0.16926427349746362	0.17728556632460554	0.3969951225975462
1600000	-10824.468824491949	-8366.349373688827	-2446.102680976237	509.0305388113587	2285.8869883946873	123	4.261174837600826E-5	-0.4809672154746769	-0.2328455499320031	39.63041391691229	2.347357110593747E-4	0.16458226538072795	0.4555701036416	0.03424076494782913	0.07256439579896916	0.11250184136782013	0.1642766160648683	0.26301040404231196	0.1765268334544874	0.18006230403876883	0.3804004584644309
1650000	-10402.504494440991	-8396.675081321888	-1998.4818342131277	307.90269060915836	1478.5104668840956	99	1.348711522382946E-5	0.31035276744520157	1.1531220195765823	28.947168206771583	2.959135033393691E-4	0.05821796647900496	0.4832337690776261	0.03470590187189039	0.1212275594082448	0.05270536780686116	0.12999924836128698	0.26318030102537454	0.16651865063351404	0.17623159863220283	0.3940694497089096
1700000	-10113.440003269796	-8388.14455081887	-1717.733769273095	158.24153336008035	943.7772051580051	83	8.775919290999904E-6	1.03466790272445	1.6602786938275056	29.963667828178853	3.145184721421611E-4	0.10099864200776328	0.29380245839453867	0.025944465008992248	0.09269215760368697	0.09706360570855917	0.14979223971708414	0.2699461963847386	0.16128012173979678	0.1794652013323181	0.38930848054314765
1750000	-10611.086183746662	-8366.119533254154	-2235.3162681252284	564.9581966351058	2299.636403400977	112	1.0814518407704842E-5	0.5856156258335683	1.2386695005823958	33.342218769040684	2.57141092586659E-4	0.10247549182099183	0.5683845696896436	0.044835217441304635	0.0843340032021837	0.1087432793234895	0.09286770963669769	0.25327191830515344	0.17191388923113943	0.17064165225843606	0.4041725402052715
1800000	-10256.835401881686	-8369.63071133976	-1876.8719684940606	280.7941123696633	1613.559342883078	86	9.75128274169971E-6	0.841644665583922	1.0020816964492032	41.13583821214854	2.249214658006658E-4	0.08509399260485304	0.45667934613330863	0.03788568489894423	0.15139763030727707	0.0742450802551038	0.09839106772935031	0.24836953897390088	0.17174139808453598	0.1877196581279263	0.3921694048136374
1850000	-12247.757667048572	-8349.571220462421	-3886.1905654877814	806.4512674043392	4007.6897879414933	214	2.6374492765109745E-5	0.34554553186342285	0.4378111051146315	44.757500340668244	2.0487294271890978E-4	0.1692699292431636	0.3722568487726433	0.03321534269354849	0.06564074577373688	0.09494664587271735	0.15718416640200306	0.24620330956242845	0.1696113670157886	0.1758667462651496	0.4083185771566339
1900000	-10600.525200493923	-8375.06996300399	-2212.5233016490256	489.482252258446	2416.8372333304787	107	9.520998246942483E-5	-1.737807710571413	-0.7642520038842409	42.04784448456342	2.831618591476121E-4	0.046921643200677106	0.3676538214688474	0.04042197091791083	0.15087771949512718	0.08379115626880593	0.19880751857734444	0.2518377324780156	0.16407761348624503	0.17741716879718797	0.40666748523855206
1950000	-10048.547157059493	-8393.266226009388	-1644.8212582356052	369.591327872213	1663.0195144906625	70	4.0806619508291995E-6	1.1144321212558714	1.5059948669366543	48.11539655087739	2.3436367458729617E-4	0.10010013421990313	0.4867028288797704	0.04462417398287706	0.13972365379508772	0.13480958508507845	0.014520363975824901	0.24590605555208106	0.18370444893749946	0.16736795877146002	0.4030215367389583
2000000	-10485.468961026945	-8369.294596295338	-2106.4968402062505	335.75443891044006	1665.0765696411652	106	2.897950676545372E-5	0.061717432955348005	0.37816553196593433	27.676387031228906	2.7256466497356096E-4	0.08903747845504675	0.3304485392893037	0.05856893762775601	0.11621633469506133	0.10121492127754533	0.153883806182569	0.2617900752087381	0.171855812510646	0.18263818965164963	0.38371592262896664
2050000	-10886.7610740072	-8350.420250945463	-2526.674504794128	479.04560554444026	2207.497985463292	131	2.3161371226942687E-5	0.16468176396776485	0.9655642887647056	35.78559073632866	2.644737101294972E-4	0.07699926050303774	0.36903827278864676	0.05512650319865923	0.11229696437756992	0.06632811609745438	0.13212856621167798	0.2587383121657985	0.16983116051491826	0.17517315683771334	0.39625737048157056
2100000	-10219.226620111896	-8413.363770313821	-1796.804095895031	272.69765747747823	1232.3659700753956	87	1.625955926770899E-5	0.34484351030440563	0.9085431752955051	26.895555266332074	2.8826925516825454E-4	0.12668771762035014	0.3358860985629391	0.05469244372760824	0.12533328893683837	0.10821397310002856	0.1262324651204585	0.2612621019363893	0.1670413620854009	0.18268115803374227	0.3890153779444679
2150000	-10045.944750690549	-8349.188807610852	-1682.7463372289938	402.9889269469046	1785.934129041312	74	9.00663677105886E-5	-1.6162260191018218	-1.271261962273442	38.54893144633475	2.4542605093314825E-4	0.12672865829615015	0.4174014744262836	0.030268838841474792	0.082863034798794	0.06572080690574916	0.0969724966590949	0.250097272022385	0.17181428368281407	0.18668131872096505	0.39140712557383683
2200000	-11039.217440706883	-8344.785524886453	-2683.7622744877663	402.3855644900166	2173.054824340821	141	5.282589654792892E-5	-0.6520829229404058	0.06807254173288949	35.332639092327234	2.92495485621184E-4	0.12467054005871525	0.4613710517697314	0.0314148623684144	0.14089066985256066	0.0861793624498854	0.11182114767134123	0.25317946543133873	0.17227586693779903	0.17891922019988746	0.39562544743097566
2250000	-10314.5599142519	-8441.579840048444	-1863.6466886978644	239.5825057261171	1380.1524904702471	89	1.5105251541079341E-5	0.21286752349159804	0.7200252720489234	35.88516727609026	2.7579826510928647E-4	0.052046422496202976	0.43851345378322704	0.061133910730083736	0.14167071150390934	0.16642141433162083	0.020913342984601322	0.2609844001910421	0.16289830673824382	0.17807439250835214	0.3980429005623619
2300000	-10661.009392895005	-8381.926708203668	-2269.4676131376436	234.71669263873304	1397.5863420863625	120	2.9102505067828252E-5	-0.2450408585919068	0.8793115283344828	30.75539673223664	3.0510674201796696E-4	0.14793801423179484	0.4890041464538433	0.04859639417448091	0.11819868676925152	0.06814036333534111	0.09304789089090572	0.24134866290987841	0.1734438576576715	0.17752027823909672	0.4076872011933542
2350000	-10090.105497829016	-8415.055721817776	-1666.9074177591729	284.69908883225565	1372.5825923577718	75	6.523140961950905E-6	1.44948494044864	1.1185457823705929	32.013641489955255	2.6676236885741844E-4	0.07520247672700295	0.3566477316152234	0.03608584049881449	0.12445678797916909	0.06356772602494798	0.10362640967090013	0.2545688540016231	0.17049631782525657	0.1775098138686644	0.39742501430445576
2400000	-10517.72132561907	-8397.138409898911	-2110.470845167917	586.6357450396001	2420.0824752471794	101	9.571578173627199E-6	0.7177271599769766	1.0880190879581086	38.332777845463376	2.4298461833902318E-4	0.12274745231487916	0.537627571147052	0.050358314031213526	0.12445678797916909	0.0749738222817214	0.00461656419222311	0.23906141494242458	0.17506236390057991	0.17866828045705108	0.4072079406999442
2450000	-10552.060619578218	-8357.300054533858	-2186.6660779086296	504.08726858745956	2314.328368105026	105	1.652676540904295E-5	0.19352189835087558	0.3273305469247632	48.092872494688734	2.5835948612792676E-4	0.10405490148814939	0.32017496935662526	0.027204651453283775	0.0621944714359953	0.06738248752798699	0.09957071558588497	0.262752555590316	0.1715794891814499	0.17593632851807683	0.3897316267101581
2500000	-10651.510635066357	-8385.620939925966	-2257.0672986070667	278.2741477355316	1504.4182340225793	117	1.8654155014256634E-5	0.09972869602087195	1.0665771006936888	29.534536986517143	2.7887538077738146E-4	0.08534902818054153	0.41626644889064934	0.02853364464657736	0.16384189423135187	0.0759288695730937	0.08413896287703877	0.2600599148130547	0.17119653428550075	0.17790251236920726	0.3908410385322373
2550000	-11119.434254407104	-8400.120466783834	-2710.6519525287486	439.52410985993225	2129.871580776444	147	1.0356560258652575E-5	1.0535319292288856	1.3930151068639383	26.58264487198173	2.7504852143916963E-4	0.08878078035625447	0.42361561914213297	0.04102100922428002	0.05012874364361349	0.1374399162690931	0.13353053513595542	0.25275506849249035	0.16630801117600758	0.18616782789451422	0.3947690924369881
2600000	-10055.897881112109	-8379.964615039824	-1668.2800930748479	254.71648592644112	1226.337513036687	75	9.955928217080156E-6	0.5192992606826577	0.8731770562610892	36.330236400983324	2.834837295018824E-4	0.11247896274121988	0.42800171089865613	0.030701314353753426	0.08793346448410609	0.08276033920931591	0.056592040388168965	0.26409910071588993	0.16966946333834892	0.1836188910113849	0.38261254493437713
2650000	-10416.4347403456	-8345.270355377535	-2061.5529153530424	479.99023738723906	2007.2162660464564	99	1.7595084506006414E-5	0.042504794080512096	0.18088181959312855	34.023783838889315	2.5425451438052714E-4	0.15676171074082332	0.4427418785119304	0.030516158961243624	0.15081492033870328	0.07032712443938506	0.1231296150123043	0.2600368206684672	0.16957455613296435	0.17246568835413514	0.3979229348444324
2700000	-11010.392870354346	-8420.276604119023	-2581.5748329724747	400.5496169170977	2249.372408107442	132	1.777218047238796E-5	0.6708081452109529	0.6766503477696363	45.40943531811171	2.7904893601626466E-4	0.08559452119681385	0.35772670924832695	0.03455841429292337	0.11975414691604908	0.05124482951929931	0.16460426975510084	0.2562987973227466	0.17513257468837268	0.18616605642209358	0.3824025715667874
2750000	-10105.351372126555	-8362.785674989527	-1732.7064658650588	321.2974203603831	1694.1222790252216	79	2.1071958886235505E-5	-0.2935520711757355	0.3952172987225191	34.59207672572143	2.6268942047297987E-4	0.09475502519583079	0.4912652346952593	0.04455928247543954	0.12381921917225697	0.08691092982163758	0.1988037522634418	0.2589453118605998	0.1762583903749829	0.18000966793377585	0.38478662983064216
2800000	-10689.786990194185	-8344.974833680877	-2333.7855417067167	302.499435219406	1807.8874658814423	117	3.6817815571572845E-5	-0.7312497959647888	-0.10094993638329419	41.26794463071647	2.579409370931145E-4	0.12175944736558897	0.35530975230440653	0.040660337833927716	0.14165273944751777	0.07274614348748332	0.13264481549483034	0.25239342069212123	0.171637331311225	0.17950289546608791	0.39646635253056667
2850000	-9918.542121232285	-8376.85243215629	-1532.3573885000633	191.54585080809204	1019.9359767158434	68	1.7580158391524032E-5	0.5189758158585843	0.4574050581751918	30.95564603685116	2.7182869473289117E-4	0.11307725150547761	0.3544954342272492	0.059516058156174854	0.10985609377827489	0.09264259498625593	0.1698291857915446	0.2554384053862865	0.161489206054609	0.18614006058463828	0.39693232797446704
2900000	-10340.243339994207	-8351.030002836673	-1980.0231038344543	265.9497042805595	1609.1549050223427	95	2.3333824137527494E-5	0.0769187844522635	0.793201112396847	37.105864803139404	2.8270133967494865E-4	0.07940014560167226	0.3903230456565905	0.04461545178296318	0.10080666748661359	0.09139030207461625	0.16851641498949302	0.25394021103843173	0.17167966740224905	0.18282895014531536	0.39155117141400464
2950000	-10523.342158763515	-8394.304778639718	-2120.9745889209794	336.3310060869687	1842.3728433350495	104	1.5014377686088065E-5	0.4799453348889572	0.8474391276060634	34.55916388341027	2.723861696468242E-4	0.07361205540097777	0.31357125404435804	0.04120847290634751	0.0974111021759706	0.06850637924392075	0.10871302733175313	0.26303719482903476	0.16561559568999024	0.1790069406893621	0.3923402687916137
3000000	-10088.140599551849	-8364.911586097076	-1712.9464789881367	345.61450703628014	1740.4891788659472	74	1.5706368723392854E-5	0.05296668923228892	0.05962071326922849	50.11577908045799	2.3092531304184593E-4	0.11579940291803026	0.2885042558242536	0.04683975426812715	0.10643573604490392	0.09135020904811045	0.1934601222772116	0.2530588564033759	0.16774109295119866	0.19814462016899567	0.38105543047642876
3050000	-10954.544230012607	-8348.782969721744	-2593.449186689585	699.979986837235	3312.0715431920116	127	2.162136362672684E-5	-0.04117987896559183	0.01588221058207745	46.77192300923209	1.8663822997165973E-4	0.08768990879920331	0.3745500854518552	0.04744718211914554	0.11016378807191372	0.06722886292665026	0.22571750091668155	0.2525978377561863	0.16679234328805603	0.18364636758354666	0.396963451372211
3100000	-10441.46397920445	-8385.66675981627	-2042.9181375777264	402.5571467647482	1815.6056882407916	96	4.685488921283808E-5	-0.9069816464417497	-0.37825694192824405	42.742490034572576	2.1613863102266925E-4	0.08292219953631963	0.35136172696406015	0.02883309695777008	0.16055488127905396	0.10659347698648286	0.13360288891754735	0.27097850492701003	0.15961879258257403	0.17658658091739235	0.39281612157302265
3150000	-10716.333832333563	-8382.343574359898	-2322.745853253255	390.98734311981616	2025.2967884234881	116	5.057925470026149E-6	1.457413064142614	1.7519519555269853	40.31199595126119	2.3007506627224078E-4	0.16277673044442	0.3839662287292849	0.04789649002628276	0.07375751485350429	0.12115074985716032	0.08592587035467514	0.25558365575364406	0.17476451202401527	0.18094290590486029	0.38870892631747944
3200000	-10893.359723612173	-8365.002915890243	-2518.4913100155345	522.6557537606028	2651.2446918039855	125	9.124374845722016E-6	1.0529174204483551	1.0039142670020833	46.400685167243125	2.533287459192425E-4	0.0809395000762077	0.45987785364412054	0.0387901193152438	0.11749043257318116	0.12298650770053654	0.1179589916856376	0.24383186695319725	0.16632768902438158	0.17505941548597456	0.4147810285364455
3250000	-10240.833327930359	-8388.071324465942	-1841.9697314759703	226.92833519731576	1285.7791404471022	88	2.663617409668319E-5	-0.2914702174821451	0.5851554193170139	36.08719929509578	2.643867327258569E-4	0.14188785304056012	0.42839003710153817	0.06304798195774247	0.1269799350359381	0.07938637794017446	0.12105776054005837	0.2640742093509443	0.1605288522580149	0.19003848325396813	0.3853584551370738
3300000	-10373.092604467127	-8364.253611190596	-1999.8667936071922	504.717125914444	2074.9960165121047	96	6.027039674573566E-6	1.2536184302035485	1.5946824670519455	36.18842409284083	2.735888483261267E-4	0.14684291847069178	0.3279437814783926	0.04277916462241129	0.10162023516511537	0.06762323831423202	0.14183012099681427	0.25264448267376727	0.17176697065347507	0.185999964407232	0.3895885822655266
3350000	-10311.525549339078	-8413.418107721347	-1887.405315875789	299.8532728764197	1590.0591511317339	89	1.9063093688252692E-5	-0.13343295590408383	0.6996717865607109	36.76066387549287	2.2565330229363143E-4	0.08587037567606955	0.42884989173738347	0.053613155113671276	0.10961298390372509	0.08342207351899594	0.031269114083623095	0.26722581986083377	0.17002259267648434	0.18320041794730516	0.37955116951537793
3400000	-10853.686184672726	-8379.763479536612	-2462.0958217119705	434.4703454328912	2205.6116837835525	126	1.971122819978957E-5	-0.27726510723777376	0.8708832939576335	33.9672797216443	2.3705883640784612E-4	0.15343181916674145	0.5933194681004501	0.03508457080087611	0.1589639490761873	0.1476251716544054	0.03550253507584568	0.2431241880234036	0.17568760115673077	0.16541979740807167	0.4157684134117951
3450000	-11020.179539347748	-8370.814560569876	-2639.8059961111703	422.26250365979206	2078.6185482457804	141	9.250412509515353E-6	0.7268507988880502	1.801530397019913	33.422565128729104	2.7065459458516604E-4	0.13196502688982237	0.3666330923259389	0.03984583313117345	0.07803197293904994	0.10747604039575509	0.08289848634061321	0.2522513767845364	0.16495949777686741	0.1887134324554192	0.394075692983178
3500000	-10371.196279667629	-8383.428952887676	-1978.54417540756	335.90240585100497	1900.0375601039818	92	2.2917270053513827E-5	-0.22097154597800409	0.18206811105096238	44.76127902198382	2.624560284751652E-4	0.08948131176560764	0.3674605709367245	0.03944117850148141	0.09339695112177261	0.06816081645196603	0.16437158966228782	0.2575976631590669	0.1763495814857401	0.18475267613381616	0.38130007922137593
3550000	-10654.271233745127	-8373.834325432057	-2271.4332338590416	536.0479615586611	2300.808958828749	113	3.057480952879488E-5	-0.15192197901356697	0.2219064302882727	35.2097425982611	2.910342053484089E-4	0.11099771089026293	0.3690619688238872	0.03009113800432701	0.0862981038752598	0.10318598769308729	0.2118940835014221	0.2553308982667513	0.16050493312903114	0.18596397363377595	0.3982001949704415
3600000	-10548.661211763869	-8348.810194188654	-2190.5609215709046	556.473139590707	2383.3463382428286	105	1.1274382479177544E-5	0.597430192856857	0.9797819340300689	44.49805767057221	2.7120264837826797E-4	0.08301175879766215	0.491787505402728	0.03100385044026016	0.15907914011364171	0.0977522705474047	0.20618451402262794	0.2359268227573602	0.16409343040227578	0.18635603706558748	0.4136237097747776
3650000	-10118.608972266742	-8380.93913912334	-1726.406409840616	254.47812759007627	1394.7679252965243	78	2.927208641212278E-5	-0.4977196483118626	0.09291719392648995	40.64968624481245	2.4586868115112525E-4	0.12321459515422403	0.41388830569681295	0.05826035175662583	0.08652877876937541	0.10621498353593174	0.16196939998319385	0.24845218476615555	0.16285624387085207	0.17913987350964222	0.40955169785335016
3700000	-11053.409109438784	-8396.032394989508	-2648.4086083220777	651.4079727721257	3007.283919284664	134	1.7259989273704095E-5	0.5661378294276234	0.2429602252190304	42.59919453291583	2.601782402024356E-4	0.07897820240109743	0.35685180051968307	0.049251529502613925	0.10090209188541213	0.07412740684029163	0.011770464784331441	0.2578192013921717	0.17228171250637087	0.18498067479174682	0.38491841130971066
3750000	-10582.906156732555	-8387.631871496806	-2185.2064916234617	369.3206591671855	1786.586948879097	109	2.395552521741718E-5	-0.34087941188673954	0.4403660933211524	33.03232586517829	2.3505366486441928E-4	0.11509810069336276	0.3628831739672061	0.02809082960500411	0.1058771579895804	0.08477721162721871	0.07650666764428629	0.24408629281367078	0.16782260337396163	0.18243056781930936	0.40566053599305923
3800000	-10179.099935966035	-8378.324036371232	-1791.2776770750868	273.09133608473405	1455.411521416448	83	1.926722281169203E-5	-0.13619317586274582	0.6010488786496888	39.14978687186926	2.400046395139344E-4	0.08392969484546188	0.38278694861184925	0.0399395870476421	0.14790231425247202	0.04251064946824012	0.06645653630875135	0.2566934959297501	0.16850803306932036	0.17892286639114363	0.3958756046097859
3850000	-10259.291988997484	-8343.858968165807	-1906.2876519753277	465.72843524874787	2003.531003408171	88	6.852882254743334E-6	1.1041976246247664	1.098666523540961	38.62911740036912	2.468893032895282E-4	0.07617888444305905	0.3956588310445519	0.033900908916765164	0.16160828408100994	0.08264856726158672	0.1302538682908975	0.2632519843363995	0.17114342473160452	0.18352027675601829	0.3820843141759776
3900000	-10170.701402273473	-8385.707894325347	-1775.363682641013	240.18261595624801	1353.0978097643138	81	9.04552341090751E-6	0.5177850759279157	1.463405628033097	34.481015915401684	2.4275014637126297E-4	0.08714541877638661	0.43551967196927543	0.03972092504736903	0.1019390635594571	0.10309265348901574	0.02422689717961684	0.26294208848185413	0.1625560541462915	0.16895174843335486	0.40555010893850063
3950000	-10166.323144057007	-8370.361307546546	-1786.700715677741	290.4512453288538	1422.221708130105	83	6.620651932928613E-6	1.209264847385084	1.668766972314303	37.94322275304178	2.534837340625268E-4	0.08929903350659871	0.35202432647461995	0.03890203276309817	0.10881855383231538	0.06272930407792611	0.09178524272527289	0.2572786442296305	0.17430804588824775	0.18670182281652625	0.3817114870655954
4000000	-10464.185261639366	-8390.250780750925	-2066.7667276223897	428.5905521413854	1928.8202856148512	100	1.999121908476811E-5	0.13053202882214812	0.4754926036842692	36.68098055905164	3.0452296275253806E-4	0.09296767012066566	0.3404630678518092	0.03623974505805931	0.07746865470421348	0.0521258390504612	0.11413581788618997	0.2627400222918458	0.17055234827365015	0.17890788680714037	0.38779974262736494
4050000	-11243.446648953903	-8382.086459451652	-2850.57514221838	494.7773880463489	2960.6457388556732	146	3.600752578683044E-5	-0.505164834337261	0.19789321262455872	48.65792369006035	2.664759797511599E-4	0.07777304800220852	0.44128125997773626	0.06991021376926006	0.0654214596094507	0.11236491168570864	0.13347212967257163	0.25049207179729105	0.16552359274223433	0.18382693912813017	0.4001573963323458
4100000	-10663.071964002866	-8377.891349357773	-2273.930346393058	450.1171832545059	2300.758470333887	109	7.19539294572427E-6	0.7573487992769389	1.45689011650381	47.06258588179567	2.1023724905441302E-4	0.18109534187728543	0.45064257667445784	0.0269803410337783	0.09766366134218223	0.09137619608144813	0.14091637450016836	0.24351280593526609	0.18336624330564305	0.1792225499630916	0.39389840079599825
4150000	-10195.78316772969	-8358.470420256017	-1825.849435515925	302.06058347813405	1642.349969925409	82	1.5931023938016588E-5	-0.18839528012349965	0.6469246397426716	47.33568700436363	2.128214556342791E-4	0.11638696914015233	0.4249209110179899	0.04438682021370714	0.11046878190368697	0.09805245762474128	0.08491942937723897	0.25599399916875093	0.17256427649071934	0.18050915043227625	0.3909325739082525
4200000	-10425.423773671104	-8391.478837927263	-2022.829551157215	439.35081007395405	2178.47642548021	95	4.659236633713852E-5	-0.4897221381946558	-0.7832070368023225	40.48986936381612	2.8003972312552896E-4	0.0870869726513356	0.46947854927625804	0.030213995967804604	0.15270202009455058	0.12303924957440225	0.04308198872594321	0.25681366193041644	0.16600146301215418	0.18094722055686788	0.39623765450056314
4250000	-10791.288458616706	-8374.169910224653	-2404.4404534569585	847.6596964223024	3597.3367590618186	113	2.0365862302915767E-5	-0.3886150442723857	0.27431126859015753	59.0035373675322	1.8656447390205793E-4	0.10545051284047151	0.3546270117426364	0.04056237814881175	0.11248843465265913	0.08879158847747297	0.04894990095447536	0.245830939022216	0.166147417718761	0.1853833112601849	0.40263833199883714
4300000	-10811.400491767992	-8350.023728978149	-2452.4542350979714	460.7671957305532	2209.979271991711	127	8.338554707076962E-6	0.720502881688186	1.557100025265534	34.33164878755996	2.6000770682991093E-4	0.07702475765885171	0.37830582210676045	0.04891326122670093	0.08376800137349133	0.09100440030640862	0.08319912399080213	0.24891276872715573	0.16835159413348494	0.190457118747338	0.392278518392021
4350000	-10305.978013391723	-8368.912570222546	-1927.7594713788574	636.9810154382185	2606.1382130389966	87	9.185159687723095E-6	0.6843809794786941	1.1743278372975157	41.39865110845068	2.460608301773567E-4	0.09851864021480768	0.3306916623880845	0.04700410318819382	0.09372273925624738	0.08313647289392975	0.13545456114339274	0.2642451487347298	0.17360889361512363	0.17830821911206357	0.3838377385380844
4400000	-9827.822140959084	-8386.05551994607	-1432.434174035773	283.48639711586236	1328.349997604795	58	1.880819390674664E-5	-0.3358761856681631	0.20880147052315928	41.3401757399235	2.962938226454905E-4	0.14433673022153193	0.4126628663115823	0.03825985698726481	0.17746354038829848	0.0750500672818729	0.28732959823913784	0.25097610243880475	0.16718877593440012	0.18461984905250242	0.3972152725742943
4450000	-10225.303296177215	-8363.956214374404	-1852.20984718646	274.3193644503959	1614.9698106255653	85	1.965763264546935E-5	-0.0673040699684534	0.7740701828380275	44.0863605879489	2.621447695467845E-4	0.09100971421837925	0.3845291761120872	0.026903080206990705	0.11943361762295515	0.07623287556171823	0.045752253500060514	0.24517837564188627	0.16971723391333055	0.18735161105789444	0.3977527793868903
4500000	-10393.003773493616	-8352.68407459184	-2028.7926894030668	364.1107611978276	2016.4585635598874	94	1.646806302339853E-5	0.2480642541579971	0.555579845289177	45.49914456440042	2.0807370181241688E-4	0.13686623896446004	0.4968269324974063	0.03717061091021928	0.10411261342774124	0.07974807294560556	0.10350157803804554	0.24999830772271903	0.16674874941181148	0.1784081503822601	0.40484479248320837
4550000	-10726.81452430366	-8359.13201043655	-2354.251773926001	600.7843289161639	2763.03890775668	113	5.229200570333949E-5	-1.0713447392253161	-0.7786662070756403	49.612111437866716	2.192137106714592E-4	0.1595103073266828	0.4545600547172109	0.020900514395022815	0.08508145336094915	0.11478885522130525	0.007439238443335854	0.26568646014388075	0.16373906339094887	0.18839920997124868	0.38217526649392053
4600000	-10716.787304631702	-8354.5194766501	-2351.3464004918396	404.51097099336073	2063.102583114787	119	1.4523847426495292E-5	0.036430285375384744	1.1775572655733084	35.06155229019487	2.4003005890777687E-4	0.08858252463172035	0.43260324900707	0.06830414391173761	0.11467585995809565	0.13241378261782244	0.05619819867478256	0.2646292795815997	0.16578939707691104	0.18059240940539903	0.38898891393609175
4650000	-10534.49609836389	-8362.43878529575	-2161.2614305833868	286.9647140149158	1618.5537762347267	110	5.628490697150176E-5	-0.6482836627930461	-0.39539879104018605	27.549947897071696	2.9393349332879255E-4	0.13101226942618807	0.39489563257429344	0.06086181157777356	0.10656025943252675	0.08463905172982406	0.1291061363144661	0.26566045121384224	0.16773255844253485	0.17498801225377308	0.39161897808985113
4700000	-10619.837175521758	-8377.247032177169	-2233.7761045347847	421.40015561115797	2116.871416991833	110	1.5685211982632612E-5	-0.005981895094955225	0.8253844706749738	39.51790653273327	2.4239713421882964E-4	0.06875669970123231	0.3300830001757538	0.040068236865251544	0.06361553124938153	0.08388373777973028	0.1380218970908301	0.24702554047512598	0.1707674676090667	0.19100153799462105	0.39120545392118544
4750000	-10090.416627187618	-8396.878617281312	-1684.7767986494152	206.42791877817595	1245.8249752445197	76	2.2377022419860313E-5	-0.10387429450877866	0.4017085796476383	35.72492753088243	2.4897368956162274E-4	0.09933890057238046	0.3067054582888425	0.020162437954944133	0.08530313472642831	0.08898551813298004	0.10085800449722912	0.2529580616209013	0.16536975052346695	0.17986875050537954	0.4018034373502512
4800000	-10974.455136606122	-8364.600826573358	-2600.322971527415	595.0241740711838	2581.049220909228	134	3.074945030607059E-5	-0.2972148776733612	0.5465651826369777	43.08098732558764	2.7089458483363924E-4	0.10689407215312029	0.3503329436732456	0.033790570755080296	0.0789812790575046	0.08167116818872473	0.109819246655618	0.2559934284431702	0.1641971175052116	0.183536761947555	0.39627269210406457
4850000	-10397.780484804798	-8362.22104289058	-2027.6098014634613	353.1002469404637	1662.4574780105727	101	1.1161229517038572E-5	0.3438865858946224	1.2975605139986461	29.202794035687067	2.87757376772045E-4	0.10317050250162997	0.3766969818759375	0.03439386630907894	0.10786497272406124	0.07326325459077182	0.15481315381515698	0.2548904600807236	0.16049419656578381	0.18729079130823464	0.3973245520452593
4900000	-10232.157832991137	-8375.798890197571	-1845.7083800512548	292.91817189018457	1378.3302163172714	88	3.3685763765589144E-5	-0.32844634415841245	0.0370047486361989	32.887077459389545	2.5217807684334526E-4	0.08147523244780355	0.39873053699127675	0.03544115484951193	0.1324161770100752	0.13501034636688208	0.08643203444533604	0.26242973284950083	0.15992300827492925	0.17808208306033152	0.3995651758152397
4950000	-10463.506544721899	-8368.98343010829	-2085.172942628263	339.7493058266704	1530.0896300745424	107	3.162856098985634E-5	-0.40571242613551645	0.5426918480232225	26.18016691223673	3.031326123056926E-4	0.09176312623811768	0.35696218487785153	0.047569073511718525	0.15833577727211656	0.11069854293709902	0.05238542381972102	0.25512801988875167	0.16940809878760887	0.177813015803747	0.39765086551989376
5000000	-10385.292292020933	-8370.24151555634	-2005.1710074337352	273.0124026796057	1679.4262363548237	95	2.265991770950213E-5	-0.007595420618900395	0.6042953744829643	44.479918054033256	2.5390106511309835E-4	0.06350065259249185	0.40525380418196016	0.04537963553855077	0.14209364222757062	0.07460717690097819	0.06227139387520981	0.2561193797051891	0.17571040375595262	0.1880881077129606	0.3800821088258968
5050000	-10371.724813650531	-8393.469483691437	-1969.6556217759205	342.8381410429871	1618.6991636835191	96	2.3097228227273468E-5	0.326136590068679	0.17587179472495051	30.99016066965064	2.975827057910858E-4	0.08881323345382887	0.43264340734672374	0.056093620823787736	0.1589287258570993	0.05289983872144766	0.06919807711227245	0.2648955633957194	0.16465818795099316	0.18195080638554584	0.388495442267743
5100000	-10448.179845104713	-8342.734964550244	-2093.930401927938	661.6444693878492	2889.579901855722	96	7.745829327208367E-6	0.5276342521834978	1.0623345910809314	48.15480213397483	1.8158417126671285E-4	0.10615175094026215	0.4144601919718362	0.034475723916323316	0.11255670071499801	0.0657522301830463	0.17269544791699573	0.26390704453424657	0.1646490243473039	0.17944104805061184	0.392002883067839
5150000	-10436.429812037104	-8365.08969829293	-2060.6310946715025	335.80592720405815	1655.5571824962303	100	4.751351059589969E-6	1.6844772154195984	1.9328908494343202	34.0700534746765	2.2926270093736042E-4	0.06513438548371805	0.39750462863917285	0.05072583712419291	0.06438437275450819	0.11267618229215358	0.11321502705505046	0.2625646981756256	0.16228072363574308	0.17785784412552644	0.3972967340631042
5200000	-11336.137962847952	-8385.754033231677	-2941.0763357350593	492.2810084141746	2551.747653923958	158	2.6234016061712764E-5	0.28343403691214625	0.5746112677770574	36.702238298382284	2.596177703429833E-4	0.06742320065295483	0.3521371883854588	0.042905436096371034	0.0907783766860307	0.07613317089640394	0.1529962083465079	0.25881599060242666	0.1828972786009778	0.17487943319428323	0.38340729760231174
5250000	-10333.893557707812	-8379.764592374708	-1946.0173680621863	301.197812190093	1365.5112071363067	97	1.9907873843017217E-5	0.12899696564765434	0.4775476143917877	27.567170508249927	3.060183504940042E-4	0.0905917596069579	0.3840158610857965	0.041614595490857484	0.13128600619290456	0.09736542376828768	0.08859039217057672	0.2499438621707871	0.1722630327471988	0.18999500117386653	0.387798103908149
5300000	-9790.37015086908	-8373.522698762266	-1406.4694490000836	277.95753598366133	1401.7798310615053	59	4.135157160131819E-5	-1.4438240773140731	-0.1662949423072187	34.4487389744093	2.9685345446284E-4	0.08652681976005615	0.40056971770095323	0.04606412926073487	0.0778723433047207	0.10067524536927695	0.08450469613925916	0.24821197173015055	0.17441799411770606	0.17588471055804716	0.40148532359409755
5350000	-10449.480260495962	-8354.789001780106	-2084.8280219738963	206.62605571682658	1315.2414051671735	107	2.1261851687616135E-5	-0.014394581055148375	1.0818393635375543	27.854553369722122	2.772662834132513E-4	0.12289681513444875	0.4231734180719448	0.04662215987647533	0.11508416107232204	0.10771913104598724	0.08631610243203344	0.25851314885884596	0.1700423295376056	0.18046654690438788	0.39097797469916196
5400000	-10033.81156679689	-8381.7759427203	-1643.223435983803	331.85558484391845	1444.9463619439937	74	1.3690101845154385E-5	-0.10885668384249658	0.8184083786267523	31.214310936682953	2.5419905571395416E-4	0.10206743339876172	0.37964258862807343	0.03758627599736776	0.10691956031662314	0.07937876565563497	0.09706257018823398	0.2519322230072386	0.16797536670436275	0.18688534817958768	0.39320706210881007
5450000	-10959.087839879636	-8367.16619234276	-2580.7070055020044	379.72250423422	2012.983205900046	137	4.983050529323431E-5	-0.6273957063900463	0.3662262328519301	34.934533974536855	2.7191217836362977E-4	0.10888539305465471	0.4351257126351843	0.050723518551030015	0.08852037544026839	0.11656645691397649	0.08330951243044735	0.25690785589398907	0.17485757678075517	0.1755254862153829	0.3927090811098741
5500000	-10508.39045867976	-8370.63118019211	-2126.4666970262156	337.4182751821982	1791.0088449108357	106	6.611871138554092E-5	-1.0169881842680895	-0.3317980062383291	35.95925613513829	2.810699901974783E-4	0.16847993076205126	0.41359043710449456	0.03561021899055522	0.08473385214410532	0.06538801167497754	0.13005797208536213	0.2544563008463557	0.15954331630563337	0.18127796651398703	0.4047224163340252
5550000	-11006.167339798643	-8372.408317872945	-2617.4012367428177	393.35950429876965	2504.571437106881	132	1.4545430086116264E-4	-2.0857042504026344	-1.0435206647057802	44.94292774116283	2.4391204895502283E-4	0.07495087744224427	0.3780144798876099	0.03975897111612512	0.1204123151972303	0.11871363005949953	0.1719060648020841	0.2767450913386171	0.16258339167146943	0.18309239605170124	0.37757912093821333
5600000	-10994.920843336418	-8379.730116218285	-2606.262988680611	542.0718201299986	2692.9893213175346	133	1.110142492641442E-5	1.0382166263892738	0.9950519848732392	41.04884820157277	2.937506358143961E-4	0.10568498285227843	0.4231745901698489	0.046379370456729616	0.10205589133316853	0.09702836817006819	0.13124697442274916	0.25926299634282884	0.15822785276164755	0.1797628503313795	0.4027463005641454
5650000	-10563.965295379787	-8380.28486979674	-2174.621808535885	419.60596002213305	2103.190885001804	104	9.61254275878747E-6	0.3219081234978865	1.0370512851257674	43.18233440316985	2.4624698475341373E-4	0.07996838519432632	0.45739965327560905	0.04794386118454093	0.07916714250758222	0.08594679975514018	0.09565766280651312	0.25309897321003405	0.1744341981409456	0.17751070971308558	0.3949561189359341
5700000	-10920.916826928602	-8356.137003727812	-2553.661520231795	491.4200192679381	2438.659384121867	129	2.0455247689823743E-5	0.14332291492049326	0.06138983484095628	38.523847420824175	1.9724038008128646E-4	0.0814898288825864	0.35342576249078195	0.04500561413979697	0.09968758472075645	0.06335446883299212	0.15116013518744775	0.2513331026409611	0.1744835997596878	0.169828771790869	0.4043545258084832
5750000	-10765.676155016328	-8369.183668961492	-2385.746758809886	296.5307459670671	1881.2066690088748	120	6.193244498139036E-6	1.254115798659651	1.939157708728285	38.92314290363432	2.1433714810450548E-4	0.09888186135231149	0.4240139427093514	0.023369673698408686	0.06974268090819494	0.08328176961526645	0.13106763166553545	0.26745145336710496	0.1617022795443646	0.17891272934076913	0.3919335377477624
5800000	-10288.74296515804	-8366.1316324391	-1913.9499465107046	278.92234472704155	1447.5715194065242	92	1.3734853657448326E-5	0.37211964411501713	0.9131142039997107	31.125329262618017	2.7995473066913024E-4	0.10433371485563443	0.3700037061855982	0.04379280520937996	0.0999692265762237	0.12219603589595865	0.02672241626556294	0.25336814344630976	0.1745628189043793	0.17879730642180802	0.3932717312275044
5850000	-11028.74575858967	-8382.60392593318	-2635.4532079311725	414.5196410085548	2202.4370225113503	135	2.3330755820761845E-5	0.11995772335568294	0.31968568462672753	39.540086141408615	2.3448539925995934E-4	0.10996272136542777	0.5660627476274845	0.0448014348716265	0.06354969719740737	0.10852031984881087	0.0244955537875039	0.2588105623531977	0.17722805836101446	0.18882605310177697	0.3751353261840119
5900000	-10159.740204929709	-8359.430049613315	-1789.891534031912	253.22164329537657	1489.7655966905336	83	5.9223877708285635E-5	-0.7811001854614482	-0.3940167260018641	39.55563825104474	2.85989408668291E-4	0.06378273800016306	0.3792895959252187	0.0464909601923969	0.08579852537560577	0.08583777085963404	0.14820058826894514	0.2607864692090515	0.17187072520171043	0.18715309865513868	0.3801897069340986
5950000	-10386.433667643305	-8384.835310521654	-1993.475738060198	343.94774310622336	1589.1065033735345	98	2.018299412050389E-5	0.4284774937809097	0.6100004115352563	34.09881074124723	3.271111268196982E-4	0.07721147022001285	0.5304351800206951	0.03744572413584049	0.12332096870454273	0.09671597979591026	0.1327151605999332	0.25494520705529966	0.17187832532424352	0.1909276363444924	0.38224883127596593
6000000	-10474.638110538597	-8370.234777279744	-2094.2165013122253	337.60935019973334	1886.1655069934584	101	4.429487956880086E-6	1.5205273980777458	1.898045705916029	38.69734734097644	2.5006452563356335E-4	0.04925216643311503	0.3701491296358996	0.0572319493884469	0.12940965399044135	0.10919680602950357	0.1556277929703459	0.25749551253685043	0.16838682841236685	0.18750078738990983	0.3866168716608722
6050000	-10654.672597075925	-8385.80124615285	-2256.6371583531886	400.3918185400594	2027.1879366847597	113	3.7902242855701887E-6	1.8710966853091884	2.4350903916675772	35.16324223215233	2.4184020308273916E-4	0.057680893457977285	0.3911844433906485	0.03442739749911015	0.22507156349889176	0.14242807647153868	0.029449812112690103	0.25407997513151637	0.1669073815503649	0.18306100483791235	0.3959516384802056
6100000	-10730.230559158384	-8368.689138154667	-2352.453893665048	415.95823785781346	1991.6763710011771	121	2.042155224864695E-5	-0.0691010845579616	0.4974256935412615	26.814519481973036	2.780699704144047E-4	0.12459505076405007	0.3741281222177263	0.04354324845014395	0.10207728079473342	0.10906690801084476	0.17864981654105577	0.25193190056040765	0.17069388728762094	0.1824500502402017	0.39492416191177154
6150000	-11079.59481056584	-8341.371711748887	-2728.3797202994374	413.9145494666728	2188.4706490876943	146	1.7196275674792414E-5	0.19339774026401255	1.3653827138003738	31.255172379528236	2.8524896369535734E-4	0.12413111581606741	0.4095629766848991	0.05114911074451966	0.11988753044971072	0.09968123496828302	0.1044607275335759	0.2608807448674764	0.1744695209994639	0.1781127736321016	0.38653696050095987
6200000	-10478.208208300992	-8370.590336947393	-2097.284898181783	297.07601611137375	1642.7288110168904	104	5.671449615267725E-5	-0.7886147444598601	-0.11843830665103364	34.40036600593884	3.0486391904830556E-4	0.11454895168208522	0.4334084521906829	0.03851295811543521	0.0943510551027912	0.08992338531709014	0.1620765006943276	0.2635933073800276	0.15852290843743364	0.1642292780367313	0.4136545061458066
6250000	-10405.713084737847	-8375.283310523533	-2020.4866559011332	395.5199834028686	1797.355588112228	98	2.255005280391464E-5	0.057141863851017494	0.10013776939404587	36.789104041273845	2.828219804151531E-4	0.15946590743528752	0.4491915382509551	0.06257883228952524	0.12562608601238065	0.07284660107701467	0.17571138909924833	0.2619762494134396	0.16192972556936852	0.18691705752148985	0.3891769674957013
6300000	-10950.060208070565	-8368.921018839823	-2571.050787431476	674.2145963280607	3099.4488342327827	128	1.4072201194418054E-5	0.5500048261812185	0.7243632594675649	42.04766696389407	2.440584475902953E-4	0.1140764918992174	0.341119835763153	0.052222491367824427	0.12984385687878575	0.07483448212814889	0.15741387565519016	0.2554577929765453	0.17479411993898541	0.16806106749623084	0.4016870195882398
6350000	-10598.706763572769	-8369.940124157163	-2218.6132831316345	317.39734573409015	1787.9213952106556	111	2.2888072017592016E-5	0.25393462424085833	0.8348409539889566	37.47064787849312	2.7102838878366605E-4	0.12937000929113143	0.5853383712619958	0.02911314410902357	0.13170607765310352	0.09256129847845174	0.04672302241273616	0.2512216169234681	0.17238536605795032	0.18214875776127595	0.3942442592573073
6400000	-10634.203421698747	-8369.93222550638	-2255.583624535774	529.5209889129205	2145.3083037733954	115	2.8813523499816335E-5	-0.5259880835426243	0.2201491567161412	29.961957196553342	2.8333428839133425E-4	0.11971817011472184	0.3405349308753871	0.024231032087359872	0.10497295227407907	0.08538873978376178	0.06718833080592006	0.25464949637737694	0.16783446019473916	0.19210963566062153	0.3854064077672641
6450000	-10156.001019334999	-8357.142929410618	-1787.7049977859576	179.60866039189946	1081.2790496009573	85	4.048169506634262E-5	-0.8732671448116394	0.002738377702083905	31.7804332549563	2.639636422513323E-4	0.12532068145665054	0.46416860432440143	0.04410953518220008	0.07909007823380675	0.12999304685790009	0.08840755051175439	0.24524346198206798	0.17842441309435536	0.1874812584311175	0.3888508664924605
6500000	-11043.843077341746	-8345.751760570658	-2688.195659938603	449.5902560866999	2276.3663279103266	144	3.0667830711958724E-5	-0.20144940251076515	0.6768662179284879	29.025879491143694	2.985448129064561E-4	0.10117856985176563	0.39834579101257456	0.057042391189535475	0.1329826844994023	0.11748688894435518	0.14520140980662044	0.26213342323934785	0.16956564856819156	0.17527952012133613	0.39302140807112607
6550000	-10257.823655136734	-8399.306824604615	-1849.654263990406	211.6981874567618	1252.4655306643888	90	2.3930063498917556E-5	0.3788606451786414	0.2271630904505094	25.789037038909736	2.8968445368777513E-4	0.09673122961893357	0.36011510362861304	0.05882266080551226	0.12875987796234492	0.08200813545909298	0.0957879342276095	0.2643862352620998	0.16899196243781905	0.17213462265647791	0.3944871796436048
6600000	-10839.2377068094	-8375.665311377585	-2450.16363975448	471.89338154510926	2060.3174864400576	127	9.078450566744358E-5	-1.3761836277283164	-0.5448407254633701	32.024914472551394	2.5541668023021624E-4	0.14215598013376524	0.39680318140609416	0.04660962117152164	0.09314150760841554	0.09411220460599164	0.08927066778584322	0.2489422786687531	0.17336121293028164	0.1858985743268511	0.3917979340741136
6650000	-10464.784924356123	-8398.58455170018	-2056.609791052202	231.18083682860257	1410.629671060439	102	1.5108892176638572E-5	0.3227306440831714	1.1131858154118737	33.405659801118944	2.5366619080668235E-4	0.11723707415669923	0.37013162553058804	0.03218470048293337	0.12653562880300775	0.0866754986155109	0.08149639512755942	0.25265450639333353	0.16876113336942475	0.18315639229786082	0.3954279679393804
6700000	-10361.243786816338	-8404.110710245817	-1946.7801931246154	187.2301628250169	1366.0977567887285	93	2.20682942269888E-5	0.04088340455407226	0.6245231849601839	36.912258445707046	2.501078631623021E-4	0.11051783469827818	0.39655707664066153	0.03895971747757304	0.1601166565752979	0.0861131179584169	0.04698879354132192	0.2540441200330246	0.17158886299891313	0.17647361149243482	0.3978934054756268
6750000	-10410.384770520355	-8356.514554878882	-2043.8868063435075	248.25616835317874	1303.9019352451405	104	3.679151001073304E-5	0.11742495736320667	-0.03766763366079254	29.826897030997074	2.8872874908873937E-4	0.07837615466486082	0.4408855203452218	0.050258868813639786	0.15722055738482443	0.10474597464015387	0.10895387462272994	0.25436096111092127	0.16864983237787423	0.17836159062219173	0.39862761588901435
6800000	-10994.67526368433	-8345.714428821517	-2640.3098451899255	401.74927944797776	2144.700903863075	139	1.705195890454189E-5	0.31851455896406033	0.8740414893145639	38.94630158227027	2.890517998197424E-4	0.10689091942124528	0.3914131353468307	0.038804054498696616	0.12273068728988444	0.06831603047775418	0.08251113521403394	0.2553198801447537	0.16555473198290072	0.18367683804320337	0.39544854982914146
6850000	-11043.42415331493	-8381.614723334997	-2651.042471063163	510.9629830089997	2424.675019116013	137	3.440016005747795E-5	-0.16975874092140344	0.03859267069632501	39.385735266800125	2.486302083293266E-4	0.09056831635785692	0.3626682133489421	0.05650281750590499	0.11036999185131452	0.08611145233108158	0.04742072296992033	0.2572996837255269	0.16827032402672498	0.17981647371079243	0.3946135185369553
6900000	-10819.264656842352	-8359.64153974824	-2447.7595441784392	581.8647456740341	2506.695431243399	124	3.6728874347938965E-5	-0.30937133152274615	0.058952372875566636	38.884437039727494	2.3571446052493659E-4	0.11577086329030081	0.39731353034391126	0.05458137618379243	0.11136589464372093	0.09825646490825952	0.16508976355479696	0.25266705104070347	0.1582198153212127	0.1907573215406186	0.3983558120974645
6950000	-10601.216907496611	-8349.690502486146	-2241.8355097678495	469.6148690317851	2179.807712217297	111	1.2809735985648833E-5	0.46243960404359963	1.1662600781609067	41.145802028411865	2.5291506002687766E-4	0.10920725871578298	0.4276677502528248	0.02507283291074958	0.12262083014078902	0.09667703282755007	0.17104648759467064	0.25973612988730266	0.15684511923222974	0.17695601739344508	0.40646273348702167
7000000	-10811.376887762524	-8382.688022955032	-2420.005889497962	366.3923659753244	1987.1512227799635	125	3.0595633969415045E-5	-0.1227572387127897	0.2547379436097018	29.522288839845036	2.8025002103330114E-4	0.12448289066299834	0.40396844555797473	0.0388370701918515	0.043871389359380154	0.08943467339818129	0.15459033012284193	0.2651682083014075	0.16579015561361982	0.18271451543955256	0.3863271206454195
7050000	-10004.828491872542	-8390.038757065035	-1605.6216861662317	248.95129156506897	1223.7446175209977	73	1.7746948778066162E-5	0.13467415566634972	0.6359667475256622	30.656277654315417	2.7291680566212106E-4	0.09303008389478508	0.4258808940310143	0.0529878798973643	0.13084372142175213	0.09119527717390274	0.02193766076851182	0.2542110094676912	0.18097593791754388	0.1773185545615432	0.3874944980532209
7100000	-9944.946606232352	-8380.413985392901	-1555.6599378497124	221.5490420553388	1270.3764464779658	69	5.958003141693553E-6	1.4244162818714772	1.4874448274670087	36.60216419848167	2.7913212122516513E-4	0.09376747006326512	0.39065859640136763	0.06063801396803711	0.08609500845185333	0.07708406704684137	0.09060243789064966	0.2564168310172164	0.1767250331994931	0.18346802829702843	0.3833901074862612
7150000	-10635.274825799994	-8401.936766334942	-2221.909407804435	341.48833564902503	1753.3783421943529	112	5.2837662293163084E-5	-0.5171759049126871	-0.47562267855434603	32.14744115772525	2.3639262821154562E-4	0.05895269565973341	0.42064637620652295	0.03485108485184789	0.09936254036878837	0.11243699245377978	0.13768140869572365	0.2545673146170347	0.16695105738027052	0.18535624425579794	0.3931253837468962
7200000	-10915.912549621236	-8369.367141600318	-2538.5346917148368	399.14315957292894	1882.6653168511798	137	3.380125784571821E-5	-0.04454573873239678	0.3925255717068213	24.678182993194742	3.016136738072479E-4	0.09276316160951606	0.3019320498097174	0.029601060688624697	0.09179802372914062	0.08569393454404667	0.15782575097703705	0.27130962304398365	0.16387551992104368	0.17582401171482634	0.3889908453201481
7250000	-10713.17806188795	-8364.532932643475	-2339.1042422960613	585.5417396013469	2752.093838290699	113	1.7254515375570296E-5	-0.10800828489716711	0.5165645338126896	46.93134405974222	2.488423168384571E-4	0.08423247870888115	0.3547742232400734	0.05523136271531991	0.0801194133520241	0.08131823816152098	0.1514915505855239	0.24601382153279172	0.17386103478010628	0.18414811449771612	0.3959770291893854
7300000	-10781.509446674765	-8399.151378816126	-2373.0192664584615	282.5815687977947	1623.1886781747455	125	3.184996769733377E-5	-0.2888178305587573	0.4851783825113111	33.904146148407456	3.3063429932644184E-4	0.13025424037238753	0.46695187358213763	0.06294400188031007	0.07326963974643692	0.1311854886957475	0.10416212920758977	0.2592318376352863	0.17399546193129894	0.1702418312464602	0.3965308691869561
7350000	-10276.418419320546	-8350.447057955846	-1916.192645469284	413.26631630068584	1774.5230281780075	91	2.9288385820577175E-5	-0.10065226624979863	-0.2187104965399642	33.162674806511546	2.508188294791583E-4	0.0754976161144554	0.38819433858972585	0.04485622914114112	0.09818956761661338	0.07808452186785664	0.11737671375343194	0.2604137345075408	0.165522067685469	0.17809286794705684	0.3959713298599325
7400000	-10783.09167440847	-8365.466311930453	-2405.6251471034643	387.7328716083904	2059.300899286904	121	6.810476660116476E-5	-1.0142618148410123	-0.6401739339719137	38.77690690935899	2.647842656362696E-4	0.057250300146839656	0.46016775995719994	0.04133170797748372	0.11726572992506051	0.10364618461373325	0.14855624133299936	0.24033881476065855	0.17788131819624328	0.17017978150627472	0.411600085536825
7450000	-10367.469641302718	-8376.300095638897	-1980.6861812148552	312.2103927345127	1550.7815271747513	96	2.0417704583969966E-5	-0.6737924054896225	0.6709104863905928	31.164647754341892	2.4006705721559826E-4	0.08288290691546216	0.3312144099360581	0.04496516656154377	0.12789062269955176	0.11531921307839414	0.17761577801793976	0.251568857801497	0.16710136780691587	0.17969837293152754	0.40163140146006115
7500000	-10519.444070900103	-8368.453205979115	-2141.0135236037127	349.5401481104061	1749.011712315268	107	1.6310530503448602E-5	0.873519459631815	0.7955357237459144	31.480813113459003	2.3772322684335892E-4	0.10586595406855107	0.3595912990612228	0.04407600225320146	0.09035744371834113	0.08148833847123924	0.08496372767669945	0.2528738448659144	0.163310800413855	0.18986086670406366	0.3939544880161662
7550000	-10113.683506284731	-8422.492436478415	-1683.7540918773386	275.24759997927123	1265.717835996711	79	1.2578491409566441E-5	0.7113522445502478	1.2227463239880882	27.087370893286927	3.051472313239647E-4	0.06254227575073908	0.5424470134806366	0.044957084379190854	0.05631067821518132	0.09242442671610705	0.10228315048147545	0.25615321084975146	0.17481018321970923	0.175068103487168	0.39396850244337084
7600000	-10409.804841316958	-8372.947411796125	-2027.7176248909875	317.6467140710375	1630.3778261179814	98	2.921944566853095E-5	-0.1452059206735896	-0.16705972739954067	31.666359992851536	2.448481451792511E-4	0.06215568587467995	0.35119282567941323	0.05037933703448721	0.05821813855145021	0.0731464629427632	0.08948981380645697	0.2498938048854874	0.18013624779438314	0.1871852757056406	0.38278467161449037
7650000	-11016.43201041233	-8354.246148234257	-2651.970662336867	502.72521617023926	2337.6939038884975	138	2.0862130176513948E-5	0.16052177324775793	0.32879582391549733	32.78078049798029	2.470465683405445E-4	0.09472952036686612	0.47934496425345563	0.03989058737837231	0.11313894429336153	0.11668599102336608	0.1521092582041217	0.264962121175558	0.1653901475611901	0.1794483815204236	0.3901993497428296
7700000	-10307.423921690559	-8388.874976685482	-1911.1411879659533	193.71504436667072	1229.279665915934	93	1.7568833867087977E-5	0.446074281182929	0.6433033322158606	31.30261500164978	3.203414752665047E-4	0.11815283316436825	0.3238623448484444	0.034341302743321644	0.06394694928784787	0.12434369922476766	0.13145940028675215	0.25389632441613597	0.16237642358472326	0.1835555609768558	0.40017169102228434
7750000	-10847.083405400223	-8375.435912063627	-2459.929531273438	464.10013650163796	2234.046160285001	127	8.611290636547057E-5	-1.30310640864417	-0.6644117935672196	33.2117381115271	2.714081856299609E-4	0.09598697698996653	0.34586952148058536	0.03538064937074883	0.06642371549903045	0.08534737135923527	0.12668355401203224	0.24890783241028075	0.15837217105828266	0.1874835707429173	0.40523642578852076
7800000	-10341.340767033415	-8341.238970635834	-1988.6362368799926	318.5473241130405	1618.7033369960413	95	3.25343208871421E-5	-0.6363431021206905	0.22745425950229892	39.01412702759428	2.2928599701913842E-4	0.11267382729183428	0.2872893075781318	0.044192216673985096	0.1316991882688663	0.07916944292743208	0.1645486578644071	0.2541886622502708	0.1695088477110287	0.18048512642265382	0.395817363616046
7850000	-10517.203954906541	-8373.024267389676	-2134.5436073104624	229.247801968866	1427.7573732694548	108	2.6767791844393945E-5	0.23688586101897832	0.28645460972045117	30.18329608456577	2.7480789716613057E-4	0.07806795393729625	0.41487554216257677	0.048980682859857474	0.14838822685990233	0.08623918031215418	0.20612990566019182	0.26355459264145253	0.17545609697584663	0.17211328381047594	0.38887602657222436
7900000	-11101.49898788177	-8386.12961966664	-2704.943990310613	419.80169859941657	2367.7219148625	141	1.5422931669001132E-5	0.5198384777586494	1.2635614619253157	36.54648207096607	2.430049449797541E-4	0.06877626265564289	0.4912554794198941	0.062134193322658876	0.10742075174283064	0.07619142315216416	0.07002964784088084	0.2574040440786829	0.17600875102703864	0.18066938600600718	0.38591781888827265
7950000	-10235.279945580489	-8382.259100396317	-1842.600210446134	223.27872606084148	1359.746527953931	86	8.247793551062105E-6	0.7407019735324486	1.4755215070749192	36.485151646883146	2.3273278469783385E-4	0.07639592240875173	0.5229834745695162	0.05060763644415799	0.11675847927030987	0.09957706148004429	0.02582053143511192	0.2600672542741774	0.17463772917203116	0.17562366373361787	0.38967135282017495
8000000	-10308.965344089846	-8403.999108232945	-1893.7989777426867	274.9926387285457	1433.6622198464993	91	3.494331047305379E-5	-0.29014315643689137	-0.5087730615047237	34.551725214941925	2.3698266723359252E-4	0.09941186472273601	0.34086634969514745	0.03467867309497812	0.12425962246821144	0.10165197637463616	0.20157749528291888	0.2668203248992475	0.1705424956848431	0.17145742295387703	0.3911797564620336
8050000	-10228.62240381707	-8372.407471383942	-1847.6000134652868	305.9297625788332	1603.3315903356934	86	1.0796354449587007E-5	0.5678420060656135	0.473422610332123	35.11992719395673	2.3791992651193449E-4	0.06165774134290534	0.34678511164274994	0.04602278643293042	0.10719562633118429	0.07622362782397019	0.12852882656909884	0.2634945573162001	0.1601454800247512	0.18423431572045926	0.39212564693859076
8100000	-10267.187029805575	-8378.737100430846	-1877.917051504056	308.5053793205651	1538.3383745352849	90	4.496409303589788E-5	-0.5171967875229269	-0.2563801530822581	33.39675516353914	2.6538327781410506E-4	0.0976259266075565	0.46586836324279757	0.03811380273546948	0.09260900017949579	0.07805495679711826	0.19931671515153387	0.2521380106511491	0.17715436499250972	0.17833661077355153	0.39237101358278936
8150000	-10671.921764640909	-8379.051619623597	-2281.5853861310766	325.97503950444315	1874.6342694632963	115	3.999287159126467E-5	-0.43490803235197595	0.09466549404665914	34.682464514655955	2.360728940289309E-4	0.13039271494972549	0.4164645167590906	0.033786370426902246	0.08865348112454176	0.09985200538552194	0.03141435484736762	0.257250894068082	0.1614133922768755	0.18068509354680387	0.40065062010823976
8200000	-10024.57313659173	-8379.639976825281	-1635.624035259642	343.27565227566504	1466.0666615226785	74	1.2569292999171482E-5	0.6503277903659497	0.5568676671499262	28.11272327214295	2.5595765368940525E-4	0.10836291123626614	0.5203072807134927	0.04672098142775924	0.12076878672783828	0.09564361567314231	0.005507406727367336	0.2631970621785821	0.16062253290847206	0.17671631746299127	0.39946408744995443
8250000	-10833.840866397917	-8383.759279370535	-2439.082100022881	475.8981239324521	2165.328524457231	125	2.5920585314611428E-5	0.13265496671572638	0.23457998796840013	37.00189606877652	2.521347064631653E-4	0.11018394333814023	0.4843893493080395	0.06307873762994289	0.0845836233931337	0.14441028564594818	0.09991706148639523	0.25712340677483403	0.17719157977623962	0.18164145614460142	0.38404355730432654
8300000	-10413.272780353835	-8393.361296813875	-2010.8851868512022	321.0631320326709	1670.9722626374073	98	1.5156321862139466E-5	0.4704868020614514	1.0715685869825964	31.953349479492505	2.6658127987790406E-4	0.08803498247511635	0.44570631859642174	0.05596176024963838	0.06135811386684398	0.09703250125229314	0.07286615957808924	0.2526589939777883	0.16879378774751586	0.174360078428725	0.4041871398459724
8350000	-10368.474630541945	-8353.655890382322	-2003.9343858326547	340.90095929520834	1778.8144609062902	95	1.6701065311059734E-5	0.24821712851713246	0.5541628859051934	41.600934654404995	2.2881921420629005E-4	0.10459040992989783	0.46464945347789477	0.04435054490119431	0.1327745435524505	0.09132794549218794	0.118149778635738	0.2662925723540127	0.1615028796507732	0.1777542197228848	0.39445032827232873
8400000	-10466.287736230823	-8332.543587137654	-2123.1224228819415	229.6738358455764	1601.6110004476338	103	1.650090705757401E-5	0.6284805129394841	0.7391565461186822	42.4996777113007	2.357993199824741E-4	0.09456282563116153	0.3789015827885023	0.03856028565425301	0.1197907181794772	0.11859554121142335	0.086292480415291	0.25721691891228726	0.16656664405284247	0.1863288440778047	0.38988759295706504
8450000	-11161.686452334723	-8353.867431436194	-2799.763308342781	491.1458626235207	2218.5485027148497	153	1.79886788842014E-5	0.2043252014955123	1.0162137477219357	28.651694985699493	2.8200696269510214E-4	0.07123641494815364	0.3669192456705045	0.04364120639692342	0.09446089403487623	0.06409235126726918	0.11503002897020011	0.26531752094655525	0.1666471404988413	0.18930416947522727	0.37873116907937776
8500000	-10594.235939011593	-8381.985986888354	-2202.7558794348984	350.48393875911785	2032.7229420969604	107	2.339430647232259E-5	0.19527418095454552	0.14731917412860224	41.14920732625793	2.5822240582290285E-4	0.08521131068972196	0.43593842519693005	0.02938591035850366	0.090960637550471	0.107288150672014	0.13351558843900727	0.2596732148226946	0.1690573210069277	0.18201110423106615	0.3892583599393126
8550000	-9945.887034654646	-8357.436982933441	-1580.5036847401498	253.46921324666945	1186.5761998017083	71	1.0605862485257331E-5	0.7929212509722015	0.9420215688255391	35.098686785673124	3.116759686129369E-4	0.11038615033606468	0.4169901180012743	0.04351470642204082	0.11529120396867899	0.08435800861265715	0.14093956272855043	0.24842052323085326	0.16343602224200637	0.18539838931949987	0.4027450652076402
8600000	-10979.562133512562	-8329.244013510937	-2640.2369137830065	501.22479852577743	2813.426183160367	132	3.870825895624408E-5	-0.6543292241651073	-0.20930397917350643	54.70287951183114	2.7667075366299114E-4	0.07887779577121151	0.33263333417829793	0.04273572597560035	0.1315112116114521	0.053642336249501106	0.1324751124456305	0.25866199225484604	0.17328761118466438	0.18352639020672307	0.38452400635376605
8650000	-10504.509556292145	-8387.261258977642	-2103.1923204020163	407.92153683303013	1968.6653133332532	101	7.862625699745221E-5	-1.6454707161154727	-0.7549741284757978	36.11483978359623	2.343545829595714E-4	0.07835171052668786	0.3713298649389502	0.0384292243928726	0.1323524362651219	0.09198639838135561	0.14837398531842946	0.25519700274868545	0.1679924579900315	0.174440141521474	0.40237039773981026
8700000	-10620.249879411795	-8379.169438726798	-2231.905946247273	402.4891916500054	1834.2112840753985	115	3.05108829425209E-5	-0.24408455520878744	0.26554164801780467	31.857535129515863	2.770828678072691E-4	0.0671955141476404	0.38944454440032117	0.05968288895710941	0.09429363680640239	0.07307022145892964	0.13686111716907598	0.26311643755693376	0.16414016533855724	0.18273126128575923	0.39001213581875144
8750000	-10266.212959015533	-8367.785257031524	-1886.4687101438865	249.36465258322633	1595.2627500885542	86	3.17001978147495E-5	-0.5449663341741888	0.011705215187064709	47.627797717485684	2.3391153862595377E-4	0.0987442236933283	0.5140674774127855	0.03825867159324877	0.11629417359734287	0.12817568190013043	0.06050766599429738	0.25131298535248175	0.16290999965185923	0.18290842070874017	0.4028685942869181
8800000	-10217.775192723482	-8369.34082806856	-1838.6145330744062	517.3064077712911	2435.434745235493	81	6.200903742144726E-6	0.5166615847293952	1.2154405336897551	40.95831946761283	2.3350446269225573E-4	0.054298669971913946	0.3998043640299521	0.07736502634012883	0.15165622621106548	0.1187230544508662	0.04110142374415221	0.261549019284553	0.17251475172881675	0.18187835282958179	0.38405787615704773
8850000	-10486.924108128746	-8368.50375683591	-2107.084207128348	520.9009935053618	2334.486424649314	100	4.160320365447984E-5	-0.6040037896257237	-0.18304165850224385	41.8615541261098	2.4546376698023975E-4	0.10913021283708045	0.3498071350340319	0.039816387877174376	0.10044863191232749	0.0991125163508957	0.08178541436764493	0.2551278282601265	0.16798062343815565	0.18636733872948935	0.3905242095722278
8900000	-10178.185245457122	-8391.144208190351	-1778.1932429314834	205.1069580997548	1155.8162424903653	86	8.405527152299529E-6	1.1331011698668605	1.4537618400473349	27.207466396545488	3.0965533932483943E-4	0.12343338926038573	0.3870478183593069	0.049598281596581334	0.162923074367193	0.08937575103675711	0.17706323209599267	0.2533713093750004	0.15811864880737866	0.1953055084914284	0.3932045333261941
8950000	-10459.012767122436	-8358.0789782456	-2091.3194318251376	504.28781202576874	2232.2553148226884	100	5.290558222345809E-6	1.028378761065338	1.8662893064621837	36.837559634331086	2.375301265068098E-4	0.07085779217687325	0.3618994878016834	0.03495390141734907	0.134868023802122	0.07730058761321242	0.07707774655423565	0.25824138018227777	0.16733832431562107	0.18262127091438618	0.3917990245877161
9000000	-10216.431784541346	-8394.053426500206	-1811.80651687867	375.97433718868865	1885.0413311673155	81	6.5836837762093296E-6	0.7456360579769475	1.139646462169189	39.17664198201083	2.0713319150690658E-4	0.16635760111955225	0.4607828735833673	0.026426452440583732	0.12638570972422955	0.0762359880919966	0.11672165677662438	0.24790256937366095	0.17433704652268728	0.18793423722941896	0.3898261468742322
9050000	-10142.115993724214	-8327.648715049787	-1805.5974005856015	299.32041071622587	1500.399098151614	84	1.0364576125056778E-5	0.8169544478602813	1.0865281055596063	33.05511269380367	2.4210526605320597E-4	0.08124472596049374	0.3572077189227987	0.03412399962056757	0.07955074682276919	0.09041106393937373	0.12036377091050794	0.2586808596875042	0.16073252860747358	0.17453554443248634	0.406051067272537
9100000	-10518.336500964862	-8390.45350524339	-2116.695387330139	413.71817095722713	2051.0335025364975	101	8.123411501641237E-6	0.19343215415966597	1.5894763432092363	45.60528145229571	2.3052433683568293E-4	0.17163091309363407	0.3673416585387198	0.030413020885915347	0.156132521868143	0.12641022015583356	0.11712310306099506	0.2649276982055989	0.16073260998376593	0.17925373185539345	0.39508595995524104
9150000	-10190.614946302807	-8379.114150793772	-1802.9925945059733	286.33379663759473	1321.5395852953802	86	2.8100215289478612E-5	-0.425143667933938	0.06064539588530891	31.40732404137957	2.9112371363444457E-4	0.09045497854807448	0.34531825596630206	0.038202921960103525	0.0953771257109412	0.07908135054177	0.12937304855394471	0.25523517760127057	0.16228808040966977	0.1785076986163251	0.40396904337273404
9200000	-10011.01777468008	-8439.535252270143	-1561.2071961506313	277.60962945652534	1288.3193174854214	69	2.1462949017168583E-5	0.15421718747652535	-0.02651606458210376	32.21186034857648	2.4451068693533693E-4	0.10220455226537808	0.45550965848070474	0.05242782990922905	0.12448356710142842	0.08257579400271534	0.11539031818923515	0.25180749157214527	0.1631717951548016	0.18147685054712234	0.4035438627259301
9250000	-10412.516293014784	-8400.641717228356	-2002.1945688232015	367.33762671773445	1890.7258235788563	94	1.902128737296707E-5	0.28019716206802214	0.3412966040490186	44.110050183302114	2.5491084699419436E-4	0.10402505206913058	0.5236020372748449	0.036412183821845016	0.06469286131025759	0.11052524368021398	0.14338399027173732	0.252653432928204	0.17427770122941383	0.17889097558202444	0.3941778902603571
9300000	-10270.35555744876	-8362.70674334168	-1895.9714517049044	267.44338001168376	1564.4512529387907	88	2.3465201052078465E-5	-0.15500235027253936	0.45056898724038613	51.86277338188951	2.3058123794275978E-4	0.1320083148038814	0.3720463754382634	0.059584465997485944	0.0960787125921323	0.10418147166913483	0.11637021093465816	0.2666792395820343	0.16849099787113408	0.18892211049645138	0.37590765205038107
9350000	-10577.399926777809	-8358.976521235048	-2209.5913504770115	547.29832241412	2611.0899496877323	105	1.4651209635134326E-5	0.26282886906703407	0.5931447141742985	44.640208670101046	2.5255660543116513E-4	0.09039484132095908	0.3561410095176471	0.03444546797907594	0.07194237595835448	0.09878719150071945	0.11211958054321283	0.25851956420969974	0.16327853118297608	0.18041331929865426	0.3977885853086708
9400000	-10400.0112942056	-8407.555538610133	-1982.7987078965803	303.4634746451134	1518.681653425506	98	1.6745880974393215E-5	-0.0424641212568965	1.1178913402125608	30.207408713881865	2.6641542982369475E-4	0.14517717920474354	0.3902886769187051	0.058081013676514935	0.08812029394010436	0.08510502211146245	0.048701820377167734	0.2610718478790503	0.1712343987636875	0.18001358089125888	0.38768017246600256
9450000	-10466.140494847392	-8376.423964733685	-2080.363116433976	470.9999592316991	2403.7002501139027	98	2.4522846066785178E-5	-0.5303112327196776	0.25947421922562464	44.2180129623502	2.682036857483983E-4	0.122779437308896	0.4397247216297301	0.022913176508899267	0.059692454357625116	0.13253025125399323	0.04867662294263831	0.25440723542916127	0.18344616047464524	0.1745582643373649	0.3875883397588301
9500000	-10803.135066005365	-8350.785179689703	-2439.690115721679	482.70221030036197	2346.2426703242554	122	3.5059898080354107E-5	-0.4399938307236886	-0.07064885116369143	46.14074222955099	2.1712037924331067E-4	0.13800317769934417	0.4515353510400604	0.055765378104560774	0.0930138723243486	0.09351378866241707	0.0338923803391185	0.26233076317945225	0.1736843781699203	0.17434990372801384	0.38963495492261296
9550000	-10276.386914772424	-8361.901624146645	-1903.8304205232935	390.2316531107826	2122.312618251002	84	9.643407646436078E-6	0.8888569841530217	1.1849553347473918	48.322135446228046	2.0590982642724627E-4	0.1046820974741603	0.4360848890108338	0.02869442959396696	0.08497444777223596	0.0686539430149944	0.022123749877374643	0.2569163594679184	0.1733744691280035	0.17755844878140556	0.39215072262267214
9600000	-10652.780765854584	-8343.856721138727	-2298.363506790849	393.68793556790314	1898.0969810997976	116	5.9480778988781554E-5	-0.7561301925393851	-0.4591379064119659	34.605338024901364	2.9406760059095036E-4	0.09665491061148711	0.3037881007034231	0.04915307921122647	0.11468879663021815	0.08441052405064717	0.12819430986603547	0.2616378142724553	0.17469132008403088	0.17301194217571317	0.390658923467802
9650000	-10549.994422848498	-8353.920117247068	-2185.515090522879	483.7977872701366	2119.44398378918	106	1.724931349145217E-5	-0.0226883731683985	0.7383979349534113	42.16571051972937	2.470927325554688E-4	0.10365737042979853	0.4765043800206673	0.04099951700232134	0.12950256393806134	0.12521812607884353	0.022011283375275317	0.25501328212400814	0.17782481813897733	0.1865460991949213	0.3806158005420939
9700000	-10581.488019798191	-8385.323234334284	-2184.7480625848084	337.86418930458564	1870.5714178811147	104	1.2305501422385299E-5	0.5548792103607914	0.5715334728098992	46.802946468687885	1.9521207509744272E-4	0.12584719978092493	0.3410176940138784	0.04727183904547003	0.12158768468734904	0.05971753434296564	0.11929121115026196	0.25545369497234793	0.16617638198712661	0.17608694281096474	0.4022829802295603
9750000	-10947.72332610485	-8372.2960369016	-2566.080915228878	440.4518265925064	2109.009157520957	136	2.5300449131149726E-5	-0.7952173700096941	0.7763056893621965	35.41453468252234	2.8364935820216836E-4	0.0932139005405872	0.438888115534429	0.028299293825647685	0.10543049584218657	0.08200967101456724	0.1889633780781815	0.2625662650772725	0.17015583799011996	0.1652616233224566	0.40201627361015035
9800000	-10779.91535488922	-8342.96945879993	-2427.114692771122	448.37332752736444	2269.9934835768	123	2.0866623951042902E-5	-0.10468277164417925	0.5807840188642623	41.342250038929876	2.5516949517637757E-4	0.10852654146355382	0.41394725078450567	0.0318027853102546	0.10571229371551512	0.10104510417041769	0.08155472445361243	0.2539219743277537	0.17449259743520035	0.1800781388876591	0.39150728934938744
9850000	-10384.881036563882	-8348.809674790447	-2025.6646751140872	364.1165201325796	1873.5933239164963	97	3.087588211169176E-5	-0.3814771558333106	-0.13271016854955833	41.479078461641734	2.4670274565252005E-4	0.13898081051371958	0.41175070092520183	0.029994385079367615	0.07032395725441525	0.09405299786380367	0.10185644372377109	0.2559157471857884	0.168311852216323	0.18768253808042534	0.38808986251746375
9900000	-10047.227328078221	-8346.727210441133	-1692.9667713716417	256.40163769066555	1304.4483534405083	78	1.6042484193863436E-5	0.7071229170052209	0.4445976383013932	30.971743451566315	3.159700620155805E-4	0.054490836848387764	0.37272021512467535	0.05366912391180812	0.12700694827128134	0.08919019193961208	0.12434341170742398	0.2481978558894586	0.17468927331459683	0.18610463152927081	0.3910082392666752
9950000	-10913.528515692175	-8350.277204535441	-2554.4600574787505	520.6512897659736	2140.766222231754	136	2.4418912001465842E-5	0.01525944097552722	0.7953492149772006	30.790119697384203	2.599387970938524E-4	0.07906240272148457	0.3910024839912923	0.027169546482766753	0.09585002341252516	0.06443653247419015	0.1421236515538578	0.25396895655445884	0.16304132039298327	0.18798358706216745	0.3950061359903899
10000000	-10369.815496862622	-8382.89925404822	-1978.1252824776452	222.39282841575223	1257.1426568464599	99	3.540906322498186E-5	-0.3815239173231003	0.4491317162190276	31.511747393809422	3.0351953101509055E-4	0.0947498404371818	0.4648854051626143	0.028939492707011714	0.05068253311523314	0.14538629418962365	0.16878683865012864	0.2507726245490864	0.1742579148565405	0.19061897007808767	0.38435049051628484
10050000	-10616.896134729752	-8361.819277776522	-2245.7634063448672	336.76693741977374	1675.677423296043	114	2.7267029718936782E-5	0.06735931898852889	0.22666341583808142	33.23314111835768	2.6162693328598164E-4	0.13191106090528945	0.3153039273181967	0.027078315575322347	0.14845134986912728	0.06541220079169123	0.01626618018464845	0.25247296360820287	0.17209993016344774	0.18332315436219337	0.3921039518661575
10100000	-10481.397008146881	-8376.625829916535	-2094.126863418455	413.7651900611094	2020.7802179727062	100	1.1087731284125046E-5	0.6139043360903182	1.0638178370040854	41.09477538192239	2.2687604857573164E-4	0.13723459904432786	0.3646814420906876	0.057729517790849345	0.11361500604229414	0.0685127652646682	0.08682012649002258	0.2623204967970639	0.16606723383127975	0.17353649253611428	0.3980757768355417
10150000	-10539.648293007085	-8366.555029927222	-2162.682464738019	384.43382231326865	1996.414513948244	105	2.6414684222794262E-5	-0.12991204405940973	0.06016833081743281	40.349474275632986	2.1809418747034155E-4	0.07585179004733686	0.46473894971705776	0.019991328613476165	0.08944606421226906	0.09840272521691697	0.06216876097898191	0.26025606840556664	0.1740954068533816	0.18086624199835288	0.3847822827426985
10200000	-10387.549726405934	-8367.371525551469	-2009.6372753117403	458.27362380519475	2229.634189161795	93	2.052133078246495E-5	-0.11809671969902702	0.5552096501194191	40.93192753389984	2.4189082663067938E-4	0.12384485915941704	0.4388415711636495	0.03307717911038824	0.13462845610699897	0.09192369794871541	0.06628613166956393	0.25005221238379444	0.16775261369934788	0.18354495352552255	0.3986502203913359
10250000	-10453.833477148315	-8351.15555554505	-2090.5209499330895	304.89922563234995	1779.9984450923369	99	5.271553862016454E-5	-0.9130305434803092	-0.5014914337128218	53.06729033606655	2.50223196340814E-4	0.0942699982898467	0.35780622355432073	0.04566035602546504	0.10603281280896663	0.08202614788777256	0.14072143358981082	0.2477605442875771	0.1646375351509768	0.19589116622080785	0.39171075434063957
10300000	-10056.573642149666	-8345.560258006488	-1699.921181149451	438.81278760808226	1744.1967052779726	76	2.1180160544146652E-5	-0.5508793853216108	0.5520782498431216	36.350559189438215	2.292524348040167E-4	0.11205174246799085	0.4784753400717304	0.04047305378033307	0.10577145331525074	0.10095852017962383	0.08912678972188415	0.2572695066860388	0.16299169565399138	0.17316069550990273	0.4065781021500676
10350000	-10359.006819259366	-8384.65035863094	-1964.1504292285106	379.63754430247013	1883.462582538169	93	3.583965240352498E-5	-1.0060019329634984	-0.21225976991945306	37.99148568799809	2.3949809728917521E-4	0.061051110377713574	0.33733068265146177	0.036210803519815024	0.06535618966381	0.08620766018019645	0.026171543593778403	0.25387718603925524	0.17246115212135926	0.17714856745731924	0.39651309438206583
10400000	-10516.436125866634	-8381.77361079037	-2126.502058529366	381.7285823327725	1886.8579680979153	106	9.109014803741715E-6	1.1376908631454372	1.0712021090798933	29.67009251966025	2.8687670636180773E-4	0.09231326376430157	0.3823630536867688	0.04607855053626926	0.0945270030086981	0.08502120469260427	0.13722553374565594	0.24656196076230696	0.17700436396788238	0.17702427606218776	0.3994093992076229
10450000	-10805.38318694922	-8379.74880902233	-2415.5000574644178	314.54522483028614	1817.9622729885614	121	1.300042062504653E-5	0.6830386620171247	1.1031699734931328	40.44066244704297	2.4830904998064055E-4	0.10264571305413471	0.3866798121778676	0.04923814082528822	0.10996051031857285	0.08997290607896512	0.10285882135522598	0.2584417348495474	0.1681846955118716	0.1773990505512297	0.3959745190873526
10500000	-10968.683595559203	-8371.930889779069	-2586.578015436728	403.2576202855832	2169.9748340426754	135	3.917806743654333E-5	-0.17133170933008882	0.056884967993421354	32.009551578741814	2.6869210219586896E-4	0.09541353535026013	0.5062063001186354	0.04337214424080861	0.08032114783874415	0.09558409366128365	0.1282623522254925	0.2555441072864103	0.17253117247168884	0.1808389566571328	0.39108576358476854
10550000	-10236.49818207067	-8362.16239669994	-1864.03441408243	312.8639756351565	1766.82614169619	86	2.877989876543706E-5	-0.007644534193839134	0.05678358284478727	46.02865141372376	2.5433750038550185E-4	0.07946896468150158	0.3715732118369621	0.05203041537114653	0.09991172216848244	0.09558409366128365	0.07357311536324514	0.26208815329096746	0.1650412898250625	0.1719123952095108	0.40095816167445975
10600000	-10291.981911004292	-8357.183726915624	-1922.6094651792541	260.3881362196757	1472.4937132986452	91	2.7278466634340284E-5	-0.042975560512971835	0.39143514636294185	36.13782456299941	2.2446528896578728E-4	0.10712938352526741	0.4607744842328861	0.04888147098885068	0.15359955033395303	0.12923376199587272	0.12213111816940866	0.2627180888417943	0.1724356633718391	0.16707660912967176	0.3977696386566947
10650000	-10381.887051595053	-8361.283046920507	-2010.3627399538452	270.783049922631	1514.2457942581575	98	1.7549611651981252E-5	0.33408047414359243	0.7363129674933725	34.14626732493835	2.550432748806475E-4	0.1531004626720659	0.418034750956181	0.051840829069380645	0.11653718012826904	0.08607427335192716	0.096384638434263	0.25417639292383704	0.16620352312663386	0.1818614517483192	0.39775863220120955
10700000	-10089.33809295441	-8360.412360059887	-1718.8924650195092	337.03406481285947	1390.0563904532642	81	4.046759534309195E-5	-0.6710101054502134	-0.31769225282097313	27.894107858144967	2.7300498573981717E-4	0.1320017155947535	0.3711942876206369	0.03799042188993652	0.08368444927152889	0.08707412676300635	0.11597047433755471	0.2573823699094886	0.16060303496668527	0.18936449176169856	0.39265010336212725
10750000	-9951.484811015835	-8373.301190343107	-1568.3659046651937	307.1995044691582	1413.911395062538	69	3.690198752125181E-6	1.3606538726096187	1.8064595763286855	35.871575955298006	2.4233086496674137E-4	0.11537790274936052	0.377877518744942	0.03761814586225251	0.09910570356004131	0.10684425676907539	0.16039852039946542	0.2499261852840375	0.1772545179668593	0.17620197937753174	0.396617317371571
10800000	-11172.36803170816	-8381.357625304914	-2781.4320254978757	839.5714387334971	3490.209502417555	142	2.7804724255922237E-5	-0.7376743671584804	0.43928094332484924	38.36060014090205	2.705564528917711E-4	0.07455438754611221	0.4250095148028399	0.04318627421919203	0.101700483293533	0.06511037517665205	0.1719646673927427	0.2367533614317073	0.16334684682519893	0.19584662628370741	0.4040531654593867
10850000	-10030.027900878813	-8393.399710819285	-1626.0379209978148	245.56442281068126	1223.2049283597128	74	3.896497521135759E-5	-0.7878605823503971	-0.4216335925865905	31.565674234456296	2.7359173129472915E-4	0.11797283733422323	0.4578245129317302	0.04082323172206104	0.0819637589541158	0.1157962678766582	0.07000506433656001	0.24936626067822193	0.16939915706119776	0.19291688699715667	0.3883176952634234
10900000	-10648.64130772755	-8374.242347207079	-2262.5454638432743	561.7972439714496	2626.960122995101	109	5.197914351334436E-5	-1.0200022575723213	-0.7213401782138358	33.81189646816859	2.28991420000084E-4	0.08518584303308095	0.3372768428207374	0.05153294165851364	0.06582551788707834	0.06824266056671363	0.11232400061392483	0.2456105788178786	0.1714564186180921	0.18415987625563568	0.3987731263083931
10950000	-10465.765470846492	-8413.587894116878	-2042.933375066515	231.50643498804578	1435.4820432413335	102	2.188384021661325E-5	0.055148122064014225	0.6725788219174497	30.427599350387474	2.664677099239004E-4	0.12751168649594435	0.42438871540760353	0.05356840943461559	0.05750745734691337	0.09321263105525439	0.017036083470557024	0.25544815946158117	0.16703505824657428	0.18728371358905285	0.3902330687027916
11000000	-10286.085638563814	-8393.640063323215	-1882.3277857366886	246.06965000507813	1347.3351156357883	92	1.8868281450043887E-5	0.2890472285322569	0.7577786652454253	29.42174981055453	2.69548083458449E-4	0.15103011310023062	0.3710623073328559	0.050820475271169424	0.14594877111297302	0.11993836422548258	0.04706367744822536	0.2564040743665929	0.1845248011155678	0.17633078037041588	0.38274034414742336
11050000	-10220.484821312262	-8354.759538093362	-1856.8644030523953	261.3777398434688	1437.0923749039307	87	8.664568793776228E-6	0.8927836866700186	1.2943994649113895	35.86239707233571	2.5816996678983595E-4	0.07479474515425874	0.41681307482706154	0.03701168889636095	0.08633072946127099	0.11585116309378783	0.029079815003684183	0.2568826005109564	0.16400158204922952	0.17927462746610298	0.39984118997371165
11100000	-10634.218321197995	-8359.592074442742	-2263.7639090997327	549.8434626624614	2431.1153469825776	110	2.1846507061775218E-5	-0.06468775025654364	0.4070663836556829	45.73718758004072	2.2825007876775446E-4	0.05168404462181314	0.46641692363113163	0.04910217139882742	0.11817142625627193	0.11373697124470902	0.09016935778768262	0.26884368658175467	0.16609961381575458	0.1681991146563907	0.39685758494610057
11150000	-9906.037881346801	-8364.675404648036	-1532.8329536113513	300.829450326734	1272.342906015893	67	4.882225751584884E-6	0.8359490940958043	1.8891530232363785	33.51814126355033	2.6063399610195414E-4	0.07727018368078598	0.41664520061627935	0.04110948525734142	0.07142012807365608	0.0959386822675266	0.10770559749199823	0.2686863201349063	0.17173711190022692	0.1787205667537131	0.3808560012111541
11200000	-10404.79160100926	-8351.190457526429	-2045.2407996897896	391.1912716304606	1931.7868680186386	98	1.8094576672427207E-5	-0.3137932827692852	0.6691906080458936	36.08389996447177	2.5341351463742715E-4	0.1201171638786357	0.2846344790549319	0.04514586506786995	0.03165733093883241	0.08230423371277673	0.14028689605650432	0.26052820538975124	0.1741814151299628	0.1832581633544739	0.38203221612581306
11250000	-10581.221242020863	-8365.858321451507	-2204.860877174579	485.37375556613244	2158.753471617305	110	1.9765424570839672E-5	-0.09365666336607262	0.7986884769582021	36.07515879120484	2.2660749670285255E-4	0.10878644132950173	0.4073113159274447	0.043193591810511134	0.06709533050252833	0.09667785248443007	0.11564197933733841	0.2597679039807825	0.16340401925023296	0.17607087792519016	0.40075719884379396
11300000	-10508.21810290663	-8365.790070954363	-2132.723476160623	300.0958756195548	1474.8819508379488	109	2.6629534370362682E-5	0.25743122352579206	0.4035765807754531	24.385979227660698	2.5422094474635134E-4	0.15150634502661325	0.31695214375568315	0.06120520403586686	0.05690781243515369	0.09943056232874506	0.09092151440144079	0.2581955812657742	0.15572240517701652	0.1882908366100102	0.3977911769471987
11350000	-9953.073097286444	-8403.01001855533	-1541.8924529917817	169.36377067200158	1015.9974000107824	70	1.0318273605535552E-5	0.8554643134559988	1.4534750906671206	29.54627248979787	3.1016488208281253E-4	0.0882297701311683	0.5139977530054961	0.03977156628847362	0.09008003425117377	0.09434642275895816	0.12881055979908446	0.2575866986498956	0.17253584970116964	0.1744057597180162	0.3954716919309186
11400000	-10272.404328606288	-8383.378452225765	-1881.113254931969	364.62856088210276	1706.4573913968763	90	1.5981003575279617E-5	0.21481662798667991	0.6153137164461752	29.856451139484275	2.7866834829593423E-4	0.10297115489817255	0.3419607284276482	0.023930769679117822	0.10335375805162485	0.10842121494328402	0.06158304436421228	0.258957967839531	0.16868108306985222	0.1802772554372633	0.3920836936533535
11450000	-10162.2307788729	-8389.67233529138	-1760.071650894257	319.07524319683125	1659.06945783194	81	9.156955109292465E-5	-1.1671919555785308	-1.2380345053181872	34.23126128460439	2.741938897346567E-4	0.10999768423053269	0.44084436699432006	0.033470704461552675	0.0809715800640078	0.06646833927180336	0.18132242135730509	0.2532446130062866	0.16760717870518882	0.17581205667934857	0.40333615160917535
11500000	-10040.686459803936	-8378.03294222716	-1653.876565285287	277.2844001498938	1314.1642414064445	76	1.578680711377681E-5	-0.1264151688590544	0.4213975185829687	29.15533365088487	2.5191248597498863E-4	0.08257991295204371	0.34472151619262725	0.032254220722937425	0.09680998393600042	0.13485336801373782	0.10600706905037978	0.2589889319512121	0.15653107845175143	0.18813228047965036	0.39634770911738554
11550000	-10248.702405725806	-8392.635543808718	-1846.8026215184254	516.0470958094361	2332.7748576989447	83	2.492696778852651E-5	-0.2513531026001869	-0.17979468716954483	41.2578639656963	2.7665387752469865E-4	0.06834110349091148	0.4319379414589937	0.039069731366078754	0.11984675077592448	0.09484448359601164	0.09053440373408986	0.26486432019258677	0.16239125950561287	0.17979327532896297	0.3929511449728379
11600000	-10125.4722752384	-8380.784361948647	-1736.086337045343	255.89468518702247	1488.461058938947	78	5.989163290981605E-6	0.6845844553688316	1.8005422180241788	38.01194419149217	2.818186376320213E-4	0.09516823055151635	0.34247953200461134	0.05221298763054596	0.09896874564617303	0.09197128820559398	0.0587955865869235	0.25734482865512487	0.17070809299083492	0.1913724686203734	0.3805746097336673
11650000	-10346.040884491367	-8399.303044921102	-1935.8950631476573	223.41578017389062	1249.5088135769934	96	2.1581828965078725E-5	0.12799348721479137	0.6174223724097982	29.38088339193869	2.4957303777190816E-4	0.10466037677840735	0.4403893134731226	0.06488225961820106	0.13002873318821465	0.11854721965563393	0.167064264751183	0.26126092835727177	0.16882656558690085	0.17433718714678584	0.39557531890904113
11700000	-10354.521080119543	-8390.923904932819	-1953.5509562923812	356.9515646587183	1740.2879371789918	93	3.464415509283114E-5	-0.5494247711248981	-0.10914629308999352	34.9659361667289	2.4669847761779785E-4	0.09266651048241474	0.33104123870716284	0.03582430356392218	0.06759729556253331	0.10333047373045393	0.045181842323246776	0.26786934413031854	0.16554136714505843	0.1740422380136211	0.39254705071100304
11750000	-10269.413977143176	-8377.50069521363	-1882.458347644162	270.34646240484045	1521.1862554649776	90	1.4673989843900603E-5	0.4836080106499308	0.8720379267797331	31.714027853486947	2.5509592563757836E-4	0.12147514407762494	0.4539926701532721	0.057973698599611524	0.05901270590783247	0.09546215460097783	0.11106203182680632	0.25412757254327645	0.16874555721841772	0.17741398382027565	0.3997128864180298
11800000	-10597.598534289846	-8369.986158283313	-2219.034645251583	417.6229406587458	1989.4127358157175	112	1.3530647523361042E-5	0.599398061840547	0.6870030225453589	33.283046677545656	2.862063079168697E-4	0.11973180711461627	0.3692335040714198	0.03966950899597731	0.11149428185265806	0.10820878683355463	0.09860933158788579	0.2522546645401963	0.16012339275738896	0.18735197240884058	0.4002699702935738
11850000	-10583.866069125348	-8353.178091836995	-2217.573176527745	191.014736455933	1294.4459114059337	115	5.646060643615658E-5	-0.7295134770680706	0.07868246731571897	32.69915414710017	2.5099987732293176E-4	0.1389393065570412	0.4831462339847028	0.04840942406915892	0.21053261668357123	0.12288936573777227	0.051057534961069725	0.2552937261484846	0.17039045347544263	0.18942188285026212	0.38489393752581014
11900000	-10713.287584538322	-8367.21231159589	-2336.183806926137	286.7570828339392	1612.0206657769302	123	3.832239726104978E-5	-0.3023629666052422	0.1934398933710833	29.551386684856464	2.8827997595596763E-4	0.06890654223886315	0.4919636667320558	0.05919237990294389	0.11660051518342272	0.09330159978971016	0.14587284485388433	0.24762744176396032	0.18770897870368866	0.177924561031597	0.38673901850075354
11950000	-10650.350652706731	-8382.383484058175	-2259.374139110664	214.32475006180871	1318.836603448742	119	1.7883193791539434E-5	0.5074868748967816	1.2144186694456318	28.16928546593882	3.082073004869692E-4	0.08848888490464375	0.3548365386781139	0.05700317745610762	0.13702311896549715	0.0723814926260861	0.07479585712254354	0.2517728151687398	0.16251562889165885	0.1780461887784994	0.407665367161102
12000000	-10195.376928715692	-8371.383843055439	-1814.9309159136274	239.14498873431293	1385.3540458594255	87	2.160691340528105E-5	0.22690229816758528	0.5665190814461013	30.00163494478536	2.8580672432155363E-4	0.14963915726110882	0.4414936151759867	0.029748694040937405	0.10955265680671977	0.098914539823407	0.11956417718870267	0.24297795652537302	0.17381681435407068	0.17713326506277474	0.40607196405778095
12050000	-10441.80371919685	-8376.746030566479	-2057.6973653295436	323.09899022112086	1637.0926109139507	103	1.8954019337821117E-5	-0.22790711990407642	0.9220014789961566	26.51092425563777	3.0997699324305264E-4	0.0883516158498644	0.31939333281453436	0.03064939424494233	0.10481174473649195	0.07778985994182874	0.1522268142902612	0.2623056229582015	0.16974426986917435	0.18863575360081491	0.3793143535718096
12100000	-10584.540100986153	-8354.683874665261	-2218.854381958374	412.1838395739541	2024.6305577604692	109	2.825373377482953E-5	-0.174288697981822	0.14412261077043426	35.304809551025386	2.2268679096458922E-4	0.0677946069676668	0.4517815574493287	0.052967279858505974	0.10260772332437594	0.08897649376422097	0.017249094132674694	0.26128613207199886	0.16847288041252256	0.1839348521085654	0.38630613540691267
12150000	-10366.975975886033	-8365.58782335578	-1990.21300860897	246.54802944276673	1496.7363689080792	97	5.618202120562194E-6	1.5873240579629653	1.9769921308244167	34.1218086127096	2.5996755521811866E-4	0.08855445742471903	0.42915116924119073	0.05810579023773692	0.14171765383139598	0.11184570668554157	0.11279001116927798	0.2547747893919928	0.17121611171043122	0.18990659993522369	0.3841024989623525
12200000	-10729.386595987007	-8363.837318704118	-2355.3872404805816	346.2767255859523	1807.5957589785046	123	9.286843786974213E-6	1.09127791980441	1.490266790834402	32.42441310289164	2.608138225460679E-4	0.08098365164430885	0.42534533638740707	0.07032358112509232	0.11689954300656706	0.10277864246296953	0.05242434423156266	0.2545144647694385	0.17218857591357198	0.18347437264700364	0.38982258666998604
12250000	-10265.213441070764	-8365.342947902263	-1889.090180327219	323.4437350763462	1518.1624643394218	92	3.878903876186424E-5	-1.0293838269645907	-0.1122125533894569	31.80289713820519	2.738547307324117E-4	0.12814852015268513	0.37709292650202453	0.04807392512197722	0.09806193373955885	0.09515265821570867	0.10300377745432868	0.2673201332966218	0.167767908392165	0.1782964613274421	0.38661549698377123
12300000	-10382.805560167286	-8380.191746024848	-1992.0835693869496	435.15831885633656	1647.6106568135015	99	5.843698411148527E-5	-1.107709703745033	-0.7351103037738643	28.36108761941282	3.113152744681361E-4	0.12690843082588701	0.39253108438649204	0.05140142982878048	0.07067381713216626	0.0901824923751776	0.09998554274361782	0.2518544109661575	0.16969563540511534	0.1830933978607251	0.39535655576800205
12350000	-10539.73406638082	-8379.342732600975	-2149.253011659875	370.2584966326539	1859.5231154662458	107	5.2173158867712114E-5	-0.7419643884139727	-0.1711268619352612	40.37549960446445	2.943515471449385E-4	0.10949590186904293	0.34706769890400563	0.05332013573802742	0.13250988248462395	0.12427354200020638	0.03011479215375831	0.26014787962944264	0.16995596606314864	0.18049172209514447	0.38940443221226423
12400000	-10287.549162442241	-8376.624774214668	-1901.1835669076004	200.35164575645945	1294.5805229183939	92	1.9245140865534047E-5	0.0730011184255269	0.7346189378290874	34.555867121233945	2.548596411844716E-4	0.06289694774370588	0.37092388549502486	0.05213372831131655	0.12064695493333082	0.11597596927074548	0.12372219192498046	0.25805631650375793	0.1704120575893083	0.1923442946774905	0.37918733122944304
12450000	-10118.590536141113	-8370.986332981563	-1738.3165331266293	440.91618132331826	1783.297801015043	79	1.0617391667309071E-5	0.6468844644575422	0.552699205627656	35.96783456075426	2.3876827773432636E-4	0.10003946168493737	0.4186606509102311	0.05721626495652067	0.07800354976906086	0.08641391813335857	0.06834032745381849	0.25898444488352196	0.16614230087962675	0.18188566001560103	0.3929875942212503
12500000	-10545.582336683514	-8390.020662811601	-2147.4234435604058	583.9677265390841	2494.8273806853017	104	1.2698096700247647E-5	0.2388514708299989	0.9003833021762312	40.661575730539326	2.844177226680364E-4	0.057493343882838284	0.4519036104247999	0.048313522638080975	0.08009411661223689	0.10632468306207968	0.12357381818477697	0.26389559390426454	0.17815987621612894	0.172106170587105	0.38583835929250143
12550000	-11003.787375267793	-8378.284073959796	-2615.467321688718	362.5326386512966	2069.868272679624	137	9.987314348787405E-6	0.9284904710882755	1.6957388347022682	38.429485290017666	2.4174395046746915E-4	0.09277972028093608	0.42236435342163203	0.04279935735669735	0.070178711051211	0.06817417329605067	0.10199407489864268	0.2540886665979015	0.1707194847367061	0.1773693819963152	0.3978224666690771
12600000	-10422.224322797198	-8379.129179399135	-2033.967236300197	273.81392799169225	1591.952863352314	100	1.712111847960189E-5	0.3170738255692266	1.0703211396138612	40.83263292680176	2.8664641091004757E-4	0.14102007959691365	0.3211177396813731	0.04170071902952332	0.08688675734018107	0.10740426091324502	0.006466622509455272	0.25368201184087635	0.16880324458792173	0.18560888455916144	0.3919058590120404
12650000	-10368.007636910566	-8360.749651317328	-1995.4008495988778	480.85196829393976	2258.265688283677	93	5.4080853963086494E-5	-1.1047948099497225	-0.4147881872063974	45.38185797845143	2.5214289696476967E-4	0.14293374700276096	0.3100365333096058	0.044040498994516675	0.07051982867798587	0.07535945890400639	0.12853462767075804	0.24934506518958766	0.17293779721664582	0.1845215088748304	0.39319562871893676
12700000	-10492.733028512645	-8384.247579359777	-2098.636534469601	399.7361987240505	1807.4529934494801	104	1.824489472991E-5	0.5699824896589354	0.25364760191009184	32.84711440184628	2.591304010698438E-4	0.1113443842203134	0.4932503729901815	0.05022262424188547	0.09423686647443232	0.10445340219954032	0.12615341922063564	0.24689998990394219	0.1827320486884285	0.17566453033644422	0.3947034310711857
12750000	-10136.145997932954	-8372.883601232961	-1751.5650074165612	336.98926300255937	1621.525802533993	81	4.8446489382801295E-5	-1.3979024655394952	-0.28155853863261404	37.18331581748131	2.8948047883053593E-4	0.09187506035921503	0.37957541449697985	0.04558161556267989	0.18205431491271973	0.11047253947867712	0.0032899536681469887	0.2555316892319955	0.1729158211995865	0.17878874971207892	0.39276373985633917
12800000	-11028.096394167984	-8385.719456151937	-2632.8708636198453	450.8058961793332	2485.7623726310935	136	3.1831753078653135E-5	-0.3412793059343755	0.18287584735714374	39.163284875804656	2.748258258951251E-4	0.09404319991539044	0.4691805642897821	0.035607461902822254	0.062366184105462005	0.10989286225484339	0.08338048425533086	0.25676499601008634	0.17304917007705692	0.18173112008941453	0.3884547138234428
12850000	-10086.29785232649	-8387.77861468329	-1689.3364413982758	272.8050012200026	1365.5226708433192	77	3.175599841261434E-5	-0.3573673319618035	0.04966972108803547	37.17043532294006	2.861065124174233E-4	0.06709941161358841	0.4575336232195398	0.04883008584153899	0.1058847610277571	0.07658546692018088	0.01128836069867173	0.2589911304378788	0.1725466019596773	0.16996580241333517	0.3984964651891093
12900000	-11187.208602442246	-8336.303863318968	-2839.7803633951294	439.9448474019609	2403.060076941216	149	6.614335912422676E-5	-0.6947432925449604	-0.5491266184004344	38.7379106887463	2.691184751425955E-4	0.09266094323494198	0.4167611223188648	0.03667961762366239	0.09771247091628683	0.06774208983063798	0.10771205833560732	0.24574947488190765	0.1752660688149327	0.17654695668564552	0.4024374996175148
12950000	-10257.444754493585	-8340.41784194665	-1907.3117521978447	253.16128462991915	1395.1067688593375	92	3.8111266686818464E-5	-0.494187973319578	-0.23659937902540884	32.023950038742214	2.7781351286002156E-4	0.08933583020465322	0.3001116159542504	0.054919983565434476	0.08839501137179233	0.0957145270742344	0.0895504048855828	0.2637508190307053	0.16726902513811487	0.18925064442589756	0.37972951140528194
13000000	-10196.875334168091	-8368.502155674734	-1815.7228694694704	221.42832448604216	1299.4542152073732	85	5.821552083785442E-5	-1.1396016023583937	-0.40041767356689706	36.25509406153407	2.4230968229093316E-4	0.08504736501784219	0.4749837240706087	0.034066001953936484	0.1342529321214895	0.10120629799686603	0.12807347462229185	0.24342168715927137	0.16678398214216117	0.17821606217684782	0.41157826852171964
13050000	-10574.126061812214	-8377.54237731563	-2184.2332182068662	454.94083672939104	2043.249195632236	108	4.3051774977974174E-5	-0.5757874215611334	-0.4336742946798077	38.95908911310378	2.1393356726394778E-4	0.09034239509788261	0.4208713604653787	0.04270931689288926	0.0930021388535634	0.08771201745267736	0.07280034513637548	0.260523746430467	0.1679695964146701	0.18034192255997136	0.39116473459489104
13100000	-9982.773216647574	-8346.358949252299	-1627.25983778781	335.74332645932276	1498.108245223071	72	1.4299637977368166E-5	0.2542638719329125	0.34254777679942555	32.193602803999475	2.415286543990619E-4	0.10210935134111244	0.38154514870967166	0.06063435152020823	0.08685217183798229	0.061993502618640985	0.15997908862348398	0.25298642381726366	0.16966448738888973	0.17832874308266078	0.39902034571118533
13150000	-10487.99514091936	-8363.39754700254	-2114.3059296505276	565.8994142795287	2290.693134230597	103	3.51093495226525E-5	-0.6739463901584941	-0.21014203401289847	36.2755799360856	2.449648139362731E-4	0.09048187743338358	0.3821194293060389	0.02886231207432595	0.08859834406303521	0.0861859466541489	0.08133996436172121	0.2659082565638759	0.16442304053481416	0.1801109441376995	0.38955775876361004
13200000	-10434.98544742226	-8371.802491702012	-2054.0744887896008	432.07111341817335	1923.1272409180024	100	3.369840658661419E-5	-0.7101885867771847	-0.03062377430392238	31.450934770717133	2.583588232514578E-4	0.10035710321965371	0.42208527150273256	0.023070546313503606	0.0691476905728301	0.0612970765117685	0.1143683538458903	0.25082244240482876	0.17058446988546064	0.17960387820855	0.3989892095011602
13250000	-10221.302645017531	-8411.767719895273	-1801.3209243073286	393.4987802206341	1797.2639838086952	83	5.452275559537777E-6	0.945150216071909	1.1921337608227225	31.459023190864677	2.4650806301740596E-4	0.1286604079064389	0.38491983806249747	0.02909732591988134	0.07724999341378642	0.0991685253842688	0.04808109613737455	0.2586853827264349	0.1515394614302759	0.18539021059263736	0.40438494525065194
13300000	-10362.26887101379	-8370.939160282576	-1982.137794462694	224.24652790725264	1365.7161656350963	98	2.3193975418858812E-5	0.10775654226515959	0.6947277456105143	34.788735311600036	2.9327644501326493E-4	0.09510435998538369	0.37767948487095654	0.03849872667122776	0.13935288450378305	0.10447000917213929	0.14651329777185626	0.2588349341900183	0.16941243901726863	0.17892472526561476	0.39282790152709784
13350000	-10101.234769679517	-8368.704092670374	-1723.0084722498802	313.5005919057683	1647.3565551426227	78	4.411471716649159E-5	-1.0172561824561486	-0.5133244499146703	32.20554993392407	2.8848281025952463E-4	0.07767996241583569	0.32879930636968235	0.029694188297148306	0.10706942214734243	0.06981304981220791	0.15912625700145666	0.2582033202213099	0.1693314257972565	0.17910056415548234	0.39336468982595085
13400000	-10275.072317745537	-8370.384896356021	-1895.973250515169	326.809733490071	1541.2433560402112	91	2.1175662032899777E-5	0.09658862873744294	0.32661276037366116	30.100514177207053	2.7896645601367253E-4	0.11617459476837205	0.360630579379274	0.046972994624198336	0.06441815867901074	0.11880574509731828	0.09655923951086653	0.2552624163799269	0.17010488772282134	0.17899462698436616	0.3956380689128868
13450000	-10718.667837115087	-8366.044335402632	-2343.459253313284	474.3988466085217	2298.4059507046386	119	2.1276237368748525E-5	0.17166644752420368	0.4084661391185476	33.2032139116452	2.5154743532647563E-4	0.0914579852621733	0.3438411658570883	0.04005350777498423	0.07147991775503847	0.11112969247955697	0.008025689034980207	0.2565746841211875	0.16562774020338564	0.18188445748745102	0.39591311818797553
13500000	-10055.801709696105	-8350.550685490372	-1696.4688957260344	312.47780992362743	1530.9319502882183	77	2.4671992452138562E-5	0.2036529252986443	-0.1186176979113798	29.971788049581697	2.8892632592619576E-4	0.1284378037078073	0.4149162274836964	0.030713086602362324	0.12626333880631443	0.0790230666552591	0.10896244239914377	0.24800144488214304	0.17757796214051594	0.17512675129994484	0.39929384167739607
13550000	-10452.676724098914	-8368.412357980496	-2072.911987737015	256.9000494071903	1543.9044671589809	103	5.67128734273881E-5	-0.7723322153815129	-0.2762203985617285	31.40544400735662	2.697136453593172E-4	0.07974435638304986	0.4102000345902291	0.06179554965916568	0.10139862416219028	0.10363315921035189	0.13360888483750144	0.25584185786230035	0.1665515703183902	0.17573622894727792	0.4018703428720315
13600000	-10664.531056945447	-8365.386286448747	-2290.6969163188287	495.8242766049196	2256.02288984032	115	1.5600471296468763E-5	-0.05490628296596241	1.0980031909102919	37.159707290230735	2.5237506699873604E-4	0.07087208776130191	0.3084153559955325	0.025251387186981094	0.06941534836092449	0.094449906053199	0.18035887640889148	0.2627966383646846	0.1648956048123254	0.16949668578494842	0.4028110710380416
13650000	-10954.453090612456	-8397.222524172837	-2545.5641200904993	372.5130420987964	1728.0178149344856	138	7.855181592933674E-5	-1.2838955972705555	-0.35659838471202887	28.22111086058905	2.7022628593235124E-4	0.11721753963498116	0.44396848322127064	0.023821691870474764	0.09332113730607453	0.09172221065243703	0.11385563261205038	0.2663212164566458	0.15542929659243168	0.17520168750485357	0.40304779944607005
13700000	-10420.102298991842	-8374.032102038136	-2035.0885569220866	410.2234345608853	2160.3550919755457	96	3.092381984929932E-5	-0.7561773223732626	-0.08130688112885925	43.368456052310506	2.746772369771734E-4	0.1912069416333564	0.3681251737534325	0.05252200869967417	0.10072239499441558	0.09659714983685806	0.1245279504213606	0.23882730837293942	0.17049383894609843	0.18613911328707342	0.40453973939388865
13750000	-11292.724329178538	-8354.8160842404	-2928.604464949275	390.94471330833477	2173.0939983491835	158	3.6863355080161315E-5	-0.13936751078836856	0.41026594273475897	32.06242553128654	2.8306434123015223E-4	0.09209059126785268	0.31888513601371093	0.0460587797776048	0.10855709350054003	0.06722677371271225	0.14697198904421516	0.2628631906210208	0.16772075930534086	0.18625488440321936	0.3831611656704188
13800000	-10921.547387956494	-8365.454401417657	-2544.801112744179	393.19584897739554	1862.7218076253444	136	6.651725765708382E-5	-0.8022748590808557	-0.573919653245963	29.67861030129159	2.5525688205752206E-4	0.10556993825912867	0.397160189801102	0.03746144537302108	0.04591348231213042	0.12525392452667616	0.10892627273174156	0.26577755535177816	0.16947844492694286	0.17773431032180304	0.38700968939947716
13850000	-10063.234092922457	-8371.135867608393	-1682.3937213103363	197.14357208544823	1217.5995632481176	78	3.346733887982463E-5	-0.4662566447638155	0.26819364452686567	37.13657841607308	2.8203454751051703E-4	0.08995478941621202	0.3894806452220026	0.043738284107384215	0.1674397461661549	0.05965684421692884	0.04273709877808976	0.2570144684099397	0.1852015835565093	0.1837315172936197	0.3740524307399309
13900000	-10453.087612750103	-8367.222370584772	-2072.111447293677	392.7965616056447	1793.794605108521	104	9.6866006360937E-5	-1.6907983201277406	-1.0745048943444293	31.588661331597034	2.7611432179657446E-4	0.10561006301653596	0.3875929059644661	0.046648568723851584	0.12877899812399368	0.08625570012429983	0.08534644750502997	0.2569531743471695	0.15509491852336987	0.17988233402229464	0.4080695731071663
13950000	-10768.886528011848	-8370.76966409754	-2387.7556559688915	376.9452604470386	2034.308871833463	121	2.192484761873238E-5	0.11391431691741782	0.7154618181998075	34.553635581322006	2.3786834865333986E-4	0.09740204845555799	0.38403947762018636	0.04766149081846214	0.11039535918344834	0.07794624772690216	0.09698156740821148	0.26712382086891556	0.16036292955046408	0.17608795086210732	0.3964252987185143
14000000	-11389.026400759214	-8378.082433321675	-2996.569005286692	408.32468535191083	2295.602437276054	164	1.562043319697105E-4	-1.737526702283907	-1.231102174726371	29.102725483574957	2.8873384359040814E-4	0.09709934422521369	0.43065930310617595	0.05236329037881035	0.10601029195066666	0.08897871255144421	0.023296276664646856	0.25619961770922706	0.1691807992135995	0.18346579829833634	0.39115378477883717
14050000	-10578.617600050986	-8383.732581064149	-2185.004902704038	311.1977015772024	1700.693413679149	109	2.6669673943859343E-5	0.08799647113166116	0.30263663103101157	37.147906713295725	2.560234718452831E-4	0.09542750429959902	0.508090347466933	0.05158436583143376	0.05335691912802153	0.10250285122769909	0.08441339617874988	0.25176498138472353	0.17612583000559404	0.18832964666387703	0.3837795419458066
14100000	-10397.665944573384	-8386.383546216046	-2003.439333623352	295.6506553414317	1310.150427579785	103	5.944367956343396E-6	1.6888912718087925	1.555577969787444	25.788135021094913	3.2011533485475134E-4	0.09797437327518257	0.45614261838871295	0.03784095028233721	0.08898367141475744	0.0787310009537137	0.10277185757461689	0.2496223718857793	0.16617844551694655	0.18170989110128977	0.40248929149598456
14150000	-10778.367462701934	-8389.33243575211	-2378.537770210108	716.074414781098	3114.9648141127223	116	2.5611269849643105E-5	-0.3866370418521048	-0.09823286407584109	39.340357915494366	2.3408868263883085E-4	0.09266874682664254	0.49262437831339967	0.03483739717096287	0.155536575882857	0.04803913856234999	0.10991863469369621	0.2533070697962265	0.16925964264065407	0.18535032046870833	0.3920829670944108
14200000	-10388.241327321923	-8375.967817662913	-2001.31221072894	270.2654079377871	1410.2540903308625	100	3.123750861247484E-5	-0.2661755713193495	0.3811347165943506	32.733898163028734	2.661152908547917E-4	0.1712137023384452	0.5667170321636098	0.048753246508869245	0.1056840967256321	0.09494343116498792	0.0715223957970474	0.25066222977325375	0.17031226617591425	0.17311753416667985	0.40590796988415206
14250000	-9947.21248656505	-8420.201714715955	-1520.2762335443626	277.3124815989158	1185.0601594615487	69	4.0196886957448005E-5	-0.6556088164081595	-0.03627753758809041	29.27565098148017	3.7205854392733637E-4	0.0866271423002669	0.3284542102787653	0.02688272655613923	0.0780566751435003	0.06899788087416851	0.06540754645171196	0.2624112635841469	0.1741337733064044	0.17553160918154595	0.38792335392790267
14300000	-10800.595551181315	-8401.91232090481	-2389.005154122605	544.6806705345178	2511.1261372636154	119	4.611798762476527E-6	1.0071385884893775	2.071434178212022	37.41846065903175	2.691438995147218E-4	0.14151531827307298	0.492075960381226	0.02901317437559621	0.10531547354771048	0.09622091633051921	0.1546610626237737	0.24504000186665967	0.17284570134751526	0.189008131749087	0.3931061650367393
14350000	-10311.160689871842	-8403.538512416146	-1899.6466070226832	331.5320143217682	1472.1782137217506	93	2.9903006722436614E-5	-0.6085931375653193	0.5727559930629746	28.924885737950294	2.843944184539391E-4	0.04994063486004171	0.3703131392632071	0.028207045766772063	0.14142996088033427	0.0439100336692769	0.13066083184446656	0.2736130148932493	0.17102519042944847	0.1813243792462415	0.374037415431061
14400000	-10221.245607606674	-8365.147802979262	-1847.3799669126051	207.00202400715847	1272.2458846213815	89	1.6324340799848274E-5	0.2884879956902617	1.0958885347562162	30.866011592229114	2.8028505691697554E-4	0.09062827478016966	0.3664236375480633	0.04672178503005049	0.14551460247712647	0.05879878345951087	0.07987371453849837	0.2628085067865253	0.17390106651217319	0.17589144680983082	0.38739897989147093
14450000	-10089.506713106199	-8380.306396392933	-1700.1611998661517	233.76182671874207	1242.8349467443504	80	1.66021114495867E-5	0.4771244945101793	0.6508819720769475	27.88086903803817	3.1227243300075043E-4	0.10174592879091587	0.4993368778799208	0.04842525588476978	0.19500983193754282	0.12826355739379405	0.08000874299155235	0.25785593507408544	0.1627959596207087	0.1767206168304867	0.4026274884747193
14500000	-10589.652207165043	-8355.219102760195	-2224.3621011729615	328.40801604874434	1766.2076815514117	113	4.2120432118373415E-5	-0.6000302589855513	0.12898774120769907	35.92369697087662	2.583188320877786E-4	0.07128016180957225	0.3252930269676637	0.04041435524871334	0.08020330223220319	0.09404853572652834	0.10374663517325919	0.25108012021780707	0.16463249619288295	0.18165872393785704	0.4026286596514532
14550000	-11139.077788451574	-8369.856105849281	-2759.1918255469654	314.82680830826706	1988.7810602330132	147	1.4350073621224238E-5	0.4525603317507296	1.3878341318061902	37.51524705941716	2.730774477344829E-4	0.0905331488579327	0.45362899984866256	0.061500913227039045	0.09356608657381327	0.10699483677113922	0.15164258127091385	0.2568482801496266	0.17187565036674665	0.18249197985439547	0.38878408962923233
14600000	-10339.895880031398	-8390.238680195518	-1937.8586682838275	291.08551495172077	1447.5217716353206	94	5.874806665746765E-5	-0.9736582298722738	-0.3484726462879161	31.03241707023479	2.649564857354601E-4	0.10115484455886971	0.4570706175734573	0.05733758078363192	0.16184107302888798	0.05549811481082766	0.08449516808791975	0.2493955986118925	0.1641719640203671	0.18648034362695204	0.39995209374078866
14650000	-10083.967282227877	-8354.71560648372	-1718.7328068849592	286.8224718040711	1479.2377049214256	78	2.180288116431855E-5	-0.0414954738243829	0.2322598511525944	40.20193532702072	2.5093205420400596E-4	0.09741251322009059	0.432119323853674	0.04910753306158237	0.14944935987373914	0.10178315799210916	0.05120867114008541	0.24822743948724899	0.16997936062292335	0.17961344117550915	0.40217975871431766
14700000	-10257.448565751456	-8462.14666334853	-1785.2546056065257	221.88286410913278	1284.835305795836	85	3.206802346578275E-5	-0.6990855132611298	0.36423111249805096	34.87907434095662	2.7216048445194186E-4	0.08255755273796736	0.4203125083263007	0.04563126960641171	0.08975124567071308	0.11038880549245947	0.08052542581513832	0.26336132033122206	0.17016135438361657	0.17227576144521445	0.39420156383994703
14750000	-10211.240104827217	-8382.500658365463	-1818.4464393735677	206.43627243755367	1249.3297225484587	86	2.6262899877523944E-5	0.2772799600788439	0.13987591553666454	35.05580856059896	2.3842445769357528E-4	0.08699829797455413	0.42064168761547216	0.037650018617024925	0.12517959671206144	0.07694780073617409	0.0731716473797448	0.2532101725955773	0.164070727970885	0.18116460241297405	0.40155449702056367
14800000	-11267.380185125738	-8365.218218252998	-2890.9920530394456	518.1399317475685	2499.0294711257307	154	5.1789046804037264E-5	-1.0143029157519912	-0.13374463771494324	32.654534349356965	2.504885100843146E-4	0.14593878786082087	0.3733826090038203	0.03646003786698768	0.05011069081971794	0.09310475456959137	0.11418462782752256	0.25173062500236865	0.17200714729348082	0.18312437929763922	0.3931378484065105
14850000	-10564.237149830198	-8362.87156932047	-2190.4565876367224	320.30325145797116	1809.980196679708	108	5.6561756241765535E-5	-0.8585210519879	-0.4444297648841429	35.89912114104925	2.709528726123364E-4	0.08157156285903179	0.3558222978506194	0.04537633300679315	0.10234815297978953	0.0743520299904751	0.17052327198174594	0.2613166605670963	0.1717359283999157	0.174010642225731	0.3929367688072582
14900000	-11057.507044885007	-8387.894861406758	-2661.257499961454	483.8277687956562	2478.536829670552	139	1.5593135262449842E-5	0.44310571155418604	0.8760764046600877	35.328048495713446	2.944362917064348E-4	0.1262087522400883	0.31830042436707157	0.06069083076422416	0.09580309975311352	0.05868035722729255	0.1284235819007337	0.2559166934185871	0.16275442320962852	0.1710094216119566	0.410319461759828
14950000	-10251.074455240761	-8382.947884661948	-1857.1906458872263	275.36902153521476	1363.3460408434785	90	7.2833473546109E-5	-1.1437608364050318	-0.7392374108092308	27.64507376085227	3.078790961033748E-4	0.09016646250858723	0.4707774053564348	0.025732997025866018	0.14480016452296735	0.09315648260988285	0.11443319529298154	0.24934405354093161	0.17192396477600838	0.1869183760707734	0.3918136056122879
15000000	-10156.50985646967	-8401.608342222324	-1747.42475457422	325.4881250919249	1459.159729935846	82	1.853113768426617E-5	0.004006569088571055	0.48529032138525	28.507192114063642	3.0488699216983753E-4	0.06532788663727769	0.4519272340339398	0.035510840790771485	0.09679417541560963	0.0928783104753663	0.15727407237525978	0.260973540738473	0.17314111654637582	0.17860240868031754	0.3872829340348337
15050000	-10249.066715815141	-8378.220740287106	-1862.0943057988582	408.1076296672879	1721.9272319019303	88	1.6349511390713947E-5	0.19993618363159088	0.2505716742280802	31.45172684418421	2.6116204570063165E-4	0.10294075032978964	0.40768447898088805	0.03523622346307575	0.08714213673484374	0.11050818503562304	0.08801343675302434	0.25836129550472486	0.16657153641225633	0.18314759886786028	0.3919195692151588
15100000	-10603.348413069936	-8361.303368563826	-2232.394538455116	479.9375892489535	2152.6417028417695	110	1.4491717059907075E-5	0.3086772236448099	0.9778436468720135	39.83950557746772	2.5607829289991046E-4	0.07840266134387727	0.31842824070813947	0.044929649964677666	0.16076595953923925	0.0931924839399358	0.14540862616323136	0.2598773418584563	0.16374868046000138	0.177816541791513	0.3985574358900296
15150000	-10267.743418478029	-8364.842637230153	-1893.7231650092674	410.1395376754987	1769.0608355764418	89	7.711297739064832E-6	1.083510512903311	1.2822817389123844	32.35469645693046	2.4198234296085304E-4	0.10153894353783016	0.454115609679161	0.02405053071707992	0.14286822969105348	0.0634457615846686	0.10548729925919387	0.24232712871031897	0.17558203150071092	0.183420624369168	0.39867021541980335
15200000	-10307.89262814439	-8377.911194712273	-1921.0318577497444	529.4701239843545	2191.537712276781	89	4.9768055520514235E-6	1.2733546914093223	1.4163080619275061	36.86955121389652	2.4099135731001564E-4	0.11366155901709168	0.2770112405456072	0.04185573735305703	0.09301398003724523	0.0735125934427153	0.12258270723267399	0.265642675410935	0.15369059341366983	0.18805596877459654	0.39261076240079895
15250000	-10469.069039099237	-8400.614686862407	-2059.5046664734177	376.0743329373484	1819.2157853840167	100	2.218745231780163E-5	0.15300581179696696	0.7655849908320378	35.962727985842044	2.911743754550783E-4	0.07845802476409046	0.3487431280854753	0.046252425662296315	0.12432298755901405	0.09574565445087904	0.11499587602955208	0.26793405378474855	0.1580762205723803	0.17850324869611062	0.3954864769467607
15300000	-11080.105199886642	-8393.021964489197	-2677.6875946230853	405.5752178484707	2367.5093874320205	141	1.8412019040984954E-5	-0.24975344573749275	1.148094588017858	36.152383912858035	2.808102240287837E-4	0.08019864411460983	0.3600060077309066	0.053235459410237336	0.12985932575167314	0.07930202249871711	0.17647112714604812	0.2515826243330819	0.1669938393159962	0.18927700264711267	0.39214653370380803
15350000	-10583.29449402483	-8398.426298696475	-2174.052215907175	478.4921360179086	2250.5093618264063	106	3.269792087671376E-5	-0.33746433677348214	-0.029660169917057597	41.49991935745343	2.4997925385115846E-4	0.09637262416469002	0.38936484003163674	0.041590158349757614	0.09649653647675228	0.11918811124565076	0.10348025340417497	0.2662919434210802	0.16347064044892307	0.17722200351111178	0.39301541261888534
15400000	-11011.461382399146	-8364.29887092253	-2636.351925749652	452.54173454533924	2322.45083003429	138	3.911883181535182E-5	-0.5944403126862556	0.14205837636170127	33.86885125588872	2.571418236577794E-4	0.14641060884326074	0.3630821145092621	0.03749833404258384	0.12236000509152957	0.07393785088617028	0.10175868547891302	0.2694379822327906	0.16541318962658147	0.18592387785886558	0.37922495028176256
15450000	-10486.91827048837	-8412.284792373503	-2062.717763133908	313.461707675761	1615.623041951125	103	1.1906909383409376E-4	-1.2699268374460444	-1.060467183443098	35.34713565276582	2.989693216354823E-4	0.08427459341359658	0.31603123827503166	0.05118823003601518	0.07234559894102977	0.06459215481634413	0.1169669616896658	0.26229321188570504	0.16129799299264433	0.1818490072081398	0.39455978791350954
15500000	-10325.005390368227	-8375.520967807457	-1938.2689023642217	373.914949444083	1798.5633350333292	92	3.768010135073571E-5	-0.7500735202562239	0.1508928848177487	38.51607980538222	2.694338514441634E-4	0.16975700066550795	0.46772587624192813	0.04338390484528319	0.10914696680570064	0.08086180005895992	0.16156693484385232	0.24895935916800999	0.17729087278182168	0.1765129398473828	0.39723682820278583
15550000	-10128.401728663295	-8386.898329026197	-1731.4399395075466	246.7457554996348	1340.5603026223062	80	2.9777452766389257E-5	-0.1062083980909587	-0.29885734587608953	35.87489808875054	2.607704026021123E-4	0.12657423621356642	0.3257587831215025	0.048819080021070244	0.06927077691832534	0.11277850882334878	0.13781439758430566	0.2573164705504637	0.17421029759809145	0.1841030747920199	0.38437015705942534
15600000	-10435.213604289684	-8384.79918752826	-2042.1434476651748	295.1787502867434	1613.72339317198	100	1.7676711461186292E-5	0.19134301074679838	0.4534974899742267	32.88384268851935	2.8458911623760767E-4	0.09412057293349432	0.3629405553068186	0.032457624947025	0.127296033206255	0.08873661447627944	0.11497253955524962	0.2674615954976199	0.15252915562229702	0.1736388374188037	0.40637041146127983
15650000	-10608.322932702371	-8372.090900160369	-2226.3019481538563	405.0255542978179	2002.7285766856537	112	4.438386911625412E-5	-0.4727825507904843	-0.10417113709272846	35.00156933163461	2.7512752741972574E-4	0.1259664326389164	0.28578850622393476	0.0384742019312183	0.09575776673730749	0.07548880263535945	0.11060882522687372	0.26491721110001604	0.16519129151183576	0.177506995250945	0.39238450213720183
15700000	-10554.659175434708	-8342.48890070265	-2199.457821298202	366.15198171783106	1767.9739328286253	111	4.654225642413019E-5	-0.3369803314001667	-0.6251329344434301	33.43718583632045	2.3747830019335165E-4	0.12838035071338985	0.35212589591020776	0.06308297491505521	0.15954196285195307	0.1027838209834649	0.12277008317120357	0.2554257624919508	0.16705522619416435	0.18961091283980255	0.38790809847408114
15750000	-10674.361717475014	-8354.267888111872	-2308.1116401130557	570.9859443277635	2444.324892827639	114	2.9611397644792644E-5	-0.5261791619447816	0.2575346929515261	38.40456445826485	2.219842717286409E-4	0.11807729866828462	0.37906886210965574	0.03494519969102617	0.12341365994387617	0.13599635279878838	0.10365581179241738	0.25478871676321585	0.16093904898756367	0.18698724695397495	0.3972849872952474
15800000	-10486.313442935614	-8372.79753413787	-2105.644948578103	414.66965550697137	1828.6580047074287	106	1.4581475800235753E-5	0.4179622178701746	1.4490208350706522	27.371926025245447	2.8104378055308134E-4	0.08686297222792139	0.28432326710863315	0.04661566614868489	0.06769992728565523	0.06039278596766926	0.08167618367634796	0.2588039111307662	0.17150902019558223	0.18074666892150418	0.3889403997521465
15850000	-10657.77093029536	-8359.553180702478	-2288.861869232285	334.29692204656413	1799.9036786455003	116	8.835212652525833E-6	0.9621593805605942	1.476925681615734	38.664090106423	2.5235098259756796E-4	0.1038157971927023	0.32020182707091666	0.042742837107843344	0.10214042264947482	0.06722546136115244	0.08479983252972646	0.2741300215927741	0.17048086641804905	0.18078745330943272	0.37460165867974315
15900000	-9985.417444071842	-8362.481112874866	-1614.2884098256222	326.13635805101933	1496.0421027655943	70	1.1123893380893597E-5	0.5537052120759133	0.5977191463447868	38.05887888208703	2.4756994849654726E-4	0.10278856360991906	0.39173457075493123	0.018852358949491766	0.12374175520288141	0.11155119828847007	0.01121741309370557	0.25956705440845745	0.16753536260415242	0.17354950221592075	0.3993480807714684
15950000	-10881.39051285039	-8358.297861635645	-2514.2935414445337	464.7250595328231	2214.5538734935794	130	1.2226388569597164E-5	0.5999628481966536	1.115877016009006	33.39883094932726	2.3425803143219565E-4	0.08774038425022529	0.32267889835611	0.029016543080902995	0.10237967120721815	0.05432445555308599	0.0525259250417629	0.2602993911543698	0.16118125402228076	0.18898908015747032	0.3895302746658779
16000000	-10330.746571105352	-8359.685808231083	-1961.7853232442208	350.58834562530933	1660.02585034763	93	1.3001560301072403E-5	0.5638242310538806	0.5634720698401516	37.74538649636556	2.463992201006247E-4	0.09624742536027425	0.3691502703238426	0.03612924552704448	0.10373966267822819	0.10774469622430877	0.07234497219127609	0.2561391086918244	0.166925277499823	0.19040026710690094	0.38653534670145057
16050000	-10740.591534379902	-8358.003973866664	-2371.115690025185	366.09145105824547	2012.854808273513	119	1.2319023164266133E-5	0.8447223647799819	0.7786205946393688	34.72136874868653	2.0359305908669491E-4	0.10466191885758092	0.5359767532686757	0.03546025092081152	0.15558532024274183	0.07160559872876865	0.12324413176252809	0.26446188259671843	0.15721560344513336	0.1762352351952415	0.4020872787629065
16100000	-10875.6586648393	-8363.76050856072	-2502.3198689801143	508.4796095860058	2447.921126952098	126	3.411309012727724E-5	-0.348812816428097	-0.09367679929732983	37.24854769851252	2.7668608775440465E-4	0.0793474790415697	0.3896761065770198	0.04698541186379925	0.07982583693660884	0.0898773178572488	0.19209344316715643	0.2587465082254466	0.1771802605501542	0.16907397829018253	0.39499925293421656
16150000	-10454.41771254165	-8365.101673206338	-2076.979072870523	264.9007261375459	1556.0207602911846	101	6.000443122353556E-5	-1.00690984769411	-0.5761429594662555	40.496080093603574	2.507978920821419E-4	0.09899677051559792	0.4245209342468389	0.05691000092876927	0.0808744158393444	0.09031434341633925	0.032411977580401256	0.2495644433348114	0.17460270680865533	0.18094033313499003	0.394892516721543
16200000	-10082.508580093314	-8366.71322539997	-1706.1078481206428	320.69913437394587	1428.7797079853033	76	2.0935194775187866E-5	-0.03528321295066128	0.20593384683104135	37.36752024764989	2.521443645508738E-4	0.07490387473073071	0.4539297021455371	0.058094436796643716	0.07090282512579608	0.1134152621840852	0.0692294463171	0.25810798913010413	0.16857453978012987	0.18213058791002845	0.39118688317973765
16250000	-10883.750114957698	-8351.402332412119	-2522.787840331752	410.40425540734424	2303.8568286551176	129	1.9803055356775035E-5	0.2474921888853136	0.8592714182704123	42.81067188158989	2.50344821302648E-4	0.1065563685343371	0.3028141170912484	0.031730694268486556	0.10176532038627388	0.08076734599242284	0.06601556136037169	0.25465605820475773	0.17384313411348765	0.18651543092620196	0.38498537675555256
16300000	-11393.3321932958	-8359.50627694994	-3023.334423702479	936.6204466948745	4243.258932136496	154	9.934808508257199E-6	0.4533653711376923	1.1043937099738885	47.67153963505546	2.2023684560060994E-4	0.10343243573321322	0.36189495397887417	0.053742294354357976	0.10790588074153765	0.07901597528262269	0.005335828552485643	0.260343450194397	0.16415778912007384	0.18333314153663785	0.3921656191488914
16350000	-10667.273709628893	-8373.057310337192	-2282.9342271587384	206.56906525147994	1361.4759873478633	119	6.361892658601831E-5	-0.7513178595538628	-0.07794985105696993	32.16203582803396	2.720836730789734E-4	0.13536719764043442	0.39996343990515143	0.03779851736502352	0.08585160685723826	0.0892678997283003	0.23965660962089405	0.25664470067569034	0.16554004218773535	0.16953513380339033	0.40828012333318375
16400000	-10758.777975644309	-8358.250476761017	-2390.5003472746002	434.5925114608216	2051.8284896773816	123	2.0399474596783347E-5	0.07181930560996501	0.8161575388827591	32.55325255129092	2.4834887771211925E-4	0.13536719764043442	0.4977437395015587	0.030664387098779965	0.07867333329082077	0.09967110642434411	0.15184506558577807	0.2614933044918855	0.17353975607137095	0.17421160365446295	0.39075533578228033
16450000	-11017.25025404492	-8365.854389488704	-2641.390554630567	463.39128681955964	2185.3686908764726	142	7.2614224118278304E-6	1.2772195395045016	2.074454913849629	32.09301345179246	2.8983727852465477E-4	0.17610195918790125	0.4349804950806446	0.03762376469380877	0.0972454955192434	0.07082576692776103	0.18211830517851635	0.2612819908596923	0.1677656273077218	0.1897484466452401	0.3812039351873457
16500000	-11235.110222846746	-8352.226687631231	-2873.0576555810085	760.6080651544328	3661.651029567665	146	6.929293871292754E-6	0.6987749268561818	1.67732617107513	50.508244399293524	2.1156321561189583E-4	0.04997745727235161	0.2785751434189192	0.03700902242409309	0.07631624048272144	0.08691844098208162	0.13982686287833387	0.2643574605789781	0.15645881326865	0.18455110220404244	0.39463262394832954
16550000	-10436.495840530612	-8374.438340680059	-2053.276524296718	315.41716734969356	1776.6016921633584	98	1.3208496506731563E-5	0.4152270094907037	0.291445607653244	35.42390737521929	2.529370792584229E-4	0.07483392750467999	0.5656373206689279	0.04868322024410057	0.0679759710318579	0.10054017644215575	0.017814713888390413	0.25335073960834925	0.17283345531562755	0.18627418253978872	0.3875416225362346
16600000	-10567.781758572204	-8331.355031712095	-2227.115780212322	400.4296774388607	1968.6456217470309	110	1.5309724829105972E-5	0.5976302859580633	0.7765568199071291	37.10644793158431	2.4169402367419513E-4	0.09305112362661982	0.41062915895211105	0.04945113788155309	0.044109654725516104	0.09584365703298722	0.10048918845699086	0.25720919528779146	0.16472374611848833	0.1802724574930192	0.39779460110070114
16650000	-11226.34087714242	-8354.775646505625	-2860.4733728388533	494.9979443716136	2681.346198910057	150	7.546109773364842E-6	1.4119974894104859	1.4014251981463177	35.87277406076091	2.5287768377497976E-4	0.14509561122403924	0.4483006629758801	0.0529002677091568	0.11711460767707592	0.1320077180011208	0.11639132734845727	0.26712925332239196	0.16202852382006827	0.16969665574100104	0.40114556711653887
16700000	-10355.071102680835	-8379.291911845843	-1965.0669447352295	203.68725467949844	1158.0004120932185	99	5.464454356879905E-6	1.5873666860739017	2.2183758337041604	29.678946247393206	2.618372429242374E-4	0.11219714601110622	0.38691454166623396	0.05248148676044808	0.08368507061748363	0.079489269856691	0.20547640663915306	0.252713767178406	0.1746941373997899	0.17189236200243463	0.40069973341936954
16750000	-11017.214484044684	-8364.781752582747	-2635.4695594369955	455.930938843823	2373.600763471	136	2.2261267318709915E-4	-2.0833267469692753	-1.3073553216943303	39.74441644282598	2.49683000878679E-4	0.11035714817379867	0.3767553171162002	0.046632604175368096	0.06615245161224761	0.11032409221551534	0.14238546984192246	0.2678017440838181	0.16877010287190852	0.17730488859921867	0.3861232644450549
16800000	-10707.873572071621	-8373.446230205882	-2324.1812608209675	425.079026586686	1972.5592359495602	119	1.463928156932352E-5	0.28132177118348684	1.1135676944163706	31.97557172161662	2.5876023957588725E-4	0.17894138811679955	0.422667634542924	0.05083062690242392	0.08799174621211842	0.11248505045166908	0.12586661052116302	0.2580507435849879	0.1669036947336868	0.18036285078111555	0.3946827109002096
16850000	-10356.253571872698	-8372.267097809525	-1974.585236017845	291.45412619478185	1494.6548728176917	96	1.5034782718489856E-5	0.4012749573266602	0.8891306325585274	32.545586225563724	2.7936933386225643E-4	0.10194448353741321	0.5275522387551852	0.059376786126389434	0.09708112370452264	0.09399556278894013	0.2198157809110799	0.26522317846023474	0.16355338595535415	0.179193018873885	0.3920304167105265
16900000	-10701.423889302872	-8391.388948279324	-2301.1354155065146	465.90144779143577	2296.840021415246	113	9.720411249050466E-6	0.34528033190256496	1.3456844150039755	42.564776613318614	2.339180605026096E-4	0.14989297674204038	0.3694621308949845	0.026635629982534825	0.05658457574984715	0.05649880135697046	0.04584468792279744	0.2607075753722375	0.1730337638689353	0.17578615867579878	0.3904725020830289
16950000	-10369.009306155971	-8356.575231888803	-2001.927435939949	323.22451972001136	1735.3965053781199	95	8.347069844014244E-6	1.2794398194560075	1.315996125205125	43.92855868266081	2.3886643454216407E-4	0.11104263597110216	0.35156970318458103	0.0533096923394437	0.13009009262930193	0.06644055775138888	0.03585493870991588	0.24550820046972416	0.1780378423235821	0.18470005366590977	0.39175390354078427
17000000	-10236.226341999854	-8357.509688800421	-1870.2297945202426	365.7561846608412	1806.1762881648926	87	6.764442377843252E-6	0.5697686591440488	1.3713038664346568	40.550850664696995	2.598899706523142E-4	0.0938951836840573	0.3853467809980473	0.0435168831340755	0.10897271995894994	0.0694510236018337	0.074918299963537	0.2585038507521817	0.17420484266183037	0.1799359690623866	0.3873553375236017
17050000	-10846.300813090638	-8368.739730337327	-2465.750617832441	482.9954233845509	2546.8199228501235	121	5.533597777476084E-5	-1.1182673325555603	-0.4728006965955417	49.701107080916294	2.6146117181241883E-4	0.11508059828668583	0.28371027572741636	0.0469687585440536	0.06603877897732587	0.10474592077490315	0.15375729594216148	0.26086424148968135	0.1631390911521778	0.18794812454332846	0.3880485428148127
17100000	-11144.68002838013	-8380.099534393848	-2754.940488181668	445.6548086753876	2358.26006067184	147	3.014769127272088E-5	-0.22426973549483067	0.7610030429586785	35.06390451412749	2.809138635269239E-4	0.06878519515218999	0.3275607955550664	0.04936563639157828	0.1056981310167917	0.11945331806353346	0.11340560510060388	0.24386456984300478	0.17920546129854437	0.19053012821479925	0.38639984064365174
17150000	-11331.021765252677	-8331.376247756041	-2989.4568996941853	603.6796252688384	2814.778873330819	158	1.2743154684806056E-5	0.7908585594926166	1.0354582754166124	39.69390530179113	2.5469497145726535E-4	0.07055962587894023	0.4028481201485513	0.05424354898231073	0.13073572999202662	0.1241289251722577	0.15033292345664517	0.256282001907335	0.1606727388694742	0.1841627286944934	0.3988825305286977
17200000	-10889.677162062497	-8370.545569205391	-2510.7396693951473	451.87921523816345	2269.4419591758383	129	2.3325960969321226E-5	0.3693393453090952	0.5659809615978671	33.30302993022013	2.7069553406186455E-4	0.11693951562769889	0.39621824279919265	0.015230208079368654	0.09574379522936072	0.07711173057357856	0.11496831419053208	0.2490430979626544	0.1719190638725877	0.17677997826031883	0.4022578599044385
17250000	-10572.210677348408	-8348.340764119801	-2214.377861517282	438.55293465008276	2034.1379896608778	110	4.575589144450072E-6	1.4928872754803884	2.0904879195017734	33.93502649390478	2.7728834646803015E-4	0.07515673812849417	0.3798946850210949	0.03810184714771399	0.12466114264408479	0.08736704134545815	0.1996184348746468	0.2520452640693899	0.17326489346262558	0.18523653222544773	0.389453310242537
17300000	-10342.445295128395	-8364.9727528793	-1968.0740964911486	271.9813925694341	1304.1041776196887	98	1.8032459541232144E-5	0.093890504553163	0.7761967445159001	28.936278898763767	2.4074308592058252E-4	0.11971644847531153	0.4280195681895271	0.042475140870874104	0.0705716638972576	0.07198411030075731	0.024281987980708186	0.2584529717240514	0.16621695532413727	0.18201979829672074	0.39331027465509016
17350000	-10299.433968651216	-8384.527490094097	-1906.3360470913992	394.19189825844626	1751.8555040876752	90	9.184821744845239E-6	1.161738675770469	0.7438263576506823	31.842849877193224	3.0056961631110983E-4	0.13807708717744802	0.4659516253597849	0.05293647948392875	0.13745327796107287	0.08276624283284649	0.0033605186590792	0.25769231830281863	0.16554041864191804	0.18671661304213788	0.39005065001312533
17400000	-10887.579309870323	-8365.645998909034	-2513.491187747187	364.99421296354467	2063.8650639522784	130	7.920711789186645E-6	1.4167287148717889	1.2054536898937038	37.0466919992441	2.9494430201080493E-4	0.0988268627177961	0.42537819075954414	0.03139065669238862	0.11983073528054027	0.07403083364262247	0.18489412843723343	0.25432952334871445	0.17045693780403973	0.18785293060202915	0.38736060824521645
17450000	-10465.342035446889	-8379.260204545435	-2077.0949517346935	377.6173826259123	1764.6872611181836	103	2.0229701110787288E-5	0.29557529914590946	0.7266578960758311	35.235492894466006	2.742395421281725E-4	0.10980265102144747	0.34941618448044315	0.049006341816170716	0.09074370460957976	0.07810423144206541	0.014030376084458266	0.25357332456596093	0.17561271154431043	0.17902753506814054	0.3917864288215878
17500000	-10213.58791764734	-8356.499463872195	-1847.208931241884	260.11251164741043	1436.835770473289	86	5.806869383612295E-6	1.4290460579305628	1.71716231759513	36.33673902163032	2.4725709111626527E-4	0.07194423133175136	0.42962757036151633	0.03691771053175747	0.10683001616943617	0.08629902972523959	0.17968505250662262	0.26422027623814787	0.1718647428954162	0.16947518493783853	0.394439795928597
17550000	-10570.323140077848	-8369.34760312839	-2191.1292277471825	321.16141040708794	1740.1052575147758	112	3.24004996194753E-5	0.15831289795999315	0.06341382539877717	30.683358579826624	2.691209082134205E-4	0.07874792290785411	0.39787230681143104	0.03971476839952148	0.1319140513999763	0.11509343733031759	0.04112104042856522	0.25337554700854953	0.17791205577394378	0.17869824030444473	0.39001415691306157
17600000	-10856.010846406289	-8370.610535024427	-2472.678071184815	394.38483524069767	2243.9770432055648	123	4.959427933801262E-5	-0.4845040734559931	-0.7034726104853115	48.31147974845996	2.4000461050226944E-4	0.1424762919081983	0.3752447834005182	0.041530825248296904	0.12346995809223636	0.09592213559253876	0.1235955738537162	0.24988478781306134	0.17233168215291061	0.1808513486241668	0.3969321814098608
17650000	-10194.401079373969	-8365.17352463117	-1819.4046247958945	336.23226338264374	1527.7642736414316	85	8.866224562362564E-6	0.8164057651179295	1.132236871211071	28.23008320270477	2.3839818483096053E-4	0.1007630520273636	0.42461801403372773	0.033497476901699436	0.15823969004759758	0.11318303557695936	0.098193940426273	0.26071234629901047	0.16180857883531452	0.17948756366572313	0.3979915111999524
17700000	-10491.668135534544	-8375.596067183207	-2106.517684570344	288.72468147644463	1572.0302528232837	107	2.7107214227154957E-5	-0.7581622056331989	0.5786761408852469	35.100336853959405	2.708705191401516E-4	0.06661769139061768	0.47224757336999745	0.040997682785987324	0.08143885202378714	0.0967947382833968	0.09996771660883982	0.25568168354341175	0.16970106047603364	0.1773047178836145	0.39731253809693945
17750000	-10713.42549313404	-8344.092318978444	-2357.2034748871115	392.33625975789505	2167.9814483402747	117	4.2685576565766575E-5	-0.608492559157625	0.07998449336103812	36.6525148862428	2.0877811641691762E-4	0.13605069424652805	0.42874583696536095	0.026921196059663893	0.09887247088687254	0.06221572114120874	0.10125871201240526	0.24915091106246884	0.17159573791324095	0.18340725342112832	0.39584609760316236
17800000	-10475.710667348476	-8380.650370817759	-2085.607778950759	320.94843136159494	1605.3324616967839	105	2.131242686587221E-5	0.5381252766125503	0.6134836126775933	33.39065214712355	2.7301374207839565E-4	0.09661143067696748	0.40201764401473533	0.04341432016232393	0.12760645271450372	0.08283988317053445	0.11019305340377264	0.25527384844282236	0.16277476041036998	0.1833989758943239	0.3985524152524831
17850000	-10107.354358703906	-8342.824247643164	-1755.5352044854806	345.9628105678878	1711.5405661143861	78	1.3213896674678098E-5	0.42036773956780377	0.21742783415890457	43.22350811027645	2.4987801557952143E-4	0.1035229606484719	0.33337445237170227	0.04391563538920064	0.12438713003374599	0.06382076007008504	0.09652019468273877	0.2664996050163928	0.17005329047203133	0.18337770235564738	0.380069402155929
17900000	-10172.11069015184	-8336.179228960984	-1823.2438884382173	364.5130128427106	1923.6219276531822	80	2.548924968672451E-5	-0.3145764873518835	-0.1407540671597624	48.02315059190536	2.215189191381239E-4	0.10429152014199827	0.4862013222206267	0.07631070733162638	0.1327680612814901	0.11034764121816014	0.16145669212538083	0.2499696518450045	0.1786739650031702	0.17684618267108718	0.39451020048073887
17950000	-10246.424933060747	-8378.632306680554	-1859.1125802397432	296.5496218731633	1496.4491242465908	89	2.442600449870587E-5	0.12213509237468034	0.35786655498716796	31.031478535197422	2.758137697772234E-4	0.109852925990982	0.3062162325291101	0.042052689614577594	0.12609766273751086	0.06093817545123845	0.0058279925219544395	0.26776896829455543	0.16376468424662616	0.18566369413820338	0.3828026533206144
18000000	-10065.427661484351	-8377.913001413546	-1675.713552046725	220.86283066706787	1142.4506749837783	78	5.034740958010523E-5	-0.6101468477309026	-0.4922743042176023	30.490053818801826	2.254310545745532E-4	0.08808981434834136	0.3636419096772356	0.040086859168048807	0.06988300562168671	0.11458907430615795	0.1573616900111355	0.2576986580938077	0.1701948261924253	0.18028297679454805	0.39182353891921823
18050000	-10525.687359416504	-8365.9764339018	-2150.215271250772	432.49929934457407	1910.8843257173291	106	6.525960272768141E-6	0.6735823387779842	1.7846623476171803	36.44388197262395	2.4867530515935727E-4	0.12146654412274305	0.3693131598716163	0.053956071648649205	0.05291982718873616	0.1078569011321031	0.06818692395756501	0.26162792220880937	0.16661516232953158	0.1896793397937464	0.38207757566791334
18100000	-10082.513962876303	-8371.49544962183	-1702.010221091822	237.24942015844323	1299.1460332294287	78	5.397248609557738E-6	1.5004539350188366	1.3707617434795916	36.485567345851514	2.724298839679248E-4	0.10638126644810844	0.4525436518768468	0.04511108388370791	0.09547680034360477	0.09284014631279151	0.004562444989098139	0.2480955209646423	0.17805539591119673	0.18235449490843192	0.3914945882157296
18150000	-10777.55791557555	-8372.219133908713	-2396.9886969738936	551.0996251352991	2379.9561190941795	121	1.4908968521476472E-5	0.3296506955144352	1.1015463541378865	35.41287631019344	2.7313873714787467E-4	0.13445983172195175	0.31707003734208505	0.033868056850261195	0.047238331038351906	0.11315024535906465	0.022917533022506535	0.26219146918781566	0.18016149340933854	0.17060471837585947	0.38704231902698694
18200000	-10296.852939323535	-8349.307083727417	-1937.3791510625451	306.48322030003385	1594.559102825046	93	2.492746976416742E-5	-0.002724696754846462	0.5560811595030886	30.66842807293306	2.4777257035785366E-4	0.1309247816322097	0.38667043762792996	0.035226069831337185	0.14679289260897055	0.06456179093270452	0.14932402614793788	0.2585446983509685	0.17219679568234947	0.19066518452171224	0.3785933214449688
18250000	-10558.832569146505	-8366.908086346766	-2182.4764054046286	255.86729010322512	1683.385463042072	109	2.8902638964445413E-5	-0.03865275016917756	0.3290430815535943	42.03338989561925	2.823607941696676E-4	0.07942245629479387	0.42440450159801646	0.03848128224327221	0.07818237343928502	0.12559640263148025	0.17011627960575104	0.26092960651464053	0.17456762855223407	0.1814465497341067	0.3830562151990177
18300000	-10240.637649053082	-8374.359122659662	-1857.6918132655665	334.4995852962182	1697.540082666514	85	1.8303814379310875E-5	0.044496315810095305	0.47911360219435534	34.42861458314241	2.634675413695601E-4	0.13901482177888153	0.3041162264599386	0.03474947064725764	0.09396722458191213	0.062047848410728225	0.12736236682019045	0.26046744999174465	0.1614104884315776	0.1804985512875011	0.3976235102891773
18350000	-10351.729955659743	-8352.824966627511	-1990.3459504573527	385.8073902190721	1736.174990175202	97	3.885118280971651E-5	-0.5409239313623038	-0.15132255739851583	31.077371348464876	2.826871632107242E-4	0.04650208577902892	0.4141575043347141	0.02934245337359574	0.0831064861939651	0.0877594303538865	0.09996125058536118	0.25627381637176483	0.17445156452610378	0.17709290539202674	0.3921817137101034
18400000	-10582.131121108117	-8349.7410438714	-2222.8917950285263	429.10288423093317	2036.8099924508026	110	1.3746447777676832E-5	0.6538445664823137	0.7096180242121624	35.22165273236956	2.4736898203940166E-4	0.10194995622188928	0.36029193863567266	0.049492849307442	0.08843790803738748	0.09608672783401007	0.09504675773397195	0.24980265924574335	0.1636614351610716	0.18504170254254465	0.4014942030506391
18450000	-10777.7649240159	-8370.146912122884	-2397.1349003176247	474.5688816366051	2411.5095785668695	119	2.257153703460842E-5	-0.33664285527596105	0.4671882816255305	37.54305346555017	2.2608581935840263E-4	0.10086476225246699	0.32803493052995036	0.038454788333646406	0.08438664746451391	0.10096081472452331	0.1018352616985751	0.2596511036842696	0.16443964572934663	0.1806650628376694	0.39524418774871495
18500000	-10516.575467252089	-8352.083199758028	-2155.2249355477297	374.18993855043385	1793.9411502272997	107	1.5585380221690478E-5	0.07732393411273322	0.8871881352465418	36.52844490392772	2.649414520236274E-4	0.10311670028793306	0.40209242850216775	0.0531985888798469	0.11363698056702035	0.0624163753756847	0.18929726508463798	0.25978359385271355	0.1631241043363647	0.17028176977326853	0.406810532037652
18550000	-10196.201109084554	-8373.019311204032	-1813.1201776523576	247.9242163891796	1378.5194956382138	84	3.9277559216517796E-5	-0.6406051578108319	0.04116194472403345	33.18740414371496	2.583458173895418E-4	0.09444579057104396	0.45540412985507817	0.031401903001515505	0.05539277730388365	0.11546216982496708	0.08325037983560493	0.24346048148119095	0.18904357348603817	0.17571828739123257	0.39177765764153893
18600000	-10710.462332469064	-8376.555742629045	-2323.4170484794818	384.2082378841971	1825.1408419539919	120	4.105574798471017E-5	-0.5520233780210433	0.1677860028293892	30.291079100089203	2.2732300741645667E-4	0.07566898145082612	0.3861582143132124	0.032376523625253936	0.06707613691580923	0.07684056400539514	0.12909905210389305	0.25476446843917444	0.16423987624604874	0.18839926025953724	0.3925963950552402
18650000	-11066.479817490967	-8354.282190547123	-2698.917772489882	596.947668049662	2672.380620613646	138	7.017810884618707E-5	-0.9902251161219802	-0.595189682349434	41.9172949864775	2.608824195659885E-4	0.08736197474016202	0.5091235540207677	0.06506886122291329	0.142937225742096	0.10292301732877493	0.10416108775054388	0.2521251914121442	0.1743364316912099	0.19006045726443122	0.38347791963221395
18700000	-10137.706963332344	-8383.530011133218	-1744.8423858185333	323.8843807089922	1628.4585511589796	78	1.1320408668407384E-5	0.2504132484168905	0.9748532624028513	37.74063545312326	2.367895618097909E-4	0.08314565399990326	0.4469866741496483	0.055542044860640766	0.06555227419166303	0.07702267593211984	0.16204773401540315	0.2550068309747585	0.16617240069614725	0.18354789920371667	0.39527286912537835
18750000	-10515.308831406051	-8384.255424566962	-2120.7661931507855	242.66865831441686	1383.777221857193	109	2.4178465675855978E-5	0.08070417187823223	0.9153408317876212	28.50220084462531	2.6677029659396206E-4	0.1440432541729308	0.3753851512065913	0.05976279921554087	0.10844585450857379	0.08750606544394934	0.1303397143959194	0.2568510931241382	0.1654658460239342	0.1750161045384413	0.4026669563134854
18800000	-10360.400193643973	-8382.062616437524	-1966.8241244975875	512.6456752307831	2282.7849189496724	89	1.9907042310700056E-5	0.07114977944418438	0.22421263460005145	43.72295870733962	2.105432205030929E-4	0.1234357197436412	0.43623299554005013	0.031692029265078706	0.13473806935689284	0.08778133538968977	0.11460927472634537	0.25326045267685693	0.17157444619937715	0.18980918634275298	0.38535591478101233
18850000	-10710.643914284457	-8376.66852143658	-2323.7600912567873	353.3540795644854	2056.068557890954	115	2.2435595640071928E-5	0.30303580197148017	0.4344217037007281	38.5466364656055	2.521029593097571E-4	0.12234094380815504	0.4380417586781334	0.038264582078224675	0.0673832784474218	0.14399552124150555	0.10707463606294883	0.26016761895094276	0.17036309122366347	0.17608643794975762	0.393382851875637
18900000	-10367.262502051655	-8389.266112695637	-1967.6614807304472	278.7976161472039	1535.081679731633	95	4.104533821240818E-5	-0.5977867083482955	-0.33297677680039994	35.50698948125953	2.6947385793968306E-4	0.06772752184497662	0.32581006751750613	0.03483678021350719	0.14099331287304726	0.12054478194278745	0.10526845997927062	0.2529598124463266	0.16572051552908748	0.1892268439685388	0.3920928280560462
18950000	-11140.777271648758	-8378.502512987745	-2748.86385982182	572.7698680741978	2690.718403869992	141	3.429867610674076E-5	-0.25228232745566526	-0.17423510148608223	43.36424039799101	2.0372554041011163E-4	0.14972810872868686	0.4371186910027173	0.044474020307454044	0.18018332985633181	0.078953161582864	0.10620921924977052	0.2532380688565263	0.16421862310545374	0.1847594235871972	0.3977838844508235
19000000	-10523.209708882074	-8367.65558215103	-2145.2308941115143	436.45440913070627	2038.4845961773035	106	3.29523228630828E-5	-0.7003132962461084	0.15787257830678114	35.60514276746345	2.558906520338187E-4	0.13853691708504795	0.38050411767610065	0.028520370464453326	0.11354125448264507	0.06917445155034539	0.14926314726462322	0.26275480778071636	0.15689763197059886	0.17869362316410334	0.4016539370845807
19050000	-10981.329590696743	-8347.424683828	-2619.473815479162	541.6620310974239	2639.3224771679115	135	2.094510144608569E-6	2.3037767734268955	3.0057536120066244	45.32851925894784	2.1393785140440136E-4	0.10478726956535224	0.38341721936669465	0.03923206277606366	0.10115945517371253	0.08103932453545845	0.055685886605518015	0.26324077854413125	0.16281601324955217	0.17871037264948333	0.3952328355568324
19100000	-12256.353733728574	-8350.191819584074	-3897.825896843793	887.9067934982322	4237.196573128695	213	1.4697100897732933E-5	0.6621638107567234	0.7058710578869187	41.922228696350146	2.6756067668283983E-4	0.056621027745493956	0.3472681550184302	0.04529327498818212	0.07799736541061568	0.09074160148230476	0.07629953674999544	0.25716708806902683	0.1676267062089562	0.1785224475735009	0.39668375814851653
19150000	-10271.61269673781	-8391.327311779965	-1870.1369732936105	301.2099427281633	1695.2097958221846	86	9.02488043142372E-6	0.6004470038866951	1.3301110020054483	39.47115841957781	2.3396680645335E-4	0.08619952077409267	0.3888776119940544	0.03926541849334324	0.15851598457601163	0.0977105850728115	0.0023675928906053416	0.24469999289993855	0.16226935605859816	0.18903518698830934	0.40399546405315306
19200000	-10266.116739420277	-8378.306094535914	-1876.9619533000312	439.7940496184	1956.8952031422114	86	4.733739020078207E-6	1.125868685835132	1.6433598219806085	36.005012966591146	1.8796263764783762E-4	0.11090794820532437	0.44836597598615646	0.026789865349514906	0.06274731004586204	0.08285284565550916	0.11884017669736834	0.25572155975675875	0.17815530484199257	0.1743825696881002	0.39174056571314764
19250000	-10360.862809083093	-8375.112920442614	-1975.2546168212848	315.8631595345922	1716.765416298882	94	2.0309727744799815E-5	-0.05084850405921959	0.587082740068825	37.0626312560119	2.3804492672245214E-4	0.13293105434799482	0.43648719893997007	0.038331105727376205	0.08957049787461437	0.10071694659111698	0.11278917710128444	0.27063898478117204	0.1688296858416815	0.1710562056403325	0.38947512373681326
19300000	-10627.964896323429	-8375.866603096838	-2241.51623454594	375.94954011993156	1907.6328199949185	110	6.470972427752215E-6	1.3638335683862344	1.3136152943662494	38.021187166310085	2.2598670868686813E-4	0.12932962615461774	0.34719823595646127	0.04371953051415673	0.1255599062680597	0.08292362124088262	0.014364392351985413	0.2536169576911507	0.16928607545331875	0.18671410728796525	0.39038285956756635
19350000	-10513.278650928703	-8386.875995856692	-2115.47729884946	345.4445432521279	1865.2273441658335	102	2.633535664474521E-5	-0.08137529202473828	0.3926339615159325	37.93034753590106	2.2875233753396696E-4	0.10857111307353148	0.3589584100291496	0.04668650223963589	0.10794143560606781	0.07685878119950329	0.13139469065993373	0.2445919193537641	0.17343476428130866	0.18010478104878813	0.4018685353161403
19400000	-9995.57871716193	-8398.950321316981	-1584.9762571389936	350.99687157788804	1588.8713701387605	67	2.7104513721920157E-5	-0.5163538085223924	-0.10060585314144699	41.970799068806166	2.1287482817251887E-4	0.1656079080223399	0.3842201533646586	0.031705266871053656	0.08380812581770546	0.08874834326599089	0.04557023126669255	0.24841737978845058	0.1639390585716566	0.18891423264338175	0.3987293289965123
19450000	-10553.647883955538	-8377.353297028008	-2164.91023511582	441.60620680028046	2151.146250960032	103	1.390654722285423E-5	0.16712062309606093	0.6548757601892232	43.20274612485242	2.116456802330691E-4	0.11454261190855242	0.43889070293950366	0.053844711837662436	0.12240216204389691	0.08797588386248872	0.09383582610764903	0.25126255443510287	0.1575626991227633	0.1881815722350573	0.402993174207077
19500000	-10784.769438873154	-8371.121022388657	-2404.8040839123405	676.3269718649487	3169.253442180824	116	7.553812966160674E-6	0.8184672205278916	1.2787105722508139	45.80655649771364	2.4342972309418252E-4	0.07038035378142302	0.4116232693658195	0.02346786765279321	0.10546697398808337	0.09509672094463621	0.09105535551292356	0.2577166955979675	0.17227103547103523	0.17490903977023523	0.39510322916076246
19550000	-10484.69275935505	-8377.982912131523	-2099.2504549101172	381.47744526636285	1565.7412896841388	108	1.725365090160139E-5	0.4923080594793637	0.7658034239242644	25.41113109138219	3.134112869366677E-4	0.1366034019017353	0.41130334105192423	0.03288892525256431	0.08899085154850504	0.07182170162864757	0.06618288111137655	0.25445770310820115	0.17766657369030164	0.17967118844058524	0.38820453476091077
19600000	-10951.770171913102	-8354.07680183038	-2587.2076344140555	451.7310531755695	2478.1849307384878	132	2.31342672569341E-5	0.14026512666549862	0.5908619809843462	38.45465801909563	2.5230091199194817E-4	0.11516757771482877	0.44116852863327516	0.04558522869441253	0.12982511235676117	0.07924319800965157	0.11877374813613414	0.25406736705192634	0.16232945955608502	0.18031554661324134	0.4032876267787467
19650000	-10724.065565053428	-8381.730748298494	-2333.0504289554574	404.6133600872474	1974.4590946217809	121	1.5424685881290508E-5	0.09769033098233623	1.1944037880792664	31.755816214706186	2.966274909690287E-4	0.11034263520625269	0.4232673268554307	0.05385278606281064	0.177124827054647	0.07719721521902216	0.1202927275953282	0.246358886074083	0.17569907822558609	0.17962751683417763	0.3983145188661521
19700000	-9969.793845271726	-8362.540508732725	-1597.7717659950206	228.07968259280693	1354.0166161004427	68	1.2292781136743739E-5	0.522474205456986	0.6326673808437191	43.045482887864445	2.478829674022425E-4	0.07885290170587414	0.4007265301055111	0.038644741522463735	0.12305152785381518	0.10112906125235153	0.19206457825338452	0.25726071491978764	0.16854687167147836	0.16982269372125683	0.40436971968747853
19750000	-10250.490303773726	-8386.064682795402	-1856.5853905253189	280.21888422788487	1528.612916726232	89	1.5360397646959508E-5	0.03635857149183908	0.8787054854405332	31.27185111448649	2.894593546918157E-4	0.06974083673551294	0.34713038595632656	0.0509823310911099	0.09972078248331223	0.07579092786794385	0.11798890531629751	0.2711731971238502	0.16405648542297316	0.17480350938762376	0.3899668080655517
19800000	-10716.420459956007	-8377.214647006516	-2327.8712360195295	305.3072991856911	1733.391162884336	117	3.687741942161892E-5	-0.4641798271384255	-0.033942053563344676	31.66905303288988	2.3977002349927974E-4	0.12129751242261542	0.39368595434602927	0.045237062266965805	0.1376533542010054	0.08487327783237868	0.01726411123577715	0.24880500433135302	0.1712567219526463	0.19074631335106024	0.3891919603649396
19850000	-10014.354463262744	-8379.503030883925	-1625.3111082268708	329.92271142798114	1507.509957976099	71	8.686205082464313E-6	0.2451490607931392	1.0826756289643993	42.50857279986575	2.1299870155436343E-4	0.08878439633409094	0.4669782292201432	0.03815285577736203	0.06908866862045794	0.06087173975769351	0.1232303369278489	0.24176719065155608	0.17805941019863364	0.18328244659172815	0.39689095255808127
19900000	-10494.840898092978	-8357.465856273408	-2126.702457779817	349.0996308435351	1718.2062143051305	104	2.1209877045857248E-5	-0.1520489074980513	0.5379195379760978	36.108168003330015	2.2711311924462302E-4	0.10710223070764309	0.4292865612907774	0.052541727893665006	0.06829223194573777	0.10266861409091643	0.05237599806660529	0.2630325515145102	0.16451292988867855	0.1762542023649715	0.3962003162318388
19950000	-11137.670399297029	-8333.902857249363	-2792.9894603085068	756.6320780395062	3539.8379750963963	140	1.2174909580816349E-5	0.5230438390049241	0.8774930133371378	45.127660872985516	2.0997886817568793E-4	0.07713481387867199	0.5212761795710334	0.04933406904593018	0.07006661075610374	0.08866495966761592	0.11774371592316639	0.2695030279688593	0.17487036695649952	0.17530832164347213	0.3803182834311704
20000000	-10247.03424226	-8360.10826981607	-1872.6331265891886	272.4861735978217	1643.5496160922341	85	4.46762444536354E-5	-1.0630458362758193	-0.3032387943520263	40.202433368580046	2.1400316584274597E-4	0.11626520356526811	0.46439653160131894	0.0702043941213992	0.12390216725601393	0.13644770642408363	0.051388142898500154	0.2525590187049434	0.17639767695428354	0.17532289998872488	0.3957204043520495
20050000	-10151.48437715817	-8390.495790103612	-1752.323171522652	217.84009220760538	1179.2361812091333	82	2.9777456432722624E-5	-0.3604690134768821	0.12400682865945029	33.001935191870786	2.8604093203284494E-4	0.10541452185911757	0.2816958584303994	0.03349097974415935	0.09634212360756307	0.08588458926680001	0.11532915873307682	0.264510401617015	0.1594768121704381	0.18533868070793785	0.3906741055046079
20100000	-10227.760791547198	-8349.677670392653	-1869.286115163575	272.121354674436	1561.9963842062332	87	1.4295342844950507E-5	0.38089846890947654	0.9367488574884589	37.50163061517444	2.7057229602744497E-4	0.07196815737973856	0.38376057394115365	0.05068943979520155	0.11496830851462354	0.07434442285273342	0.13356560156354919	0.26241535732438065	0.16359148188729022	0.18191829437126428	0.3920748664170654
20150000	-10335.04883798942	-8341.079410208611	-1984.0031183587557	290.41149870369946	1570.5526856186093	95	1.1230406456249169E-5	0.8044213976758071	1.4023360095231872	36.37331582052675	2.503762310405742E-4	0.0660519139350748	0.4520085707880624	0.048307256553357054	0.10810584532280997	0.09392552589907668	0.15741470092077697	0.2424168852249492	0.1776341277891666	0.1779565748704202	0.4019924121154646
20200000	-10133.406814992253	-8362.339702047497	-1762.5093706760267	318.59457201616794	1730.4633409246549	78	1.054171728895195E-5	0.6917444355244556	0.8825332236722735	40.223175092941915	2.5813654835976294E-4	0.06988022190339997	0.41643114942117265	0.0340364873589482	0.10302033636457698	0.08499739525022013	0.15412226384749497	0.2577272557684042	0.16487110726190782	0.17928357910025144	0.39811805786943705
20250000	-10770.537623179785	-8374.43869325708	-2384.4034638135704	597.3013663302929	3120.11960814288	115	4.6891652356167656E-5	-0.738413257228842	-0.9219977676149704	41.41665487387754	2.597094330670406E-4	0.08900848359810817	0.3905134312077366	0.046356796962359774	0.11422880586233873	0.08597523931144546	0.1344323836526012	0.25403461221760903	0.16241529093724458	0.18957089603679286	0.39397920080835247
20300000	-10082.72201164744	-8391.821805036347	-1680.628400906161	430.90089309470216	1752.6843376395377	76	3.137714042673203E-5	-1.1073656959640354	-0.04601636480947571	31.544396851243825	2.4198343952038453E-4	0.08023181584492164	0.35944884905308866	0.03824843570318562	0.08282333471330741	0.07570377404461524	0.04752789298651991	0.25003134459511506	0.16817212691368774	0.1792495266552516	0.4025470018359445
20350000	-10594.574326517473	-8374.704535515975	-2208.5040921578525	341.977977750101	1855.765765993353	108	2.2176778102769783E-5	-0.052937828811040005	0.8045558709736599	35.27480704810921	2.2621043856786412E-4	0.14699594893279516	0.4200755088227011	0.04090370111484587	0.1437517338514732	0.07039191955450715	0.09830589742234	0.258913511001612	0.16284924682255306	0.19492524514016524	0.3833119970356709
20400000	-10173.73297764868	-8378.818640692867	-1783.8722326758962	229.9449177676969	1333.3500830657295	82	8.243660483061153E-6	0.959027254910492	1.5661766813329516	39.02546362896604	2.427148096773086E-4	0.11974871922369305	0.4997651335902049	0.06718689395999464	0.10018860079913866	0.09282766370800527	0.13832497761988216	0.25333537672023876	0.17042836945130657	0.18126664572581863	0.3949696081026372
20450000	-10343.182140184705	-8374.740436103571	-1958.1411386390937	389.9666009814344	1777.026178944226	93	1.731456683258733E-5	0.033508624628578426	0.5601272825627595	34.32825435744415	2.348217419762322E-4	0.11563555072396126	0.4370911465945434	0.04592554728884517	0.09896481546167127	0.09144672914321017	0.13858877780084108	0.26133477263693783	0.1591947149580062	0.18414079851124077	0.39532971389381644
20500000	-10189.360099852634	-8356.181741842469	-1821.0567729674015	246.6690773234108	1369.793396727396	85	5.498652328207382E-5	-0.583414547871592	-0.2704870848235338	36.124236775477826	2.4851824820071035E-4	0.09799153453086451	0.38086122040632037	0.061362201903268396	0.10908823050096511	0.10374451534961547	0.12057613714493114	0.25335562988752913	0.17110660760666435	0.18310707625925576	0.39243068624655014
20550000	-10928.858251444777	-8363.575169091497	-2556.2365767973715	768.3104289408661	2967.597905909425	129	1.715477861645288E-5	0.1327841842358254	0.5477066051000548	33.2142491416341	2.44634295743316E-4	0.10785132198911915	0.31520846767685706	0.03561246908436034	0.09716023943495974	0.07134730394186074	0.14627501770897813	0.25050835554912765	0.16392658732137444	0.18617010941116838	0.39939494771832906
20600000	-10929.1994558226	-8367.524211386713	-2550.737252731217	546.1812237083616	2500.375970640761	132	1.576665175702021E-5	0.5506401176116962	1.0092518226220155	37.823691913195454	2.2713733170343426E-4	0.13021693243941745	0.3339486895997031	0.038324672446423576	0.11210649817718599	0.1145467327191478	0.04100136052694043	0.25959201005340854	0.16681605357807083	0.1794198687487061	0.3941720676198135
20650000	-11058.131971310244	-8347.916135113088	-2697.8206717144467	545.4699970057902	2595.2163291043353	141	8.04491699930188E-5	-1.1349761327994092	-0.7056352022746395	35.29032475151419	2.606392233445136E-4	0.08362457665925867	0.3633292136917245	0.04171146054093998	0.12251238022195278	0.08173113747228306	0.11184988593009709	0.2561017649798928	0.16688731719926414	0.1809369407292634	0.3960739770915795
20700000	-10289.673547967417	-8372.773032837731	-1904.7708968569123	469.6624409585999	2045.3677041521728	87	6.457487172579652E-5	-1.1852041519256902	-0.7395404436182147	42.1202599060479	2.458948418789673E-4	0.06549662917447083	0.3033330767549818	0.047328229357181555	0.1177015951861459	0.06498406608066996	0.053900534149158574	0.25442925154609364	0.17335018951255893	0.17235747416894964	0.3998630847723981
20750000	-9805.344204078781	-8356.295005898202	-1440.8226524401396	291.5138363544417	1304.8108291453452	61	7.852026438984039E-6	0.5706111342697888	0.9758172688964895	32.96222391166158	2.844070851963302E-4	0.1198320509145858	0.463251092862415	0.05052297206011176	0.1134036633554351	0.08979231154582282	0.09159161087814417	0.2618391272307744	0.17165411620511978	0.1766015369525871	0.38990521961151875
20800000	-10494.672915459221	-8333.868397080278	-2152.0970078638065	635.1688117906979	2602.224572919393	104	1.279358416704005E-5	0.44321443498921015	0.6157314569938672	38.22757319320307	2.7812185142745235E-4	0.11239105742082862	0.40587538619281743	0.036895344481028	0.14841561997324726	0.07967163087075388	0.14031077537152944	0.2623042111839259	0.16734423166218063	0.182461947232795	0.3878896099210985
20850000	-10373.680230869753	-8336.021156360868	-2028.8826924791153	556.1806321428678	2343.4305348524686	95	1.4159840888182357E-5	-0.3291226614049004	0.7779531298222516	35.04252433167066	2.7516435552338097E-4	0.08715225857960752	0.33267533273836636	0.04437323915367973	0.13024736598446043	0.10466287385432119	0.12041215590641613	0.25642371715018186	0.16795846371758938	0.17561922925456414	0.3999985898776645
20900000	-10785.651261150659	-8370.197390656558	-2405.43519021233	400.46322645817924	2104.7675017258643	121	2.3661486266715847E-5	0.13738443196841155	0.6110872522201365	39.467154204371624	2.3948097286186735E-4	0.13291109767112974	0.2947944397936345	0.026011641258709337	0.11180572061006469	0.07920100310305093	0.10553085200820185	0.26894653158000753	0.16240054375361546	0.17586243346211916	0.39279049120425724
20950000	-10394.1385385041	-8330.1925323598	-2053.0030283008737	347.25020371450563	1829.6409449524679	98	2.0141080704046713E-5	-0.07876389408241241	0.5277710843864986	42.23289187069476	2.5134474287270825E-4	0.1223551923788708	0.4188658629318485	0.05177073012880986	0.17195674565372257	0.09579814565428035	0.135307472923092	0.24476257091291287	0.17190975754979798	0.18026399135990887	0.40306368017738103
21000000	-10066.594097052093	-8382.521593907077	-1672.2262675602974	310.5029754078304	1618.0617751345267	75	2.247975532095473E-5	-0.5729730498724852	0.6649864270571687	37.085547666636515	2.2149475701263268E-4	0.11106494501093979	0.36704870562409275	0.04796918247375208	0.1187153805307722	0.11952722792019341	0.19494965862252517	0.25693343092613663	0.17029780986654874	0.1683132512703731	0.4044555079369408
21050000	-10375.847144538875	-8375.37643420443	-1990.551210282156	276.49247668379905	1553.1179899807992	97	1.7250301893445155E-5	0.027307982266169796	0.9628303055033844	37.61897757678939	2.490904648757651E-4	0.09443369993242069	0.36707475692842156	0.04627978151731889	0.10797122465963926	0.09102397912564994	0.097253668673775	0.2592763887661441	0.1577613379495434	0.18969303634673237	0.39326923693757926
21100000	-9954.18069114015	-8357.25376793884	-1586.5116908035607	284.01002448498986	1341.542572119214	69	2.92083888524961E-5	-0.17674004085551767	-0.2537921072160203	33.04817068659174	2.4334012515498532E-4	0.1272799062488837	0.3639259209790924	0.03224656844694298	0.12176001069187069	0.08303655272711716	0.12034758228011007	0.2625508332405598	0.16545867434019468	0.17659775459406096	0.39539273782518386
21150000	-10365.785310451101	-8372.599842619597	-1982.957733792583	410.7573549119439	1786.9469225821488	94	2.0077250047350888E-5	0.10774572932792248	0.35715964726845395	40.918016630211596	2.3836057474786168E-4	0.152261856302978	0.3219714987978963	0.04477334960576645	0.12336664189742945	0.05494044761619671	0.16098547869784322	0.2572084108926452	0.17480201414513288	0.1796990176566133	0.3882905573056097
21200000	-10320.6775972786	-8350.717241631944	-1960.111931972476	407.373986655754	1869.6619167507624	93	7.3413470190098085E-6	1.02460787650121	1.3494426489767226	35.362694811755134	2.3726338306226405E-4	0.14124538057335062	0.41097688138314753	0.029158211336194517	0.09856956330180143	0.09730071790801285	0.12011117091637778	0.25806431176120426	0.16793203729510872	0.17689443570105406	0.3971092152426322
21250000	-10965.557581372039	-8358.4219337606	-2598.0256519886025	452.8161399535376	2350.643270869909	133	1.6999960076519856E-5	0.3754956488702298	0.7080357200955677	36.19271441809651	2.3689672299611236E-4	0.09370436238090905	0.32215623124990966	0.03626730604144023	0.08061417740509733	0.06505023261667289	0.07664440640182486	0.26242444153128985	0.17433110252237816	0.17390008146258515	0.3893443744837481
21300000	-11476.713328406087	-8380.58560428671	-3082.5718149631603	611.1526467817906	3162.454308377711	164	4.645213583057296E-5	-0.8763193733204521	0.04620112249950788	37.50969207613239	1.959675830605127E-4	0.12145047621006058	0.4766838515945762	0.03247074222857242	0.07792970449114892	0.11324616402641301	0.09509251714138389	0.2439576977113453	0.16145436286860265	0.18417833253588697	0.4104096068841658
21350000	-10498.856019149076	-8371.588143440134	-2116.4702458069237	308.7431234584716	1619.6344941655	106	4.035251084527389E-5	-0.7641019959532961	0.06657844050936551	32.43222567901938	2.4165916316548836E-4	0.09392768390844583	0.3601212733909853	0.03862847010984813	0.09207448705372596	0.07785569859803049	0.1274353282142696	0.27966174015264045	0.16293330814547924	0.17681240210176077	0.38059254960011957
21400000	-10410.864592752541	-8375.760142246452	-2023.287926318295	242.179419487602	1367.4829470112002	101	6.0938457732360314E-5	-1.0281769437420964	-0.45932197481303405	31.43818232112974	2.6700969367306665E-4	0.09802572121152962	0.2914147619032615	0.061470508449185654	0.10340671127722868	0.10727897864160744	0.18976644611751	0.2706784420564119	0.16908104393335516	0.1777799888108554	0.38246052519937757
21450000	-10799.095251222676	-8363.034418106901	-2427.547573474407	626.9545848014299	2661.2887400793074	121	4.867878218947674E-6	1.5195135687786792	1.7513978181782903	37.01313377403774	2.5457083030042544E-4	0.06857365991577051	0.4457800656519533	0.024261142280448744	0.0644775765709626	0.0839188699159075	0.027178658236868658	0.25959987938665724	0.17189232439555427	0.1818139241238859	0.38669387209390166
21500000	-11183.014497116083	-8360.975236647162	-2812.7128365232516	692.9721349218052	2815.2062943869987	151	2.0638262281698386E-5	-0.3740959037942674	0.8438253981612831	30.01477166429339	2.5061553542602354E-4	0.10319289535126629	0.30284389186138205	0.03914741801095562	0.09138303623275962	0.07679392903446451	0.12849957645253618	0.25757992105511396	0.1666121528315928	0.1825647172267123	0.3932432088865809
21550000	-10593.327985225284	-8371.027478241536	-2211.463877016754	486.2370847522537	1976.9383729057984	111	3.7160075798164156E-5	-0.23523853045359874	-0.23676221160682542	29.71324118866063	2.7380587004060733E-4	0.11407986546486429	0.490062755924361	0.05186838367148342	0.1155051578660851	0.12472426674692776	0.15051354604826653	0.2624158959957159	0.1696230062066739	0.18423304899185192	0.3837280488057581
21600000	-10525.675846530201	-8381.67208622385	-2131.1770462458417	338.9682551633765	1759.7397220772536	104	6.230277858144575E-5	-0.8859822319262703	-0.844226660943894	38.94676017468374	2.5548830870911286E-4	0.08763362941206343	0.4103471572782081	0.04252321041245736	0.17165605206664378	0.10016437629427527	0.17204533694391322	0.25836526162892054	0.1719219118389776	0.18212228419914006	0.38759054233296064
21650000	-10357.508127204093	-8396.893332154896	-1947.2414338086396	305.18451773124633	1672.6508376148686	93	8.80466386766294E-5	-1.1396056335290103	-0.9842173053504308	34.92088225759709	2.499734961056383E-4	0.09582629250652389	0.3706601259760297	0.03217558540865814	0.17060377600854637	0.0883506577802186	0.085441753248702	0.25416902660093477	0.17375471475270352	0.17924194491532403	0.39283431373103667
21700000	-10289.96086874119	-8372.85976006736	-1905.6909644241853	340.7676488547643	1607.7359454349953	91	4.423527919875588E-5	-0.8449341068297733	-0.27079547854027497	32.96531919692848	2.4211956385512728E-4	0.1232275648655941	0.40390456456704743	0.026850076970644204	0.11029640432742184	0.09425198184666578	0.09365905785271643	0.2630219283858771	0.16893265256572035	0.17776936316327613	0.3902760558851254
21750000	-10238.134382076967	-8379.618336612682	-1848.3767673585926	289.0492240813505	1409.7576250462128	89	3.332529887524204E-5	-0.6212399231735481	0.32435031200824355	27.505047392908338	2.592734676109122E-4	0.09811529157789496	0.3976492344526392	0.036159452549324546	0.0972511837180803	0.1136616141108357	0.08201481523149098	0.25844229038962707	0.17787707528657906	0.17823508059460239	0.3854455537291914
21800000	-11189.545004082327	-8357.866650568845	-2821.645833287304	495.4078446804013	2488.3963663535014	150	2.886499615446761E-5	-0.7586671242801735	0.7455460270594625	38.83807454170846	2.536546203747938E-4	0.10067272950343142	0.3542098720569348	0.03738511980741763	0.06124993504608141	0.09230670489352723	0.046989925599063766	0.2560752667369327	0.1745734473273163	0.18223923025186128	0.3871120556838909
21850000	-10844.708776367415	-8406.331732056182	-2429.6162840978	683.9768306414375	2689.1835555041894	123	3.577119789499955E-5	-0.3418722259195296	-0.42197332699714946	34.40452791121011	3.0393441798778675E-4	0.07316430866234011	0.37857127453051015	0.028838782201139286	0.12534879506140406	0.09989876656912651	0.0059801967454720184	0.25336251048772584	0.1809029086765255	0.1787841644207994	0.3869504164149482
21900000	-10137.168517867198	-8363.690631634934	-1763.1083242765349	247.1267736837905	1258.5919667969804	83	2.4307178798115063E-5	-0.20469441531540805	0.3556194846388303	33.367872763261055	2.5812940757417597E-4	0.11653090024366186	0.39825582365917384	0.05701124226203072	0.09461013764350898	0.12382397570021804	0.10571886486113054	0.26198222580238373	0.1674528185041851	0.18127241637189973	0.3892925393215312
21950000	-9989.087665062396	-8370.177284379362	-1611.0930891288226	241.53969743355182	1187.7667645925158	74	8.446167737143973E-6	0.7338882256390409	0.9970967163807292	28.2977003270582	3.0321284785141253E-4	0.1344075625651117	0.44522990537060386	0.048359064926035894	0.12362150068764792	0.08224921937417508	0.03128354669186154	0.25639162188878656	0.16923637782432488	0.18588545129350875	0.3884865489933787
22000000	-10424.870584163808	-8364.084978521803	-2051.1290190007935	327.6830235327028	1522.7353580988458	104	4.8548386406339045E-5	-0.661123380223126	-0.26674950022304206	26.764458410607578	3.1569426942177655E-4	0.16176387126198755	0.47705226835867426	0.04928832337939504	0.04864672309205032	0.12096320894747285	0.02700936178364491	0.25475567726913745	0.17771895885576178	0.1832375484640492	0.3842878154110513
22050000	-10972.57225052296	-8387.08346878824	-2577.0482803007603	463.34808266796637	2172.236392301015	136	5.1383115939156664E-5	-0.7857368243980936	-0.2615967948036227	25.077869428671413	3.0417505523128765E-4	0.08765310138404302	0.27654707388391575	0.027356423504128525	0.08205245172724661	0.07379518308487218	0.10403751975572353	0.2699587282381304	0.16794454005652076	0.17773570347668943	0.38436102822865836
22100000	-10337.949543064291	-8359.89454178158	-1966.6832242450118	338.96087423179324	1777.4792508663675	91	1.4689949937693207E-5	0.19421603854848474	0.7458413363422743	41.033641649141394	2.3665334604602503E-4	0.10092091717724469	0.5196027185234079	0.045287717495252164	0.1982889698455113	0.12406001166370675	0.21312807138032602	0.25705455334108446	0.16467237398155674	0.17242946238557152	0.40584361029178734
22150000	-10436.995828378876	-8394.692393830752	-2032.3838992042781	340.73964025242606	1689.2646053437793	100	2.0334217204345488E-5	0.028190772256943074	0.6817943151306325	35.99399522404029	2.7384481602107117E-4	0.11614933802568621	0.3647528731466546	0.045067255900493056	0.11699652203159175	0.15050628523519538	0.08742261480682866	0.2602720912495883	0.17255906069146376	0.1892217090950154	0.3779471389639315
22200000	-10703.995726529682	-8422.917781631128	-2272.1925283093747	521.583278439039	2258.8337241038016	115	7.0595628634319375E-6	1.3887508172481047	1.38221369772697	34.6753181651742	2.987919791168174E-4	0.07083682219153857	0.39347587709959275	0.03396988477377663	0.165313056228042	0.14673641384423444	0.14536919979888988	0.27041089875404445	0.1656544032941221	0.17828433831949694	0.38565035963233624
22250000	-10301.293982960617	-8376.383613124408	-1912.381538491302	275.31643333491303	1545.0013285329146	91	1.8763606575197382E-6	2.8206098147789485	2.733358121869441	31.853451716187557	2.7768139963466336E-4	0.11030871369954023	0.413170431775753	0.03535117370068976	0.11802667531001225	0.08099850190272198	0.0463391417526474	0.25251752245710646	0.16768777935629556	0.1825726119332928	0.3972220862533049
22300000	-10574.275087121165	-8382.84419551156	-2181.281233769201	351.64620749559754	1990.3938240960704	106	8.206964412439635E-6	0.294829695375834	1.7962782783712976	40.84798170084069	2.4047023335640048E-4	0.13078465941757053	0.4839839105421813	0.0361645785710931	0.05925219249535482	0.09962809880087392	0.13185359603866212	0.2679926370930432	0.16658071167952443	0.17041876173753037	0.3950078894899023
22350000	-10532.947332085088	-8374.04288511303	-2149.840380296116	388.96702198012713	2008.372971072183	106	3.565842003318834E-5	-0.708546529647285	0.002656433568970055	31.218534565432414	2.897525345237192E-4	0.10898518032859617	0.3524892015013779	0.03361067702359137	0.08989820004043422	0.07287704914138174	0.14885427171289123	0.25735671774467744	0.16351687548878077	0.18236230109240414	0.3967641056741374
22400000	-10004.097519812109	-8368.284957716447	-1627.2033464949486	229.92823351028127	1221.0821265770478	74	9.696125475983914E-6	0.5341520224046982	1.3021067249322236	35.8152906441984	2.822351525049716E-4	0.0673276831085916	0.40693689111536574	0.04729974620406977	0.10630074030716546	0.12474686844806332	0.11981435658011351	0.2596247450979842	0.15861041540493984	0.18837460627705946	0.3933902332200178
22450000	-10935.197846115638	-8353.930189267176	-2570.8558885606353	620.1475525803987	2912.3528963932977	128	7.595175798336813E-6	0.7068429303307668	1.4774702671195248	45.528910781791005	2.4191568870769647E-4	0.0820372945356347	0.5538766149462053	0.058833832203152046	0.1211812064461576	0.08105084883803251	0.11902046695837788	0.26836718352618916	0.16524665993853796	0.17085800478156984	0.39552815175370337
22500000	-10783.970538134521	-8372.873789202717	-2400.434244086591	530.5803217244013	2569.200621022345	117	4.531180513858139E-6	1.6927923572626191	1.8937349911633554	40.98770466057858	2.5832722542930465E-4	0.10919373807196878	0.4388658206423358	0.04200486127004509	0.12187549947923608	0.08734880557323049	0.14600048659112747	0.2502635550891127	0.1688679553895713	0.1837008155029435	0.3971676740183727
22550000	-10889.463209563404	-8373.400256989586	-2505.551971707613	661.4808481991928	2863.2251203648493	124	1.5068682562089062E-5	0.8812315227631036	0.6868935360278551	43.29718391196758	2.611523341866889E-4	0.11563068250071853	0.46306703636421565	0.04583040687600412	0.16954526352544402	0.09753394737427451	0.03893471664803986	0.2650425620580148	0.17909716238430481	0.16977263147210558	0.38608764408557517
22600000	-10761.277568613528	-8353.169658475883	-2398.9321562218906	360.72760907288136	1893.175500534972	123	1.8573628322299426E-5	0.1617192246858743	0.6385093339518708	35.981151548755356	2.516425544837261E-4	0.07377503475694981	0.31530138107285444	0.033475772057812755	0.16050319486535033	0.07431721394733655	0.1128436174374348	0.2658915000606169	0.15579654649234334	0.1844865996284521	0.39382535381858763
22650000	-10602.2524422851	-8391.062896570471	-2203.4087582394054	415.47216707917204	1892.5520179321647	111	1.6367342058288328E-5	0.08717369686058112	0.7811049878081262	32.88855349119372	2.9083097740951287E-4	0.05341711704673979	0.39744810489326704	0.03816203576217387	0.13340024410581944	0.08411743433837225	0.025284259726965515	0.2532801078224103	0.16836532420018124	0.1801088688461915	0.3982456991312158
22700000	-10184.974123904783	-8380.801463181164	-1793.3042290274739	265.83790364706954	1492.4071432477563	80	1.2652460463614144E-5	0.49077330592197266	0.7588431962724074	44.545567265083214	2.1585963757136836E-4	0.09667961955639887	0.3495567950539897	0.039334488616619645	0.14574393598917856	0.10221379790406629	0.060022902232188834	0.26498486059662124	0.17207601405077255	0.1760471011636587	0.38689202418894775
22750000	-10778.828646025613	-8353.364027599795	-2416.1395548884475	393.8494792304391	1972.3935824778832	125	1.7826962349763783E-5	0.41431302922098195	0.7725812838632692	28.835830061699316	2.60221026243136E-4	0.11579610327140971	0.3924845048053175	0.07792643764760805	0.061480238037552606	0.08436960260568567	0.012651750417625552	0.2626042887525299	0.16648801938146465	0.17952039279791648	0.3913872990680902
22800000	-10277.611476880793	-8357.89385892529	-1905.805281025762	290.8242325245484	1612.0808348267951	87	4.021100774029714E-5	-1.0598563496186302	-0.40589316799718744	43.71479246778336	2.0681902898190844E-4	0.10248186752097228	0.31545235675661154	0.06026641178152017	0.18713545976031712	0.08839337448645712	0.10682758481561168	0.2634575843388911	0.16347098847302138	0.18329490130348391	0.389776525884604
22850000	-10465.321123305017	-8366.223179513392	-2088.7293951823094	242.48724993150927	1492.5579665620326	104	3.0929069156208193E-5	-0.1364642534959021	0.5003388480059797	35.49565277870553	2.8568198803801065E-4	0.11301674234993513	0.5064328550303006	0.0747985122420994	0.11705920537683494	0.07271445259978951	0.15870072958963566	0.25451469048617814	0.17569909313012752	0.17194963535706737	0.39783658102662817
22900000	-10067.196377144328	-8389.24108746471	-1669.7552364348926	343.0506717176851	1424.9495480049816	77	1.6174849996249965E-5	-0.01946730829063821	0.7639396126682746	29.439285774417836	2.6145128659656267E-4	0.09916539973802643	0.4679108079761389	0.03641420508725304	0.053543851853441064	0.08309624692726408	0.0034338091457504893	0.25252631470776676	0.16484118038437987	0.18427268748680492	0.39835981742104765
22950000	-11218.13488299837	-8371.414837161705	-2837.7995599010237	507.84756308241685	2487.1038439961176	152	1.3590153241551108E-5	0.5294180024706989	1.4068383760725267	32.94255664678333	2.767077740342825E-4	0.09930067066237072	0.3688283072443371	0.05031320950246881	0.045637972794281174	0.1322588892511302	0.10338407754739043	0.27435672607445444	0.16078628343795373	0.18446620465696684	0.38039078583062486
23000000	-10118.184853545397	-8374.845851197886	-1734.724059872413	254.1722959871739	1450.416773654683	80	1.3953948138310692E-5	0.17753898603240936	1.051507991235112	30.899926471936645	2.4767029438986954E-4	0.07546333399563894	0.35593878438020987	0.03724293928088079	0.05137855387060024	0.11845647540886654	0.13087832810782676	0.25337136315518005	0.17153343437902951	0.18332723425921843	0.3917679682065713
23050000	-10348.384411889512	-8393.791724879551	-1945.511382654172	334.5623537464092	1759.3679201773232	93	1.0835311936169814E-5	0.526726116453337	1.0661546474195314	35.040148799859	2.8295107370142396E-4	0.11596400960744598	0.41234432821143846	0.06047944560710709	0.09824152430666687	0.11684061757196412	0.1048817621024829	0.25568609025528305	0.16983459984239094	0.1806853427251757	0.3937939671771496
23100000	-10517.230986970611	-8349.75451013066	-2159.4050154853207	268.17328709951965	1609.5966831549902	108	2.2324573189061195E-5	-0.030792711324792194	0.6574704629085059	37.23187048219897	2.802709799231617E-4	0.10163503374466804	0.32507440417099953	0.028784527535904485	0.04922041903263082	0.09457591373984549	0.17411729592453973	0.2705698379392112	0.16488578100986243	0.17835554536693132	0.38618883568399487
23150000	-10733.290621365362	-8359.466110877007	-2364.27686882435	238.78697411981938	1529.1492637398258	124	2.3309134366537577E-5	0.23765903312815245	0.7871890459532673	26.848995626702234	2.661925362545407E-4	0.08879648585191664	0.35169849356875416	0.0572191081233768	0.12365620152440461	0.08906078465752851	0.015361560067387332	0.25668716690121995	0.17009214775042977	0.185330560333136	0.3878901250152153
23200000	-10769.93600728186	-8344.363693927333	-2415.105923714589	296.28461645654914	2001.3936638409575	121	1.4953540591304149E-5	0.4924398596795896	1.1008009126466025	46.2384761165603	2.2767578460781366E-4	0.10443737545960942	0.39853045757941213	0.03878884986166657	0.08438650156480143	0.0772326489308653	0.05872907254484229	0.2574481591079552	0.17724390845817303	0.18758721922547159	0.3777207132084005
23250000	-10332.443065701525	-8372.436883680833	-1950.0760834508842	215.7469616529666	1206.0346152979191	97	7.247396625241524E-6	1.3304620105247118	1.999006313585104	27.73623972465401	2.8682457117541586E-4	0.1291292333179643	0.4062701661179474	0.0467491882887629	0.09007953932053966	0.10253340794290716	0.16177583668072454	0.2467491248704525	0.17134941608406848	0.19572577615578934	0.38617568288969095
23300000	-11502.604846972057	-8347.522814650978	-3144.128060038737	575.901224253388	3171.733670736509	166	3.026586225600896E-5	0.03001506140088045	0.41499746640618107	48.639552182860555	2.3763689405768653E-4	0.09226936703523353	0.3841651203069873	0.05167643217722581	0.05855656307449631	0.12711815884437505	0.031667601450567365	0.25319658262627714	0.17416257567263688	0.17817397976812996	0.3944668619329554
23350000	-10520.648154816521	-8353.79000463728	-2158.426260477095	371.9171323409457	1752.2647524664126	109	1.3340493048335621E-5	0.4224558395135733	1.0963150756017557	31.446562334895432	2.717309907906267E-4	0.07493827374222573	0.32236992834592465	0.03426430374875525	0.14857687216489676	0.07917110481228147	0.1343047715459708	0.266144096623215	0.1619267946209223	0.1777426997923252	0.3941864089635387
23400000	-10858.489596565878	-8373.92014094863	-2468.9143198172046	414.3290602629539	2162.693850461029	128	1.2264174767307912E-4	-1.8881758130500716	-0.8273025736148845	39.48620394806818	2.3369327588723028E-4	0.11983282264319302	0.5480735240697409	0.04247940593682631	0.10610380015775955	0.059886429864325796	0.07609184419180134	0.2568287836879852	0.1695735796868944	0.18372088819091378	0.38987674843420644
23450000	-11608.225090449296	-8382.468989775014	-3216.429889733936	570.8608285023713	2853.7538122705164	176	1.8651531906422714E-5	0.5224105896847477	0.9855056645236264	42.94587027008574	3.1026683108331525E-4	0.11387378529734661	0.40311814001313	0.037994187622485714	0.15080637864721608	0.10306793198070635	0.13876896646992593	0.2596468034684218	0.18059005476873002	0.1701010107753621	0.3896621309874859
23500000	-11109.495220996238	-8378.44332536645	-2719.679395766589	630.4394550259991	2925.491841261248	139	1.9289538367596154E-5	0.31703801589353936	0.7473375551766858	42.58311737145719	2.14539921491528E-4	0.13160434507562763	0.395953087167095	0.04406624767746794	0.11013996742756342	0.06847085092827022	0.06421692843412984	0.2564618415258376	0.1588748770716997	0.18331995451522007	0.40134332688724195
23550000	-10252.670203105783	-8350.487708389326	-1891.6077935982485	235.9206585089817	1487.5867280361774	90	5.153645315670208E-5	-0.734099484491689	0.053523758088290276	35.284218751271446	2.833700482827497E-4	0.06670929502722497	0.4025871291960415	0.06357873979408595	0.07465032971537341	0.11961351905021221	0.13665941642971696	0.24464084385673354	0.16794560021707064	0.18227494758538182	0.4051386083408138
23600000	-10292.882782002862	-8398.169717841929	-1885.2436215925472	323.9446975644	1702.3336041296027	87	1.4019208934726714E-5	0.30189328762056156	0.7717927309265596	39.05273337667232	2.2204555481371855E-4	0.10825121058253077	0.41428733147210706	0.02621829823971344	0.061549524606507415	0.08506355869007771	0.05221013465956696	0.24918203476381998	0.16211984067061244	0.19172305431405579	0.39697507025151124
23650000	-10152.16013468021	-8367.054372045015	-1776.7785593501537	292.28350303198454	1551.0273836694384	82	2.7252923783704442E-5	-0.3228945578953138	-0.003567979995574011	36.628276895334004	2.705097377829362E-4	0.10788900183341826	0.21828721911843646	0.03653887186173784	0.07059833991596692	0.06535568908526067	0.12751867802570097	0.2640601495862345	0.17392208168584192	0.18629658317533	0.3757211855525949
23700000	-10368.072810497411	-8359.330281618832	-1997.963737334675	390.20196520257724	1845.4677093188766	96	3.090970853181276E-5	-0.3620221532489025	-0.060170304133394414	33.14461024952614	2.429875840530573E-4	0.147562914780533	0.39380913635684384	0.033830681336076286	0.11474815411577109	0.08624232981013864	0.10737275078298081	0.2538542421068129	0.1722132231760272	0.1798875900860178	0.39404494463114265
23750000	-10846.269512163417	-8370.742724444022	-2463.838444679447	349.21760815525096	2222.502526803896	121	3.1733187779626845E-5	-0.024912781281982044	0.19212083133830735	48.250741199471655	2.173161661156772E-4	0.15834727089110315	0.3773060214131025	0.041599112445148946	0.06817238755745239	0.06630111002362082	0.2227977916036149	0.25577614900164986	0.16511987466015526	0.18391499415811496	0.3951889821800794
23800000	-10266.747039135302	-8351.343167940659	-1905.4112088327752	315.9668142702718	1715.6880002072496	88	1.0111179444859793E-5	-0.16336641519876946	1.4422372744790433	41.74043957586383	2.381294765243262E-4	0.08968025286912527	0.4882463804445624	0.0465830048586056	0.08541279781266316	0.08090949985338372	0.09650025219527365	0.25714386389682325	0.17363624907607889	0.17567588761616565	0.39354399941093215
23850000	-10894.099636064688	-8341.89384515963	-2542.0214310134306	624.615101569356	2720.7535381522384	129	3.7028320702343654E-5	-0.5146183612370292	-0.0553166444646159	39.590359389999385	2.2977792752739687E-4	0.07544426476642083	0.3378787764320582	0.0234848258209011	0.09399204155836577	0.06251338045524857	0.13412314599316458	0.2506117676399526	0.1718868268624631	0.17647565433597812	0.4010257511616067
23900000	-11196.84379809288	-8409.78953687321	-2774.4815866981953	628.918722957867	2709.099714439063	143	4.075678144396038E-6	2.168721221602549	2.23469635337879	35.007398891575185	2.1891347873380785E-4	0.07954944812658775	0.43335856631657527	0.04004572340130108	0.10071749600867505	0.07757666767523737	0.1303247183129231	0.26296496657957097	0.15708801441199402	0.1871884212258222	0.392758597782614
23950000	-10659.002410449208	-8369.412389987183	-2281.3108348376954	382.7769943490634	1871.9467760505695	117	7.940202499284666E-6	0.9182916507133931	1.4570131351225446	32.7955038702062	2.8609027245305347E-4	0.10217048062424924	0.26578799136460474	0.04616403754981673	0.12209467706211379	0.08369125188339924	0.1133322119156742	0.26205964450390823	0.1610818702973735	0.18645623254001556	0.3904022526587038
24000000	-10467.018172292328	-8354.802651394279	-2102.905742252572	538.0164533938863	2613.2373463922213	99	1.6101553738892817E-5	0.14884002178847322	0.19969825261425997	41.2083141613416	2.706926317940195E-4	0.08892328374787992	0.41868143948871367	0.04676736024144978	0.1680107964170695	0.08021471119914	0.17357237730378117	0.2650506940639774	0.1636937475835403	0.17943913431855552	0.39181642403392786
24050000	-10166.25995652276	-8367.445648008896	-1789.6728733410716	302.86516929155715	1556.9006073468615	81	1.4288715391904434E-5	0.36536016008950123	0.8453258753876386	41.223681346893144	2.592290567208789E-4	0.12215586565076025	0.3444862311716553	0.041077408072901195	0.1254651182343674	0.05519772845803788	0.13845566741368176	0.25645204291771134	0.15921274840137387	0.18246153519828553	0.4018736734826289
24100000	-10417.737275907166	-8390.135455638025	-2018.0085515760964	393.54173080688923	1810.4658735797268	97	4.9601931746806136E-5	-0.8195904117307877	0.11033255671630268	39.65817493737436	2.9293055906739817E-4	0.09655616718968126	0.4220635895531954	0.036275574103633836	0.07030290729480095	0.05577149083051393	0.1788401461780786	0.2563499520314209	0.1624487750868563	0.18108496215700823	0.40011631072471443
24150000	-10863.553395597599	-8362.475966407363	-2490.196355784367	604.3059502696291	2614.6628057311127	124	2.7430446974220375E-5	-0.2349570663961429	-0.1502448186237922	39.72823023290305	2.4129860967348653E-4	0.1539131684335507	0.41446107434013923	0.03721071913528077	0.12825235474633945	0.06597565125438841	0.15005112018324948	0.24949152631461688	0.17583598959282956	0.17752374020235043	0.3971487438902029
24200000	-10690.217193744404	-8357.918911017261	-2321.1247900206354	487.149427983857	2477.5899244262228	114	3.278087633017887E-5	-0.049155950237073226	-0.513525417169951	39.27751498290418	2.3535727496003494E-4	0.10183749723735874	0.405135371930035	0.03238284160028293	0.119100152969062	0.10136079288855751	0.07151515014373486	0.2610225397441111	0.16092576635028966	0.1876734835069376	0.3903782103986626
24250000	-10633.019216383102	-8361.433457684718	-2262.739390275576	327.3557082680821	1719.8917879427295	114	2.6693925301404823E-5	0.24507022443450682	0.27669822135092736	36.90461023843359	2.6038085652920986E-4	0.09676026048656658	0.25906361022427393	0.027075235643811566	0.11998184886650026	0.06709611411753107	0.0618125077491801	0.25872048051691254	0.16864270079285298	0.18335766330402162	0.3892791553862138
24300000	-10194.652299657571	-8364.270356125488	-1819.7561584566308	207.449859864	1292.8201762544156	85	1.7127125823594477E-5	0.1487014930868084	0.7434988365364574	38.99777081208979	2.3683605050752726E-4	0.09577845120483898	0.35487559649207695	0.060740682926326096	0.09850072749653273	0.1105285261233303	0.21812304910127941	0.2542801718508419	0.1611964108791005	0.19055610782158328	0.39396730944847397
24350000	-10166.590403476472	-8369.055040557034	-1787.636259108462	194.00631673862762	1158.029733757295	84	1.1922588479195582E-5	0.585266077120487	1.2196238272009652	39.029061386422825	2.464614155206949E-4	0.09767275159687679	0.35733457881030467	0.04826336107315223	0.1407492721809522	0.0633581379148218	0.1632844707976183	0.26159554759844295	0.16774758488676506	0.17319996135859522	0.39745690615619766
24400000	-10814.177317412912	-8344.528306081816	-2458.958053887304	515.6886957961204	2543.902464031277	123	9.858086978181842E-6	0.6363759761808472	1.5456738279535625	41.29088634289298	2.313454607199193E-4	0.1095646688300967	0.5149738450684914	0.04427676605488265	0.0842137008839191	0.07949118902362358	0.10841811217250436	0.25489587807871245	0.1730173484700121	0.1728802728251699	0.39920650062610524
24450000	-10608.977719957908	-8352.100923226704	-2247.1176683290096	315.22998602124426	1774.6643064987738	113	2.6590506009995553E-5	0.2697744011119333	0.32636869628600307	33.16271836281839	2.4879030938524413E-4	0.08080786752772473	0.3300145361733606	0.03495124963440524	0.16700207875462933	0.07370950058681597	0.01631680333193658	0.2601455483241445	0.17214094007701775	0.17312599560889677	0.3945875159899408
24500000	-10569.089219813775	-8378.683942155432	-2179.7243594997653	432.94919804529655	2137.103727036317	106	1.3922678518304293E-5	0.501771871954432	0.7716921601918448	39.050851411264475	2.3646673619911595E-4	0.11460687789617342	0.3993660162817086	0.03879750895391758	0.1444826812464594	0.12141858963576063	0.14940279227589726	0.2700115074182594	0.17788674882770308	0.1737642504486199	0.37833749330541744
24550000	-11127.656343753555	-8355.94803326058	-2761.4879354455143	666.3192062695467	3356.71136892173	138	1.849755927360336E-5	0.1704787644479271	0.3727366807305708	43.12781146172856	2.2982289648275752E-4	0.09855098256542033	0.5461253308683384	0.026251833691565116	0.08452224888668758	0.0999556163064344	0.11980505189637505	0.2511064262760129	0.17553597618204808	0.18682941430954952	0.38652818323238913
24600000	-10689.264636700613	-8343.62606307383	-2335.4842535696425	448.0721474728723	2473.6255093699538	113	1.1680373670672783E-5	0.1672911612553184	1.0386863747168964	41.393923511268184	2.1684588713358427E-4	0.09310669309032743	0.32676202005819277	0.040929421830438885	0.07291326788185525	0.10906260009460403	0.12231433037711688	0.2548761415332815	0.17538479995084857	0.1840939208031212	0.3856451377127484
24650000	-10331.379072650338	-8376.148625944032	-1945.6559222583846	422.91501839399865	1907.5362262626934	92	1.581742330366505E-5	-0.06913660573933472	0.7831690178880493	38.90020153795619	2.467289546534077E-4	0.10184670891958449	0.41945417394364054	0.029447155475775765	0.10091865808590925	0.10063111253437618	0.13589409741057645	0.26064978842484904	0.16661358742063714	0.18029274141940266	0.39244388273511105
24700000	-10091.29353391284	-8360.770152002906	-1722.3287441735056	325.468132236752	1465.073006801979	79	1.456875384942226E-5	0.21340295754075295	0.6335669767429462	33.743207651046966	2.682935884834306E-4	0.12399798183490973	0.40963270321534434	0.01748767130059302	0.14724432536920357	0.06842049009230633	0.11304576646463597	0.2549360004610183	0.16465049503370588	0.17645796728935198	0.40395553721592337
24750000	-10722.5121253746	-8408.24763610884	-2302.8258289633695	513.6210695620291	2355.7390977449754	114	3.1444692549861295E-6	2.0276825011980697	2.341519561947059	41.52982331107925	2.825077134915335E-4	0.06658495667860223	0.4221284510871947	0.04856741349353291	0.15408411510216088	0.1711187855486229	0.07748350453028839	0.2597575392026885	0.17080971286122038	0.17647749937274432	0.392955248563346
24800000	-10337.496660808249	-8413.406411592343	-1911.4670465085417	301.06428557747967	1519.890561415646	90	6.401119635524061E-5	-1.2129940308743896	-0.7083279881230014	42.178717754241504	2.3773663893354027E-4	0.06185594073117708	0.43271717222288897	0.025091717338332275	0.11622815766054762	0.10882724210763631	0.11317339625115075	0.25606170178668297	0.16907034250423464	0.17943645078906145	0.39543150492002205
24850000	-10641.614527076137	-8390.3732783034	-2240.696673426424	452.46081744795356	2229.2661709348563	110	2.6802665563639885E-5	-0.008362563138766543	-0.13671915744124602	41.134802839147184	2.479832155265754E-4	0.13685187434146445	0.31465503235780323	0.0410428383878936	0.15505844628707854	0.0726546585849679	0.0722783178776791	0.26460817417710186	0.1634258264314929	0.17960494721693232	0.3923610521744739
24900000	-10532.162045583222	-8340.699615946338	-2181.956377237382	332.5769268685828	1829.4041094150155	108	1.5765057521639686E-5	0.2879243617220447	0.842797690575064	41.23519153224666	2.728022676944897E-4	0.09953004880627102	0.5198626746058703	0.05014852923814746	0.11629155686781752	0.07243650930982784	0.1579799726779669	0.25187786857709765	0.17717634905654148	0.18831040352055783	0.38263537884580257
24950000	-10595.319577743165	-8353.694690640039	-2231.76345542039	432.6733094380852	1996.3098732175479	112	1.7005115227354677E-5	0.27364501447710843	0.6270545734955044	33.575420938809266	2.4907902078724294E-4	0.07289810916076533	0.4474433504235986	0.08101476152219862	0.06322528956850466	0.12331936502614883	0.15893858116279297	0.25695917467817064	0.16982276946125544	0.17722060599234035	0.39599744986823315
25000000	-10245.07924849433	-8350.639312909547	-1884.8381878380376	388.96387036087623	1983.9870146740166	87	1.3700294011718959E-5	0.6119274393184964	0.5162061795484079	39.54157060309395	2.4355690164762334E-4	0.1520420070348674	0.4814021381518354	0.032095251149699765	0.08370011439909006	0.07633809661230709	0.11159301821849951	0.2557638232916821	0.1597281715526839	0.1752480902207664	0.40925991493486713
25050000	-10144.823279334078	-8346.339412257797	-1788.6697917885836	259.39269999559247	1441.6393345474985	82	2.3934252109555622E-5	0.0595248796579874	0.37923067711100994	38.08758544159929	2.5792118218524376E-4	0.10532053218512878	0.3692486848993705	0.042359446663351855	0.11224341048059933	0.08243110195662945	0.11350630879604352	0.25838658020346755	0.16701579470762887	0.1779688695471674	0.39662875554173566
25100000	-10537.941369652028	-8386.023890717319	-2143.411342463878	369.82609633348767	1842.744199800092	106	8.515478224318753E-6	1.2988215097068625	1.2441874243632303	35.661581755662866	2.683042950474807E-4	0.07881300565921308	0.365195874018769	0.041954654704743494	0.08762032529867093	0.06397469900877577	0.13296110213404433	0.26931595345963044	0.1717038918293087	0.1750907324331049	0.38388942227795536
25150000	-10626.884660980726	-8371.528806227536	-2240.867489387166	453.1685558698526	2164.678921553373	110	4.476128384169506E-5	-1.0468232311610384	-0.3274596484728393	37.56758400580963	2.0733198601173312E-4	0.20403896476569267	0.4113269464290611	0.046041974398985525	0.16443362170709083	0.10064017587409439	0.06471586636556045	0.2620448885424387	0.17231016629094328	0.1777278011675391	0.38791714399908006
25200000	-10618.12324412462	-8359.106423663297	-2249.372020816416	435.2972636796533	1971.7075874880295	114	1.8124127337657465E-5	0.07952071601780464	0.7498464468072426	28.931059441276577	2.496848949719241E-4	0.08872580526929784	0.35515746730896586	0.032760701218245446	0.13725941944889897	0.12049995924112113	0.15468542891465606	0.2611894102517545	0.1618351703408241	0.17495431426462507	0.4020211051427958
25250000	-10767.305172378015	-8342.433318034267	-2413.8431853536636	290.35477250306013	1626.6800474031947	125	6.290021097021303E-5	-0.7574298924340771	-0.01842680517171924	30.74221204208921	2.4812396804710943E-4	0.07907309575914187	0.4036404092278139	0.0417892958468044	0.05392231595240844	0.09891417252765733	0.11669717772538708	0.2541221420273422	0.16197032888769392	0.1838868177249441	0.40002071136001954
25300000	-9949.090118365195	-8342.574765181003	-1596.3343249251993	338.174488719764	1571.9746917131088	69	2.083727098650191E-5	-0.30648784045763244	0.09968075394149088	41.29908825257965	2.462482728378798E-4	0.08269732335717596	0.4227274258153928	0.05447117489453008	0.1395989119436357	0.07010282541697893	0.09252314406219396	0.25286940819100084	0.17090798247420766	0.1793454493216242	0.39687716001316864
25350000	-10440.93615544964	-8367.911680735657	-2063.1764142966513	452.49328897990665	1932.4217578642542	102	2.128269341573185E-5	0.2182589358223194	0.37358226303219066	29.859669787519078	2.6437139047296934E-4	0.1146988356028141	0.31063407799156834	0.055058066631215256	0.1310243336443226	0.12041401976904181	0.11209272778235692	0.25649933315886597	0.1612224113518373	0.18664497349376127	0.39563328199553516
25400000	-10328.492624312083	-8361.487556399834	-1957.5689215290126	395.66854900754964	1730.647888109593	94	1.2208919826115751E-5	0.6512261109121057	0.7584827119624252	31.648512112149174	2.818529060157275E-4	0.09356768870728853	0.5192474539648425	0.05378247717107272	0.13126628845880672	0.14734949172335193	0.1429302268252589	0.24812857692594442	0.17611977398392512	0.18145424420044604	0.39429740488968346
25450000	-10629.21616955549	-8364.91199437124	-2252.0357316728587	322.41500067938534	1703.6569560250534	114	6.815845557088819E-5	-0.673402541250945	-0.5842394036044816	35.718527442586506	2.755008191541119E-4	0.09691486266911936	0.6325493697873151	0.047133670446326	0.13841942005391566	0.09342828889241991	0.11504657330848876	0.26019214304831095	0.16602173422067226	0.16955324263907404	0.4042328800919419
25500000	-10297.09615957907	-8347.367743965016	-1938.822023541681	361.9850982053558	2000.2800516110337	89	9.416324521330648E-6	0.5716899186880411	1.0946508249145934	48.92045656705482	2.2245842362851213E-4	0.1506346258959613	0.47192568506188	0.04375970079528497	0.08758153411351174	0.0991714103120318	0.06443197318989122	0.251726818173061	0.16709136671949956	0.1799641912098407	0.40121762389759846
25550000	-10107.269896023412	-8409.45159547623	-1688.5228586157637	277.992929947329	1422.1600952909594	75	7.971242528410324E-6	0.7088518278463274	1.2023299135192682	39.959198955576994	2.3126664537346787E-4	0.07273053096747785	0.42990806325052316	0.0488730403901739	0.07544171256778609	0.08564609219404315	0.03075615032787865	0.24585527138508206	0.16205217467716712	0.1887114676223188	0.4033810863154315
25600000	-10230.677194917651	-8349.389544881185	-1870.3550282428191	261.15802552720106	1656.1218542930744	84	1.9748304352393488E-5	0.11573999701833246	0.5795938704597883	50.46687484320293	2.0978666209873115E-4	0.10380361869675325	0.33222467393949867	0.027679408690984314	0.09894083177003954	0.07738799587081803	0.18776710519874848	0.25080541936218365	0.17834600282090765	0.18843802803205092	0.3824105497848592
25650000	-10298.57589337997	-8376.174739004779	-1912.7854633852883	321.5018999063816	1776.660606191372	90	3.7358394343541705E-5	-0.5105612496501869	-0.02228326509725946	38.58136208978839	2.926919863386421E-4	0.10347008263725158	0.48847460845094803	0.03151859548300007	0.09987169805178063	0.08543264394040556	0.10758110540407483	0.2533095702615665	0.17238835172313546	0.18435312630906436	0.38994895170623256
25700000	-10119.139176419889	-8351.291873427812	-1757.739337681046	293.0023693293047	1745.4835723540784	77	8.258065062888353E-6	0.993846225363095	0.9791650227839959	44.000227043992204	2.1474406922733776E-4	0.09908461834987144	0.3491498565193738	0.026955962795618998	0.12940400512006922	0.07587418771221877	0.14581376679633581	0.25469812211991316	0.16239133127751462	0.18882531532741575	0.39408523127515793
25750000	-10247.877869332224	-8426.452408982914	-1814.0833046971145	391.5221581017534	1575.9302652550264	87	1.7825666826077814E-5	-0.09880446153807326	0.708148549079598	30.931361031828146	3.0894002448228025E-4	0.12487883428874957	0.2875396598861679	0.0315021129503703	0.0829033358579778	0.08276766076311474	0.14747430380569174	0.24808779703943415	0.17203896771336916	0.17336422562122375	0.4065090096259718
25800000	-10360.221522054377	-8362.624388346754	-1986.4486285233	369.65794940956226	1736.7148732716514	96	2.7230086874854863E-5	-0.4023743716678481	0.2309942098651833	31.752747067336085	2.618196562077864E-4	0.15567333647814574	0.4666104782247445	0.055406093642091606	0.18160417566055376	0.08551141348352541	0.14918493091176602	0.24783736006791848	0.1709791132347862	0.17561858103152733	0.4055649456657667
25850000	-10628.02485546113	-8382.744817655264	-2235.535800630351	387.62807547739976	1959.7436769699952	112	1.8268866109995608E-5	-0.1046430422759172	0.8359894365179021	39.75351498968724	2.422496612324872E-4	0.12720443675076334	0.34890617107368715	0.038221941998031875	0.07305238433245005	0.07220382018599386	0.198135379162884	0.2477184577955198	0.1748508562109728	0.18312710556005016	0.3943035804334571
25900000	-11090.737175686267	-8368.346871026648	-2714.7208975280487	485.88084319347604	2272.984365170789	144	2.630029565531985E-5	0.18928464438689224	0.5490444745830263	29.32535040201287	2.9111792184714254E-4	0.055767834474199265	0.31407834390260775	0.03729759060405278	0.07511115590170671	0.08270362602011166	0.16889208683494655	0.2544497788748354	0.1679387180548125	0.19155731420724592	0.3860541888631048
25950000	-10322.596353327926	-8364.443512777323	-1947.1689341394692	365.2532071979719	1701.045502441674	93	2.368504380047543E-5	0.23460736115826605	0.044988931192250184	35.283885190378385	2.4582203893765153E-4	0.11992310993777572	0.47639738447229024	0.05711115451240303	0.0976524157175272	0.13168528289288578	0.08465696786880916	0.26163455709298983	0.1627251826956659	0.1836496492208238	0.3919906109905191
26000000	-10083.057875588207	-8379.05564467463	-1692.8502857253152	324.1934814025602	1532.8097574425274	76	1.8025918885605058E-5	0.008827224364550856	0.18855785057764848	34.933395904173274	2.0568812355076875E-4	0.09682840841491795	0.36090748875626544	0.04089613059308655	0.15779255840557915	0.08794705227664816	0.011729905866226175	0.26179889913543586	0.1727367700575445	0.1808872719974961	0.38457705880952214
26050000	-10408.171385502665	-8380.415025416227	-2018.2896698538543	439.7456992400868	2042.973165787386	96	7.214478518829457E-6	0.9850697800627445	1.4007074457889372	35.662851759692295	2.614939699212078E-4	0.13441991105961637	0.4692928140849658	0.04018027391491174	0.1181159723617161	0.07968258315446412	0.10539640218754588	0.2396991107848917	0.1756487592553922	0.17930668779263761	0.4053454421670771
26100000	-10287.471859313313	-8379.899601328854	-1898.993256232597	455.7507109078395	1991.0359302149648	89	1.4242701299291109E-5	0.11522673946973955	0.5711538766362904	33.384410184472664	2.4777299306994984E-4	0.07717992192931526	0.3709771347549721	0.040328677779862133	0.08480431000393242	0.08582831658891349	0.06760959348552228	0.25096843734022645	0.17072319391516097	0.1822080073329135	0.3961003614117008
26150000	-10288.337230834517	-8383.352410983282	-1892.1546560307688	245.73718238394943	1531.8157970264792	88	4.8376880406509854E-5	-1.2870028889016352	-0.3342343235728759	39.36379325528581	2.3026089917687397E-4	0.08622367006697894	0.44207818930161513	0.030467114822973422	0.11349088476897633	0.11926699556119227	0.14754977124284974	0.24452227087352804	0.17473197670696738	0.18971665706552016	0.39102909535398606
26200000	-10595.259948693854	-8342.324996657104	-2243.1989818391603	488.25869638858074	2209.8930602463274	112	1.585802198830354E-5	0.5436838091927074	0.8206661281587952	30.336687351220405	2.3720907008451927E-4	0.10122038694240605	0.3718985006085616	0.04511892652585803	0.0831182329273923	0.08603435788374497	0.14408209406221797	0.25955596968100786	0.16464569750151817	0.1782529721917843	0.39754536062568935
26250000	-9998.650946214188	-8363.379318510957	-1626.0185391566258	211.90341867691077	1236.90182273612	74	2.8095466315799635E-5	-0.35360359612437225	0.034322297531784896	32.16896340634172	2.6742678123071757E-4	0.09909929412181487	0.3610202638730619	0.0404555948840103	0.0985299066239274	0.07583380443356379	0.08233478949155837	0.2677166116332636	0.16290579994792637	0.1812450430253325	0.3881325453934762
26300000	-10478.838887244194	-8367.204575460357	-2102.6279359181935	336.7924378339875	1780.1446364189048	103	1.4978095375594805E-5	0.42150700768791194	1.034698783838852	37.713920240593175	2.6235034805044644E-4	0.08621382545865688	0.40327869186925397	0.024644187467925315	0.1645677707757948	0.06294422074845556	0.19504023952965516	0.2580369189183665	0.1576232527801958	0.17653657407612905	0.40780325422531016
26350000	-10899.492676521833	-8373.62393259263	-2516.6973300675977	905.1509243785265	4180.89720706021	122	8.976776921654225E-6	0.7201383178173758	1.186515219211515	40.494453269493	2.450084869568669E-4	0.08555170809560671	0.45057721667216766	0.027766088118935876	0.08705192084415977	0.10410616481533083	0.1773458380269521	0.2502046522799983	0.16725151133638486	0.17756748257694285	0.40497635380667363
26400000	-10246.493155406491	-8326.390939717445	-1909.7641142100613	416.9620291113768	1831.6150605567098	88	8.647662432366055E-6	0.8622054793293846	0.752396555315872	36.35720321126557	2.1902350994665315E-4	0.10959717655530513	0.4588820260307204	0.056169973121459243	0.08565414644056304	0.09946537252396624	0.06857132964685789	0.2539781778313736	0.17092878317328603	0.19100073113721838	0.38409230785812093
26450000	-10384.06972667067	-8349.395226835499	-2024.4569063677895	308.4686435241661	1527.7924355039024	99	1.0338944175082988E-5	0.73942785364056	1.323615189299702	34.85868092905019	2.4928375380005595E-4	0.13581025558314963	0.544786350206505	0.0371816938960047	0.08617485607020592	0.11664332448328407	0.0977998626863329	0.24699243995886705	0.18277570954101185	0.1837311521554801	0.3865006983446408
26500000	-10106.217513667181	-8377.469098184161	-1717.2301178456494	360.97651625825245	1825.7231340698324	74	2.67735131503437E-5	-0.4589094389010933	-0.13155141862054134	50.12385741842511	2.2455727701802293E-4	0.0932657194038032	0.407815293768342	0.050471571477284656	0.10542706964621266	0.08961267548454273	0.014872280121119625	0.24480336662691587	0.17138701767685333	0.17886514927321376	0.4049444664230184
26550000	-11322.090243983193	-8389.289473046578	-2917.705395690258	517.343269543921	2674.544514257748	154	7.232303924241432E-5	-1.3747135229056788	-0.4182163326343963	40.80907241319178	2.1547831734152774E-4	0.10215210334069103	0.40897664421088126	0.0475149245782342	0.1993002618633453	0.09722172107415882	0.11902404242474099	0.2616458885828993	0.16938292033713015	0.17723725089365583	0.3917339401863141
26600000	-10660.9977827367	-8370.580000860116	-2279.0502760263835	549.5377362836686	2501.268819679686	111	1.7805966482344774E-5	0.20499875677247412	0.3211074705275017	39.87641586710293	2.2890660234121385E-4	0.1244603757725194	0.44615059915566957	0.05035546812911841	0.16087584729007864	0.10219959176877687	0.11575317335954136	0.24727581545162128	0.18062111164038383	0.18417049768223812	0.3879325752257561
26650000	-10572.84394346219	-8343.910430846712	-2218.6919099971383	318.9149255883959	1712.4198696317653	109	1.7713959123063023E-5	0.14221647182433753	0.849546975812512	38.681213242843874	2.296814118585026E-4	0.11273977934177441	0.3533299443954558	0.030503815698488874	0.15309109700363213	0.06774537659245523	0.008092960822538464	0.25680580361144484	0.1677668786087308	0.18740310138316146	0.38802421639666257
26700000	-10457.766315958634	-8348.31505393337	-2100.1698926411614	284.30663794411504	1535.0177624582925	104	1.4970397129053301E-5	0.7434006532440248	0.9429641206670456	34.101261774384895	2.666748350026061E-4	0.10017633024343472	0.38109966446967963	0.03809607700032858	0.10514199902146261	0.09227842793347815	0.1723760561701756	0.2567876858140694	0.16661674609811297	0.17474545161350472	0.4018501164743127
26750000	-10591.784745494053	-8377.541351126392	-2204.6109711960526	312.4557302823888	1818.6020866125746	108	6.641000575170975E-6	0.9730163682574848	1.546767094502795	37.86496089298492	2.421439447910555E-4	0.08962950654302022	0.3663334411779015	0.06853698815916466	0.1311065186193191	0.05050655847706371	0.003932734775640063	0.26328161124312366	0.16387796184298034	0.17903863993088287	0.39380178698301443
26800000	-10665.320351646513	-8357.344662295754	-2298.1607140752985	388.7286727990565	2008.3373971730937	116	1.7333457484631407E-5	0.18663758387629992	0.862447618905359	37.11082290109047	2.7620038213214536E-4	0.09513431831551065	0.3904348784438798	0.07583084294094582	0.10219332062101709	0.11723831315576201	0.12101750231178733	0.24766816945573752	0.17506272142394355	0.18031952407463317	0.39694958504568517
26850000	-10365.477761772196	-8370.102843824123	-1985.6311244460437	276.12567102587445	1551.1394012844692	96	3.378703931375262E-5	-0.3909877400337396	-0.007934562039133522	36.56667529288521	2.60429629337314E-4	0.10111991666407251	0.3090103461647124	0.023732433710594022	0.1537877936939761	0.0768765248509546	0.10063089808091398	0.2616810420873635	0.16399186745827737	0.1799660462541233	0.39436104420023704
26900000	-10146.310765525468	-8371.082642281617	-1765.4361170086886	213.54787186702777	1232.4676776881251	81	3.076972259710267E-5	0.0017581902499278768	-0.37299389840559244	33.90857415115827	2.6661864750943E-4	0.11311855594554605	0.4247865246565068	0.040542382657557746	0.08584833207123586	0.0905813105196895	0.049191136189746285	0.26574534086133256	0.16243143877489458	0.17886728074271238	0.39295593962106
26950000	-10503.608753750661	-8398.933486343254	-2095.357083108568	411.887544006996	2126.0044077120574	99	7.639048912584975E-6	0.7548870551244266	1.0719554279530807	43.516515462139154	2.568754879772259E-4	0.11319498034903547	0.43932761251066893	0.06647434034970885	0.08280855847271855	0.08910942568620805	0.09347456606279579	0.2627828795937752	0.17259381151716388	0.18140179986501373	0.38322150902404667
27000000	-10846.098651810255	-8372.31554583866	-2464.75725974218	400.02494576738627	2027.647823166355	127	1.9241450657046786E-5	0.12834353744835147	0.7690207505059773	37.269522777179375	2.5120297579357123E-4	0.05914748923434333	0.4251091211996379	0.0551172616538728	0.06003461012097598	0.07791507539782407	0.10284393972391047	0.25277816509592066	0.16837403107197335	0.18060487521150834	0.39824292862059885
27050000	-10359.243916722913	-8375.473491214121	-1972.4324687550284	337.43400765377504	1645.77138641234	95	5.922461478857771E-5	-1.2835301706311426	-0.40511795665807976	37.27291276876954	2.9002223259358103E-4	0.11034636314059819	0.36773674151110075	0.043411615542323916	0.10364121764657384	0.0778787920011844	0.19445874334647692	0.2525959235442632	0.1693919357889594	0.16957927383342952	0.40843286683334756
27100000	-10069.638549186267	-8383.12970054745	-1676.5794688796275	236.67393347304403	1301.1479614201157	76	1.2359015504220218E-5	0.3688460170707412	0.7978120006354099	28.181099763563285	2.2667542449240856E-4	0.09667036548614796	0.3747069565423967	0.04979672359617398	0.12205657341079124	0.09801696308606936	0.017903503674677735	0.2548372939375216	0.17517146534123704	0.18222181864362536	0.38776942207761544
27150000	-10704.965923320704	-8391.992999197868	-2304.144907722168	556.5201070194149	2414.35787529735	115	1.1091730601861073E-5	0.48673228083558473	1.0667214107990701	30.548847974733597	2.6615282974021715E-4	0.09325240901371785	0.4729476998593192	0.04438434979194231	0.11676506422639325	0.08359400515935861	0.0619832443990258	0.2545978415826077	0.1710121542596478	0.17421115456866584	0.40017884958907807
27200000	-10331.673949306112	-8366.909723852308	-1955.1967649749681	228.10364305056515	1313.529712871888	96	1.3822546475322368E-5	0.9957145568635328	1.0494008432079023	29.53470134510914	2.8160686986503E-4	0.08866192632392789	0.43280266876004886	0.07830194285975704	0.08691679141967755	0.11681086612424008	0.08645737062644399	0.25934031688034404	0.17317208247114005	0.1824953575324941	0.38499224311602076
27250000	-11064.793614792276	-8360.304827703332	-2692.88949260976	318.973559202211	2005.526057386819	142	3.848828751446091E-5	-0.35077273078803994	0.33882975311451324	43.51573474437805	2.4034757120392812E-4	0.09061661920943191	0.4395327048553388	0.03751709736034582	0.17402054465000552	0.07519635078439448	0.0954112706916367	0.23772164544109914	0.16837018979867727	0.188711869503014	0.4051962952572107
27300000	-10758.773664216591	-8379.9219501008	-2369.1866786292285	529.694723627926	2476.112804121907	116	1.8266215262752767E-5	-0.1750696630377162	0.5170117524404945	38.84325667129972	2.3637754810704195E-4	0.07437645252836993	0.37405068912845924	0.0384787802707	0.08240327979886511	0.10470567202314057	0.12636000737443517	0.26920070709583893	0.16244467822386507	0.17591601927318817	0.3924385954071072
27350000	-10367.792915055823	-8388.636909631045	-1968.5518978261025	258.88871184501824	1297.4852611222227	98	4.0399358654294046E-5	-0.7786033910825816	0.4661932060996625	28.07802604146131	2.576350598857111E-4	0.09958903095682417	0.38453434228471867	0.045669917090818204	0.09571053623976952	0.07829056779087847	0.1466282317238821	0.2650941876587499	0.17032334231005772	0.18303950867209587	0.3815429613590961
27400000	-10099.422267447004	-8377.073511225002	-1712.9771075488434	252.80082132565718	1334.413390383845	76	2.0707411073800813E-5	0.1338198591770709	0.1787741472847711	40.36870475785662	2.6531809733982707E-4	0.14619012829896746	0.44278500160683004	0.03323826255813921	0.07692274024011543	0.09137812662958358	0.11143245055555911	0.24757262132102512	0.17608373311427214	0.18482638417389563	0.3915172613908082
27450000	-10582.18878449452	-8385.276172942136	-2186.4263152576636	667.7654464419736	2589.352306178325	106	1.8577229674841505E-5	0.12779000016930084	0.3350255034309072	35.969745000927574	2.2906790449117958E-4	0.09456825364651843	0.43203021169028843	0.04359167369786565	0.1344827547110729	0.07936286098621079	0.14317632467867203	0.25854023450971036	0.18193210838099386	0.17707169692200428	0.3824559601872908
27500000	-10526.776224684181	-8348.796403277325	-2167.071444020222	514.2783290285942	2260.945989746549	104	1.467319012374697E-5	0.2425975430544594	0.8918606029971183	36.97126606528984	2.3204341827150234E-4	0.12533786330654578	0.5890363691415345	0.051680843173486334	0.10203183985162785	0.08984457983383994	0.07352209087841675	0.2523999061269122	0.16811897764619377	0.17624464668642406	0.40323646954047127
27550000	-9985.08072802708	-8360.73396255463	-1614.3661249489842	323.00439659846353	1539.0980068500494	69	1.2932839833200365E-5	0.3546547823962324	0.364505152343232	39.51863445508787	2.2484503424678452E-4	0.0787237897482708	0.3661544055739178	0.04667701153470465	0.10100933648182478	0.11743828285964707	0.09383655269127819	0.25980596267493977	0.16700906915381994	0.1757290413018905	0.3974559268693512
27600000	-10497.591293180572	-8354.576329811014	-2133.198852267019	311.87268282913715	1548.8576566819486	109	2.723800351759367E-5	-0.09084348206417414	0.5220467573115506	30.228867877101113	2.8416255285677584E-4	0.11814972406404459	0.3972689920289079	0.0347866979247886	0.13839389682500314	0.12856138029912262	0.18212558036057303	0.25635446423887487	0.1661670462556547	0.17923699320944506	0.39824149629602523
27650000	-10216.795965015865	-8359.227012442418	-1846.957825987533	250.4214435575596	1395.4989363598877	87	3.3657035909628535E-5	-0.1473973544679129	-0.15256043320530127	37.888318951598734	2.545176977757257E-4	0.12188164543765291	0.47942882829121025	0.03433600352910137	0.08554855033026534	0.10697946402662246	0.09531480101983147	0.26084196115098784	0.15953695267235934	0.1749234877686863	0.40469759840796804
27700000	-10151.434888425843	-8360.096534518412	-1783.1899479885956	260.7313060670835	1265.6375629596596	86	1.4382150468886832E-5	0.32539683685124365	1.1861450070700879	29.79510328474192	2.9395672624729895E-4	0.10451486237163513	0.3252325845864784	0.047030139531215695	0.10396484538367802	0.07089316260947706	0.1071486750504881	0.2645613416902129	0.16240048077153846	0.17353844666550003	0.39949973087274854
27750000	-11021.485076062414	-8361.862361002206	-2650.6903278461414	579.3306898815106	2632.7886468926204	140	1.3389405857784926E-5	0.5717064932096707	0.9814630752852056	28.500432098948767	2.5986037048742334E-4	0.10639274866201279	0.37530891580293263	0.03100463096968609	0.1274426829922501	0.09187418273260273	0.0651911082296144	0.2685259880291921	0.16711518276769197	0.17835759544072324	0.38600123376239226
27800000	-10353.865108365251	-8409.575639574998	-1935.2598907996462	358.1361979591692	1662.0412932233776	92	5.771476851512548E-6	1.4353471551493333	1.6818164497991694	32.91970261997302	2.827664272248847E-4	0.08261854142287063	0.3372857501061029	0.04679493499579629	0.136280758278051	0.09267965311741647	0.0844135833272828	0.2505802891924542	0.17265404590380357	0.18759653697317466	0.38916912793056624
27850000	-10425.849256310668	-8349.154437546991	-2065.728682007402	232.16766704838798	1229.4874153392816	107	8.62790448404757E-5	-0.8693163835947277	-0.4037438587329733	23.969106892699685	2.8774660259883055E-4	0.07393858583385264	0.3620910602176019	0.05755005450794648	0.10162962578947268	0.08906469799420486	0.06263237110525678	0.26026964788805745	0.17195892884963473	0.1783441329233218	0.3894272903389858
27900000	-10125.1281547068	-8372.391976895438	-1743.7986999756013	217.05574778764276	1167.9041982715776	84	5.772618899403619E-6	1.3999332676467675	1.821473417793007	28.998787035751235	2.842507176342208E-4	0.09929283967409944	0.4427454182667634	0.0496661268337144	0.05454250553236942	0.13256719518807986	0.009457133697385585	0.25297522196741656	0.16852778737481894	0.177704144662632	0.40079284599513254
27950000	-10446.447885327134	-8369.64666147035	-2060.382070799429	400.6016017958453	1985.7565093863452	98	1.3670414612451692E-4	-1.792211728844031	-1.6208450125818437	33.26302408182092	2.3086941366409145E-4	0.055409931030004696	0.5083406221781996	0.048634659123845056	0.13307094887639906	0.07635573715647319	0.1815149299593753	0.26270625264470066	0.165213742544456	0.1718797402949348	0.4002002645159102
28000000	-10675.756206121565	-8362.874560074006	-2303.0426396557077	416.2062608188779	2245.9145781348448	113	1.1131157638894753E-5	0.6509183760718551	1.332460528766243	40.84537688616787	2.4056277336770204E-4	0.08664141866199694	0.3623125055549309	0.033284298535782304	0.09929465839202657	0.09941635300613619	0.15088314044357704	0.2725016586603552	0.15918559636485455	0.17519637038206762	0.39311637459272125
28050000	-10432.450393838088	-8367.63409455111	-2056.5459527885423	296.1078437804826	1630.571662161624	102	1.8292098972200814E-5	0.01860522101822945	0.8008853162954499	33.009362639603026	3.1779388681754493E-4	0.09265650944465954	0.438243703991654	0.04032971648357636	0.12480241192781417	0.11590631346008579	0.006005919286002461	0.2563897282946977	0.1732930932826118	0.17634313126965354	0.39397404715303697
28100000	-9996.80254938923	-8364.042334696922	-1623.584851283253	228.88515956397035	1171.0852651554505	74	2.9512798407131862E-5	-0.21186537033534578	-0.015456124757580278	29.147572516152607	2.792356097354103E-4	0.08800026086418572	0.439639742188522	0.049265894082875336	0.11043722038087059	0.07633948576486488	0.00427013029057531	0.2618200057601909	0.16729528422042253	0.1782592766923594	0.3926254333270272
28150000	-10747.56514167084	-8367.533395439668	-2369.1382357083476	377.07694386528203	2146.8916441371125	120	3.888472157786414E-5	-0.4577915459656772	-0.03831512342084967	35.81228970313411	2.4292547048577348E-4	0.0953707961162749	0.439639742188522	0.027162543015930646	0.09761817819670031	0.1198747725404487	0.05844134205241178	0.2626598873725708	0.1628972740477149	0.18004161111275122	0.3944012274669631
28200000	-10467.1187078682	-8378.24166277293	-2080.4643570354924	274.04337988926943	1469.4089728509184	104	2.981815068063272E-5	-0.458213116952555	0.2658289942198668	27.622776839005653	2.5086685581890016E-4	0.0428483216511832	0.34022336461726915	0.04158935817945872	0.05160424475221528	0.07837362607820128	0.17148991503465524	0.24844315081214005	0.17541866255727806	0.18828734860970983	0.38785083802087206
28250000	-10265.372896719802	-8393.50422406996	-1864.537165386402	296.1266794762414	1491.2163108690693	91	2.0965567206720035E-5	0.0014591129925989321	0.5634121701999868	32.01700328557696	3.437739959645025E-4	0.1396704488630284	0.3740054263518155	0.037584259809662665	0.07214545477044083	0.09486066239841788	0.099850897008291	0.25535162916126464	0.16559636534329816	0.1844807225452736	0.3945712829501639
28300000	-10364.643242495327	-8671.53579277962	-1684.647125556969	335.27039325341815	1615.095346341856	75	2.7368401020290057E-5	-0.6572388709478365	0.006890064966231506	33.744167563223264	3.0428521950327716E-4	0.06487662650279034	0.34101438765800574	0.04897995698125731	0.11421274403845434	0.08832215037915626	0.046601758910357394	0.25973691294667467	0.17254181950461303	0.1801001733344667	0.38762109421424734
28350000	-10454.225806172111	-8360.07655550836	-2086.491969906036	292.9369522004619	1566.389353477665	103	9.724111756078738E-6	0.8480448781842848	1.1853589907606248	37.00417984438863	3.0465590367139534E-4	0.06779814979217486	0.45163316433677314	0.043969781018298355	0.08482844894181167	0.08366323011780384	0.15475033498946447	0.25374548152598664	0.16783162234542187	0.18421530645024867	0.3942075896783446
28400000	-10703.958645671682	-8402.47867790154	-2291.9487160449803	559.9740077751574	2665.43317918235	112	3.003450371360654E-5	-0.4876935672051458	-0.055773277479125166	39.77106365619663	2.724056399857284E-4	0.10442726291167721	0.40255633570780885	0.034938483036166534	0.09803517648390203	0.07424776664760935	0.09267076369443501	0.261353332074543	0.1696223307503971	0.17372172423834545	0.39530261293671637
28450000	-10174.662700507422	-8370.842372832247	-1794.2881319376722	403.0959683653981	1762.7153720907766	82	1.4050449563336286E-5	0.20353432682375291	0.5712665636126439	34.94775358932295	2.2563207854843522E-4	0.08534234430835855	0.376986664127741	0.04493774575099905	0.09442266031678714	0.0733497601873441	0.06709962073813125	0.2513180018657057	0.16081430459682544	0.18514782043540107	0.4027198731020678
28500000	-10690.463203171255	-8365.474736440136	-2313.0488569201657	519.6828027754791	2282.9604109303104	116	6.545993159948741E-5	-1.178900414822496	-0.5784001796820976	33.239941274439744	2.977136634159673E-4	0.09334297560141314	0.5212824320366973	0.059749369746972134	0.13449682469733673	0.0974929849000451	0.020724965641481418	0.2596588802674789	0.17492474924122076	0.16971235893590414	0.3957040115553963
28550000	-10658.127390453517	-8372.552569832123	-2275.716544043745	327.98571486976596	1679.3510038124423	115	9.037769743154978E-6	0.98281959110913	1.7686195967499039	35.831737274869255	2.4612385425590706E-4	0.10687270084285483	0.3358351235479466	0.040304991769447754	0.09394287398244894	0.06624203126449305	0.025611030269325624	0.2632538410997127	0.16879589047167715	0.17932171568875202	0.38862855273985825
28600000	-10179.007177861751	-8360.440739712676	-1808.332873753144	238.3349545009011	1418.8083441771087	85	2.7398365077988196E-5	-0.023619318938011065	0.4620960977790133	37.898740503805165	2.6778057907802274E-4	0.13619598637114907	0.43801697120811595	0.03914539848210641	0.07570799925994585	0.13425780115062663	0.1248555000877148	0.25524923664064697	0.1666853121610211	0.18159826840566917	0.3964671827926616
28650000	-9843.976614899342	-8378.050202061018	-1455.2536834875232	234.44860304775918	1275.2606807523844	61	5.5131667168966785E-5	-1.1965233078706832	-0.7641967610579862	34.547625713280226	2.8873317669288195E-4	0.07011425166370748	0.383863583718976	0.029812958337986018	0.11685527509166395	0.08544072623821101	0.15354524594531144	0.2542117333926569	0.16874887768015595	0.18284190457909244	0.3941974843480933
28700000	-9980.148727146885	-8377.724849692917	-1594.2911937841416	276.9618799178739	1475.6823640064783	70	1.4912226930544254E-5	0.07303257755556683	0.7036883329868098	35.37782676510753	2.769501586170913E-4	0.07703545055965086	0.4162502002211034	0.05062584157055841	0.07338992892675716	0.08267723591931243	0.08142341639758036	0.2554936530613878	0.1764885173261666	0.17430147688275585	0.39371635272968836
28750000	-10138.230649097066	-8379.976732986494	-1745.4326302560046	257.9488296711153	1271.3526420125354	82	8.988951386727454E-5	-1.0707363654626583	-1.2378782592978665	34.1050736287666	2.45688880885844E-4	0.09757817274534435	0.25149037610160135	0.051557261359449366	0.06491771393346941	0.08381513787283658	0.07570636031107071	0.24825288593136272	0.16321276611398555	0.17796799412493247	0.4105663538297207
28800000	-11224.62914749136	-8358.201957916894	-2858.1060372394527	730.8329671080378	3348.6662769044533	148	1.380093852380943E-5	0.20218561520469025	1.0826950792524634	37.58855257000418	2.7419966221488566E-4	0.08289300939722799	0.4351131475094476	0.034466672433500566	0.0803351615545343	0.08746257246670011	0.013109384648008326	0.2489983585942364	0.17133997539147042	0.18393800438737193	0.39572366162691985
28850000	-10552.676920294414	-8364.755504890627	-2174.6476348565407	533.0152086068061	2419.0557328345617	104	7.431285460015155E-5	-1.04189892273788	-1.025776851298128	39.192982714428226	2.4366613403981E-4	0.11942388264120037	0.32999474632570525	0.04070893410909296	0.1455078673035776	0.06885127924745614	0.09364758463404371	0.2546989673102828	0.16387412769634216	0.1909345406420423	0.39049236435133416
28900000	-10632.620067378724	-8354.034451384032	-2269.5629822853293	777.8914147496599	3247.8178584632715	107	4.88581440761732E-6	1.1722670984616839	0.7154213538944356	45.079603720911535	2.2882279282293965E-4	0.0916506477723796	0.421800628525486	0.022632317624110127	0.13159055106125495	0.10650893304672097	0.14416370824979333	0.2617360849150398	0.17605349981091667	0.18162107234976216	0.3805893429242827
28950000	-10179.811131725583	-8366.650444966552	-1803.3102710710543	146.63340941577928	982.0197489363816	89	4.1969631263849994E-5	-0.6592278674254886	0.25743327601466554	28.87717301181767	2.898077795196194E-4	0.10032633314296906	0.39269573986300044	0.060502370653395386	0.07832644418782941	0.08287375859061563	0.16347066287122652	0.2505331770630549	0.16017088001507604	0.18701497366599582	0.40228096925587364
29000000	-10500.766984073369	-8348.528892264549	-2142.0418128293445	292.02547038638113	1541.5268991858404	108	9.425206984429481E-6	0.8541337844790639	1.712049257049539	32.38694970526092	2.6226221898709894E-4	0.0922907077736907	0.4136918962186453	0.06871529081664361	0.15438703375930604	0.06937935374957696	0.014072378483340704	0.2511241819052445	0.17668499697287385	0.17986558942619923	0.39232523169568106
29050000	-11363.322620321243	-8359.4227268098	-2994.682788798012	810.979169023533	3670.332836616869	155	1.3469474645730854E-5	0.628921039276944	0.7749090022701784	38.00317406590362	2.621692661583603E-4	0.08723752599878169	0.411857711886691	0.03855191530356686	0.11273979155881285	0.09812616357004245	0.17541751868353778	0.2578285292722625	0.16351614672273046	0.18837623149256597	0.3902790925124413
29100000	-11297.710523446593	-8359.364945295614	-2925.7081376080773	634.8364840819007	2597.6821629216747	160	9.047083833015366E-5	-1.5488737396481582	-0.539789718802392	29.482020749349804	2.87715856673179E-4	0.0915721696202557	0.3739835705784606	0.04088793192363709	0.15803677303789884	0.09276366011400387	0.15810034428430242	0.2602610238681256	0.16651733394894594	0.17555057172641036	0.3976710704565182
29150000	-10875.039844874693	-8349.263968874317	-2515.798737675909	371.6247774570446	1804.3144756895317	134	3.556890037501539E-5	-0.46899866733302964	0.17702575349131125	28.918760249380043	2.760626987642845E-4	0.08390365522744171	0.46258356568701026	0.03988413466923763	0.10420145383354537	0.11473123065716193	0.16957621317856847	0.26241362356863596	0.16787924379823668	0.17985907424841016	0.3898480583847173
29200000	-10192.089616908914	-8378.968757378578	-1804.72578044695	510.70632392054256	1832.1182959773569	84	1.979515722814404E-5	-0.020562983684199343	0.42286394680719186	28.371185749189817	2.856960322052566E-4	0.10533423985624754	0.35891871207524223	0.0637263366450726	0.09943632036301389	0.06099067893708039	0.12873104349694153	0.2577708370539724	0.16841595188588912	0.17605458180670072	0.3977586292534391
29250000	-10239.726359647695	-8342.070756786909	-1890.4901343937756	200.3188307855506	1243.0386686869924	92	1.2520435363850157E-5	0.9739502026242696	0.8341358479532843	31.679230652649967	2.947699557834494E-4	0.06663332285163504	0.391132737276789	0.04236039700900048	0.04638691319421706	0.08694908721351469	0.1658626892269794	0.2668747103851469	0.16255601715328274	0.18907893686769323	0.38149033559387546
29300000	-10558.971008227223	-8359.236686065791	-2191.1408560258815	339.58104994765284	1664.310051117786	111	1.6672318618769937E-5	0.5953373261845907	1.0104416942566643	37.48222897400642	2.847839729086042E-4	0.0858456385748193	0.3771039399743703	0.03319727450768705	0.09670359595055397	0.08857554099583582	0.12101899867153934	0.25792772862762225	0.17316885835689613	0.17922406875337452	0.3896793442621072
29350000	-10607.551967632739	-8362.10609688999	-2236.3513244596465	426.21407338292096	2108.1136650931417	111	2.0476726485186206E-5	-0.16738670559774055	0.7473349701960346	38.94280401831237	2.5455823612982527E-4	0.1219716180744438	0.38537898889054684	0.016455224415087177	0.09814719822269555	0.07442319898482175	0.25782739779348546	0.2661898242521756	0.1666458217450611	0.18404981143871277	0.38311454256405053
29400000	-10505.939564411	-8391.176963070446	-2102.7166693902223	275.1230562628809	1709.1894835230073	103	3.792998823343805E-5	-0.3640462951934019	0.12514705455181296	36.31776758287121	2.3518708021998323E-4	0.10564990026669156	0.44950443685750174	0.051066148160143314	0.13043800094063043	0.10832225399533442	0.11032606627506886	0.2600358913561033	0.16185414518050548	0.17718099735086731	0.4009289661125254
29450000	-10586.347052910025	-8334.760563404963	-2242.095367651059	314.6592850787669	1640.382642325873	115	2.0181499864511845E-5	0.2853069260246228	0.5955681398709521	29.160234851867575	2.6408929603241E-4	0.07872326406105894	0.494458076551894	0.04987761551163325	0.09882716146240848	0.1009802607819889	0.1748240844348891	0.25665424185060426	0.17420855456587872	0.18758369242462697	0.3815535111588883
29500000	-10405.01512487767	-8417.70717873032	-1977.706595220256	335.61067687330626	1498.5727862477293	98	2.6722192071735215E-5	0.02305612902137727	0.39401186870588023	26.904691162604912	2.864193323474917E-4	0.10732092497681245	0.3888473806509682	0.04263496719439137	0.19425378158178794	0.10330499154589097	0.05154917307427041	0.25142620238283736	0.16025874769460685	0.18498400749218216	0.4033310424303753
29550000	-11281.970452444091	-8347.379088405378	-2925.2465676440524	433.4285877114132	2259.851047503851	161	1.8327421855732878E-5	0.6715936268890694	1.0462819116019344	27.00276280012617	2.7730514679996865E-4	0.12594325316156818	0.3448647011205784	0.038545426643710926	0.12462253227091752	0.08778961009092652	0.14632820087770793	0.25669319480688335	0.15867066290336984	0.17502029749272396	0.40961584479702107
29600000	-10470.517518990524	-8390.969961706904	-2069.2018178757494	482.4016728062918	2309.6501641008	98	4.187375745026621E-5	-0.9466697024303086	-0.6523433698919279	36.59584940443623	2.4087383101810766E-4	0.12116348128470679	0.2926121480506888	0.017669703708548097	0.07264079906347203	0.07411640397753506	0.06163644223054228	0.25189399262232504	0.17090061835018824	0.17322684827431475	0.4039785407531718
29650000	-10515.495835958114	-8401.899890046257	-2101.9460509911582	426.1723093221193	1772.6878074543038	106	1.0332225152311284E-4	-1.3460597982631306	-1.1411991615778274	24.337740095744365	3.105225501904846E-4	0.10614797086290459	0.33393256307360325	0.033081602422782	0.102113923686111	0.08810159545792676	0.11029051175940154	0.25334366090924954	0.16057447077138842	0.18709196363621944	0.3989899046831441
29700000	-10736.107372884444	-8376.053921704868	-2350.0312933472287	319.8466262956143	1661.1491051646026	122	1.7575243259235072E-5	0.2505062490234038	0.9654165715194529	30.503790183215447	2.580235168095605E-4	0.13254839859329626	0.4107299386900167	0.03785460773279031	0.15027644478757857	0.09634783756627473	0.023029305723923515	0.2423708980792736	0.17800568768857075	0.17747121242085073	0.40215220181130634
29750000	-11642.745552291084	-8390.05171585909	-3241.931840282968	664.4344761787179	3280.5740207743356	174	4.040745537810873E-5	-0.293531635670533	-0.2078582843630335	40.74939820775253	2.713704956763445E-4	0.11149477186585524	0.4514684030321097	0.031076599140801787	0.1623822414952116	0.08517717726754005	0.13017058137147794	0.2503614662270609	0.1600200433544486	0.18153283483690136	0.4080856555815886
29800000	-10496.773110861386	-8334.188914091028	-2153.021485744691	324.8133926822968	1619.1040910774514	109	2.5443291108977686E-5	0.07585640839719825	0.5406162319812446	31.813639017403375	2.6428149862514736E-4	0.10619215851632967	0.39426950378785586	0.023964577818020822	0.13088292416743744	0.10322252660359693	0.17637300820212654	0.25062807281560895	0.17191583089054222	0.17903046640472384	0.398425629889123
29850000	-10724.149351973478	-8376.879622209932	-2334.935102002891	399.8998728004596	2001.7875276490927	119	8.39201917402634E-5	-1.1094287425711642	-0.49176458037774096	34.55210331928211	2.8393240715024774E-4	0.11016598490354566	0.3508640057151666	0.05817321970461475	0.11112303754776105	0.1032934836857664	0.10943376877892265	0.24375913386835563	0.18161949867807684	0.1760172361054334	0.3986041313481354
29900000	-11477.646903742665	-8324.611258522154	-3142.8115369553384	468.73981108927075	2481.88498405884	170	3.2849950562464106E-5	-0.27407089746820057	0.3616680535236102	39.66753561239032	2.609877801885131E-4	0.13812216772311767	0.32039241809348784	0.028316412185215793	0.09096819891754389	0.10923461130108207	0.19104923467292828	0.2525047907690025	0.17300692997623662	0.18619695025968866	0.38829132899507146
29950000	-10623.241014418854	-8312.69413914237	-2297.5821710965265	452.58991651629725	2062.226709560116	115	8.375415829829427E-5	-1.2408491403742123	-1.0349428397035279	30.332379225924218	2.4193733302808909E-4	0.14486539694314807	0.3505828535553248	0.030827671138354718	0.05389847857703187	0.10126978978213771	0.17187597551980002	0.257599543772038	0.1596700347387972	0.18745925888313258	0.39527116260603035
30000000	-10013.898683240324	-8350.634140613032	-1654.070305565241	264.5801180031847	1285.4600992939468	74	2.005180384370747E-5	-0.39004699440415913	0.0685603218694494	35.45621606347213	2.448972112401081E-4	0.09617042167888078	0.4047401882803828	0.04470892353866915	0.054656387035872805	0.08678925900690952	0.056231196606585106	0.2512862532984962	0.1797758745139363	0.19129138619978964	0.3776464859877771
30050000	-10462.41617763913	-8343.343054606526	-2109.584559446041	303.9885036296295	1688.0675527169997	104	7.4317028676589E-6	1.383986592754561	1.2086762594522296	31.786434862954962	2.609162695588981E-4	0.12459912461423081	0.39898168148648677	0.05846545258408628	0.1033413093569105	0.06712323221971611	0.13888837225188055	0.2515507275187041	0.17195171909781365	0.18331704245301444	0.39318051093046597
30100000	-10400.265813758857	-8332.120853574093	-2056.487675900383	269.9515315342273	1629.4531620176303	99	4.776854282743749E-5	-0.5924698022289552	-0.4084419232704486	43.293674430934175	2.4266966093446936E-4	0.1429012860651307	0.41467499657672424	0.038925579910520175	0.06696863742011117	0.086427100066771	0.08916600575215348	0.257978332430371	0.15827561501202658	0.18439073648666907	0.39935531607093444
30150000	-10010.055671011827	-8372.489456144569	-1626.8222264283186	402.571616923743	1601.9954987225233	72	3.3202922745802454E-5	-0.4916005888214412	-0.23657211796431987	33.82270467030725	2.5057380422321886E-4	0.09663851241413292	0.39084233961086073	0.04326907731903042	0.10981770592940239	0.11170064285982766	0.0579765706861256	0.25127441880102935	0.17208474693520157	0.1731398871096314	0.40350094715413726
30200000	-10335.587581452188	-8338.432442978654	-1986.6307096518256	257.44156341240557	1381.084406608649	99	3.677651612296461E-5	-0.08839108359974651	0.01115149002464267	31.017637539452245	2.543128755864941E-4	0.11039920663779507	0.29473098575273665	0.047231708854855364	0.11913643415640653	0.09827177916358588	0.12919034919166486	0.26515719040334934	0.1660689653259319	0.1822684257424534	0.38650541852826364
30250000	-10983.776176427116	-8363.47820047265	-2610.635816196095	374.0547091165886	2250.5283147141968	134	4.3969245416851357E-5	-0.3639730980140236	-0.09395061784150699	41.80687896687481	2.7426376256517855E-4	0.0702917157982092	0.3834259842712479	0.03390460046920542	0.07921286874577758	0.0800083964945945	0.19834120323670615	0.2637545563181617	0.16025576228891325	0.1812540262238967	0.39473565516902787
30300000	-10758.068492056324	-8337.585973929783	-2410.119114505522	446.1571902336373	2131.195738045928	123	2.155422740267171E-5	-0.30731675535572944	0.9328364565132202	37.07456890219623	2.568178076854089E-4	0.10124529955460958	0.44218769728695	0.025913582885550648	0.1376872311326477	0.12001656854383558	0.20032488458499825	0.25097759953312526	0.17619648344368813	0.18304081905120645	0.38978509797197847
30350000	-10472.891581617365	-8342.358865862736	-2120.7164369405996	566.271937058055	2440.493116878199	98	8.401629441894285E-6	0.4264379290593557	0.9822083497062992	49.100240360370734	2.10374040152066E-4	0.06578103199115094	0.3350451260654307	0.03693990371323638	0.11517945209082936	0.0838312925171756	0.0775233988606114	0.2540235700308138	0.18217267634502354	0.1831888933964171	0.3806148602277467
30400000	-10412.652659387311	-8333.168133757665	-2068.1495252492973	449.5999962094829	2157.2387674116344	96	3.4501006340594073E-6	1.688123862347778	1.9571755691200405	46.38842444043577	2.095437941441906E-4	0.07030489574341281	0.35867298670974523	0.02522643766331849	0.15834020365079715	0.09588198747505541	0.0873858035747877	0.250470252507577	0.16946808114513864	0.1843097417027193	0.3957519246445662
30450000	-10539.081749958303	-8358.600048614764	-2172.077409597965	338.2823531658628	1763.6729256671117	109	3.141740801587168E-5	0.023979046945772853	-0.032124536214888366	32.52620190412022	2.807492729564862E-4	0.061595656124971566	0.4352150972270954	0.04379716463474464	0.08518051327879832	0.058261925719255696	0.03572269117423735	0.25436895594534203	0.16925749378717286	0.18388750852970467	0.3924860417377788
30500000	-10423.07955309969	-8363.628642194219	-2049.4545959247257	404.88800219802033	1932.5933370409005	99	1.1596410704074415E-5	0.590620411563634	1.050506343168097	37.45639764943352	2.6683568460927E-4	0.10256629515225021	0.4813132396140451	0.05115181954003938	0.1937506500115471	0.08315199676186753	0.1792260477478829	0.26091416658585004	0.1729233688139181	0.1755360687355611	0.39062639586466924
30550000	-10810.008815230964	-8336.687588116212	-2459.8152982698616	395.00499193804575	2197.3384789185866	123	3.039440606551889E-5	-0.9491076710540866	0.2795246252135427	44.24155361119953	2.0218947421935305E-4	0.10772046676601107	0.35031061251388074	0.04173037521704937	0.17276758332842218	0.12005542118452436	0.11391470776867656	0.2552863395286855	0.17058092369847175	0.17420268299044195	0.39993005378240176
30600000	-10676.859700088691	-8348.152196725077	-2317.6997422287577	414.1174210191631	2077.826014598337	116	4.9475213023932115E-5	-0.5848417409817687	-0.25840210331394314	43.96464778064362	2.3517193417822818E-4	0.0722166805529728	0.3794306401747768	0.035909310537658314	0.07129479220956951	0.06634353146503655	0.1813122679870205	0.2526180366368632	0.1713862159581938	0.18328245327196724	0.39271329413297423
30650000	-10946.7172226271	-8378.391259812115	-2556.726822386574	367.92878861621915	2069.319787132024	134	6.782668037557344E-5	-1.2491951967173753	-0.006612134252892381	36.00640505321002	2.9481031521043794E-4	0.16096998966989506	0.3023967965135078	0.04535566988366852	0.1259823281424163	0.07196147722381899	0.17247109119420143	0.2606946288575485	0.1696910706685272	0.18234470965950286	0.3872695908144198
30700000	-10693.842651559873	-8374.459051325804	-2307.2581340423294	327.6524848686414	2078.57604574142	112	2.429252686806089E-5	-0.4106051892140868	0.6155261493793202	47.33316833247033	2.2926051077832205E-4	0.14253198127023547	0.6748147540779886	0.061281767373136016	0.07739558425152794	0.09358971430704598	0.017912256425495272	0.26079509115466176	0.17019784971763421	0.18401053702725886	0.3849965221004462
30750000	-10598.175769428799	-8366.736841308115	-2221.5951898939325	356.34212950001967	1882.375987222783	110	1.5503122179113906E-5	0.49596365998558556	0.9425837126943475	36.00631059418156	2.7559432826768527E-4	0.10686350181381266	0.4843913965862616	0.047584076231987904	0.14338774965827888	0.09489598878157957	0.17380466542699816	0.25538716204280165	0.1592868334397382	0.18354261745688183	0.40178338706057787
30800000	-10276.696160750182	-8374.008093518894	-1892.151485178368	477.46431592648776	2060.2312951922713	88	1.9667811172528216E-5	0.14707294312742936	0.1443921841141143	32.96394027080056	2.3798060046348552E-4	0.13134758912747577	0.3871225467928264	0.034470635104214525	0.11185047363160361	0.13942136667952443	0.19656200459483103	0.2650222902524815	0.16501032103595048	0.17641344421756555	0.3935539444940027
30850000	-9767.375845156967	-8361.831322002252	-1395.161233109423	342.21095394969467	1438.4847217806866	57	2.172301658528634E-5	-0.6201912959440636	-0.022029004944336978	38.5877578844565	2.327492204929658E-4	0.1096874663862485	0.390104228873188	0.037575812159762835	0.10650247689975183	0.07631106971159603	0.05867761402451194	0.256073920800459	0.16026834967741294	0.18678530456304684	0.3968724249590816
30900000	-10811.106913020141	-8367.502896264996	-2434.368470217132	328.2683561915551	1892.2586426751218	125	1.1133744521472504E-5	0.7122341152695547	1.3894677090962446	35.556481174682304	2.779701320524814E-4	0.08514588812622045	0.332032633098319	0.06184882545767003	0.13906936298753966	0.07766420994020855	0.10374565001043944	0.2539684886950311	0.16873872004638737	0.18063106484237412	0.39666172641620684
30950000	-10534.210546132519	-8363.61330627213	-2160.9568990356493	432.8688858563617	2228.124351390158	103	1.2416062174038612E-5	0.6861680910571085	0.7682910242522671	44.3901367761213	2.368838485669848E-4	0.1147998292314353	0.35947162523598897	0.022249884064630163	0.13789150311366324	0.08495015109271119	0.08020581356510723	0.2540884241397855	0.16432666384751443	0.17579028043888728	0.40579463157381385
31000000	-10950.457570256249	-8378.949670526365	-2563.68793210404	563.4840338458446	2631.8716224872423	130	8.3037228220657E-6	1.0557497276394165	1.216974361147744	38.810830320683266	2.9179065945769727E-4	0.11403362820246148	0.3372562744412366	0.044151861395451325	0.09784324289749155	0.05042634714706151	0.11766288194460264	0.2641180762189483	0.16628599971030492	0.17913700070936414	0.39045892336138077
31050000	-10275.137122028009	-8358.054591790215	-1905.4576933756057	215.0387922714425	1375.8006013413753	92	5.5729882682134796E-5	-0.8748405402767456	-0.291737588761624	29.498383944220475	2.8983516447735725E-4	0.1620536558226799	0.4974671361263588	0.044151861395451325	0.10313891322618134	0.1316639450672852	0.14137334225684145	0.24896559302107588	0.17104419556729852	0.19143399694773147	0.3885562144638923
31100000	-10344.50292854544	-8359.520034197314	-1974.64929070021	352.66087619478014	1943.8484784625418	91	1.2689630647087559E-5	0.3580495472796795	0.6965255736735679	45.16851322963214	2.1538043859826365E-4	0.10951367293819513	0.49684036658255326	0.040693844725314295	0.06948615524597229	0.0697379010553615	0.1645614944027462	0.2535460628954083	0.17317466822127658	0.1803085550768585	0.3929707138064575
31150000	-10807.782415762551	-8378.177246169496	-2416.4547580646504	414.63931922005787	2007.1810372421821	127	1.1400436907719775E-4	-1.6837235825732602	-0.548669060419598	34.141414906272196	2.7502151815750553E-4	0.11345285978383265	0.37475117426622956	0.03477342909324143	0.0691969524199181	0.10363994218928897	0.17703240548451796	0.2563639865394628	0.1651196098249671	0.1799213714454516	0.3985950321901176
31200000	-10928.132624604546	-8381.061607888561	-2537.2800136325536	608.4239622133948	2737.887503821681	129	1.3039202681119013E-5	0.43378947759911085	1.1954326975683562	40.28207831293135	2.565718123841757E-4	0.08915188253846372	0.5345174280584585	0.05158653197180602	0.08122535646475815	0.09102341317411308	0.0912235470171833	0.2587027091270805	0.17950560669344404	0.17432481872722327	0.38746686545225134
31250000	-11157.945647297282	-8377.888165099796	-2770.8850592028	463.0163570521055	2239.9561328926675	149	2.2544209741332412E-5	0.06241044737434209	0.5972589336763516	32.834943354327386	2.914912182697755E-4	0.08630350097553766	0.377972251268539	0.06475166774507193	0.14897770692523837	0.07292907033484655	0.1399122501961148	0.26207754672424216	0.1768214989455032	0.17099559693151786	0.39010535739873575
31300000	-11263.239416851678	-8377.98910510128	-2875.332946480154	686.4350446594894	3631.5712612703574	146	8.167890266975438E-6	0.6558217587283282	1.2131390557688202	50.05918196945898	2.362911620704664E-4	0.08517765757474287	0.3860909961097626	0.05777030920798083	0.06581448303809694	0.13517011374624355	0.03721156270099831	0.25725871721542126	0.17273873224811376	0.17691233179519975	0.39309021874126593
31350000	-10695.424305540702	-8351.145626629323	-2334.0795903691906	290.63517705019854	1799.5324483578345	119	3.5616400815841664E-5	-0.6298125624706262	0.3390560613374733	35.98315129485681	2.7246097211733507E-4	0.08992034842592658	0.4959656687922349	0.04450948315510445	0.07558166652014998	0.09815572924835402	0.13412187229685787	0.2541801952744318	0.16924522461777392	0.1829030863670295	0.3936714937407637
31400000	-10367.733904890272	-8367.66977296264	-1991.6958918039584	436.9747905973087	2077.466222414937	93	2.7641650490449793E-5	-0.21708754670254993	-0.04672921093892646	41.47569591255219	2.756375403101759E-4	0.08534685080025642	0.310653291041362	0.029960466289155017	0.07409975794210284	0.06958401498816853	0.13218219926677374	0.2557285088806347	0.16949184703519196	0.17165370337602517	0.4031259407081487
31450000	-10330.269221922495	-8362.876485763501	-1957.352150923535	346.48414981214813	1653.4241567165027	92	9.01050792528204E-6	0.9423686800302035	1.2765198409592216	39.60142293504782	2.3110197175112493E-4	0.11025237040048323	0.3564211971976966	0.0452733230334541	0.10174603289464751	0.0728828258370764	0.022770509323306674	0.25687033835710094	0.15832203106007023	0.18167199230253495	0.403135638280295
31500000	-10210.012332894783	-8359.607277368363	-1840.9476450364175	357.91283240792166	1942.7414770805544	82	2.678900803049363E-5	-0.5454013493858314	0.1611119474590371	45.0157039504811	2.5498459466944735E-4	0.06487195754893303	0.32307948736734776	0.02972593372456466	0.14964890279090856	0.0671740966401857	0.05202822471195924	0.25341580348158654	0.16781012030484732	0.18727340999073477	0.3915006662228299
31550000	-10519.849072253139	-8378.259316163787	-2131.9934250394404	378.99485334029043	1851.9449055434366	105	2.1061470174515238E-5	0.019313626534308348	0.6890797598440707	38.27131422044683	2.447531252665146E-4	0.09099664483525005	0.3576620015630985	0.043337959079481646	0.07371587302159278	0.08348361464316845	0.08112749411071309	0.2481382125773131	0.1692079869564523	0.19163643619527032	0.391017364270963
31600000	-10879.381323936968	-8366.007664211687	-2502.6405325936803	546.6066116459184	2686.628566759404	124	5.88721733282702E-6	1.419469471564224	1.5943551307805002	41.36818972077931	2.2407166903252074E-4	0.11118037313959131	0.37365871675456463	0.040071299661137504	0.15732999914824794	0.05348737851540062	0.025458230856705472	0.2519798317583728	0.1673630143936028	0.18367749215820497	0.3969796616898181
31650000	-11064.49647066146	-8385.974857106808	-2668.4687727532696	520.4238657219038	2545.2932882799782	138	8.558307649597716E-6	0.7781026254299319	1.3858260187047697	35.65225719323009	2.453593301764203E-4	0.14408169011154234	0.4613148455667752	0.04496616793140699	0.10429603924902715	0.07693448178537927	0.12514910225396964	0.2565092463571291	0.1696166432801802	0.1841016893530183	0.3897724210096711
31700000	-10610.923697121192	-8382.265393844875	-2217.3630906799153	450.0086886465249	2265.6171146487663	108	4.057233268498595E-5	-0.6570603414563849	-0.0632917851037066	41.37363652408568	2.3682462330495586E-4	0.07734961565425567	0.3582037246479609	0.04151974426240682	0.13489397448328125	0.07757257256733245	0.01576902187014975	0.25904792320393377	0.16050748955731178	0.18842797988825588	0.39201660735049715
31750000	-10146.696677436528	-8357.760601416468	-1778.8574649710465	289.59783280958777	1485.0916210428302	83	2.105249439044921E-5	0.1509137376213361	0.3979947662308185	35.16563151750347	2.600707480898541E-4	0.13147869357429492	0.4242650561199947	0.03217251468287687	0.1174481810410409	0.12673538899764608	0.18660380217349465	0.25527132725444684	0.17004062586562033	0.18149201014251906	0.39319603673741266
31800000	-10212.79100136883	-8383.429605857227	-1819.5828433738457	531.4768534222169	2511.2114827466607	78	9.546315356172792E-6	-0.05786157474899639	0.9792769777910433	45.09790701559419	2.2891152166203352E-4	0.09226575460541028	0.4101489474695818	0.043199517530116395	0.09828967614949945	0.08752107167125586	0.15356152520744426	0.25477396505813094	0.16456725276964618	0.1817242697525941	0.39893451241962985
31850000	-10826.285008510613	-8381.068185175238	-2434.709579438905	508.3559569577176	2454.8718679532913	122	6.864377769413702E-6	1.1401283043907875	1.8730796416875126	48.132504889237765	2.2333370247855307E-4	0.07289771839601805	0.4135057550756138	0.02979787989645678	0.061189209830874745	0.09803632142390772	0.13923309524589725	0.2504730485473384	0.17317894713053777	0.18913958717940055	0.387208417142722
31900000	-9804.184750028833	-8374.896641076492	-1420.426374057386	246.22092390624317	1240.6068019254428	58	1.1714496240313798E-5	0.4634295159880515	0.6834933546298777	43.53212508776565	2.6416777669680794E-4	0.11550078874226233	0.3578007759537438	0.04311337975862969	0.08108728110797275	0.10884026836949688	0.09054942697975395	0.24073219051517195	0.1642066912687983	0.18715717263184845	0.4079039455841803
31950000	-10698.168758097108	-8378.799841918231	-2309.6288817748555	516.1285829232702	2295.674239198551	115	8.097157740078727E-6	0.9410929940669054	1.7422774647792691	34.42619515716381	2.632803413323104E-4	0.13387338653281758	0.40221978668274966	0.04140894702413131	0.0706385742850986	0.10467082987599065	0.1474659369555887	0.26338810786619865	0.17304619851764078	0.17164839449018326	0.3919172991259775
32000000	-10140.61998415963	-8368.786977039785	-1762.23559611038	383.9517931273055	1985.1724875864206	77	1.071130671950483E-5	0.30665657315771633	0.9565378368537456	47.50465709836303	2.1934219750297022E-4	0.07314537516406722	0.3553261250382743	0.024579215136545325	0.13664636882813186	0.07020837234709218	0.1483374451176398	0.2592265768228303	0.16272427953279622	0.17943207176310916	0.3986170718812653
32050000	-10276.329116091878	-8409.749078901817	-1857.2283368078822	237.61537885466035	1343.4208055666477	88	1.1497482414562624E-5	0.37148713424102886	0.9980916540758146	37.30018487770258	2.3860113519294583E-4	0.08107668892184294	0.34192534152346576	0.04256060910372583	0.056897373381995575	0.16817396174997445	0.09438305919610966	0.263421037474053	0.17138827012259975	0.18278380088827495	0.38240689151507135
32100000	-10116.511439483114	-8399.645717470672	-1709.2544252129705	277.14316147295955	1375.997826751014	80	5.552597992942184E-6	0.6477431930152979	1.768039666950606	30.763913854987003	2.989597506499142E-4	0.09686362862520737	0.40283344935549176	0.057164007788160436	0.08772143284004225	0.06508371296765597	0.11468270455189014	0.25563532245402865	0.17198454776036348	0.17965469762589792	0.3927254321597097
32150000	-11077.181982638556	-8353.326127350878	-2709.124948827696	575.088465655407	2901.730880049706	138	8.236756009005815E-5	-1.2355696278026698	-0.8658461142550796	41.25900041655314	2.24997054526566E-4	0.08931432113532835	0.4243039023199852	0.04569497072450911	0.1444357009447356	0.11261613419165992	0.06097360762497002	0.26256472527370245	0.1643396087914441	0.17656099409179055	0.39653467184306146
32200000	-10535.627072523654	-8383.940126109159	-2142.597899679999	357.6977908095245	1743.1061998207765	109	2.4575696755860254E-5	0.06415471303087802	0.7114603190709787	29.776800290481408	2.759729160564512E-4	0.1024111655542517	0.3929112028388458	0.05851132209771962	0.08020962571464925	0.0726298416877914	0.04419109748382277	0.2688301751084399	0.16522077139845093	0.1779271696204799	0.388021883872629
32250000	-10512.46920008546	-8365.30303997681	-2136.2633871946327	265.2767177294778	1588.6270916576989	105	8.191187784535655E-6	0.7411154346956543	1.550300735707257	32.99803411664004	2.3786117339375657E-4	0.1676773900311985	0.39647697106209384	0.04749930131539403	0.13519449527233732	0.11197719217880561	0.018978058659574	0.2540293733875292	0.1701880688734746	0.1823669365002325	0.39341562123876467
32300000	-9920.231354382726	-8388.155922140895	-1522.1679378304516	229.0979030995251	1189.4618096768181	64	8.624388661160947E-6	0.8439680898379027	1.1299539528960456	40.21975081084583	2.1750816970921794E-4	0.12299418691580996	0.34361191469893193	0.03194599450282403	0.07751375799822778	0.09274077279072762	0.00753044439566044	0.25480364928680566	0.1594438502210248	0.17977474704462612	0.4059777534475444
32350000	-10768.525189447282	-8380.713758478574	-2378.0336295639013	251.7030990144225	1604.4322844023836	125	2.0533813035669613E-5	-0.24439357844118892	1.3030112226705068	34.943783962794676	2.5607952085303424E-4	0.09498182045088809	0.37271370290205885	0.029967586761917346	0.07378112813830479	0.10590843489403566	0.1567109322855175	0.2675058451647478	0.1647450373027195	0.1755867120340023	0.39216240549853026
32400000	-11325.196311216432	-8374.162067092633	-2940.429858281477	435.63270149609525	2256.3948386710845	160	3.513187693438391E-5	-0.43650137582411364	0.6139863834569566	31.567506195584635	2.517316685422277E-4	0.10601910932753235	0.44845894167262434	0.06340991995363035	0.0535265981430191	0.09455195279546628	0.05732818611529883	0.25589609798644997	0.1645289770111325	0.17970289142383383	0.39987203357858364
32450000	-10082.537538703664	-8367.572343239473	-1705.847693056911	216.1979358436597	1292.3667453939481	77	1.0899110227888061E-5	0.4947451096616122	0.5690913947910232	36.41047193168483	2.5053036942941366E-4	0.09704730636144529	0.35716335962201246	0.040201978917818605	0.13453114786555176	0.10303152733052326	0.12478858467859288	0.2578932149558514	0.17804162280818853	0.16705159046888257	0.3970135717670786
32500000	-10561.069916872251	-8355.614908771859	-2195.158993633744	442.3678120785455	2329.9214148368646	105	1.923762902162137E-5	0.1717134494167823	0.2598942597286461	36.89808996455439	2.400250848046194E-4	0.11183356265560773	0.5630926158139913	0.04918715947463122	0.10746039296048897	0.0704123289203285	0.04248949500699157	0.2501046104341826	0.16924009285982608	0.1804168792075152	0.4002384174984749
32550000	-11090.096657664973	-8388.354124604273	-2691.7542364265264	462.1657125925705	2622.8679709035664	138	3.4102947890358164E-5	-0.05849997032667795	0.18062898029140484	43.90559060130749	2.8518736117921176E-4	0.09374381518349337	0.34863571342625177	0.05611801369619617	0.14254231558177805	0.0641070740486058	0.22868287544807792	0.2511269340186745	0.16439153508233179	0.18412304136225013	0.40035848953674247
32600000	-10605.64308046659	-8346.730106313598	-2247.813499773965	650.4777595888972	2911.969526916346	105	3.0430728666791946E-5	-0.4173135498008148	-0.5029468024456923	50.18856911423158	2.3333088186643157E-4	0.09815359140657134	0.2962785250172208	0.0473533929077275	0.08098478721164296	0.08791209077571119	0.18306299535721784	0.25518819573463264	0.16850855035490683	0.18048908764418348	0.39581416626627824
32650000	-10817.915312115681	-8358.36095495444	-2450.0839517837417	412.0031368699475	2007.722604367144	126	1.6067363054773165E-5	0.37499910412337845	0.8130491639856402	31.672757123637638	2.3691716706009363E-4	0.10891551069716902	0.4035935696438209	0.028992868797718046	0.06971890141823787	0.11777247636019422	0.019542461026085523	0.25167808336233854	0.16438576562256782	0.1847836738876707	0.39915247712742263
32700000	-10342.192116145081	-8371.217628254855	-1960.8767369386846	279.1263174570612	1460.8360032731237	96	4.042893401683807E-6	1.2496883353987462	2.528506033027762	35.662038014002135	2.641559144685762E-4	0.08297444261308429	0.425872987943383	0.039671927320134255	0.10069417620615065	0.06649942592053999	0.12958063659293861	0.2478694050835488	0.16317229063391928	0.17985292154666782	0.4091053827358638
32750000	-10504.784876764288	-8365.961317023783	-2129.3598537575785	322.0710107676639	1629.1228745922153	108	4.4621170195447205E-5	-0.5364401825186512	0.06779026875975872	26.062795149750826	2.9175574397864945E-4	0.09169268185567783	0.38662995492829577	0.04418971784783251	0.11995513261476382	0.07012435913225964	0.08928748744940546	0.2569002678333401	0.16854581513194514	0.19172335464725465	0.38283056238745977
32800000	-10131.202323093836	-8369.1651353106	-1751.2897234791744	243.4205332339641	1391.7783620458501	80	1.987591020390124E-5	0.06183751956882377	0.28900703215948864	36.39547564920941	2.475294317414195E-4	0.1001244586703206	0.39474211645098334	0.057523365505940054	0.16492706645560495	0.1251815879610862	0.04591711813129949	0.26220701314667927	0.1790417681169199	0.17351516014101478	0.3852360585953857
32850000	-10949.54474027099	-8360.621322716364	-2579.5892041657244	647.7742015359848	3278.784463488639	127	1.3151629122947692E-5	0.2768301810275051	0.8642712906619394	55.56271972076933	2.3600500715056845E-4	0.10563357275676591	0.4074291422941159	0.017639539247386368	0.09155892079996306	0.0862227094192518	0.06602109784258028	0.25546274164896254	0.16428650201886588	0.18428198630224513	0.39596877002992786
32900000	-10194.385856274874	-8361.546872534514	-1822.1446883593435	238.24303302787035	1372.2561499991402	86	3.881775428124919E-5	-0.5609003736127006	0.18604006693314268	36.89327560216825	2.81328509683959E-4	0.14963599925763732	0.4205300943486388	0.04610779733165707	0.07123417417318469	0.1392555438238564	0.12871978181162946	0.2557506179896845	0.1745922097250935	0.1867561540582335	0.382901018226988
32950000	-10449.206093179031	-8354.484232794053	-2081.739807562652	206.11148815372448	1258.536131268941	104	5.552755660615041E-5	-0.7466312093653031	-0.17979222540655526	36.66464477858539	2.3571971509394132E-4	0.09999653385789853	0.5215907690070969	0.04588858668779743	0.21487499252032224	0.0683427980392411	0.1353001100897554	0.25246821648407014	0.1675101399612033	0.17526494519491087	0.4047566983598145
33000000	-10380.21212919192	-8363.806477636112	-2008.8136889605062	559.7728455665912	2272.832176877824	96	1.579496651269964E-5	0.06670641121964152	0.6504077650554776	33.91707629335581	3.005676015873001E-4	0.09402257676226619	0.4239412378258538	0.06329326084277652	0.06309294062949584	0.061733195201459534	0.11446875754435605	0.25323326213934544	0.1773044891630692	0.18089435716014893	0.38856789153743604
33050000	-10321.191316426866	-8362.948740561078	-1949.1616470131275	274.9760399222778	1532.2633174307832	94	2.6903714335214186E-5	-0.24700091892364287	0.43623759343124585	38.09218849972541	2.6971864474854287E-4	0.12607921313731896	0.36164895365253824	0.020362450493870064	0.10588775998241222	0.08742830204341662	0.009642918112667763	0.2599287228664776	0.172138825956218	0.17789134838795992	0.3900411027893441
33100000	-10174.150211804765	-8358.500294264055	-1807.4372695339139	399.3894836996692	1568.3293471812883	85	2.8115744373466536E-5	-0.2540311857967964	-0.10309765235989601	29.234397292869136	2.7299066143291053E-4	0.10711412676584234	0.27232465529780014	0.04264885873088094	0.046188938687724605	0.08470949550639252	0.0963904452172286	0.26925405165214644	0.16271952806612958	0.1810122287163263	0.3870141915653991
33150000	-10371.070655473317	-8352.018545550442	-2009.407923790563	289.3080090437423	1562.67318912094	96	1.3592362527597932E-5	0.5420761412386421	0.8902266521148663	38.31236759520986	2.3641239299692274E-4	0.06655309267036329	0.4180016000232108	0.046533459498471104	0.08808829859167508	0.09101149959684753	0.10800078105242135	0.2573301446171257	0.16628769969294624	0.17860837536362265	0.39777378032630395
33200000	-10858.129457747958	-8368.514785046404	-2476.821039282008	319.9938828083532	2023.2939479280622	125	1.0645216260689785E-5	0.8611376531583854	1.3933543063071794	41.571275013702966	2.0551771811179478E-4	0.0964909481614713	0.6097015065896975	0.061191467399308856	0.10267086899651166	0.12168443485496025	0.19929548850057852	0.25354163413913144	0.17312021524338447	0.17796621925429099	0.39537193136319165
33250000	-10128.88681836273	-8382.479062639282	-1731.961322082363	257.4361937643384	1471.9374423952615	76	1.8156534955451822E-6	2.4280828959957548	2.8728714652401854	40.25237345402987	2.2619728357668473E-4	0.09208932298139189	0.4850431778276703	0.05611064770890815	0.19176745162694703	0.07156477617911113	0.032774244328844473	0.2556957546835597	0.17231110395914684	0.18773705561579182	0.38425608574150016
33300000	-10699.474342919913	-8359.463198770065	-2329.5960866291944	816.944955055527	3397.839175871959	110	2.6116918325881866E-5	-0.7839623195972142	0.18073993167264135	44.37849029444648	2.4421700681295804E-4	0.1420717470296315	0.3357762170173066	0.033218477734469384	0.10791634125449243	0.06509350792502343	0.02305570437311331	0.25622951594178717	0.1669038982197633	0.1873747119118157	0.3894918739266351
33350000	-9884.782502472897	-8405.093021778099	-1471.1297454213002	225.12063588456536	1142.3991438919727	62	1.8678114694164288E-5	0.1054980515125658	0.45179343448900855	36.4203921225572	2.442958911684893E-4	0.08178997625163294	0.3332464684815601	0.03510159996212205	0.061028343268387825	0.0784676316876395	0.03168371356245841	0.2581780776538664	0.17556273142301396	0.18820025543961438	0.3780589354835039
33400000	-10415.28911942427	-8358.43293500785	-2048.1398897130844	318.6558692073907	1550.9068616061934	102	4.196045827462598E-5	-0.46071861618533405	-0.2449755527726247	33.138323719551074	2.9104547987129654E-4	0.07822211293157431	0.40757516587805864	0.036187963380951114	0.04547814392061683	0.09088719736720856	0.1437111183871936	0.26551957546374155	0.16328524995590582	0.17955235322126484	0.39164282135908773
33450000	-10321.209244378635	-8360.875894922974	-1951.6603673955474	388.63287062506686	1728.0012308139503	93	6.691194000831501E-6	0.8211651019158343	1.6684608465144746	33.233873080642134	2.6719328779707744E-4	0.12268180176646795	0.3346771431436287	0.03328230025155971	0.11189260899413918	0.07522031913825646	0.1213826826536417	0.25905265683479467	0.16353570153863237	0.18309650260803326	0.39431513901853954
33500000	-10476.973320055922	-8354.39119898559	-2112.111801507805	288.19959117459064	1669.4792015130097	103	1.9565016328830046E-5	0.03322733598383015	0.7173679852096997	36.35444454496865	2.4128809756098285E-4	0.14073067550484022	0.3762069950161705	0.04086632855214659	0.08677184451037792	0.11416356257062349	0.13630768193219833	0.256848611265431	0.16497436535617724	0.18342713828501428	0.3947498850933774
33550000	-10849.967258028248	-8352.503796320423	-2487.462280289513	656.4586810920562	2759.797790165953	126	1.6126940736234196E-5	0.4406611112913172	1.1035021668676301	36.88510087825625	2.5838028195578376E-4	0.09219516576684521	0.37657948929318724	0.07107304803392603	0.0950475090436492	0.08712508179133287	0.10436144816884943	0.26330501489971037	0.17482664903102543	0.17928102003082755	0.3825873160384366
33600000	-10119.030945753591	-8389.485579598488	-1719.0609160839053	339.8801965349989	1680.1717872644015	76	4.586173992527664E-6	1.0775149067352903	1.9141062258438752	43.53327802483135	2.4248969114877756E-4	0.11835084818178358	0.4356339151692397	0.042310425412611825	0.1087058429876939	0.10037847538448749	0.10546700447657364	0.26281032769867874	0.17184055110087945	0.17734586159413132	0.3880032596063116
33650000	-10286.734717237174	-8364.973838813687	-1912.4253480692537	294.1244358981637	1506.7267920645656	93	3.894827400022145E-6	1.36931763634477	2.0123980000078836	30.803950394316463	2.8955068526791914E-4	0.10001064008026567	0.39715644852530696	0.06706282191435568	0.11456305970953397	0.10987431346496299	0.06049562582632256	0.2554207102318622	0.1710787861977232	0.18400665817978698	0.38949384539062765
33700000	-10417.478139332063	-8364.980843781	-2042.1675611892188	313.5720624086337	1638.3166871614703	99	2.255362372457623E-5	0.2583371243182342	0.3407244073899047	35.796950236430995	2.2939592258266298E-4	0.10418118006139242	0.446867256304224	0.047899355322901654	0.05111105369909763	0.11366419575537494	0.015191789562657204	0.25120892089476693	0.16863668657374054	0.18781597581112952	0.39233841672036185
33750000	-10570.004765629106	-8361.594812844865	-2197.9202096016393	408.8805564550714	1931.1631176217456	110	1.3638988795692196E-5	0.1936749570240589	1.2547234063735981	31.091823764985374	2.615846736574849E-4	0.16095176371929906	0.4877040224895656	0.04952040272310869	0.12829647078013176	0.10442260325063302	0.14862814062490248	0.25570347576014546	0.1672459728781194	0.17497247927526927	0.40207807208646607
33800000	-10725.50879578402	-8359.138931986803	-2356.8372611511663	374.8105904369757	1916.2145348763584	119	2.051613606377538E-5	0.29090600922729376	0.9113554618766024	39.65285812608385	2.4169612676085456E-4	0.09221666318252225	0.3168527981839755	0.035356703572368725	0.06513404272378233	0.08934817609126502	0.05706927631522655	0.2676028185696293	0.15588965555058917	0.17708154247477156	0.3994259834050113
33850000	-10379.888560774654	-8365.398190399445	-2006.3052569108781	452.3254859309878	1831.4628464028074	98	1.7696789979716467E-5	-0.0966789172841474	0.6598877575545292	33.59774690197723	2.698301429465599E-4	0.11050667931314034	0.3259782125116148	0.05072366804988733	0.035301216242320015	0.09629550655094248	0.18800366695902915	0.25638091987293804	0.17020613625153472	0.18908765682669168	0.38432528704883556
33900000	-10271.65657726276	-8342.078339184198	-1917.1258829520575	244.61208253695	1385.9095840040336	91	6.46080808537903E-5	-0.9698236346241242	-0.696967558481838	37.731036629809	2.469187930771386E-4	0.08599871383414949	0.3978764248885704	0.05648212453227602	0.07228354316775246	0.10199680588782485	0.13475289454527392	0.24520018116160294	0.17097195826354164	0.18534614712235584	0.3984817134524983
33950000	-11424.475367029907	-8354.463142884142	-3059.862911574657	548.4663876624701	2769.4163452653293	165	6.217430215849343E-6	1.5890382178264635	1.7077388262209148	35.21181884791697	2.7156486250349095E-4	0.1548804484843564	0.44136073244747487	0.019343228740132487	0.1398200470677985	0.11647973542631115	0.16458299273833316	0.25225438365677594	0.1703019597836246	0.17799006500364042	0.399453591555959
34000000	-10893.818940835414	-8361.875950066047	-2522.446337002898	388.52553237747975	1917.7063642698447	135	4.436347264439982E-5	-0.45342933588294937	0.25180825183593025	30.559625218135167	2.9287089917363207E-4	0.07499764115774127	0.41223178946699346	0.042345658230460416	0.10648969470389512	0.07424588413891631	0.22297970556978722	0.26302867549666187	0.16316379832508152	0.1834608949397054	0.3903466312385511
34050000	-11052.494366281306	-8371.575926699416	-2672.3236487090044	398.1000302317351	2187.3392776240203	143	7.161301783781839E-5	-0.6718642049737966	-0.3025337605633246	29.69779005129063	3.36444617793552E-4	0.07501953281379566	0.3375505601734836	0.052111844988335335	0.05123105572152351	0.06785017674518624	0.10616742534484166	0.2577773045432107	0.16734451176360562	0.1830442082575232	0.39183397543566045
34100000	-10343.383644887208	-8355.146058140028	-1978.534445571211	234.99145619173527	1226.299087618396	99	2.5441958226481692E-5	0.22464479892079034	0.5498677212087458	31.462372274217657	2.812200924931085E-4	0.14741188847614523	0.42474273749838815	0.04482171995596245	0.08837538114522944	0.10439823125112524	0.13949324158820808	0.2629929639239294	0.1640006435339389	0.17836248012761718	0.39464391241451424
34150000	-10291.029079894499	-8353.803609387349	-1927.8276162853717	268.95185897658564	1447.3864360780942	95	3.3403418359581555E-5	-0.2301899866235416	0.12153284413255272	27.357351087931256	3.081161521219399E-4	0.10267322015065686	0.412597753644043	0.07244541876329803	0.08096082659407303	0.1276246689091073	0.12066313610582909	0.25306135464429985	0.17719660829622247	0.17706054792312534	0.3926814891363523
34200000	-10437.820759225819	-8372.444299464581	-2056.2071241896188	331.8852976900163	1562.5952972617667	103	1.4082098922870378E-5	0.5649877606014525	1.2077141104476303	30.843430654537748	2.888530884023647E-4	0.11269171351959033	0.44210817346995085	0.04617085571789729	0.13892492652646224	0.08569272549261474	0.04906963327476118	0.25228803511023	0.17026144225343687	0.18078408109089442	0.3966664415454387
34250000	-10870.232207870333	-8358.915961337856	-2500.5983573714507	380.24444485438016	2605.381505718744	121	5.147290618416904E-6	1.2136210598884742	2.107150389213425	53.89926188615825	2.2309253466155243E-4	0.09800463675583533	0.33393024744881195	0.025850047938219083	0.08109584562689083	0.08941945637726209	0.003607163915137186	0.26169176827143154	0.1673274509052116	0.19019369194433075	0.3807870888790273
34300000	-10146.742936851657	-8369.858580928838	-1768.3552661402227	240.6242686169233	1254.6514516537113	84	2.0275270138882036E-5	0.18863325628637928	0.6349583132407841	34.227126808779325	3.0009135963696306E-4	0.06454827815574705	0.43023351815394684	0.04435839623156401	0.13366322076733314	0.09186238382029246	0.1894370067945397	0.2587269440434249	0.16071235671106515	0.17943325090769682	0.4011274483378134
34350000	-10211.396610573314	-8354.32483987998	-1848.6802194234947	258.1158913284459	1239.9380508319146	91	3.078838072610428E-5	-0.06491875626954138	-0.07914838845603146	22.02726721108151	3.0072996072754294E-4	0.11420063660651354	0.4321539973678927	0.02554711041817885	0.1377283256088899	0.08394776383041934	0.09351628859662246	0.2667961232978299	0.16963608190793233	0.17244536396500804	0.39112243082922993
34400000	-10382.817379116486	-8374.892985020286	-1999.2342654906759	266.2637228368205	1310.370369848333	102	2.3791424514038366E-5	0.10495562600177682	0.5569531350885712	24.51696087487647	2.808238983928363E-4	0.08306650609343429	0.3260507661115816	0.04622979736538023	0.10999354666589735	0.10116095804344503	0.12731516405782814	0.2680774459410424	0.16516195883114326	0.17819280813949043	0.38856778708832423
34450000	-10449.305343610247	-8355.671114670484	-2084.891944908129	291.7758988645201	1493.6836804851337	107	4.7704147867666546E-5	-0.691705682124253	-0.011851776252344487	24.731332815821602	3.091788507492948E-4	0.09433442821028702	0.2940972131061149	0.03959726620996214	0.07211607711113206	0.09983283691807639	0.1175936569072777	0.27657044529816566	0.16480066061044	0.17941659602544824	0.379212298065946
34500000	-10069.157367042202	-8382.56754644021	-1679.6682920993348	226.51953501528826	1141.5472923691218	80	1.7692546047049366E-5	0.5345789371683837	0.8257653251789061	31.331327007583646	3.099345780146183E-4	0.09375168616792368	0.4659359059213975	0.017767560418106447	0.07399688319337	0.07834461123800578	0.024824308938154824	0.25736914008989026	0.16735511209285414	0.1865087455387262	0.3887670022785298
34550000	-10601.43268539992	-8378.735065511855	-2212.669602798132	699.6752403787254	3074.96764949538	104	1.0451658115027291E-5	0.6877899269265981	0.9467330479452185	48.94380922980679	2.3691808126369344E-4	0.07041189453319485	0.4247848768507018	0.04244143098631613	0.1336683361646389	0.09083607009528515	0.14130412161768038	0.25894043014621365	0.17602407794830766	0.17838289479597197	0.386652597109508
34600000	-10844.093217221824	-8378.09575703944	-2458.343553894442	349.9299670317065	1944.7241599751724	130	4.192996642313962E-5	-0.31339324006516983	0.28653915056759316	28.198425716757345	3.319835430255343E-4	0.07516599517777636	0.29157175825241455	0.03165709401193868	0.1078636071955134	0.0698358270579821	0.1307527255781469	0.25471855596346965	0.17456949710300076	0.17587797804172822	0.39483396889180167
34650000	-10811.177288006998	-8349.607105474788	-2452.162884511832	233.43498031111628	1545.7406025564997	131	3.840805977531677E-5	-0.11092548548631696	0.23492987660945333	31.261767867712	3.2179545003836296E-4	0.10432455132961849	0.5002319872850054	0.03193087523113749	0.18438755394539438	0.09238024214637615	0.12882873593917565	0.2558728043495374	0.18236030474774612	0.1690174166745507	0.392749474228166
34700000	-10541.062457307702	-8375.497952847847	-2155.0881062988988	252.800985383615	1357.1138632405236	113	5.791030579279835E-5	-0.7271208213624007	0.1136021098308915	28.690582389982062	3.1644950579287303E-4	0.14188383762710757	0.4552300181129678	0.03714514054112082	0.14286613052277009	0.09858655453448056	0.0674129291007299	0.2527726295813739	0.1784251349213969	0.18404451939995603	0.38475771609727316
34750000	-10771.554350801714	-8364.305571318753	-2396.1908069928754	381.0436734987712	1936.8058656794951	122	1.547900117774377E-5	0.40819581179124453	1.2702526475289995	38.509135093423204	2.520031108927189E-4	0.12337587829675783	0.4331637471058942	0.0519092178961035	0.1299755402063397	0.11149643074281307	0.15042622984312704	0.2557908285473528	0.16860960424084007	0.18886357707127485	0.3867359901405333
34800000	-10308.019275243107	-8372.166588949096	-1927.3308579294423	281.3229259119345	1505.5068049961033	93	1.1199490059290947E-5	0.3972371901290749	1.2459447654277007	32.017085397052696	2.54564070503757E-4	0.12709629223296173	0.32419895148703776	0.0293502936002098	0.08906681684110945	0.07117341793187437	0.06795407784131301	0.26019574911180754	0.16585010104078882	0.18970010541361154	0.38425404443379196
34850000	-10285.669541048139	-8387.876600842379	-1888.5506501614746	347.4504911578347	1680.513430468633	88	7.3091896093765825E-6	1.3901113887479375	0.9653610152643487	36.89694471544861	2.3770188416934645E-4	0.10136384075005378	0.311500565169521	0.04729281723696869	0.09518028105084139	0.05984183926707361	0.12119005839012048	0.24877191652519648	0.179616980892992	0.1921483685901111	0.37946273399170133
34900000	-11244.075375217692	-8328.968832760624	-2905.496426007976	717.7820116700714	3282.1679051252477	150	8.800608519477746E-6	1.1407952482484345	1.4093755607098701	43.61601071539363	2.3535818444441855E-4	0.08837293310718919	0.357182699509241	0.04716503598939455	0.07775868930455707	0.04663144279678054	0.1373196971234971	0.2511143886130693	0.16909085842298224	0.17508601035687235	0.4047087426070751
34950000	-10938.930515912009	-8349.241356078957	-2577.9433366847666	387.32979203306	2176.253411368871	131	2.6810388240368215E-5	-0.02270822818179582	0.4875845671207264	44.63413570417549	2.3285477023990737E-4	0.10684348757763998	0.38691045696652143	0.05739357073162289	0.13466321239650772	0.09770294141666037	0.14122545238427522	0.24631905084665615	0.17255794624883247	0.17571246761951875	0.40541053528499355
35000000	-10457.84815482079	-8401.976935118737	-2046.3738808831692	484.0503107707125	2240.4929130791015	97	1.516632385211076E-5	0.4581526875221067	0.4400038422183887	44.86489315780155	2.461002015364321E-4	0.08526647812162796	0.31810214956357347	0.041638915538281	0.1305283496891107	0.0895289037735792	0.03155884634300688	0.26164307358532524	0.17058762396063895	0.1780107830304955	0.3897585194235399
35050000	-10957.732429599402	-8364.861770507468	-2584.86660199658	442.1692090346412	2269.9264088858995	134	2.3812508144861585E-5	-0.0035524134861874	0.48913951655907484	32.201647310119206	2.9419324276603936E-4	0.06150913198338347	0.3063493053590857	0.042846696132090224	0.10469387719212159	0.08609836571475715	0.13256271651837412	0.25255966115207695	0.1592882654197906	0.1836527425507237	0.4044993308774087
35100000	-10814.24170624297	-8363.133222678809	-2441.290532371276	448.98462861133675	2279.5383652555865	123	1.4341561497888538E-5	0.47743702104310615	1.0580043134913548	34.97425722054011	2.456779026799334E-4	0.16146100188113596	0.38830370029881683	0.03186864521250317	0.10469313621456935	0.07624851005984985	0.05374551427384239	0.26447852524155013	0.16374403012715377	0.18080154539138218	0.3909758992399147
35150000	-10179.94183726619	-8410.616133039739	-1759.8657841273744	275.42970940008655	1347.7680584615066	82	8.485156295886331E-6	0.8529852987791554	1.4372793155568833	35.21135176710029	2.5502745293341E-4	0.105160708050371	0.4073577122497302	0.03473062040032119	0.1565841501030597	0.07063152014274644	0.0880721102866394	0.265794834339153	0.15919632310079015	0.1799519441252505	0.39505689843480596
35200000	-10931.245414901136	-8372.662433955113	-2548.3589235242457	339.77038858792804	1806.2235213582826	135	2.5205958545645815E-5	0.033659489049321784	0.7824320297110328	26.094132339782306	2.668065585564309E-4	0.11320751484135778	0.46234619148391903	0.04805004124242697	0.12101663869680257	0.10838413888814825	0.13414562161759006	0.2581383986655631	0.16257222998360987	0.18080199855499018	0.3984873727958368
35250000	-10282.511202740257	-8376.709275794641	-1896.2784134289764	326.4034048347014	1682.5696627497107	89	1.3134691430038497E-5	0.5197896951211651	0.6542794988535394	35.88248956480794	2.3333252916769376E-4	0.09947874085036593	0.4244521241001401	0.02542447613192837	0.0885958678710012	0.119613731711898	0.11618621084049369	0.257087935382562	0.16383697354611299	0.1777728472152431	0.4013022438560828
35300000	-10411.12406305407	-8376.010410202087	-2025.6162821723199	323.2574619292072	1631.688684090922	99	1.3002975471766225E-5	0.32475854406389204	1.28453470687576	32.85907012381309	2.5079793701556375E-4	0.09988745782203395	0.4405665619432247	0.06280351729935955	0.04750958368292235	0.10094500082425571	0.09892893235465572	0.2671608052796808	0.17266886150597857	0.17167800660796317	0.38849232660637734
35350000	-10712.416543579111	-8373.719515609895	-2329.912491028709	518.1098708981801	2190.3421894773396	118	1.5006583515972588E-5	0.3617711673548885	0.9401659870842404	34.390594542497865	2.6851660647107394E-4	0.1167531068123375	0.41477825700413773	0.03557078072463353	0.09946925121837048	0.06164085692854498	0.20078983575932235	0.26627604860654625	0.1655032760187786	0.19226850699482656	0.37595216837984957
35400000	-10795.52828911438	-8396.658493222552	-2386.806559634322	433.83057902027883	2042.6353968738576	121	5.7191645227009505E-5	-0.6456783865487669	-0.5750606221708529	35.20512744080613	2.5422157864326184E-4	0.09968288822625151	0.45401115631005795	0.04961315854405006	0.076111246244203	0.13872144802646513	0.10810994136182261	0.26140335312429896	0.16572952198859314	0.17911596346117786	0.39375116142592975
35450000	-10651.173917996239	-8368.112815502443	-2272.926372386859	511.5647184552965	2516.969878387787	110	6.653890504781769E-6	1.0027471999083657	1.469173926155569	43.00546513045638	2.0712879884170245E-4	0.10282951082487615	0.29952888851899706	0.03322774724678612	0.08050476257893452	0.07415161197736347	0.03144611625837513	0.26479731806169976	0.15440464104009785	0.18071575952555022	0.40008228137265284
35500000	-10923.037640469105	-8381.683014069651	-2530.9858821912853	501.8236324991516	2306.2724688607536	130	1.463505946304653E-5	0.7726159474243935	1.0968926573142967	38.073841035642275	2.410055046278161E-4	0.13526614246977076	0.2506165898100607	0.04172660232023788	0.143267928949046	0.07886597697772252	0.10743750285748463	0.2703711111541621	0.1589137503412274	0.17536770562034282	0.3953474328842671
35550000	-10615.396504062985	-8354.366308403087	-2249.3515094321388	371.2428845782998	1964.7359345213104	111	4.2142522913354094E-5	-0.7772186125187612	-0.313662788987635	38.66381962256293	2.6233504358834175E-4	0.0958685384943027	0.5141381004175591	0.05356190325479923	0.14181987886259387	0.08599848992005193	0.11228655408778238	0.25785144165116847	0.1762710273717701	0.1735678280548759	0.3923097029221853
35600000	-10452.638017207235	-8357.959768514567	-2085.230506615317	305.9171072070166	1651.5500078510147	103	2.7411560091440396E-5	-0.013875107706341594	-0.01615548464510849	32.733506834593484	2.6250881830846743E-4	0.11593703290530219	0.4025789215772904	0.04191015950741009	0.06456020309332686	0.09711986944446792	0.09931957826949728	0.25373129310979	0.17314013216812885	0.17170716169364494	0.4014214130284368
35650000	-11005.302408754094	-8361.724109453056	-2631.704062447394	623.9582582039848	2679.353245387829	137	5.3136502308261514E-5	-0.9722882755898468	-0.46345237112214144	36.43832194574143	2.4803211859713344E-4	0.08094802495021518	0.36881847952916996	0.059446896049426594	0.10807634877315768	0.06852334777558153	0.18661683197584913	0.2581057930764962	0.1674236789556822	0.17675453138463026	0.39771599658319107
35700000	-11745.877492532114	-8368.43721093257	-3368.435724861147	526.4877146500162	2742.7918415871886	187	1.1406338261850334E-5	1.042427825119086	1.3003745807726568	31.095625321797318	2.7014349749885497E-4	0.04826915165605133	0.48213228874395414	0.041691365338541536	0.10727441526885613	0.10353683057026662	0.12847139469195634	0.2536872910084701	0.1705113743257766	0.170217906159325	0.4055834285064279
35750000	-10330.833595486161	-8365.834689003668	-1956.011670437156	301.99190734430704	1581.3778352573097	93	1.1065465521865012E-5	0.6753184149175647	1.0130418242907764	42.55972546203627	2.492505627697946E-4	0.06388664708275699	0.4746058050723396	0.036595940312076254	0.09476441597868336	0.07482800499159036	0.14765160829668453	0.2589604926455777	0.16739164864283343	0.1830023633660362	0.3906454953455523
35800000	-10220.498146589367	-8344.779567191496	-1865.897083347232	302.5502627010092	1621.3707282223202	87	8.821536117425741E-6	1.2754096637789565	1.2054174797114108	34.40221652480926	2.4555887632036626E-4	0.06784701923516752	0.4133849068193875	0.05912619671435508	0.10902452680758797	0.08443697744848044	0.0529047656315077	0.25493239117641014	0.17191470625229435	0.18447490373339048	0.38867799883790605
35850000	-10342.92293727271	-8372.201938621614	-1959.924106451156	305.1459492587021	1583.0933370005664	94	4.625703804185547E-5	-0.504125613087932	-0.2931401162803555	34.83957210504117	2.7649214520002386E-4	0.12799480828272436	0.39261054125548006	0.03763957224603473	0.12613936971404283	0.10047357273697582	0.04838195784837529	0.24571566031256306	0.17961574302921926	0.18404894360528073	0.39061965305293656
35900000	-10431.285371793456	-8377.927715148417	-2044.0730905709008	351.64835278917167	1777.4740368016992	98	9.421283485098507E-6	0.4762492269411557	0.9810294636088718	34.88480940763203	2.378218293171433E-4	0.06115980602847978	0.3692105132884006	0.05137300386356889	0.12118970713093066	0.10763816764403789	0.09721925701980408	0.25887829478973756	0.1679839266346654	0.18425337134185998	0.3888844072337365
35950000	-10525.297626850832	-8374.620599510556	-2137.6975587360093	320.2512563518107	1714.3298381770642	106	6.969072313321614E-5	-1.2966459207166767	-0.17274035615819527	32.85793987647889	2.452291349498656E-4	0.1267593549825035	0.3316403875517282	0.04434023742790037	0.08803485987803589	0.12569639318275833	0.13723780265484142	0.2659010671604925	0.16890488475429363	0.17965697285249058	0.38553707523272296
36000000	-10602.365343483249	-8365.41391280447	-2227.5593128817386	524.2107491771889	2356.077765934032	109	1.555000295610373E-5	0.15940284145209221	0.7694778237892029	43.42241599020703	2.2773589213298051E-4	0.0865413755914404	0.39840729177358114	0.018932267786678364	0.0870613335825586	0.0887742531635863	0.11225119434000279	0.2619066553891003	0.17422107211142057	0.18256186329277885	0.38131040920669973
36050000	-10956.067869861354	-8373.81537591564	-2572.271274196296	659.9097438552495	3038.8392874241786	130	1.4471435593631251E-5	0.25941674843235757	0.8306887290880177	43.506586227938264	2.2956451200516458E-4	0.08477892553353991	0.48738451979500386	0.02707276989037994	0.11014640908478465	0.08477641349567167	0.11089624826601839	0.26183183837738716	0.1716274237306732	0.1731993356742319	0.39334140221770714
36100000	-10832.866744838022	-8356.355810823903	-2464.123186671783	688.9149138659295	3721.0960177631237	115	2.3514713405134645E-5	-0.5357333660443799	0.04404900910234819	68.72942954518238	1.8777593474170138E-4	0.09580966267765711	0.31402804170122706	0.03037647547866672	0.10183593321873625	0.07934935234019733	0.05392495402099538	0.26773128806132396	0.1643034144558916	0.17828874626559896	0.38967655121718653
36150000	-10645.153114961091	-8381.639707481894	-2252.772692560867	282.72369826035407	1854.0606743264052	111	1.5021821315693027E-5	0.009241968866104844	1.1492192524681006	45.1002195263794	2.4364930656245394E-4	0.10793206375837366	0.35029262176456133	0.052761501165570955	0.09917807542436462	0.11998949155781999	0.18409714111709266	0.2602286218154258	0.1700720734537923	0.1753007003272703	0.39439860440351115
36200000	-10049.061902012165	-8410.192230011295	-1627.2315405930847	294.2250150691589	1465.571157154078	72	4.9393024276611686E-5	-1.3495717195678627	-0.5150656595025456	36.15616090920167	2.6752614422736353E-4	0.16856992275250224	0.3445410741482781	0.037366224801187925	0.09514071902422817	0.06934605743232948	0.11367634583947783	0.2559404166325557	0.1618925095601739	0.17598166107616958	0.40618541273110037
36250000	-10322.64232904091	-8380.452611766064	-1932.5514727503296	299.9971406461617	1723.1288822565882	91	2.8441065260322683E-5	-0.30728171720406194	0.08883877547485328	39.894578758562	2.951823326052136E-4	0.08212777870652194	0.48316040345448785	0.044482093076555144	0.13230580965952807	0.10738283973484207	0.11392000413780644	0.24639168733891909	0.18176142704518883	0.17859565722257972	0.3932512283933119
36300000	-10250.198262552409	-8373.243682385984	-1869.122139591092	272.0249058455926	1400.126238911997	90	1.835414918606167E-5	0.3225051105296252	0.510631376641307	33.30516045576839	2.9875069843509456E-4	0.0920533665687346	0.25648992513892566	0.047228814976364976	0.11638805757586299	0.07281801965519415	0.1617652673232352	0.26042425639759176	0.1731504326273828	0.17802111088542244	0.3884042000896026
36350000	-10737.092092064082	-8346.17731797	-2382.0500364908557	495.48093229559186	2428.864470197526	119	7.0535214780253065E-6	0.9346466179099248	1.701228686796609	45.44735549335229	2.52002233467104E-4	0.08963053256673298	0.31693117936325094	0.031538440615374246	0.05878592913377004	0.08746136555679007	0.15336118770545312	0.26410594403386567	0.15891907052621668	0.18452413286005637	0.39245085257986073
36400000	-11381.393583646568	-8338.78131503869	-3031.904788448768	618.1226218847581	3002.376244720952	160	3.4191095063691E-5	-0.25779823003318164	-0.037215943254632566	34.60448616188333	2.557435668254394E-4	0.12889118330892968	0.4268584779456546	0.02808456928644664	0.11424198047544332	0.12055589529616238	0.1532241756511045	0.263310592919961	0.17351066824792127	0.17943759192155148	0.38374114691056577
36450000	-10780.036586927523	-8343.124101551131	-2427.6213659177847	365.0362714476355	1911.685616850237	125	1.3468630415382712E-5	0.4990176295728811	1.2107000888541763	33.06550748530225	2.5592556787398205E-4	0.08719528988719445	0.4582657261499294	0.042768225391873575	0.08162453171796194	0.0824827917140778	0.13685412590178264	0.2687259054113664	0.17052781016694518	0.17866164346004096	0.38208464096164696
36500000	-10751.871705915775	-8326.052697606674	-2412.5059864100144	310.1509023699702	1999.076272409359	120	6.2657345644961695E-6	1.2810903374579623	2.0465537271218346	43.098513405462754	1.9793330206886004E-4	0.13942491882079017	0.4090453264523117	0.04715654163400118	0.12346764091313703	0.08691979840382896	0.08657790274540333	0.2583775024332488	0.16666305655945557	0.19479896184188752	0.38016047916540946
36550000	-10261.881098567981	-8369.295384797448	-1882.599695988139	369.59551802692164	1803.295196635354	88	1.770957179594779E-5	0.14595088363090314	0.7067488856453235	35.10917986706023	2.4534410599747825E-4	0.09261545975236425	0.4045309562319518	0.04833682008358736	0.09729075285478074	0.10846447441953588	0.09660114648690832	0.2658626733493628	0.17096789389818348	0.1786629577093065	0.3845064750431466
36600000	-10568.327771988927	-8356.637776023845	-2201.8240994144744	410.1548856652544	2110.3964383679668	108	6.544495953101526E-6	1.0353100977793654	1.5765660217341557	38.693035774121064	2.3558337903549763E-4	0.08976923927463373	0.3707939448410911	0.04348617509752904	0.0868011071019802	0.09237633508504908	0.15033603837535195	0.2635946300078196	0.16719881407799236	0.18176844819856253	0.387438107715625
36650000	-10196.042798509296	-8369.252242289935	-1816.4755082880909	228.48019908863887	1274.9432137435567	86	1.8933431691747297E-5	0.15673918187724376	0.5541871426551842	32.44394590172354	2.643661365710836E-4	0.15488678982606136	0.467071724647295	0.04034357642822176	0.1685390630417878	0.10723935327618767	0.08374837684117772	0.25489515729096857	0.16833009236460378	0.1733517727196129	0.4034229776248139
36700000	-10991.390680546472	-8452.52978105211	-2528.879040503043	499.16444783149933	2291.1405789736496	132	3.9058475421577545E-5	-0.272644321433898	-0.10151193967814634	30.642283202374337	2.9802577095219634E-4	0.09744380379911012	0.3285066499015652	0.057239741206872245	0.18999666429822418	0.09665147962060842	0.015057462005105616	0.2665935974260561	0.1671892182021802	0.17895400753543567	0.38726317683632716
36750000	-10216.026919298376	-8343.756235048075	-1862.307425224136	284.28895302250123	1449.5465724356861	88	5.244579629838035E-6	0.9399978976695171	1.8715010812474921	34.94310888928446	2.4102339988322163E-4	0.10224969792858468	0.3378791614909881	0.05038596057527125	0.09078720143669501	0.10333667163988378	0.16123922226479437	0.25938605256076513	0.16838957411000682	0.1859477107769957	0.3862766625522316
36800000	-10875.04095569767	-8392.939230196118	-2470.292642473686	754.1771914339204	3128.8154183902466	120	9.376289839694342E-6	1.0120093616186474	1.5393161832760671	55.8263289575538	2.265068948261866E-4	0.09588612183531744	0.41665035085471747	0.04193074838876728	0.1410056283802435	0.10809087924241154	0.09293318836790908	0.255366728134207	0.16692611131237226	0.17885909634722305	0.3988480642061972
36850000	-10743.031906426086	-8362.288180412239	-2370.0205063506137	444.0110429617058	2306.4374705927034	118	2.8151895364375973E-5	-0.32369317311313367	0.5323135907018439	38.83994321905848	2.3783308192706963E-4	0.10299180456142373	0.33165038507338185	0.04197666007964271	0.09106989102510286	0.10064453564942355	0.12050299304811425	0.25586760663863073	0.1708094974692234	0.19777889748790708	0.3755439984042381
36900000	-11170.926769373798	-8393.374927254768	-2766.694830729423	627.2019438700045	3174.50508972359	140	1.920750590352621E-5	0.38393865746025796	0.5616508487267408	47.00957527177113	2.0729592607725492E-4	0.11408097015721688	0.5382237576855247	0.026897488090568755	0.04421533436087496	0.09429976544145992	0.12189724852123915	0.2473579379375352	0.17374079129613734	0.1720415391796465	0.40685973158668043
36950000	-11158.669803346189	-8351.144335499112	-2795.8479575063297	411.81720783476	2137.982339373618	151	5.830170254259165E-5	-0.7213459825107158	-0.21108665749751807	37.48929224120244	2.646029037898193E-4	0.10631539893315445	0.40238778143202314	0.03791025559605557	0.11943738416198242	0.10738766498069677	0.14026874215633908	0.2629096748565409	0.16752799605316054	0.17291427512157226	0.39664805396872577
37000000	-9924.229249910197	-8376.09213408837	-1539.7015431579803	249.50617655364147	1408.4791881848644	65	8.191874314047803E-6	0.4965885639215901	1.2106466514653633	44.44881739697642	2.709328672169966E-4	0.15625516144099008	0.35664911406713434	0.029439657849538486	0.06799060570898767	0.1133686779869728	0.1063005749219593	0.24746353766903223	0.17372800165618596	0.1874089202252274	0.39139954044955566
37050000	-11103.875674495988	-8345.658056768589	-2748.2889753368963	412.38295404135243	2214.91730649631	146	2.1502082760857553E-5	0.483802016294054	0.69345309548998	32.14033984911605	2.595248756409756E-4	0.08733710803295258	0.3700493187089026	0.05335115245601087	0.13305403932818582	0.0763419595807275	0.2317340107647558	0.255922688525976	0.16828794583318193	0.1818092113598392	0.3939801542810024
37100000	-10563.903428499949	-8373.528571057273	-2178.022148943878	339.77854634240555	1931.3322349801626	106	2.8626231069271186E-5	-0.3363387709560113	0.3703463151528692	44.42401243839872	2.3309658761243646E-4	0.12518748515388636	0.4932097792852144	0.05010700136686315	0.16353733950192187	0.10306366394233225	0.14128720130564543	0.26520191533952725	0.17112459711032832	0.17614286420352113	0.3875306233466231
37150000	-10397.666810535198	-8369.400919155132	-2017.9646130437457	415.93416815767415	2188.951355590268	93	1.1023343953177456E-5	0.24914602153299734	1.0493577917429264	41.464122840869365	2.1651774408058073E-4	0.08488059077139558	0.37911595136064813	0.043958768738199296	0.08053142224008637	0.11137899413392359	0.0810247741217112	0.26947432069101745	0.16608853358940362	0.17407534962689547	0.3903617960926831
37200000	-10588.440819281968	-8358.752908955086	-2219.2223778273074	545.2863135441285	2416.804340170931	106	1.6976256608041437E-5	-0.1825316710076964	0.7137935398317325	47.4245778445192	2.434337755438734E-4	0.11870141158606415	0.3635735315463426	0.047023376788039827	0.12254173827316027	0.08621273899081695	0.12468633455525566	0.2662085901856285	0.17017640058086295	0.1816741438630247	0.38194086537048333
37250000	-10981.326274448487	-8374.808663567897	-2597.304311164926	515.0350940131149	2493.4071859070805	135	3.558804308361589E-5	-0.32741642843792523	0.13729604274804819	37.68368126838031	2.928930380573543E-4	0.07279509624903079	0.32438559780284226	0.06103282867719031	0.08081106302875564	0.10387854774924259	0.015255709376863439	0.26212869355131513	0.16516334709950903	0.18087324542955033	0.3918347139196248
37300000	-10794.001719662896	-8367.363382400152	-2416.1342140105407	577.47897632514	2421.463008857579	121	1.9254765104019927E-5	-0.12927335640279464	0.7905566562412599	36.465236667296104	2.3177527770088118E-4	0.10332434399222605	0.4046893427600221	0.055811547479203014	0.105211752823213	0.06379388245016554	0.11206187130670846	0.26447518664654973	0.16280080049703347	0.18235419659149216	0.3903698162649261
37350000	-10824.104132294051	-8397.443917165463	-2416.602663492054	492.5268645051494	2394.7617104846586	121	7.1175511321153875E-6	1.2970313817047654	1.7368095863368185	44.959819532906096	2.533606996251346E-4	0.08105835792280633	0.37260494623270857	0.0344062812972204	0.08734881201135852	0.11737511745174532	0.11212062307543923	0.2530836567096155	0.17434568070571882	0.18238849464128368	0.390182167943381
37400000	-10627.662460618325	-8385.796153644467	-2230.660755243345	400.87433321681243	2118.3799018081745	110	1.2010109413241771E-5	0.3639776986248086	1.284940096983821	41.72572144272086	2.431031623158319E-4	0.10704663806173048	0.5400681113229913	0.08395084780435146	0.09689499777518569	0.11088318554346183	0.09240357923499334	0.24901071199356511	0.16371275240242428	0.1819246853982175	0.40535185020579206
37450000	-10859.528171011314	-8371.81895053847	-2480.425105147335	337.4584217997028	1806.7878431460367	132	2.126838776068788E-5	0.6096424126359306	0.547766643162193	30.61908434487571	3.401306331808186E-4	0.059853988948851355	0.35511315969350976	0.04427794086683428	0.1175029160727477	0.08838358673573747	0.14004063385380422	0.26143675065893596	0.1673233983481438	0.19319898320807768	0.37804086778484186
37500000	-10696.46877470038	-8363.857130079174	-2323.1906713162616	351.69644926833496	1571.7857778076575	123	3.1655865739315815E-5	-0.12195500851579474	0.6100132051414814	27.10146292684599	2.821122002362741E-4	0.09615876961902914	0.443441093210654	0.04427794086683428	0.1100393394959346	0.07518808486854398	0.1406258982092687	0.2584158469099083	0.17350317751142585	0.17559542482057325	0.39248555075809205
37550000	-10216.982024541358	-8356.461804441686	-1851.549058933897	250.06974172470646	1246.1262632563767	90	2.18670116556212E-5	0.396773109960548	0.3680933640498493	25.975662164637026	2.649002648428175E-4	0.0734687596697852	0.353077857016654	0.048979305996287956	0.10761485991826648	0.09546233588450391	0.1324037085542516	0.26355384533323367	0.16598110872921557	0.18308360686297165	0.38738143907457856
37600000	-10682.52786817253	-8344.291685729077	-2327.874021027688	418.4855233626416	2046.6752681964563	117	8.145607857761414E-6	0.7177281748271384	1.4737381115272519	39.781887160004004	2.3680985580314055E-4	0.10919406215911964	0.5070546891688298	0.030027834523237908	0.16151037145833816	0.08493840050288043	0.07327783334852721	0.24991087430450243	0.17456950995788725	0.18417342213211968	0.39134619360549194
37650000	-10464.013509660965	-8382.637879922757	-2072.0567578029704	244.04249619122922	1312.5850171257277	109	6.284771446744316E-6	1.2416707986474333	2.545780309625554	24.984214988083412	3.205346307533656E-4	0.14187872146548028	0.33473337445039986	0.05761602146041792	0.057352069488961245	0.08912544384967971	0.007622225347551532	0.2590295656523376	0.16866376578361864	0.1816211039373975	0.39068556462664583
37700000	-10644.4966372553	-8374.633584672607	-2260.967326702988	595.8858704596605	2666.6865313677904	110	2.0251721941038526E-5	0.16128598852464565	0.2872455473231276	37.87228451038627	2.786340398304409E-4	0.08614314929310572	0.37966755065429814	0.04851538544842231	0.10583399400981537	0.09663116611948613	0.017857056220920528	0.2538648358209341	0.17351279409587436	0.1788012164125958	0.39382115367059534
37750000	-10363.557863129194	-8373.976689244864	-1979.2177970456048	341.86660033197734	1656.6554788084175	96	1.7809573741949565E-5	0.1760756914252469	0.7585370226068142	33.47567321601978	2.432669098925074E-4	0.0960245875696634	0.41375050402971186	0.0621874755201005	0.09505939288206744	0.10440346037935956	0.170281614897759	0.2548153417590081	0.164145642960016	0.17365839600650307	0.40738061927447416
37800000	-10466.015079855713	-8382.531130430269	-2072.3194167820866	221.181228018556	1491.7300805972334	101	3.5757606206276734E-6	2.1554665328664977	2.5136942196720384	41.897069793374385	2.5570936460391955E-4	0.06131843558076719	0.3832743553642779	0.02703505121845115	0.08477280359958378	0.09126758231749865	0.07879059728533526	0.262622583359025	0.17059717971646038	0.18032180188867122	0.3864584350358425
37850000	-10426.901956825448	-8403.147165787092	-2015.151055640986	262.1259546511613	1434.6362326895749	99	1.1554380024730566E-5	0.6826331749532382	1.5188517582016876	36.35281446079545	2.8467521336393543E-4	0.059367879325134106	0.47018006906304827	0.04181635370044947	0.07833177837407325	0.09705931670288274	0.10302005620131954	0.24955314710316628	0.1765130234521665	0.1676328562588358	0.4063009731858327
37900000	-10092.900553860432	-8361.727840194382	-1722.2308275893038	332.93527838515877	1727.8074862142585	76	1.1693098762297009E-5	0.7315525537787644	0.6473788574316347	46.90845595055371	2.5606768303471225E-4	0.10627592408138001	0.36529478721196296	0.04209697160866431	0.05811417935037198	0.11043201247392134	0.10393604721432136	0.263155500575855	0.17448787418371597	0.1805473920673633	0.38180923317306703
37950000	-10492.532352327018	-8360.255571987525	-2121.6193111266352	545.2029156115159	2234.4501676912696	102	1.4355402420370167E-5	0.08312603679044162	0.9270896852187956	39.688521195797975	2.477861205150395E-4	0.1482766341830282	0.5595924162733571	0.034431513685440375	0.13083320163454956	0.12104220459034006	0.04148634771878054	0.25181588189201354	0.16514367404008665	0.18212348761537386	0.40091695645252523
38000000	-10786.688062025789	-8376.442720463392	-2400.4346018865704	313.7608772121641	1828.5797040196387	124	4.020563862209267E-5	-0.6947389636239827	0.025199793238458112	33.16170938143551	3.058281317147842E-4	0.1486022236063452	0.4125273359692148	0.03840517312214969	0.10431493699936688	0.08566582722831681	0.12962445267980402	0.26384881772718477	0.1653239781978673	0.17831872928073964	0.39250847479420803
38050000	-10412.615903309166	-8387.721814656923	-2011.8701178490533	309.5344278768565	1662.8416167927767	99	9.174942631653683E-5	-1.751455773077962	-0.7829417057791428	34.64194106417146	2.860221287687108E-4	0.133818418417847	0.4265660959541823	0.03234146768226922	0.0704925354576441	0.12339943172616098	0.031307676716632496	0.2692779059340092	0.1655434146611654	0.1752053938796539	0.3899732855251714
38100000	-10402.9687618342	-8357.007821507812	-2035.3103464731987	658.4894563527888	2622.982635245347	93	2.0697009287997416E-5	-0.48122687639129824	0.2808695917726388	45.07363639122113	2.186818424628461E-4	0.09332579929670912	0.37054554014792557	0.03171773063837148	0.07739362238069179	0.11076985507544278	0.07793686222963285	0.2529901942774976	0.16323480312741423	0.185376333136809	0.3983986694582804
38150000	-9957.875997850755	-8351.5738960254	-1596.7082958525948	363.9763835934986	1678.7227696592333	68	1.3574836485210734E-5	0.16015932979524028	0.6494192845562456	41.21202850491073	2.227171674378339E-4	0.05598216292704205	0.3464662180387221	0.068307940380284	0.08696684708093927	0.06797693231053188	0.09151513502418405	0.2555718161992506	0.1618663174863428	0.18864229448332073	0.3939195718310871
38200000	-10619.756570159594	-8374.768533094148	-2232.29150311	339.34044721709705	1832.574217687634	110	5.0413836235111396E-5	-0.41654272828735667	-0.5076324870818941	36.39675044784722	2.0593662216970499E-4	0.08172984028526568	0.4894051121336018	0.03311388519233156	0.12122105929991836	0.07626477233655098	0.013148076883630717	0.26189379453560613	0.1667963404971229	0.1777039479085041	0.39360591705876585
38250000	-10439.957589102207	-8371.186809364683	-2061.220837631923	309.5029612297599	1693.2223504921299	101	8.308056701418894E-6	1.0404779410747185	1.0730161069786264	35.227630885447034	2.7075489384369427E-4	0.06578989230358899	0.3765471272825955	0.04533599190023848	0.06589641483498644	0.06307130578418547	0.15388540720971444	0.2596096441930551	0.1719178561285938	0.18252562095950126	0.3859468787188494
38300000	-10271.67111993261	-8361.627029321138	-1901.8321014443559	158.11696099462765	1058.3992668979286	95	1.6286331966788558E-5	0.7225961389715546	1.1918353386280907	26.89840933741513	3.038888362309731E-4	0.11737140571031639	0.40041920738288617	0.06083301781858118	0.07267834506197256	0.05820109702269832	0.06421906051046122	0.2662865795279835	0.16656392617198407	0.17846773890047615	0.38868175539955535
38350000	-10380.965405795505	-8354.579760563214	-2018.4757406463184	423.2419416754888	1786.4499847728353	98	7.87176317572232E-6	0.8320553097728652	1.3941413099973774	31.86721861212314	2.708649498205698E-4	0.04670926117012052	0.3274498441575793	0.05471859923934509	0.10266375133137455	0.07676581175898314	0.18915697094495285	0.2566757435573301	0.15685648507170322	0.18313047761642215	0.4033372937545441
38400000	-10925.245195386904	-8345.625118753545	-2571.188583359474	488.75318798255074	2350.915844853944	133	7.80777484078705E-6	1.0488569934598213	1.4467932207579564	35.94854161046548	2.9098828050499515E-4	0.09650263871494132	0.39675485264932775	0.02718684363344764	0.1332323238861596	0.09656345500552035	0.14178454534848758	0.25898788367541253	0.16504304840105313	0.18122349276436978	0.394745575159164
38450000	-10796.403253261264	-8372.857987987525	-2413.8989800966588	483.9001364812031	2162.8809486745486	121	2.8733472897273777E-5	0.11218138281811957	0.07812847303785744	37.94994850251325	2.5942436659286713E-4	0.08792817760880153	0.40933186867449356	0.04467369638802336	0.07411245512250564	0.09123690597754652	0.06810003675412711	0.2556410783163356	0.16764245400899241	0.18512207853432544	0.39159438914034794
38500000	-10600.303299000725	-8337.557378270847	-2251.05429003354	384.80760540535226	2030.0883696937094	109	2.0347798136725564E-5	0.41383089958861863	0.4151310896579697	39.73357822672981	2.3376440437084973E-4	0.08982967362011984	0.44024041612149223	0.07504714743237122	0.1607924746347046	0.11552912347348507	0.11610203599464536	0.2609766369300535	0.16247843688650077	0.18713341071751502	0.38941151546593045
38550000	-10997.428036140342	-8355.850507202184	-2631.631633707133	362.50140939956424	2019.0615388900987	140	2.098922819713657E-5	-0.09322899786245797	0.8673629023750895	32.26350922551305	2.4272654529654448E-4	0.08590012563049262	0.3629132003089522	0.04664230398069856	0.10092436851143578	0.08010901421952377	0.1306826653775267	0.2671132057269499	0.15939580033685585	0.18150100943679956	0.39198998449939404
38600000	-10796.758675584684	-8394.639348685916	-2394.258020248938	408.4771061826919	2054.5102070228727	121	1.9938818168139854E-5	0.3854120574898951	0.5045455701341741	31.986238704785805	2.8705481872582083E-4	0.12661214052612735	0.41678039905730535	0.026502304352171907	0.07735337870105408	0.06303055387756065	0.09235236546070699	0.24812819410377948	0.16944924615953907	0.18178580141204007	0.4006367583246409
38650000	-10882.965290167233	-8327.037137596446	-2545.530887457987	572.9817258173707	2608.7882937975432	128	2.680951710681103E-5	-0.13382056930133035	0.14409054858230108	40.72886325343838	2.4612629156770227E-4	0.10606970091353113	0.44173554482336774	0.048560194956925436	0.07707755545730266	0.08734571446309963	0.11261854246320588	0.26311438041138563	0.16450504706723013	0.18116587643066118	0.3912146960907228
38700000	-10050.707354558119	-8348.373922559811	-1688.3752086382547	266.1884235595258	1527.1451426768197	74	5.925318672504918E-5	-0.9795340911956196	-1.1637111538462883	46.41701980423169	2.1087240918837947E-4	0.09008716442175282	0.342413289079183	0.03090009898441608	0.10975280357240104	0.10048270080473018	0.13140370683177272	0.2587868505146382	0.17066847855318515	0.1797399757983628	0.39080469513381505
38750000	-11457.868691981108	-8394.294773735122	-3054.440520477254	475.35451697300573	2508.8842668164198	167	4.505185321753364E-5	-0.6885313804679729	0.17477571212761117	34.88576199118145	3.0813335976539774E-4	0.08336277392847047	0.3302459882797613	0.02482301697308974	0.08987843408024143	0.14146967159652066	0.09085060684265052	0.26862968017702055	0.1622122696808946	0.17841672455153273	0.39074132559055186
38800000	-10313.734302698187	-8380.539606181548	-1924.9774433721811	290.6410544691507	1355.3520870436137	95	2.736436346103932E-5	-0.037675240351895956	0.11524209700155294	27.437337370463826	2.85705723347623E-4	0.09045023623491696	0.37225049550603306	0.046652074301143875	0.056709403171823804	0.08841615415615091	0.11182759140416455	0.2598025319844846	0.168796792882303	0.1758446939260906	0.3955559812071211
38850000	-10908.184762698855	-8376.933019422888	-2521.954035152099	251.16820794141276	1569.446543970186	135	1.689303026185006E-5	0.48248404346955176	1.2778418673654923	29.599829898866627	2.951799458037565E-4	0.11297125078189943	0.4401021151694666	0.041830384627607464	0.13406429167842762	0.08929337872651949	0.12030645367924317	0.24806076616643596	0.1719505680600837	0.18166583296171296	0.39832283281176656
38900000	-10043.114266604714	-8377.805508727879	-1656.144429919564	206.43168488260844	1075.5751352237774	77	1.6088151555786064E-5	0.6344445751952634	0.9130091021039695	29.244938263332358	2.589019563413686E-4	0.09126708278351718	0.4488001848452785	0.060047429398717246	0.07468352794057506	0.07432509842077455	0.01631578564563922	0.2514752151866368	0.16323148485939906	0.18132463529736914	0.40396866465659464
38950000	-10370.914428905511	-8378.790083444554	-1981.0899931251467	304.66159608567517	1710.8009994453278	95	2.796961409839192E-6	1.5992931103296384	2.750320925779932	34.454474123364896	2.701467361262778E-4	0.09902087683291201	0.34045011045845375	0.042938211535231224	0.12030334825223986	0.10406542984848312	0.14513315020508677	0.26494981907517545	0.16808419463248395	0.17466397292165775	0.3923020133706842
39000000	-10717.320419037584	-8380.841329312378	-2327.02011877267	410.09784596847106	1966.2820466320475	118	1.991911923121368E-5	0.41345868951081655	0.6004933881963882	31.297744138359743	2.721381108029399E-4	0.13565518640959492	0.39892877097880547	0.05846360017515309	0.11122714096804083	0.06636194945319158	0.08871048372998275	0.2700485739333316	0.17052631430128407	0.1825087058108767	0.3769164059545072
39050000	-10511.160380003059	-8352.150163040298	-2146.383858380352	380.42378003369157	1723.9531622551604	108	6.508744632606845E-5	-0.9434114201939731	-0.655505800163945	32.26345925707795	2.6538173377147487E-4	0.14018981824469742	0.3812901984891396	0.039983389769424234	0.15259098555994965	0.11066043710511739	0.1811269741812438	0.2583758788567083	0.17163773027261625	0.18282380668744824	0.38716258418322647
39100000	-10488.4479850377	-8385.706214685044	-2090.0836907590838	302.0551804824662	1667.684174057585	103	9.06496739677252E-5	-1.189679540330091	-0.9596661391621586	37.79849379402416	2.8070339990214903E-4	0.06557425370921369	0.34488884641247947	0.04728990679990832	0.15796143590777223	0.10596073042007574	0.028396233943110312	0.2523497984340361	0.16789736920895698	0.1837041818090455	0.396048650547961
39150000	-10791.15657199486	-8376.137547797756	-2406.332969406504	522.4836804790701	2595.384760873741	120	1.4114188842680899E-5	0.25851781624089115	0.9240476596943348	37.191456192021846	2.6944340500914267E-4	0.05049336541895131	0.4902223367569116	0.04579068234966354	0.07133217164130735	0.15583280117154663	0.012466096843401327	0.2616072087761109	0.17690781229910896	0.1774046038089682	0.3840803751158116
39200000	-10704.672024178059	-8357.816621537779	-2339.066941956971	471.9647819070543	2306.855865350637	117	5.982125293824815E-6	1.3871472836488576	1.5523759963926305	33.29236737392265	2.8891172776813323E-4	0.08361847906732536	0.3188869950314613	0.048202924458436276	0.06116846772049403	0.08111112965719605	0.1161328697553345	0.25657299789985827	0.17431134586124575	0.1846411038606403	0.38447455237825534
39250000	-10156.878524023074	-8353.28023260113	-1795.397474436492	444.83666810289395	1886.783499575594	80	8.568712216095968E-6	1.0203656261318397	0.7638135513239197	41.1432276858964	2.455874740392606E-4	0.08836280236221085	0.28856516408744737	0.03133552070950235	0.0890621438793056	0.07023046320846034	0.08278529524098423	0.26374609599220655	0.15783187126103806	0.1892593684221942	0.3891626643245625
39300000	-10062.351082071262	-8381.721770011914	-1668.7870270564313	294.4006637797269	1498.311059860123	74	4.912377443968917E-5	-1.0271101509276683	-0.6016472165045754	35.14231764788622	2.479156444057348E-4	0.07549719253785177	0.34084514884746875	0.04615005198388915	0.09371840129904792	0.1388048674892165	0.04624654580809343	0.260658595830942	0.16054851839786932	0.18445964226318348	0.3943332435080064
39350000	-10408.862452639063	-8382.911552869107	-2018.5666068289258	417.7116124323444	1923.264908214267	98	1.4072819905240706E-5	0.6807214464065847	0.7075634108953529	31.247593279565965	3.092979970962135E-4	0.11383527340628992	0.30959972207242287	0.02924890432348941	0.16950270283633473	0.05909920701268139	0.07676973484853936	0.26293945508668515	0.16325948069824606	0.18536613168664726	0.388434932528421
39400000	-10609.815443147754	-8378.16650658643	-2219.6390564864832	408.5119573286931	2236.9300543060117	108	5.717414464959579E-5	-0.952285209439815	-0.49545732796934416	41.27564951814361	2.75864056096527E-4	0.0926994269921353	0.44379375020440603	0.07143752858874346	0.0914196083122574	0.11169754839688492	0.06025321388278424	0.25059556921520115	0.1718148823249622	0.18120262724129338	0.39638692121854446
39450000	-10092.090043296397	-8394.2756415607	-1689.4540967808994	247.92008016256122	1262.0565094447136	79	1.68898927275137E-5	0.3892258550974735	0.856287494980554	35.47375406579241	3.079020585877276E-4	0.10271353400348483	0.5121498208066044	0.03794905810587727	0.1400287108831455	0.06044275903902665	0.12862233208160032	0.2605529481520045	0.1614939815272136	0.1760131081522611	0.40193996216852
39500000	-10617.438565067321	-8368.160219805197	-2239.228468339055	636.6285913960013	2843.9282637506026	107	1.8066402981987738E-5	0.017502018667319263	0.4713728673078518	45.23046827855488	2.1389803425706828E-4	0.11578898602249327	0.3604541037315463	0.031201479827524328	0.038434885831954965	0.09985761149486821	0.16713497951053422	0.2624613947846224	0.16250172896843984	0.17748250005902486	0.39755437618791256
39550000	-10084.486226706651	-8347.513491994403	-1726.977097752691	207.77778392961574	1324.0220084117839	79	1.9724166459411525E-5	-0.013521458937437537	0.5882556527314693	36.353323200758936	2.3662284299445595E-4	0.10831818115940606	0.41043397904216095	0.032732235262869266	0.1184828011363628	0.06962019778157737	0.13134472190557292	0.2509878379862486	0.16416902353248908	0.1840266340968292	0.40081650438443284
39600000	-10835.42299865366	-8359.920853056634	-2462.7011181079656	525.078730962819	2373.8736132239383	125	6.719854203915393E-5	-0.8519746757246517	-0.5285414249080387	40.34789022210617	2.5944853301039246E-4	0.19442942562113888	0.4587822213075126	0.04627366036765348	0.12031343831945215	0.07434921395566235	0.005231337214498608	0.2608232661628433	0.17126910309582843	0.17599131126128426	0.39191631948004485
39650000	-10498.672742726587	-8524.936692039782	-1964.3643253438781	355.42574581264824	1746.8124383266045	95	4.9659294440955734E-5	-0.849377967124402	-0.46258772485839983	31.188471291196997	3.5410264202637897E-4	0.09763167252340046	0.4491020231865475	0.05610464896876232	0.1555317822367922	0.0538404203697875	0.15326230501692095	0.2375191636797427	0.16690134127759493	0.19667646094113259	0.39890303410152955
39700000	-10792.94020954982	-8375.065843547125	-2407.9553312715498	626.6272715025485	2974.12169672334	117	3.971450818146101E-5	-0.5800791399988274	-0.6823277952138765	44.49269798272233	2.5642678047117985E-4	0.09159172258117011	0.30156864709003234	0.027585076010586067	0.03900938855003463	0.13992113641715395	0.04677411342443678	0.25227138549845457	0.17917778036012572	0.1838605147502431	0.38469031939117565
39750000	-10024.025253174674	-8393.34838560146	-1622.1424367856803	334.3185700502136	1555.4028001038375	71	1.9681387999248344E-5	-0.46069012688482824	-0.1149728443172034	39.087386561940356	2.5814981411914395E-4	0.06752790946185992	0.34215415889480083	0.03526923496067391	0.11609651612815097	0.05183592497186909	0.19035267901692365	0.27467848425728525	0.153910498103297	0.19154248297488644	0.3798685346645304
39800000	-10696.30624661209	-8370.20046198841	-2315.3062351549934	321.2515612832697	1942.9512209681645	115	4.0467610171762547E-5	-0.20963610998057408	-0.002230129082742116	37.76529809414479	2.657047001242637E-4	0.11491954723689271	0.3672559877890705	0.07893208041104559	0.1023870693133328	0.07356027337630058	0.007383022647583395	0.26089218977722045	0.17042851907277543	0.1850258823059035	0.3836534088440998
39850000	-11081.04451711541	-8362.70316175421	-2708.820293392592	384.36625321027776	2163.1254578698654	143	1.4123572372316056E-5	0.36155301413142915	1.4596405943107877	34.522664148723884	2.3024062177692367E-4	0.09705959582390516	0.29780173908702834	0.043074689743267516	0.05214318853923618	0.061700088843225545	0.1604858988099173	0.24372783664130807	0.16412631510566428	0.18119648204650227	0.4109493662065264
39900000	-10577.047672794415	-8370.527943048193	-2193.0458969358697	174.26408678376887	1139.675447704795	115	5.83128072133607E-5	-0.7382542708198881	-0.16849986302128028	31.107655284760376	2.447929256336088E-4	0.13812905823133187	0.3942828729200903	0.06101931856148005	0.20683554020371828	0.13714169240216062	0.09609533313690473	0.27418259164879827	0.16162930279527887	0.16879988861011205	0.39538821694580956
39950000	-10371.550850597416	-8435.730555958864	-1924.547320542531	276.7578305275156	1444.142327762696	94	3.875888311189223E-5	-0.26919627908287247	-0.154442618851732	35.28408599342507	2.400943486429909E-4	0.1725887674049916	0.4334522668715678	0.052668604288634735	0.059525540443808214	0.0768559211727118	0.1372442159789617	0.25022146727685807	0.16421340584025676	0.19549159741875236	0.39007352946413215
40000000	-10413.291513324875	-8406.959480642297	-1995.9448512916103	487.0571560167721	2253.44247642281	93	1.888621146307874E-5	0.02516909105032994	0.3047163931582999	49.06898356626362	2.2078622770515158E-4	0.08093344854520051	0.3593938552867203	0.033388603707787054	0.09776028810359126	0.09544590528769407	0.09552523711714904	0.2663172327113691	0.16684767275189574	0.1772287695089242	0.3896063250278104
40050000	-10927.146599219484	-8383.67846097323	-2526.8137628976465	692.7285368511801	2967.1105335639386	125	8.072657802370847E-5	-1.4187139178252206	-1.200628536300829	40.281553460049366	2.119277287628936E-4	0.10992293870426305	0.5072103475119898	0.051410526977341636	0.1801228194691042	0.1368555287661643	0.07409947819967909	0.26013165753267964	0.1699678093556479	0.18707177582020715	0.38282875729146454
40100000	-10256.110403022612	-8361.199073728973	-1883.7004520783967	546.3744685857836	2477.484308192896	84	2.0181852265273585E-5	-0.5256788545985356	-0.10037438457407583	44.157612758274745	2.128322471911248E-4	0.11073286290578566	0.38390644491478837	0.04037696033929364	0.08320191882020152	0.10351136384394267	0.05767285386953882	0.2552434515590544	0.17449268719292177	0.1862240150500528	0.38403984619797027
40150000	-10573.80531090164	-8461.838962524553	-2101.569103286162	478.0490063352964	2049.240383594711	101	1.9435243556695868E-5	-0.34570804441559666	0.36751944489871785	37.00328663109968	2.3978494911622078E-4	0.13010355784947755	0.3640380611930547	0.03267811513904154	0.13528366285193966	0.10321688529152373	0.12730441453311578	0.26752889349268	0.15792559298997733	0.17839050939000237	0.39615500412733945
40200000	-10108.245790138611	-8359.336946549856	-1738.484094023023	357.0123589584201	1648.9061157832148	77	3.088796302712273E-5	-0.4481617337469894	-0.4410602906103392	43.96952301557066	2.5411371291664454E-4	0.0960117877450762	0.2903211571044847	0.035760154805973235	0.1653713877935372	0.07250659878370436	0.12422512957192826	0.2511911857610508	0.16959421439727274	0.18467992124128085	0.3945346786003947
40250000	-11854.418576494474	-8338.173817397528	-3503.5749738804116	928.6215270992494	4128.089804002311	187	4.47347668105636E-5	-0.5994744501952521	-0.2811357846028521	44.965580289533094	2.234670722196318E-4	0.10382065054715887	0.4096313054356792	0.05142832865846508	0.056524502218373	0.1703306543024236	0.11607810207582754	0.25801138653362204	0.169401570388691	0.17770189960760158	0.3948851434700867
40300000	-10699.57526017122	-8366.702626850578	-2323.9148703049846	279.0786829847372	1758.582909948242	117	1.4463482265819236E-5	0.6763936398381853	1.0882530990005037	41.36359664084387	2.3764866382659338E-4	0.07043290946568664	0.317326323615365	0.0413375233486648	0.06536809690540565	0.055275253126434734	0.0881754938559068	0.25034361872196326	0.16589417297448558	0.18900062297694892	0.3947615853266022
40350000	-11183.776460944708	-8383.836930209734	-2789.2920169650583	599.0030806689309	3009.355252069582	143	2.5647817379118732E-5	-0.27511776389352	0.6924849217888936	46.580156989848824	2.7101234935963134E-4	0.10334090221816199	0.3791692679877003	0.04007083265515278	0.22762236342437106	0.08148333652163045	0.1393186199909768	0.2520204594472532	0.1688054370550883	0.17844086326069664	0.4007332402369611
40400000	-10875.732523194263	-8375.120794882218	-2489.879846299664	544.1972989004275	2511.5106100728376	126	2.128656978135152E-5	0.03974850049391821	0.44587266567321066	35.93135708923069	2.3999069385682208E-4	0.11214483388481418	0.43503996329352534	0.03798798789214051	0.11497075472485703	0.12628561870323335	0.1610873621472282	0.25580906077363863	0.169588228784631	0.17848754735211142	0.3961151630896189
40450000	-10072.540773576327	-8387.212820001281	-1674.7531932948464	238.03988762378157	1351.328114362364	75	2.1727224183309324E-5	-0.6934737812990976	0.5984634912434406	39.17158917231519	2.132221556917465E-4	0.10435852544835994	0.36205928121251163	0.03156358901067914	0.046131943062290695	0.10119692339041435	0.10775645366966558	0.25670391015037414	0.16970076022458694	0.18006862016966033	0.3935267094553779
40500000	-10151.948251677011	-8420.782828907586	-1720.05160469533	273.55922857912213	1347.440827524065	80	4.641187938564249E-5	-1.00668110599889	-0.09530805946966875	36.29307031165102	2.700497975468715E-4	0.17921949110557656	0.4911203092668155	0.020228619444499947	0.09805206816370675	0.09901427749960143	0.09905018058008885	0.2579819516037607	0.1761321548337129	0.18176870147304	0.38411719208948575
40550000	-10619.19039952465	-8391.660275563245	-2217.936771105852	566.7187966582283	2366.5756692434757	109	1.440498705301705E-5	-0.09969089726261321	0.8318972033619164	37.58374635319586	2.4635884731984137E-4	0.08294397609405547	0.32716998935734093	0.06746770758820646	0.08664824570087282	0.0942512015542361	0.15631417987863488	0.2617039000158595	0.17262291105692862	0.17060999893251766	0.39506318999469425
40600000	-10220.593652104026	-8386.552363354702	-1825.0658699914557	323.04077710475593	1491.6424927149067	87	7.469849692703735E-6	0.9586193822991491	1.8125723196306216	27.85344454282833	2.9166391879127955E-4	0.10576018195314901	0.3599362942507982	0.04598984306020382	0.1317779781089178	0.09442143833006236	0.09424828588809497	0.2514549074268319	0.1681305066950061	0.18340959460687473	0.39700499127128613
40650000	-10680.228226418641	-8363.468351928472	-2307.6401577264055	303.24902093360043	1778.5381210000082	117	1.1260010663948712E-5	0.6871769536165608	1.2878441286944582	39.48933223276413	2.468071635680236E-4	0.13324014057355743	0.28803577848788436	0.028900140539537465	0.07655587109861056	0.07797902926371097	0.11412171041404705	0.24818039412138504	0.17075360173948959	0.18052751141174553	0.40053849272737907
40700000	-10245.711612407269	-8364.39794009182	-1869.9444111865098	332.8744255257144	1693.93886419922	87	3.590133150112042E-5	-0.5105823493580663	-0.1057162126279104	37.9241619511562	2.3136501973363257E-4	0.10315484892242043	0.39067650730213926	0.04392536183643247	0.08838657849954606	0.08795761714027105	0.16645795822702233	0.2445676337885548	0.1743516561533255	0.18091563366579394	0.40016507639232596
40750000	-10608.95806768793	-8374.517105414196	-2222.965222351383	417.0526170808426	1947.8415086692544	110	3.646600956096793E-5	-0.3619180232931637	-0.08547465394044398	34.23027846080764	2.428696175080193E-4	0.10098528055237822	0.3644800560699247	0.054261500331173655	0.18306764866877467	0.07332068622371854	0.17358874097703736	0.25369581845753447	0.16743206655109477	0.18675515086171532	0.39211696412965463
40800000	-10150.854606397199	-8386.944046970764	-1755.2172670535017	334.5762029907209	1669.213670009033	78	1.6623369279671417E-5	0.14309789206260187	0.5237448442948376	40.867875464134144	2.5316510790418994E-4	0.05252146394632788	0.3299147628390468	0.041206908237560916	0.12186676125972896	0.07662837497863227	0.10632497409933842	0.2693868870512033	0.16596286545885244	0.17076657430733544	0.393883673182609
40850000	-10724.201787153492	-8377.40180938398	-2336.87963340702	350.5006071486366	1939.4347093188064	118	3.161150889916373E-5	-0.40070071188657486	0.36104455791201706	34.9018955863678	2.613107111707525E-4	0.10673647241043277	0.404926673879748	0.0587920104873572	0.06383446879286403	0.0768462480290895	0.061739891856041715	0.25017368228753845	0.17032283388192923	0.16956366375077095	0.4099398200797606
40900000	-10893.548817983963	-8376.76909738286	-2507.8608574858026	503.4278115497325	2662.0788629130634	124	1.0650193206007452E-5	0.5557806870211286	0.7653779808708737	38.051785379252124	2.5870245285849016E-4	0.11532175685709209	0.42483284043507047	0.03249433646661619	0.0967454882453845	0.12170008960769403	0.01898720120484632	0.25326912107858096	0.16643829462918178	0.18813617276157957	0.3921564115306569
40950000	-10292.839750130039	-8373.487898213394	-1908.9087737827192	255.37649742895888	1586.6318834162446	88	2.4793058164409264E-5	0.06748230387861187	0.248240039965193	46.20934424545493	2.485047927942518E-4	0.12752235189094796	0.39196190589869495	0.05194437127374484	0.05822974299934103	0.11294506663244087	0.10675768409863207	0.24240234463341476	0.17249433027248512	0.18573637673877913	0.3993669483553219
41000000	-10178.627686216507	-8368.340630066357	-1799.5570643379874	310.0429721580265	1753.0889754199352	80	3.242284188911142E-5	-0.40234024514020805	-0.0936958329290204	47.90562680793042	2.3286658791873862E-4	0.07845892795835198	0.31920417625582725	0.03787992245543814	0.10033433792895143	0.07995744233777424	0.11073753489582538	0.25400976105880396	0.16802453195917488	0.1821538943604682	0.39581181262155385
41050000	-10668.512134092749	-8331.156288995984	-2328.0060704399034	309.2150852495798	1605.4315196514162	121	7.496436808467728E-6	1.4948057592344193	1.4866094501571216	28.21723331914794	2.582992003464785E-4	0.08318915074088148	0.33514946334880985	0.034565910672362185	0.11097333819960255	0.10027587636617236	0.11760772592981772	0.2586896589425438	0.1685331073618782	0.18633172574452228	0.38644550795105465
41100000	-10378.612752068293	-8366.166372735504	-2003.274608920676	332.3739195898838	1814.7138483730887	95	2.787201371138168E-5	-0.04391618306211305	0.13100353275627202	37.36940705510606	2.694374341437211E-4	0.1116390226100709	0.3804558538411284	0.03499456843681031	0.06245779384264755	0.10516513013913846	0.04989837473652625	0.25241221082431187	0.16357614781938387	0.17407230862458678	0.4099393327317184
41150000	-10203.612217603948	-8352.978378347294	-1839.4623469238595	247.52021521251163	1338.1700616218611	86	4.1435441736143594E-5	-0.543612662487953	-0.03735848775474068	35.113864580613985	2.320940795052775E-4	0.13153804459223567	0.35117128213843013	0.05125596157457822	0.051902903450991036	0.0832812552861836	0.10663470367935979	0.24691451756854724	0.16541358898317493	0.18675647170828102	0.4009154217399964
41200000	-10766.330077578586	-8368.537862471003	-2387.5559041520764	312.4770623731241	1853.6916853822413	121	3.612329749526374E-5	-0.2860124146426485	0.3823038105115657	38.261400410034454	2.724318439424738E-4	0.15986177782847188	0.32850005899424456	0.024343215006982433	0.1235265157613175	0.10577707295639197	0.10499276067801695	0.25475089755618086	0.16767621883757564	0.18732757190940563	0.3902453116968376
41250000	-10748.560827679848	-8362.469390845106	-2374.2119285904164	809.9489246902881	3822.8960260584436	109	6.434263096514026E-6	0.28378566309900843	1.3211995064228903	69.38006934654405	1.873100808931922E-4	0.11206497065202513	0.3556247282458623	0.03821499315263983	0.12970272266003996	0.07810771645208925	0.18215015485591213	0.253454650812862	0.1682812946279425	0.185146534331756	0.39311752022744045
41300000	-10639.971499179323	-8369.270170833923	-2257.9888111560604	458.46308467835195	2258.442897310258	111	5.870527773094534E-5	-1.387401795010001	-0.2696002214717828	40.681037133038544	2.5606292854429743E-4	0.12208026259706993	0.38217719373225534	0.04218635659944912	0.10140944492288016	0.10833385154905079	0.0712501565857097	0.24180902138763966	0.17602802339731208	0.17321504514596073	0.40894791006908815
41350000	-10321.952651017888	-8375.317814013026	-1935.283438959123	417.96451229312754	2028.9565731119758	88	1.599952956667208E-5	-0.3278100841116659	0.7343856708270399	47.6409174673049	2.1090958731016636E-4	0.12010039209943063	0.37989659000695	0.0432130271996399	0.10142887349492559	0.08244686161403146	0.1410316095505115	0.25531518894659627	0.17098668751463875	0.1886936621950844	0.3850044613436812
41400000	-11225.692532291443	-8376.128804539525	-2837.0011641439964	678.7334872192911	3809.348163955986	140	4.193125798488147E-5	-0.5983629530445891	-0.3094858012337129	59.7702990342956	2.1461388303981773E-4	0.10584872333773528	0.4258833386176451	0.038118239155636655	0.06683296210341998	0.10073793499250346	0.02637437138090998	0.2693264825509869	0.16725315275962993	0.17483400605588073	0.38858635863350305
41450000	-10563.97044842104	-8369.272325783528	-2184.6574985851116	402.9883060547309	2065.07582924471	103	8.685930164396916E-6	1.0994866457997283	1.349905758401262	41.15035356237345	2.176626049197625E-4	0.09081244080928827	0.31416685001851324	0.032893418480092175	0.07215739237301246	0.08249445480283853	0.12022816517560786	0.2602208932920067	0.1694706206279228	0.17828108100633017	0.3920274050737417
41500000	-10211.74075079615	-8386.210893438001	-1814.5310291335334	392.49039301543945	1917.823818204507	80	1.4801119397143039E-5	-0.1781002639704845	0.22261963959019598	44.835683089866166	2.1506064824614678E-4	0.0990017484084046	0.4543305532871432	0.05135629030092393	0.10156737746564015	0.0973121387964987	0.11678133728477257	0.25303639769035735	0.16816152063099152	0.1875719373617342	0.39123014431691744
41550000	-10392.064982292091	-8366.581071428374	-2015.676477845084	269.16095318308794	1683.7233081032962	95	9.384559426647972E-6	0.7205712130173355	1.6473501521885825	46.682955901160526	2.70306156175841E-4	0.1347708926787875	0.38141219826743494	0.03895488351332138	0.08123664608339867	0.09772749105084899	0.20374542890409775	0.26651961034641225	0.16342307449645524	0.17703001140072772	0.39302730375640454
41600000	-10690.47090284385	-8350.0560884507	-2330.7208348289782	416.0947903682161	2143.0716623685335	115	3.0261245270330163E-5	-0.33823467047786165	0.30066730049946855	40.947837388706084	2.4695137234706564E-4	0.06672037718563953	0.3437255092136707	0.03938893532966494	0.07117662904014545	0.09122405525576296	0.06596251535352646	0.25630429268005	0.17464671630454653	0.18931407403069572	0.3797349169847076
41650000	-11102.954911094808	-8357.246783329641	-2735.209922443623	445.76421215254425	2122.348770608962	147	1.4254932711819334E-5	0.761504790584556	1.059194492643764	33.077884485005896	2.4868391914194114E-4	0.11203464522985859	0.4508698117024718	0.04197096613946321	0.15280291021108014	0.09061687925002038	0.13592724410448462	0.26526823810884864	0.16596660886596107	0.17739639013008054	0.39136876289510847
41700000	-10937.437816964004	-8344.492331530873	-2581.502817580407	517.8060888519424	2480.999890662499	134	1.8044427603234514E-5	-0.008786993081142967	1.237869544220323	38.479887457969696	2.598925738305443E-4	0.1578601658838572	0.4673605610205918	0.03632446652689492	0.13783174051254485	0.17278761510190618	0.18631851845553732	0.2525328298583357	0.1743177890546239	0.176479325728406	0.3966700553586332
41750000	-10501.146874674732	-8380.539776930958	-2112.1829498743778	438.24503832577875	2015.4638035583732	103	1.702559417395247E-5	0.5244558014942202	0.5573502616625923	34.385715756628706	2.83403483687096E-4	0.15231925982170386	0.4461223417601182	0.027333822265646623	0.10041843855413163	0.06515038497701169	0.09915031571627624	0.250625425525752	0.16790755522803383	0.17648171252685968	0.4049853067193549
41800000	-11049.792273772084	-8354.227168117759	-2683.4130929008593	552.8583888780687	2834.0717734961877	134	1.411842188266891E-5	-0.024956807825245536	0.8129267889775735	50.830271090107956	2.070385608211125E-4	0.07304029958061777	0.49189622884526296	0.05353155578651864	0.12481327304396445	0.1531850078961685	0.13345822037170238	0.2578152910024927	0.16968454234230762	0.18394992272940805	0.3885502439257929
41850000	-9861.737931192683	-8399.852105764392	-1451.3310025119415	203.24680990285802	1135.8469484241184	62	2.5638416251112013E-5	-0.44748201525816356	0.3018049110935632	34.97239823167402	2.883444854228966E-4	0.10189914213929076	0.45867299563084696	0.06985183526488148	0.11198228570806444	0.19097042625361493	0.11488277246156108	0.26127809373141236	0.17681048169704663	0.17230323941012315	0.3896081851614184
41900000	-10447.267076617067	-8372.048723056045	-2065.48987545265	357.4121709425894	1863.1732001228534	100	2.571957665800105E-5	-0.17218741932554277	0.2419414214101933	37.45700683173666	2.4141167295506903E-4	0.10189914213929076	0.36843900757318054	0.030156242320261793	0.1401031836073594	0.04722329839883474	0.12079368750610428	0.25559008520691007	0.16342351278328357	0.17585669087450162	0.4051297111353053
41950000	-10640.152828755557	-8344.30002905201	-2282.3857211104564	462.8127052030918	2312.2238936856147	111	5.164480747585464E-5	-0.978705130100711	-0.29313698584794246	48.49254554133533	2.1801441601753308E-4	0.09671663057603226	0.3579953832404784	0.041077293057022436	0.15824651255435	0.08087190565314666	0.21517775347903803	0.2504055603822352	0.16771037542418385	0.1825286100664813	0.3993554541270997
42000000	-10394.39405113786	-8383.397432502574	-2000.4954112660746	335.2534879660498	1617.3900119016828	97	8.976190351338662E-6	1.1010943977267598	1.3642462142408918	32.60667440542603	2.4286805006895742E-4	0.09967934065255912	0.45212112353884043	0.05178865297298841	0.133203609024254	0.0912768588111665	0.08324677685750849	0.2577822738327402	0.19229604400529476	0.1794546587805588	0.37046702338140686
42050000	-10830.651799997704	-8336.955199729067	-2483.0539884286004	410.8622435577156	2194.412641548037	126	2.1922311779014116E-5	-0.11139145469221981	0.7385639313509158	47.71866384773934	2.3277944010347324E-4	0.07001821388485342	0.3576157689785351	0.06720442163821984	0.08156597567259495	0.07783408878545696	0.17258741377946335	0.2580677451044206	0.16532398487812575	0.19003719501087296	0.38657107500657956
42100000	-10140.209022407664	-8379.254762281747	-1751.1443020774047	392.76754061140764	1856.7816613826478	78	2.9311190965473948E-5	-0.4519074543242286	-0.2571004810980408	35.080304751775124	2.764284666810311E-4	0.12695433800937064	0.5094549415337138	0.04213933561429238	0.09606464964404589	0.0721659081945027	0.09397299052423404	0.2659390141821775	0.1723337010363815	0.1856225088656452	0.3761047759157965
42150000	-10782.421417637768	-8386.806356839928	-2387.46075519973	364.72935053035116	1903.004749179996	123	1.7835735566940143E-5	0.10213116741535799	0.877217133190589	33.05352587228008	2.964983310102994E-4	0.17490508021904216	0.3757722616086319	0.032941033055692064	0.10300690522923048	0.04712839172634112	0.16384203867113376	0.25455701637425393	0.1577275248521507	0.1873062847899226	0.4004091739836735
42200000	-10805.537641085944	-8348.195756875559	-2445.5289494480044	416.54739916352	2203.285153466046	122	1.7613828448489486E-5	-0.44145611318483274	0.7824446080426856	41.55375048631946	2.0715338601035062E-4	0.09445183090396994	0.5172173081926664	0.042519134805527714	0.12323726407671813	0.09112098570289255	0.022577318526600998	0.2629673604666433	0.17695678321988093	0.1737060667238796	0.38636978958959806
42250000	-11016.069220543506	-8372.661253478944	-2633.0316918454696	644.5706204351791	2697.9193139138806	138	3.9189886612780555E-5	-0.8454250152201784	0.23113660591356805	34.33933744277144	2.8897864137798464E-4	0.08345284699643997	0.43809850618867013	0.0542041243813203	0.14837273931178344	0.07649841029102623	0.09537605230717618	0.25380007573408175	0.16634415231588723	0.18847532087897226	0.39138045107105757
42300000	-10381.532327437044	-8366.689279809176	-2005.0561524778743	403.3265922470944	1930.2312122091207	93	1.3784148382741357E-5	0.38468510407090867	0.9116808762440344	47.291953762917814	2.3779305221339862E-4	0.1086538077105905	0.3429853281223772	0.032422917186349515	0.09483560791954046	0.08644389966014775	0.13551299644443543	0.25205752647097457	0.17787446975458693	0.1886714811411454	0.3813965226332947
42350000	-10145.842961801234	-8386.58872032035	-1746.3409080424733	213.62550801940145	1254.9887905333815	79	4.500882205046682E-5	-0.5640788349319933	-0.3228990115390947	41.49217281597253	2.207658764950775E-4	0.12670883162607857	0.38881811592869103	0.04314161759637212	0.11209075446779337	0.12498715675394419	0.019766330538522895	0.25975812059548886	0.17035328363344035	0.1762661355319635	0.39362246023910885
42400000	-10169.0185549392	-8374.497544510315	-1780.189250780109	353.85696318452295	1872.1310612157558	80	1.0442171208866062E-4	-1.8438703951963824	-1.3881134193064535	43.0340637032562	2.8113230379994366E-4	0.11477736164319008	0.32728154852211067	0.03645734389912073	0.12036563307058858	0.08315538412397647	0.07518100045058602	0.2529410565418895	0.1768907032779972	0.1794790837988474	0.39068915638126467
42450000	-10453.039890742366	-8385.250101238908	-2056.3128041682457	485.34221485650477	2074.6916644730554	98	4.0043311026791496E-5	-0.7981008806571452	-0.29441843093292874	39.004270515807924	2.240785842656625E-4	0.09772923671900173	0.2697096009048872	0.037942201308317276	0.1333134455022496	0.05936379631392012	0.10625814543221415	0.26961822701241167	0.15882814749040827	0.17792394535510572	0.39362968014207594
42500000	-10129.590504244123	-8365.35270023957	-1754.451942054927	344.39006271128846	1791.0569370117714	78	2.00844530590554E-5	0.010986726022075219	0.13107184675831046	45.71564755552788	2.5440141776548694E-4	0.10238365593527707	0.41588391072006436	0.04987479022546495	0.11157609838713801	0.06309736668546853	0.14960076798661628	0.250210504779342	0.16331248964748268	0.17838086217668833	0.40809614339648576
42550000	-10718.097713772839	-8380.712947189992	-2328.46343124574	535.612776717149	2283.446908446745	118	3.071025327629299E-5	-0.38989461198193187	-0.12242920257913784	35.414417191546285	2.837699933788864E-4	0.15142701616658366	0.3674271132450577	0.03375048745009933	0.07487664328828707	0.06460351661095935	0.06788771667481582	0.25244564262648256	0.17872564044562353	0.1816402491951445	0.38718846773274984
42600000	-10944.559255713095	-8382.200306803781	-2551.8531658730276	439.5542573450538	2153.0607491747633	132	2.9996210067355396E-5	-0.13085100654449916	0.2779332323279828	38.04754155190712	2.657005480588553E-4	0.160770772931979	0.3608417616673992	0.03375048745009933	0.12869302262272037	0.10532410707142886	0.13687521146392848	0.2557522393005404	0.1662823231211719	0.18100495115968523	0.39696048641860276
42650000	-10475.549379996484	-8362.852927033717	-2102.545953256469	463.060731869939	2024.8637474131563	101	2.2298858144690947E-5	-0.5186207059827913	0.45275508971656014	37.449268487385126	2.57705730338136E-4	0.08989576481841405	0.3855118382020409	0.061962262013856816	0.09256227101280613	0.10287965210074473	0.13820021426346005	0.2621538241968364	0.17001148877519487	0.17881604307995974	0.3890186439480108
42700000	-10376.422624037112	-8366.011786190698	-1999.4707421356927	312.16692646200454	1712.0360935430404	97	3.253593267517162E-5	-0.3907653073546977	0.3551128485709906	40.6766732376697	2.6768533656074844E-4	0.12292971444127045	0.45946318287808247	0.04916238855905757	0.10747400889596222	0.1103267389247068	0.108252820188933	0.23849707809351564	0.18029273673042914	0.18318984915277692	0.39802033602327846
42750000	-10464.175373456617	-8366.096267121291	-2089.3246635433293	316.7655576518952	1572.061924900298	104	2.5478381638753788E-5	-0.34381339195055743	0.40799536205296244	31.697353423361804	2.682325308886205E-4	0.0798871340347144	0.292180879013564	0.043430779090184564	0.09991771550071399	0.06949849588291017	0.12706861392081187	0.2577123883005928	0.17169573972745913	0.17201402106315586	0.39857785090879105
42800000	-10830.813235901494	-8375.013940779912	-2444.8371305753553	297.809812789979	1835.048110876229	126	1.5005342994680885E-5	0.3253433627381784	1.3070879020732369	41.856994820275936	2.1809251713621487E-4	0.0746341377452703	0.3919327200171341	0.033241538943796584	0.1119872675644725	0.10800803586589319	0.023787044902125187	0.2612785042295686	0.17683283348539708	0.17010927712126975	0.39177938516376515
42850000	-10581.089069381727	-8340.536821014442	-2229.7169690534306	369.2855579583225	1882.7205442849142	111	2.6420175099834474E-5	0.025434621831965834	0.3648170348083767	36.874088415629494	2.561646057680217E-4	0.1351085512334417	0.39031662977586373	0.04321136547269282	0.16226927189597398	0.09612405875021135	0.14221610375756122	0.25896306168612443	0.17727359115419544	0.16385995563743103	0.39990339152225096
42900000	-10400.898755718394	-8394.020152268986	-1997.8855188715827	385.5735536717098	1845.4896468555828	97	2.3431351262786364E-5	-0.3605059449109555	0.62213045239278	35.51629667008959	2.8926530689050127E-4	0.15849301249869416	0.3438753987191103	0.04367067724598271	0.06849049743841726	0.08590619144577434	0.14813818789057462	0.2533366905214328	0.1721332680429905	0.18392719203604987	0.39060284939952683
42950000	-10745.893208423973	-8367.765012771726	-2366.809508532014	363.946471542457	1721.085607644909	124	3.7877813122359636E-5	-0.4833042698003241	0.4433253996249318	28.69557636234389	2.654426297814319E-4	0.13332704694457762	0.4667344267002431	0.060172569098313713	0.13892580670735913	0.0907696758748471	0.13360015441791148	0.24590469319902827	0.16933431771490012	0.18149292937051437	0.40326805971555796
43000000	-10690.675504771465	-8467.329895149438	-2210.0643388439366	300.4719199686839	1619.0181412916024	113	6.701534140976895E-5	-0.6529263929437846	-0.48661188618697704	36.441174435525824	2.6932797331624426E-4	0.1385581320238904	0.5554135054965078	0.053900675118970724	0.15163706399452834	0.16634410260442709	0.05005552603992834	0.2642191500191035	0.16544507870440847	0.17433514898380467	0.39600062229268407
43050000	-10418.163242529896	-8364.885397014912	-2043.2072732753984	395.61504541707876	2018.9516414880338	97	6.309456651753242E-6	0.814903949811388	1.6902986424538216	39.09824458562974	2.2845832030704224E-4	0.08289603561064253	0.46667491498905433	0.05067884449278092	0.0644525746235773	0.09757107975307829	0.10914344805419701	0.2595621044849727	0.16793398555554784	0.16978800503584152	0.40271590492363984
43100000	-11058.161972237529	-8405.252790871984	-2641.8665047997806	317.9141166016769	2139.768364023291	138	1.8196001456403313E-5	0.5167362800985669	1.1607376674568597	43.25865818377105	2.490203596728331E-4	0.09822110678254786	0.40138260174873364	0.04236734017105909	0.12012536085743422	0.13962199418986954	0.07074527402733254	0.25802222571683014	0.1694717782584653	0.18315885357299647	0.38934714245170804
43150000	-10525.14534233911	-8396.613907620294	-2118.22936574463	284.1455540936543	1594.0239752885664	106	4.1019223682624645E-6	1.7558746353968866	2.5329065623349916	34.53587082956536	2.3879337221278195E-4	0.05187427495455528	0.3029928868471399	0.03446788581566907	0.057952094490427264	0.08418942456372197	0.021301799512963224	0.26292659369398874	0.1667665857599469	0.18302478670731154	0.3872820338387527
43200000	-10231.896316814971	-8376.511590570895	-1845.750620079554	595.5906213712042	2239.8627361627628	85	3.7138481995140448E-6	0.7870501996308964	2.062180350856343	34.48923054764686	2.664094534731686E-4	0.11699264735249297	0.3854413167628306	0.04569284981343224	0.16341014576268514	0.10577972167977072	0.16627601803151992	0.2608587227517186	0.17253969590608997	0.17042745949346555	0.3961741218487278
43250000	-11212.797308694455	-8362.548232210864	-2838.5483326719927	434.8825306126309	2657.4172869202534	149	3.310043793357324E-5	-0.7565876380396117	0.4625851337218655	46.468279752984	2.3206727092878757E-4	0.10792518703903967	0.4691917793132283	0.037737723516609825	0.13581293171036674	0.05500198103081532	0.12907616627820212	0.24758844611778352	0.171409383622805	0.17279278955857227	0.40820938070083923
43300000	-10247.937335548726	-8380.85211700434	-1855.973656038172	205.50324393941196	1335.2956983451759	87	4.5003523312705394E-5	-0.8145458891085922	-0.4356489427422603	37.70457502647202	2.6993810107611287E-4	0.09477295672081608	0.4698615626382215	0.05988655759451465	0.09976320602020389	0.0717385415343235	0.10377081161956381	0.254251481346565	0.1728207343544878	0.1745380964863074	0.39838968781263967
43350000	-10381.540584052462	-8372.52712762451	-1999.4249636304894	408.84350759006736	1758.6450608398727	99	3.8226551784761955E-5	-0.5531625098552038	0.05295560492109794	28.99461838577724	3.1407073887729757E-4	0.14591541929015	0.34921174714420206	0.04304295618006084	0.15913272370633477	0.08118289392235961	0.13304289688537158	0.2551907601007975	0.17321241514338667	0.17886379026241525	0.3927330344933996
43400000	-11277.259984503606	-8359.665563182285	-2908.8615176453027	277.54246799433434	1691.285678643051	164	1.6242923745015963E-5	0.5574974643480121	1.7172998316908679	27.446718313049956	2.9661449622713664E-4	0.12914605411658328	0.30033358771028706	0.02623736382631364	0.0842854834781462	0.09360936301806792	0.13609713502853607	0.25548546696072694	0.1721622719148294	0.1817098158136663	0.390642445310778
43450000	-10950.905443438573	-8356.229241586756	-2584.9852898503973	597.1775721026564	2675.077786493053	131	6.502946721019935E-6	1.2401041235650743	1.6461027087459974	37.46127551566891	2.4281597645968715E-4	0.07345225311292305	0.370540643585949	0.04777820008057809	0.10694941874515361	0.0692937578411528	0.09398955065035385	0.25323128229871905	0.176093420342659	0.18286548740073855	0.3878098099578823
43500000	-10854.492658169052	-8367.08299587527	-2477.4704470040883	374.32594099178914	1854.9171865545418	131	4.6461256250521644E-5	-0.24129500431157375	0.1433103230212423	30.269653393915803	2.8433678785703867E-4	0.09472304739170871	0.37835044579540056	0.04958881698626625	0.08816060593715336	0.10710508209913597	0.02021126223708071	0.26034040840569433	0.1674874283705578	0.18089851843887156	0.39127364478487703
43550000	-10426.605042581856	-8350.478581097825	-2063.709092983322	349.96885321161176	2110.6539539281694	97	4.9707633398164305E-5	-1.183224212750409	-0.3756925123540013	46.58451233126118	2.56071538238079E-4	0.11221503571534465	0.3670907376736093	0.04272581164058358	0.13026660981324012	0.09096887209034633	0.17630537539946955	0.2643179761853562	0.1687293987729851	0.179579795321876	0.3873728297197824
43600000	-10400.015570017991	-8366.107137305502	-2021.401284439688	398.5558230009383	1898.8917327742386	97	5.184239615264419E-5	-0.7010564626869535	-0.479258214057715	38.51526741900862	2.6507343389129757E-4	0.12050033067256799	0.5625469587575157	0.047313651566422116	0.15564958056647613	0.11803527670977451	0.06773799389138094	0.26395620152769594	0.17799876318880176	0.17460232048702343	0.3834427147964784
43650000	-10988.021541009553	-8372.30554932642	-2604.9273558640743	360.7527380009624	2300.2687100316625	134	2.2679307563208386E-5	0.17304887899147983	0.7740256374574352	42.29249703160159	2.670470420888218E-4	0.1635054981387069	0.5745017582374188	0.0417821257408752	0.09558607941482981	0.11624494767928441	0.05407922485507724	0.2559128701216787	0.17431791696499102	0.18115382632595167	0.3886153865873812
43700000	-10263.164744359487	-8394.64753120427	-1857.209251804712	355.0685377676291	1643.921194209156	87	2.2204493882721252E-5	-0.14232036975730417	0.45546633675318393	38.448127597333404	2.5477439889766174E-4	0.18383754661788596	0.38220185608703544	0.04734032991806292	0.14375601435375707	0.1404701180082266	0.16272931406368868	0.25171628660238415	0.18079487354264603	0.17018813393268306	0.39730070592228733
43750000	-10475.761538927272	-8377.510689085439	-2088.232591286483	298.3490847137402	1671.3863741942434	101	2.6365390662469434E-5	-0.006970660350529678	0.405588537809903	41.49859561073326	2.4757567223525443E-4	0.0644229058841878	0.3654686210695825	0.03401131160885637	0.15912586263266593	0.07698941590366457	0.152776943263247	0.24406976247185855	0.18081122628070817	0.1937832542232664	0.3813357570241675
43800000	-11069.857568763733	-8382.173862012476	-2675.9597810881273	598.9089692272634	2766.108252538974	137	6.346565029906327E-5	-0.8072162243221201	-0.8602187776766881	37.214866369109615	2.634513601444394E-4	0.06579720072962873	0.38699766146675557	0.04157423904780879	0.12898997410588114	0.09059751903648013	0.09952001967977388	0.26720357533897693	0.1744148594162361	0.17647639516710323	0.38190517007768326
43850000	-10774.803670607545	-8370.453794479905	-2395.38462479271	332.91576634425894	1831.506394855151	124	3.5831669468248724E-5	0.04492801110655661	0.006275096577440603	33.44589853740873	2.6909263511947434E-4	0.08833685702019227	0.27477910588571935	0.02913367012330565	0.09916677005072604	0.08576359330138253	0.008692397253926074	0.26779517171469014	0.16020291107481288	0.18199031006273278	0.3900116071477637
43900000	-10511.269449746698	-8334.669167491236	-2166.1474479503545	284.16531717701	1674.4718196300114	106	2.4010782460218426E-5	-0.12490063238093296	0.6354135728474962	45.26829401784235	2.583698700927065E-4	0.08256162469688853	0.434059874872112	0.05099012311165004	0.1324179003518975	0.08116214193399503	0.17935266066610142	0.25945392851722165	0.16767616304889937	0.18383840687084413	0.3890315015630344
43950000	-10624.416815715587	-8369.429309253806	-2244.8500379043608	472.2758739909436	2347.6982235658434	110	7.485408825280088E-6	0.7094874199520861	1.5895703244677126	41.66845733127391	2.2736452177546626E-4	0.08391363161739918	0.46955114886151933	0.0377359037597367	0.08531103492029857	0.09396159170027535	0.0647326297423314	0.2538879498045626	0.17486260606275195	0.1776659494334657	0.39358349469922216
44000000	-11347.532187867342	-8372.755244576207	-2965.2283233120215	936.7995032366568	3922.2103915632565	153	3.585590690328718E-5	-1.0549827225577726	0.004697194777347369	42.06886931303571	2.709233889810614E-4	0.07507263178696909	0.29597440183792434	0.034766566815183614	0.08257893359654328	0.06748565833050046	0.14532215376188293	0.25687270398170675	0.16936460204555626	0.1713614269723586	0.40240126700038065
44050000	-10746.34998764302	-8407.103840715392	-2328.8751456618247	375.38902700451837	2070.7430933899545	116	1.781933323372175E-5	0.27355582070321	1.0251259059546285	43.25477299956825	2.712405568386038E-4	0.13485740131650076	0.3878189933552203	0.050655643521720604	0.15958632840773088	0.08646096875467046	0.06981012990141784	0.25007243259277817	0.1679879089135169	0.17280271842841138	0.4091369400652921
44100000	-10423.237171371255	-8390.693004024191	-2023.0426500173758	268.2864590394052	1484.6493285506383	99	1.2666257638529689E-5	0.48384839326927936	0.9410048918490143	33.61715851043208	2.4151861807062333E-4	0.1356063372432546	0.33841923788738415	0.049824023959553224	0.07149628301327295	0.0813035202032759	0.15072671398886597	0.24660777086466476	0.17488696961683636	0.18430206839487095	0.3942031911236264
44150000	-11050.444587029346	-8375.349889922394	-2666.03609463797	437.1257618539992	2504.51530751032	137	1.986694663130948E-5	0.09478629902184477	0.5221895206904463	40.292927385125054	2.3950526066239994E-4	0.11902524442100305	0.3439909039380218	0.046490464223258636	0.034059799159871916	0.07505419044263432	0.06326186727439724	0.2455498767089397	0.17088084917840926	0.17952552810643257	0.4040437460062168
44200000	-10458.81393898169	-8385.177804941148	-2064.3039912919094	531.8576884801257	2082.5451252021744	99	1.9368546757856036E-5	-0.11097179787699715	0.4133320902082485	35.92667294243194	2.540478587164834E-4	0.08329356412309544	0.36033780473484633	0.050494740252437054	0.09715058231935328	0.09149870524792633	0.04284902098228276	0.2554579687422473	0.17088887839316727	0.18482922683255848	0.38882392603202526
44250000	-10436.935742325062	-8368.911025457588	-2058.790243871154	416.07597532839196	1913.0731745540031	99	1.4903243109809925E-5	0.3165825806609477	0.47402589406640566	34.34883026549065	2.477156587837607E-4	0.13574793824072542	0.3155509800597939	0.0583337903521193	0.06333536757764195	0.09200921143433914	0.09817216084765418	0.2610059814095035	0.16797745215194368	0.18032509502198224	0.3906914714165707
44300000	-10130.445530617179	-8381.534106249013	-1740.761174403849	239.70938309991465	1407.273946574401	79	8.484863697558877E-6	0.8831870061514079	1.265192106728861	37.96311971272981	2.6507354315957656E-4	0.09043544459920153	0.4038906860348893	0.018114363553503154	0.09222038706875907	0.10189252347638665	0.12282365824745657	0.25487263957572864	0.17646701411552163	0.18562398162595148	0.38303636468279656
44350000	-10181.737242692263	-8393.334436333796	-1776.7036792681677	297.36520510895826	1441.83613451222	84	6.41159205238895E-5	-1.3369034047544397	-0.5198132567120584	30.97175965790444	2.7154527750188463E-4	0.11455644473051335	0.39274928593806113	0.044080122967386816	0.08783399281569797	0.08061082376526771	0.035055792742439286	0.26811728599368795	0.16583824617466056	0.17792739288198917	0.38811707494966063
44400000	-10882.57332318979	-8399.366289195319	-2474.3122801707204	367.0851783161315	1918.0206549813029	131	1.333146559784348E-5	0.3245363795557167	1.5218399196963792	31.622721844640758	3.0868503685546665E-4	0.13302057244873933	0.40667428936091404	0.03883140969135967	0.10641934639223209	0.10891393470990914	0.09550082182128862	0.24570234892952733	0.16923585304088862	0.17953759096778124	0.4055242070618023
44450000	-10126.977254696758	-8367.657617894796	-1750.9453804477264	317.6748790703796	1518.1749378421491	81	3.3739183636812337E-6	1.8162079541498848	1.5205881390323714	29.01275780909751	2.652266709943892E-4	0.07640144599028992	0.4319974775305955	0.041464034890153594	0.10257263415472996	0.07546993434155913	0.010428711633743867	0.2487362018186958	0.1754048931038794	0.1811749316242192	0.39468397345320383
44500000	-10960.19998465401	-8362.013023553416	-2588.015776712698	313.92534075043136	1705.8410924469626	138	8.162033064438568E-6	1.0152599412337477	1.6544930744586792	28.474982782377953	2.4296525192321974E-4	0.09295866715388258	0.35936020007358377	0.044706174501916815	0.11729724336895349	0.10570954464812225	0.13264893209102901	0.261311760848636	0.16443418026967196	0.17553074571411037	0.3987233131675799
44550000	-10604.78692114612	-8368.985289424802	-2225.5261890919533	473.0179115769622	2421.0979003090215	107	8.488778888240352E-6	0.3617327990993621	1.2229599539712601	42.55296904814255	2.4307120489700198E-4	0.10791692404515021	0.5282301557681534	0.04879485561039409	0.1506834398758953	0.0969871549832895	0.025243110842455938	0.2635671422342581	0.16246816756926397	0.17912732927087333	0.3948373609256049
44600000	-11121.497188889232	-8356.658587116357	-2753.95168691899	633.2269256915837	2911.698218732095	142	6.218964931420936E-6	1.3971804347027816	1.8450122587043987	42.05457394145252	2.4021843392084668E-4	0.1083966797965884	0.5097488197681642	0.05325208199427465	0.063469312103852	0.09267420132875469	0.019650075017628797	0.25911968099665966	0.16683577548809952	0.18686753524330602	0.387177008271937
44650000	-10740.230900512062	-8398.804854658078	-2331.3239069892	389.475635140045	1816.0568621246362	121	4.601482595014015E-6	1.6237002919729977	2.329213051837982	26.165100739593097	2.7925469546119833E-4	0.1942107925514712	0.39508159114733193	0.03593661622426001	0.0683382596996108	0.08528497039932852	0.1148904283656745	0.259329245463004	0.15880011410636688	0.18495696901454733	0.3969136714160801
44700000	-10366.211883553757	-8391.997462817384	-1965.205989940327	294.650842443096	1515.2595713601122	97	7.739603039278588E-6	1.0983625444884682	1.7283245468137642	30.12613537233239	3.076348994050303E-4	0.15096778057903257	0.4605490282222856	0.03998075334530576	0.08032722819346583	0.12359654922539144	0.12327756255989966	0.24917824918878076	0.16555279723193495	0.1866665530776625	0.39860240050162143
44750000	-10609.987807037092	-8392.223682350736	-2206.939119485296	600.4644759313069	2750.799588041304	105	3.681153052868409E-6	1.3559069586655716	1.9935718162640792	45.75322961698305	2.3886666889969818E-4	0.11884608721826925	0.41037298963537	0.042897223769764334	0.10398493298505887	0.1096827289067313	0.125519097341434	0.26765629553603615	0.16960743921957633	0.17958859038140398	0.3831476748629833
44800000	-10539.393155494176	-8377.0317248111	-2152.752335592441	425.4399307371033	1986.2028385666401	107	6.909785901957514E-6	1.0189421732967063	1.6901866749335834	33.80778935442422	2.9913829425739163E-4	0.1365274243445376	0.379419606619342	0.06452463997319857	0.16717013287977092	0.08705732898392896	0.19723134139159587	0.25003698588310536	0.1737659886516511	0.1980676138426336	0.37812941162261215
44850000	-10158.06089312742	-8389.594630712489	-1757.4095913926037	218.73017374253553	1353.222146162436	79	6.704802284707502E-6	1.3526546121718708	1.679227045351492	46.189972190944374	2.509302661764141E-4	0.10943778576782265	0.4641638686241793	0.043580176456001214	0.14288808739095052	0.10343755318276711	0.044817666466519614	0.248466562776692	0.16828898676523613	0.18007632784425864	0.40316812261381296
44900000	-10161.082781233485	-8393.377344157587	-1760.309562183412	227.83882875644431	1206.4295607521046	83	1.2392558715286763E-5	0.26382652545720714	1.1290352266490824	29.839672577992886	3.3023428339873606E-4	0.08356439078480582	0.3917567911325443	0.050577047300827335	0.11863127473715991	0.08882316689883657	0.09831941977055715	0.24770712918104518	0.1758364789737209	0.19505566886769293	0.3814007229775433
44950000	-10485.096787594523	-8366.002951723764	-2108.4350728744594	345.31503079180845	1745.535047055002	104	7.02140876846834E-6	0.991058172588315	1.7682226439746034	33.44678823717395	2.3851665725021444E-4	0.09420074640799671	0.48270327914569017	0.040861431284380884	0.12950715051229145	0.09784044330214106	0.128350264529481	0.252834432753665	0.17418660460859917	0.18002758566133484	0.3929513769764006
45000000	-10041.250314778174	-8381.07620162504	-1652.746206219677	253.05568695155952	1304.7554486544066	75	1.4049505287284089E-5	0.49230406723479875	0.7729952090681886	34.68122884402593	2.8897662880591514E-4	0.05109246668203638	0.36990215880086147	0.03272828548712866	0.09067368346635052	0.1103104215923137	0.08183081302213031	0.25840546630629596	0.1669404294611805	0.17704634078821838	0.3976077634443074
45050000	-10268.070144197729	-8385.501088560914	-1871.6729665291825	339.4940419860207	1537.1637737634655	89	2.5781194671351805E-6	1.4650020148791638	2.803127958487062	32.86359434087837	2.544393781194706E-4	0.11942397801222752	0.422208584628873	0.02948902693431209	0.0978700760990194	0.0898696220865436	0.10072268829078034	0.2530424833932863	0.17346221502985643	0.17515506470997527	0.3983402368668817
45100000	-10913.956012099896	-8382.111679612268	-2523.909280859394	490.94661283612646	2159.1495670216673	132	2.4836285309249554E-5	-0.034189914795575795	0.6237115647467474	29.426889826273236	2.882209533723737E-4	0.09336863128031476	0.30972924798271806	0.04059027619961476	0.08894405854959125	0.06010296621625365	0.013678197381166846	0.25791160711209926	0.1749623955758427	0.17898842741657248	0.38813756989548515
45150000	-10520.854007953949	-8378.974918663384	-2132.349650330009	381.02692335902725	1927.371120182206	104	3.5810131343786675E-5	-0.45932177973877286	0.04236812813822874	36.0522601863966	2.73126333578186E-4	0.09409827896648121	0.3740071310149144	0.04967935044628918	0.07025349612666575	0.06614746292901424	0.20029396949298509	0.24862220434021823	0.16777990468771112	0.17615013861769763	0.4074477523543728
45200000	-10293.659284008403	-8358.730996406093	-1924.955026211139	174.28566689328866	1128.5971742369852	94	1.4749744921502633E-5	0.3669365274292435	1.384405470043801	32.65739383735379	2.709724291425582E-4	0.10751908106884006	0.49282520008041275	0.03477072885583747	0.1277105440665701	0.11852921564483584	0.08801568456820297	0.25355687893576206	0.16785576569917993	0.18890108683289397	0.38968626853216626
45250000	-10163.978403786714	-8394.417179430264	-1758.261538588671	183.6387666172264	1108.3742912804128	84	5.596767339804792E-5	-0.7300758703261214	-0.19030571325105955	32.7916825816576	2.6098082810235607E-4	0.06698811843117394	0.3705025149919319	0.0536877851387319	0.16729144134143184	0.07756419599180935	0.058974378337249604	0.26181529328623815	0.1665411096199922	0.18870061516511982	0.3829429819286495
45300000	-11558.04861464904	-8365.209689886758	-3183.0965542035797	601.8361896646278	3123.249589317982	171	2.584447547808204E-5	0.09027173731445803	0.635304433501443	37.908861770136284	2.7730518565882343E-4	0.10084001992004524	0.35369765955231525	0.04585130795576598	0.13152735824913692	0.08825235768795163	0.1141316613677423	0.26088325830465936	0.17276438316225992	0.18002707373044138	0.3863252848026415
45350000	-9984.545148214043	-8346.933567815595	-1627.5509281042341	336.7655996347251	1594.4503867137832	72	2.300455546188437E-5	-0.011462092238717525	0.19973369968447635	33.63966418893496	2.4132218705510343E-4	0.11585602084656216	0.40862251084367607	0.0425454537580955	0.12489984633325929	0.06357450649900845	0.057862736584457654	0.2648394575034513	0.17142473305846123	0.17707354932418226	0.3866622601139046
45400000	-10978.04994784694	-8341.993106498772	-2625.9767938488512	706.1553190716509	2978.5109267115226	134	1.35229738610113E-5	0.43554078509433497	0.943703852375687	38.179944188472646	2.518778355996822E-4	0.09006484223885836	0.41777121558255553	0.053599020275278124	0.08468532949578779	0.158990862100484	0.13084001630901748	0.25569005029792374	0.17491596627793424	0.17696656111717077	0.39242742230697325
45450000	-10887.872922048246	-8376.186298534332	-2502.862839663634	494.1549848510208	2437.5457762671335	128	2.979795850394031E-5	-0.08958027386296141	0.3634807917946743	41.59948453195836	2.839032886501077E-4	0.06745293157618397	0.33911493630937434	0.030936279074162937	0.14109081235266055	0.0684308464757258	0.13115381680369487	0.2534952355692537	0.15669588468690449	0.18469970020157878	0.40510917954226505
45500000	-11159.811867221459	-8345.832473124345	-2801.9955187664227	639.5990220614874	3143.581410463791	144	3.511988712918548E-6	1.6230085639876053	2.5104300255956042	43.776594595609424	2.180936224275097E-4	0.07192111448369604	0.35996592041057	0.03181300903492585	0.1640826035369791	0.059790648862756764	0.15140188097829752	0.2532736404048088	0.16804234490058173	0.18599862098776815	0.3926853937068395
45550000	-10468.171045551597	-8341.56476340533	-2114.247660509841	363.44843323269095	1652.1261097436786	105	5.3001583898016366E-5	-0.8087314425081069	-0.3265016633844281	32.80297638938638	2.52174945713104E-4	0.07644497405110484	0.5081002772896654	0.060766725399595614	0.14688519841103384	0.11317211349800886	0.060586265497866415	0.25611970441528586	0.1737413064361835	0.18563738201431843	0.3845016071342142
45600000	-10424.345427732067	-8345.335879708337	-2070.1367267714763	236.76942303066699	1482.3280191041677	101	7.918525184787182E-6	1.1273838884423772	1.4698239923614935	35.48160768622775	2.831256295558664E-4	0.09371385422183999	0.4095862171084836	0.02967328098669653	0.15670464054740774	0.08463240083810955	0.1430638988189205	0.2709218958212894	0.1689681807950822	0.17644220106859496	0.38366772231503554
45650000	-10132.917333168218	-8339.675533562231	-1782.764671579597	457.1454824489884	2064.2172659540934	79	1.2648871426203373E-5	0.23321041842483353	0.3701434254439293	44.50285342600362	2.1942496507531314E-4	0.11265171949594442	0.3707336732935321	0.046554768562598804	0.0846114857715701	0.11344399112939668	0.1752181164215595	0.2584638224926897	0.15999478497904895	0.18175680764770744	0.3997845848805521
45700000	-11341.997576216383	-8328.480651015103	-3004.0586450142628	632.6251225996058	2949.6157166082153	158	9.507327362838494E-6	0.7683578066610789	1.190269456336082	40.52924266974431	2.542339831071007E-4	0.16959470283329867	0.31017953207151433	0.03714352259250692	0.09180911311255986	0.09205938278327495	0.11392538860534908	0.2571718872655518	0.1662583267472623	0.18190075477093315	0.39466903121625085
45750000	-10150.82369731136	-8357.536096296268	-1782.5154851116943	281.1726289487051	1552.0506257550044	81	1.9528063770245452E-5	-0.37073218346789427	0.7484903353132751	41.117542986181434	2.4989256492518203E-4	0.09264269111330711	0.4288669063690767	0.04863144455236688	0.098386017986702	0.1564717469383747	0.165196033102969	0.25837698635851386	0.17397580134900706	0.1705649148738522	0.397082297418625
45800000	-10914.808695731304	-8356.809495101827	-2547.80423451679	386.93373416375135	2244.4474210755066	131	1.0505961760766633E-5	0.9788700452693195	1.5952625709132728	44.12362920689563	2.630726839413666E-4	0.15979796054131903	0.40517744799572053	0.0409131656267634	0.09393204150879306	0.06594959377784125	0.0998783566730726	0.2518557255690681	0.16694339334111158	0.18858766139125424	0.3926132196985641
45850000	-11192.662113708735	-8390.95710545379	-2793.1492518515743	348.47050937549193	1967.812523246651	152	2.204670726801579E-5	0.2599971673840268	1.0545775077800956	28.723431035396903	2.8212264393133246E-4	0.10902881234017739	0.3357962922735404	0.019885564301210717	0.09799778364698318	0.10838296257216251	0.10894588396859048	0.26340451581481167	0.17017498834173667	0.17587447423317853	0.3905460216102732
45900000	-11128.729410802473	-8377.698412638232	-2742.0635437389456	435.05582358397345	2271.699913320956	146	1.8323483367826715E-5	0.3894064324037469	1.0591268839917163	33.61368620865882	2.8408140354903506E-4	0.10796994194536845	0.43060514891337887	0.036912255466764694	0.09063283082628436	0.09236200133878515	0.06231974042386125	0.2543631486610767	0.17102813844665668	0.17411041577396283	0.40049829711830587
45950000	-10995.20490608138	-8377.605522695027	-2608.093946713686	225.98999085843755	1569.2568866041888	142	2.0266309410507976E-5	0.35133290826467206	1.3195226969654643	31.279487499837906	2.854463279463894E-4	0.09787428345381446	0.37815332425120207	0.04818335014310127	0.11053468477762261	0.0828286620234618	0.1328210642938258	0.24953251264110582	0.1706281176867972	0.1886647542542818	0.39117461541781473
46000000	-10545.311379324423	-8353.366814881461	-2182.0411337029277	283.2854884771404	1603.448530393442	110	3.390352742084067E-5	-0.3270511239287859	0.009880829009219647	30.69531864777316	2.971799045924361E-4	0.12031398980028932	0.34783909215061704	0.058142653343817935	0.11225855530184382	0.10959694636031968	0.26082207493388226	0.259124197148232	0.17482724171079556	0.17650015049540885	0.3895484106455611
46050000	-10476.009600394482	-8416.563485461793	-2049.007932154306	353.0968445736787	1664.907663542311	100	1.322122115651624E-5	0.2574542385811442	0.8837253268309517	36.00459991679959	2.392282451131956E-4	0.1806735447218685	0.5232886000986762	0.05979441236441051	0.1293479039771099	0.04256986421627975	0.1655850528773971	0.2595000748674593	0.16927431678527546	0.17806153513871412	0.3931640732085512
46100000	-10736.68472022484	-8392.513064895273	-2334.374324271759	346.0051712943613	1938.0919227146612	118	2.4963740060866526E-5	0.04872228005685858	0.3342624749790109	36.63384115926662	2.5580078451665795E-4	0.1043475855672967	0.28842387704869193	0.05661804980588719	0.09567711085202836	0.09039143964993748	0.06277955701714402	0.2582093260629942	0.1751564605505068	0.1806031204530082	0.38603109293349086
46150000	-10177.842365069135	-8381.172109684645	-1787.1300080577357	253.41500061024973	1591.4432580544697	81	5.2173786747141705E-6	1.1090420734179394	2.016553181831287	47.76882221092011	2.5724340468687894E-4	0.12394463873337665	0.3440718095565347	0.02853430573800241	0.06685284242359395	0.09798782050488787	0.12211085569503424	0.2641134347898682	0.15612604358357138	0.18113382775901202	0.3986266938675484
46200000	-10363.96721825286	-8380.556708733484	-1973.8757629173888	329.0337300692743	1827.4656657293224	93	1.3626635674797862E-5	0.7146253300098168	0.7938689980993963	39.51091043261169	2.651854027890176E-4	0.09456871943878772	0.4342242728336477	0.04796964659354951	0.12717532209208796	0.0856617604243587	0.11884763320729923	0.2573294941535553	0.17536885794834717	0.18236489140047912	0.3849367564976183
46250000	-10102.58479450002	-8365.31533394409	-1729.161131518261	377.4465381003418	1589.9157272338325	80	2.0655271923319946E-5	-0.3661863522026061	0.339009683057654	34.79067467889938	2.8834227869538103E-4	0.08541014629400592	0.3485924806202588	0.044194692030052364	0.10930117836862573	0.06058202139089715	0.06746638203932022	0.24714261957229958	0.16735671151941606	0.18429058084573552	0.4012100880625487
46300000	-11047.194298616458	-8403.12286702923	-2632.3988229676224	424.72298365369153	2083.172374373091	140	4.112449601112421E-6	1.581966911290545	2.5579652542705618	33.27852845936468	2.720047008925583E-4	0.10735138189947481	0.38514986384947036	0.054821164934652215	0.096042529041228	0.15959824373667028	0.1756691400823248	0.27816268666227223	0.16379272773704853	0.17073383818682852	0.3873107474138529
46350000	-10696.140191990018	-8371.38910176853	-2315.75897586685	503.45198998474916	2164.3174202395835	118	1.548273572660394E-5	0.9310995334799933	0.8374145964424361	33.43357473867913	2.685448581972398E-4	0.08437764911799378	0.4167841697322985	0.02916552055391706	0.17937745945392783	0.06336003125588029	0.013853792435342538	0.25280652891797745	0.1638415816140772	0.18498579380236388	0.39836609566558157
46400000	-10067.23223150064	-8374.785167902215	-1683.1772415335902	284.19270911712164	1432.0310119161104	76	2.6354022616296025E-5	-0.2985331348570561	-0.22719279634986983	33.302988291249626	2.756023603103533E-4	0.10142308795411478	0.47791162297013345	0.06751634848034238	0.11418463991878096	0.04193687938044296	0.01909268451862306	0.24794668356635594	0.16567402726683397	0.18251958631691104	0.403859702849897
46450000	-10459.443271825694	-8377.191243434532	-2071.987585141329	435.2211358357731	2197.4652106529584	98	1.4507469267826229E-5	0.06183413865345205	0.6504473698994394	37.495749857765134	2.2872580443913265E-4	0.06720262357672993	0.3940748210657988	0.05365075982106413	0.13096111165722055	0.10938194496623561	0.06515871056033139	0.26399867000270044	0.16966287475112604	0.17530252754230372	0.3910359277038678
46500000	-10413.612716936046	-8367.231908190723	-2033.7301226119919	486.8412016614014	2055.2984752510306	100	8.843509119334162E-5	-1.7336644560210195	-0.7067705885263647	31.937698789599995	3.206566387952909E-4	0.1432492480879224	0.3444683534496841	0.05178545189180672	0.11279641784684749	0.10099204020382013	0.13473764936747518	0.2520899932724218	0.16351526729202395	0.1833686443385281	0.4010260950970258
46550000	-10282.665318172687	-8374.79155147803	-1897.8081056911708	195.4468764658273	1201.6242985155225	92	4.746825274455588E-5	-0.3356707320984773	-0.5104474340887339	35.93265450963582	2.7715897130769167E-4	0.1200446175466938	0.35082744312768205	0.038954151496022535	0.09637361862474175	0.06447345738571675	0.06204322621632404	0.2601412299986039	0.16520261511510673	0.1751896328764586	0.39946652200983057
46600000	-10396.199740974624	-8390.32581115351	-1994.3595961572546	275.42460564973777	1542.448933187249	96	6.441419946469132E-6	0.3294777994312786	2.0058628592426624	39.93724448525262	2.2936521259418792E-4	0.15552154263083653	0.5158401144622027	0.030618285693401134	0.10735900762054984	0.15039724954204559	0.09210511926231248	0.251187888376748	0.17884073796107294	0.17868358090996525	0.3912877927522118
46650000	-10729.430175706528	-8368.787953948973	-2350.380127088771	236.99027586292772	1502.1226533586996	122	1.4548769956477765E-5	0.5270519775631983	1.1512145257311697	30.030146455615427	2.4572950626375133E-4	0.16692128460250644	0.3591309848793532	0.03122880037616006	0.14783895577711517	0.08723053166434483	0.12236253908129051	0.2570671486220014	0.1650469411554743	0.18327869869929256	0.39460721152323386
46700000	-10179.510054815655	-8426.332635229062	-1743.5565645003517	341.13561830863733	1592.9178583414473	80	3.16380540382877E-5	-0.012980108417699192	-0.43756992084775514	32.16648967058183	2.574952826631045E-4	0.10001372972810929	0.3810325422573207	0.024520976271243753	0.10319850878172288	0.09801840413666899	0.054417046826939056	0.24153539346616115	0.1684948881301526	0.18254151447452507	0.40742820392916085
46750000	-10194.55750848429	-8371.66183919862	-1814.1661427252811	260.02081272859414	1307.3342563468946	87	1.478712133686767E-5	0.5789219345276232	0.8467304225255348	30.571380048955394	2.83978106859093E-4	0.13486525899806978	0.3686510684614785	0.058315640814943205	0.09934213539035133	0.06855109740127512	0.09897182857628183	0.26306092871532955	0.16580858965192366	0.17837240546720928	0.39275807616553726
46800000	-11258.567157797725	-8374.616544006865	-2873.816780538137	472.10378844224175	2567.9860849124875	152	2.0557318956917688E-5	-0.11098947393372396	0.9378413643311589	40.48976847182486	2.3637178535468393E-4	0.08596122216368822	0.3467768192876481	0.03475959879023247	0.11147372652648588	0.07468215500880585	0.11862912850800185	0.2588034279560814	0.16434268764702267	0.1847288222889104	0.3921250621079851
46850000	-11021.008872386381	-8376.012893690557	-2638.4748998210866	502.94792132175235	2418.933725369081	139	1.655177787007191E-5	0.13921064370472921	0.8852171624323433	34.190225863230694	3.308512749174089E-4	0.09605902173384905	0.340012940467472	0.032263663115734705	0.07977448432990393	0.05374813735693631	0.16793980124425734	0.2546857579388279	0.16891549586018903	0.16932317052252566	0.4070755756784573
46900000	-10174.387480104033	-8350.934748600728	-1815.3746234789473	423.90146910017927	2001.8070462848473	80	1.168014700153291E-5	0.42631650420430367	0.6399590900456829	50.27899914498995	2.7494547211626315E-4	0.07638217393695143	0.4445942780055486	0.035204462448590546	0.07575249513624588	0.08849056632736275	0.12698101135126516	0.25620356546291995	0.1627135733401108	0.17861878357447697	0.40246407762249
46950000	-10992.09588273697	-8355.947196538544	-2624.704317347221	405.60346471445536	2076.050386948124	137	5.8679924703315017E-5	-0.5874673868007854	-0.6664464676488284	33.437527461813815	2.195842212004435E-4	0.06598844808312028	0.39002493868080884	0.035703492959681726	0.045047160771378617	0.08605158481111488	0.1392580655885333	0.26756611495157323	0.17171101905122707	0.1663414559604082	0.39438141003679367
47000000	-10702.769638330945	-8358.912840722782	-2329.974444394889	486.4881943062176	2262.7039593546015	115	6.305684665764704E-5	-1.0548183887346847	-0.7237255165732326	39.03912172029103	2.208285373123609E-4	0.10742709312217387	0.36433559108277636	0.04425255895198031	0.12179187555438688	0.105066752317546	0.14976848801696155	0.26430246195245316	0.16859300782659042	0.181122057971272	0.3859824722496839
47050000	-10627.056959847421	-8362.470204998706	-2256.7085529711926	436.3884922570765	2123.349890270274	114	1.3490829053988673E-5	0.06989853348099989	1.231969045509891	34.87777939576843	3.164426617240972E-4	0.09219299035096058	0.41679527084612905	0.027159530516792707	0.14186822265669166	0.08930188875278432	0.15009955173197034	0.27138435469730593	0.1651363312986326	0.16708364000327283	0.3963956740007886
47100000	-10767.905980259728	-8371.650101019875	-2386.5896971187763	569.1401504048866	2567.309177120301	116	1.438743270077709E-5	0.370923052492975	0.8657258490767311	45.6445665832072	2.2460013640089938E-4	0.08376851242608864	0.32045982412980795	0.04203709722309028	0.09830179216169539	0.05682775173853698	0.007865540869621483	0.24720561901637614	0.1754339207441083	0.18545990799600617	0.391900552243509
47150000	-10886.010057172782	-8371.282227223835	-2502.70374698004	597.1809411738346	2881.3512716290506	122	2.626663178509244E-5	0.14973389712837032	0.12212939670559203	49.978230787766854	2.385523809182189E-4	0.1029656503818411	0.5390419357994287	0.05484441710502555	0.14967619163091453	0.12527703501758927	0.024974574358082247	0.2513977290161584	0.16754142405801936	0.181807258047271	0.3992535888785507
47200000	-10105.676679978558	-8386.16355072038	-1710.3364692318378	275.5341269162438	1497.6986285623057	77	5.499738939247146E-6	1.100189086077834	1.6626456040432624	35.467656527981745	2.396008633411067E-4	0.06823557538384832	0.38025403615203224	0.03684757590410133	0.1052076225630872	0.08567179459540027	0.04878623017360705	0.2517381317630173	0.17862366665679275	0.18050253129518123	0.38913567028500873
47250000	-10770.31114503121	-8394.992489512879	-2366.0412337968364	393.4495050188831	1899.516805986035	121	5.702355608994034E-5	-0.5533245785059331	-0.3259579696277102	35.214658888185696	2.8993150296485927E-4	0.13453784290848578	0.33939921393452777	0.02840193643802921	0.05905879863464451	0.05715024140898757	0.08962966891500433	0.259527049914279	0.17031027494197815	0.1865509876418854	0.3836116875018553
47300000	-10333.281727943082	-8378.52632814378	-1945.5895067779047	292.19584310309983	1553.96533994237	92	1.8876840876346184E-5	-0.634631875845586	0.6138273198873138	38.457492594285426	2.545988561624364E-4	0.07647060611837578	0.3529753338412683	0.047772043736780796	0.05637514108595001	0.10235378217657988	0.12979751440783935	0.2545072997046253	0.17660665292163985	0.17546377897990015	0.39342226839383254
47350000	-10093.96158516363	-8370.910228693792	-1712.1694566152585	344.508005393816	1579.2196032652873	76	3.769535466147473E-5	-0.7385529940347736	-0.6813540631138222	30.214081489748377	2.29976618710588E-4	0.08708193187208214	0.3459581327216007	0.03446711317214456	0.06856053752982073	0.09879196976254423	0.07956000618369688	0.25882139898104445	0.17362819311290936	0.1836700471695661	0.38388036073648235
47400000	-10283.619667178156	-8363.01530976668	-1909.9184460962001	316.1238041320401	1611.710815712788	90	1.2722312739485675E-5	0.44481229194715044	0.7616126977247956	34.29192556690603	2.2909270962965568E-4	0.09433661067063692	0.4844635543789824	0.062437588744188456	0.14338109628925866	0.09405098269375468	0.026010373300755094	0.2453940476609456	0.17439888745076754	0.17941880611076144	0.4007882587775232
47450000	-10786.425751091292	-8359.827579002544	-2417.3766406343907	579.4094932689136	2772.2917710637994	119	1.8279250743128784E-5	-0.06302106482671935	0.5521832834028609	49.96238800552569	2.6185282244935095E-4	0.0766362404931799	0.4022689801228845	0.051726134409204774	0.101093732152783	0.06127266056029011	0.11373555555984169	0.24795235472411778	0.17434133116742095	0.19267706198375092	0.3850292521247108
47500000	-10920.227979194437	-8366.562491124592	-2542.8886356356375	593.1827393042681	2674.374098173083	129	1.0831412189791563E-5	0.2398641364571218	1.3766600406357803	45.337085873456196	2.1950583251221806E-4	0.12440902137726069	0.45475481469614776	0.030135512026855563	0.1068354000599932	0.08357172188503056	0.018971034542693974	0.26103489340855623	0.17075144740438827	0.17277444196709	0.3954392172199649
47550000	-10137.065576328434	-8386.116681651709	-1741.7012361166971	227.86494227447815	1324.8721111604257	79	1.2383941057566445E-5	0.5184016644934788	0.6297813586941958	38.98092743442282	2.7882302122424695E-4	0.16022299094426137	0.3838253302691786	0.05005615759924039	0.09639949795310156	0.12087091988533608	0.12325474716426012	0.2550435623452331	0.16814477807108744	0.18726260594116967	0.38954905364251013
47600000	-10622.616464190956	-8375.916791734695	-2235.7702300198885	677.5777357875044	2689.202768198421	108	2.194824356210699E-5	-0.17759067209780888	0.32453855758788025	36.85256490988552	2.2871682725485005E-4	0.112210291223439	0.41741831994271933	0.04695817085192811	0.10864791697965552	0.09215255416256436	0.12181010202405797	0.2563872007619464	0.17092959677939043	0.18516788196914663	0.3875153204895159
47650000	-10688.03048128208	-8410.043407667283	-2269.5346495669583	362.84374554406133	1823.1331953424242	115	1.5238631519475965E-5	0.5443786244471006	0.9446682548164302	34.31435813638452	2.98087070021811E-4	0.10482355922829499	0.35737855973477795	0.05310061690675628	0.08622115134120821	0.1011438835268422	0.04354581992636281	0.2643240033025151	0.17537381617359504	0.17510742548727437	0.385194755036613
47700000	-10250.360953278692	-8369.463824841881	-1871.76950600745	236.2673485882562	1408.3106182741699	90	2.252118600721612E-5	-0.648166842917177	0.6838368194755218	31.724591658578532	2.9001652386935364E-4	0.09696959361079044	0.5218598241295979	0.0330580471609039	0.13558952902514726	0.08109208101762687	0.034339950238636396	0.2591826688607068	0.17465724021379433	0.17021636026433884	0.39594373066116073
47750000	-10590.698047937374	-8354.127345216548	-2225.4652656399608	747.3219089986965	2914.3309434017406	106	9.066000918555462E-6	0.5016575822228716	0.6057399634231835	38.496628342650624	2.0216687845893498E-4	0.13692678979662917	0.4098757362538565	0.04463590012604141	0.12159414164958311	0.10806479918168581	0.06794697690521498	0.25150457482810457	0.16372774244320798	0.18567633131516673	0.3990913514135201
47800000	-10093.611606076749	-8352.373271244036	-1731.2826894542384	321.1112504782519	1547.498235384588	78	1.888288203865372E-5	-0.09469297706799423	0.2472395246505975	35.39801766825861	2.2662601166921687E-4	0.12778150060210794	0.3807872707381806	0.032669574796525325	0.047366558800284106	0.13890316197365427	0.11903143668023033	0.2528698151624948	0.1770693350082556	0.17739322258360785	0.392667627245641
47850000	-10306.087564778052	-8407.454410110535	-1891.1973488633048	273.6741189588876	1276.6410868315402	92	1.8613348713881446E-5	0.5167134037295454	0.6447795629823136	30.8571983014769	3.0183408145567886E-4	0.12840851612990847	0.329049122583499	0.03703099303100796	0.041547987568267324	0.10129620884948355	0.07797361953082405	0.25661040069260066	0.17287411512949125	0.18211843097730288	0.3883970532006027
47900000	-10325.64523004279	-8369.572434742682	-1947.2959497962763	252.60133291824414	1429.167840289416	95	2.7528637680371917E-5	0.20239717110103234	0.25060297778891866	31.365863292557016	2.9268306531510577E-4	0.08316246397459533	0.5212254942939523	0.04112487510079038	0.0994765876307706	0.08270106903118113	0.031087707474992145	0.2665786098062083	0.1767982574229919	0.17501712071365078	0.3816060120571466
47950000	-10843.472488872012	-8383.161764325094	-2449.9656591662174	431.5592373002631	1907.25665236858	131	4.524826380695521E-5	-0.6390284437359616	0.3948990040450002	27.993545916045946	2.957014138495008E-4	0.1347434926758106	0.4210497014146507	0.03603241056577427	0.1577963243233196	0.0871635040374645	0.09340944652468432	0.2519432443774069	0.17022250604948658	0.17744864762223966	0.4003856019508691
48000000	-10224.428066867533	-8400.790713837487	-1813.0848822776434	399.2828409718972	1848.3127022055687	82	2.6945108638099493E-6	1.3044003765790713	2.151944493747108	44.5551610374748	2.2095249384142333E-4	0.09019775661583873	0.36731970537441644	0.034542461757441544	0.13565610912080114	0.08051800168234811	0.10851400757322323	0.26586858679379943	0.16743564636639163	0.17881252740212444	0.38788323943768516
48050000	-10533.613209780715	-8392.188974034245	-2127.9296483824305	497.7005141398637	2408.5664479385327	101	6.450433394969155E-5	-0.9566922184207419	-1.0993092359511545	43.7844463870857	2.3552625510769645E-4	0.13941362538574611	0.3410458409317661	0.04258631416714273	0.11094448000654052	0.07550700013725238	0.1255612252329135	0.2583649060235833	0.1541609372671841	0.18987741625813573	0.3975967404510958
48100000	-10603.767930613349	-8385.534501377877	-2207.4102075837604	435.05217179842646	2172.1222721052227	108	4.0591040504286826E-5	-0.4474570887195508	0.012350539914662582	38.48010451913462	2.728186822872927E-4	0.1128216634971605	0.4933909263290233	0.05489911948731704	0.09112876694903733	0.09786652084670397	0.032269147319753194	0.25765566296178427	0.1770171497741888	0.17196485898510522	0.3933623282789242
