# Supplementary material for: A Bayesian approach to infer recombination patterns in coronaviruses
Source: Nat Commun. 2022 Jul 20;13:4186. doi: 10.1038/s41467-022-31749-8 (PMC9297283; doi:10.1038/s41467-022-31749-8)
Supplement: Supplementary file 6 — Source Data [file 41467_2022_31749_MOESM6_ESM.zip › Source_Figure3/nl63_replicase1ab_bhatt_analysis_bootstrapped.json]

{"cov": "nl63", "gene": "replicase1ab", "window": 3, "clade": null, "min_seqs": 2, "midfreq_high": 0.75, "midfreq_low": 0.15, "window_midpoint": [1988.5, 1989.5, 1990.5, 1991.5, 2000.5, 2001.5, 2002.5, 2004.5, 2005.5, 2006.5, 2007.5, 2008.5, 2009.5, 2010.5, 2011.5, 2014.5, 2015.5, 2016.5, 2017.5], "adaptive_substitutions": [0.0, 0.0, 0.0, 0.0, 2.7410511025486413, 2.7410511025486413, 3.7764254587597335, 5.323271610721842, 5.323271610721842, 5.050431983117998, 3.7764254587597335, 3.670573946809101, 10.40010056487841, 10.77041699987598, 19.441063646899334, 4.332633415584359, 6.347733677732777, 6.603638431899142, 5.610737393996672], "adaptive_substitutions_per_codon": [0.0, 0.0, 0.0, 0.0, 0.0001357628084471838, 0.0001357628084471838, 0.0001870443515978075, 0.00026365882172966034, 0.00026365882172966034, 0.00025014521956998504, 0.0001870443515978075, 0.00018180158230852406, 0.0005151114692857063, 0.0005334530460562645, 0.0009629055793412251, 0.00021459303692839818, 0.0003143998849793352, 0.00032707471183254794, 0.00027789684962836416], "rate_of_adaptation": 1.5931136069108262e-05, "bootstrap_adaptive_substitutions": [[0.0, 0.0, 0.0, 0.0, 1.1452776060735739, 1.1452776060735739, 0.6430507346298313, 0.7583567115210875, 0.7583567115210875, 1.0604043381847572, 0.5855641671817784, 0.7792782083590889, 6.030045872133616, 6.31487971537814, 12.733964148162235, 0.7005373020778842, 4.018720664053743, 4.402204803897542, 0.8810191757745358], [0.0, 0.0, 0.0, 0.0, 0.7418607985557824, 0.7418607985557824, 5.380465916533877, 6.5085548968219324, 6.5085548968219324, 6.874040612394165, 5.314977564447224, 5.511442620707184, 8.238933877761866, 8.446753587301988, 20.516653143421347, 5.900811534373948, 6.982194005734228, 7.169532617090123, 6.323814923797326], [0.0, 0.0, 0.0, 0.0, 7.869870648794031, 7.869870648794031, 7.669371647722535, 7.08768955710567, 7.08768955710567, 7.214471648648899, 7.54985224504164, 7.563395677588491, 9.334727266433319, 9.456123888568294, 16.442347775338355, 7.669371647722535, 7.848650751743879, 7.871059481792328, 7.64547676614486], [0.0, 0.0, 0.0, 0.0, 3.717278961522333, 3.717278961522333, 3.7970236816136294, 6.912392197458239, 6.912392197458239, 5.911526571805677, 3.67257785557366, 3.692875487412297, 11.517016482773789, 11.929739976822415, 20.39107104484089, 5.894372915747079, 8.635529305240581, 8.875871291859042, 7.465168145507044], [0.0, 0.0, 0.0, 0.0, 5.087746597132886, 5.087746597132886, 8.87292111202693, 9.80508330958195, 9.80508330958195, 10.19064914456504, 9.045386967808529, 8.555674526448769, 18.847282591729325, 19.374389921740516, 25.65355847077039, 9.491896834995195, 11.626217785696126, 11.87606399778149, 11.358873315073197], [0.0, 0.0, 0.0, 0.0, 1.6220212102308174, 1.6220212102308174, 3.217217716781035, 5.057205240174672, 5.057205240174672, 5.414884591391141, 3.1631940112289456, 3.1118153462258267, 7.513458318284794, 7.75493743348868, 13.678103555832813, 4.699973264414936, 6.54248284466625, 6.78571908440904, 5.7407717672221725], [0.0, 0.0, 0.0, 0.0, 0.4757152055928613, 0.4757152055928613, 0.0, 0.34647737609746576, 0.34647737609746576, 0.2883122458138554, 0.0, 0, 6.742827771295592, 7.19146280534107, 17.605433416122402, 0, 0.8952871554288162, 1.1690123570355377, 1.1001441143102437], [0.0, 0.0, 0.0, 0.0, 1.3622105750946771, 1.3622105750946771, 3.6857672456496378, 5.423603010498393, 5.423603010498393, 3.898363720618079, 3.7244211501893543, 3.8017289592687873, 11.465978828280653, 11.884012907507167, 17.52114859142551, 3.6471133411099212, 3.6857672456496378, 3.6471133411099212, 4.072306291046803], [0.0, 0.0, 0.0, 0.0, 5.604636369523069, 5.604636369523069, 12.08282387357018, 13.659852285236521, 13.659852285236521, 13.920321705011627, 12.017997737427294, 11.33744557827016, 17.334605754825407, 17.611526483729442, 25.322907977282853, 11.953171601284408, 14.39734433385517, 14.724983144976058, 13.575447658008708], [0.0, 0.0, 0.0, 0.0, 1.4238674330593948, 1.4238674330593948, 1.4505249156809645, 4.026210516163487, 4.026210516163487, 3.618178363368615, 1.637071873070162, 1.7614365113296273, 9.033485095094868, 9.454411834564237, 17.092679682675406, 2.836132657423807, 5.393425490475511, 5.638544487197756, 4.557292833051705], [0.0, 0.0, 0.0, 0.0, 2.781017587738618, 2.781017587738618, 4.093918649488819, 3.652505526634159, 3.652505526634159, 4.309161208674558, 3.97478856508187, 3.9879621452684715, 13.969779769692547, 14.517604419995894, 21.234796623722048, 4.525596919464001, 4.8528680795830965, 4.980947370398902, 4.8332374468486154], [0.0, 0.0, 0.0, 0.0, 2.321632874838977, 2.321632874838977, 5.332258832579351, 6.109776125325859, 6.109776125325859, 6.707913398347287, 5.332258832579351, 5.22559021227495, 11.514352007603765, 11.880922188835605, 16.397772852982655, 5.332258832579351, 7.04606311470906, 7.3215260352753715, 7.084525357607282], [0.0, 0.0, 0.0, 0.0, 3.2565235806493193, 3.2565235806493193, 4.552731893265565, 7.298960546294947, 7.298960546294947, 5.9918186338273625, 4.615656593558366, 4.678581293851169, 11.105370741366425, 11.483811424133215, 15.462626374233466, 5.337960807216649, 9.762775537263133, 10.212474448925473, 7.049334290923152], [0.0, 0.0, 0.0, 0.0, 3.0477955610984084, 3.0477955610984084, 5.3397461065305585, 6.4229473421949, 6.4229473421949, 6.817205870105475, 5.242084112797062, 5.234863006843883, 13.724055050904704, 14.175409566584205, 19.50754828825916, 5.945758122644424, 7.347060693142586, 7.537233346420624, 7.949098131596571], [0.0, 0.0, 0.0, 0.0, 3.6242573575301713, 3.6242573575301713, 5.701913646789919, 6.887698237552748, 6.887698237552748, 6.758272316852926, 5.76402408876857, 5.277069469998459, 14.602555368376683, 15.082642441221529, 27.472170663900076, 6.363852257714159, 6.4317660503983705, 6.554317255242061, 6.798195773928689], [0.0, 0.0, 0.0, 0.0, 2.3416130050579973, 2.3416130050579973, 2.683226010115994, 7.227410535994654, 7.227410535994654, 6.735172382096403, 2.683226010115994, 2.577575341847984, 11.667907857478628, 12.152003798768586, 23.518851780030523, 4.15534022720129, 4.892867569445315, 5.008967204904667, 4.721509729278301], [0.0, 0.0, 0.0, 0.0, 2.873848902247963, 2.873848902247963, 6.348260681549117, 6.707396091052807, 6.707396091052807, 7.838862748611014, 6.4099290377921605, 6.135927010300509, 13.708412821776617, 14.109414491936532, 22.463154238237358, 6.348260681549117, 8.403203477320348, 8.74153734909011, 7.835740768684673], [0.0, 0.0, 0.0, 0.0, 3.0465129787295835, 3.0465129787295835, 4.093025957459167, 3.777237757576976, 3.777237757576976, 4.279685230088141, 4.093025957459167, 3.88298925197211, 11.41590302235593, 11.819069453940998, 22.98164725647149, 4.093025957459167, 5.68736282517037, 5.941253348286593, 4.291138246696234], [0.0, 0.0, 0.0, 0.0, 1.8597370979991334, 1.8597370979991334, 4.054319357792304, 5.330346778476156, 5.330346778476156, 5.401832583871634, 4.009070970764218, 3.8452696803866866, 10.679952975298582, 11.03915598136706, 18.8416838787982, 4.543011063420747, 7.411801387718597, 7.721930030023635, 5.8688055338397085], [0.0, 0.0, 0.0, 0.0, 2.9241657710555975, 2.9241657710555975, 3.6098456053893933, 4.341581692835984, 4.341581692835984, 3.9624129311145997, 3.666754043356313, 3.5041547615927016, 6.753655679737759, 6.953257582883214, 14.707515269076513, 3.6098456053893933, 3.8479907730215723, 3.9757489358527387, 3.9664211381687586], [0.0, 0.0, 0.0, 0.0, 3.0367667237301195, 3.0367667237301195, 4.72405868637067, 7.171278866840984, 7.171278866840984, 6.104304689991345, 4.675634403101961, 4.77248296963938, 13.315263905618231, 13.772935187168972, 23.54496593927876, 5.138465239342472, 9.843966613212459, 10.287530733056913, 7.3586255379535075], [0.0, 0.0, 0.0, 0.0, 3.2294844628476422, 3.2294844628476422, 4.649870146707884, 6.306022705326642, 6.306022705326642, 5.969538712340058, 4.70328218882816, 4.756694230948435, 12.07655256195566, 12.494003773693729, 16.605383745852187, 5.285734543638172, 7.758616997324218, 8.076955801261661, 5.428807578084166], [0.0, 0.0, 0.0, 0.0, 2.1387907664503407, 2.1387907664503407, 2.9806128316766607, 5.7815508241040146, 5.7815508241040146, 5.285582847284974, 2.9806128316766607, 2.9806128316766607, 7.264251773770249, 7.520080602683857, 14.466688573071549, 5.348405722265904, 8.776460785579324, 9.096607245543415, 8.147363603290655], [0.0, 0.0, 0.0, 0.0, 3.550441476165656, 3.550441476165656, 5.051679667489144, 7.60480790799253, 7.60480790799253, 6.667337739180798, 5.112564677880108, 4.945591166450048, 12.41758477751704, 12.824859518348248, 23.27680902324936, 5.473929593267971, 7.422676877284356, 7.673325533585519, 5.078834550219691], [0.0, 0.0, 0.0, 0.0, 3.4081225870963046, 3.4081225870963046, 5.100005959830741, 7.024929550586621, 7.024929550586621, 7.4982346258942, 5.174364781373542, 5.174364781373542, 7.249536021948906, 7.415845437048411, 17.935911953433855, 6.421252188818789, 7.624735000383131, 7.819536325168365, 8.423633283100473], [0.0, 0.0, 0.0, 0.0, 3.2253234822719987, 3.2253234822719987, 5.409874516242524, 5.823501817755365, 5.823501817755365, 5.654509206051366, 5.450646964543997, 5.491419412845471, 9.893837737300917, 10.145169783639972, 23.881982721551154, 5.450646964543997, 6.795836195390552, 6.990266213205113, 6.5705127131185534], [0.0, 0.0, 0.0, 0.0, 4.174352055062198, 4.174352055062198, 3.8867152110615324, 5.518399846612279, 5.518399846612279, 6.040909509319317, 3.8185447339990013, 3.7798981633552797, 13.012449987518394, 13.508504388631026, 23.614532312060035, 4.461437520373904, 5.487644849373261, 5.675455043142497, 4.104330306748805], [0.0, 0.0, 0.0, 0.0, 4.588820345492705, 4.588820345492705, 5.703280736190063, 4.745400936382097, 4.745400936382097, 5.208273563852344, 5.76372071681664, 5.491192740064747, 8.31750410209418, 8.475092706026304, 17.318641821101735, 5.76372071681664, 7.512135701357959, 7.832598332865992, 5.189149426626803], [0.0, 0.0, 0.0, 0.0, 2.4522297164560274, 2.4522297164560274, 2.800122236046537, 4.06536354309912, 4.06536354309912, 2.9696701809530044, 2.8262065352629167, 2.8262065352629167, 15.868813379792218, 16.529573547708658, 31.182895684631, 2.8522908344792963, 7.179060216844252, 7.568070198415298, 6.523117268648012], [0.0, 0.0, 0.0, 0.0, 1.7199560281936868, 1.7199560281936868, 2.869901063435796, 3.6990929345302113, 3.6990929345302113, 3.2278474924366662, 2.92451898488616, 2.9791369063365245, 7.88411362250396, 8.174704938321552, 18.975151226566492, 2.7606652205350675, 6.244557481211625, 6.638590550764508, 5.58361739489722], [0.0, 0.0, 0.0, 0.0, 3.512047279890892, 3.512047279890892, 4.973430317724906, 4.2156808270613375, 4.2156808270613375, 4.599262055316002, 5.024094559781784, 4.868363893519219, 8.430025282937606, 8.634953602595758, 16.136232762539777, 5.024094559781784, 9.534244005224455, 9.99030156084255, 5.843922960910382], [0.0, 0.0, 0.0, 0.0, 4.0125124021607315, 4.0125124021607315, 8.081452667055135, 9.859135077247744, 9.859135077247744, 8.70869418311817, 8.13788052978881, 7.8701670945084015, 15.682325646549398, 16.087889284255212, 25.090775942170495, 8.250736255256154, 9.123510897027757, 9.320865552703276, 8.988294160129051], [0.0, 0.0, 0.0, 0.0, 0.43616342890979043, 0.43616342890979043, 3.0897082602655486, 4.145115207277861, 4.145115207277861, 3.647049579812794, 3.0380787537862393, 3.1413377667448583, 11.016204566621637, 11.43946102433777, 16.86963948165524, 3.7845869541877186, 6.132234523999309, 6.3806964403653, 5.230629581309396], [0.0, 0.0, 0.0, 0.0, 2.5501764676574714, 2.5501764676574714, 4.0532957910342855, 3.1875512537215758, 3.1875512537215758, 3.217879134313855, 3.9861680596906397, 3.9465830178999206, 6.879235016478796, 7.087374481106195, 8.824248716384627, 4.0532957910342855, 6.375102507443151, 6.7034495017027345, 5.1931889466822785], [0.0, 0.0, 0.0, 0.0, 3.2366100147336523, 3.2366100147336523, 7.091701425636556, 8.365445527930742, 8.365445527930742, 9.061026752616119, 7.025898026520575, 6.878540745813359, 10.414250467730678, 10.615532224220075, 18.88028388221378, 9.371714943837212, 9.893063917965865, 10.00432910798347, 9.333036881564553], [0.0, 0.0, 0.0, 0.0, 1.8092538615133917, 1.8092538615133917, 1.3538974700297595, 2.899297072072542, 2.899297072072542, 2.483753094044342, 1.2877449067805031, 1.2472822137048336, 9.331491209950924, 9.790299898160363, 14.987828295578861, 2.0031322712463835, 3.279309851135147, 3.4726232279880342, 4.099288408301282], [0.0, 0.0, 0.0, 0.0, 6.121038104746898, 6.121038104746898, 6.5784083790677235, 6.881107331684258, 6.881107331684258, 6.881107331684258, 6.5784083790677235, 6.712941246897294, 9.164414595111534, 9.336234578280479, 18.407889476351023, 7.2241424439069695, 7.497647182070265, 7.620793309060432, 6.9192091770741735], [0.0, 0.0, 0.0, 0.0, 2.3443397136675803, 2.3443397136675803, 3.3209693362293904, 6.937794258862225, 6.937794258862225, 3.656444175275344, 3.3734993492445007, 3.1104633336263685, 11.909328142486617, 12.362274494836779, 22.326758594368123, 3.9079578407231104, 8.639044043389415, 9.084345202741961, 6.3363914298150465], [0.0, 0.0, 0.0, 0.0, 3.2277433216105735, 3.2277433216105735, 5.814293653079353, 6.521975102320619, 6.521975102320619, 6.2400418317004185, 5.923578970425385, 5.7088293872120515, 12.043242483909761, 12.369757238916886, 25.19144603677458, 5.759650994406337, 6.235497069889778, 6.368776087194609, 6.979805331508376], [0.0, 0.0, 0.0, 0.0, 0.07231217719630956, 0.07231217719630956, 0.8154140534527619, 1.5851572217402774, 1.5851572217402774, 1.2134765426750818, 0.8686966375148897, 0.8686966375148897, 11.845560833260325, 12.432529455957493, 26.884871930035736, 0.7088488853285062, 1.2137422685730634, 1.3468494083171783, 1.1947806679193873], [0.0, 0.0, 0.0, 0.0, 1.8918315492372058, 1.8918315492372058, 2.1717373633686874, 4.758448885268282, 4.758448885268282, 5.160770245522792, 2.067265212704041, 2.0665137558354547, 6.274289770505796, 6.502328548441593, 19.194281069426264, 2.8647096980385287, 2.4836480950638533, 2.5472447809355874, 3.3540007360207795], [0.0, 0.0, 0.0, 0.0, 4.220763536482785, 4.220763536482785, 5.425359587543541, 11.337585961556474, 11.337585961556474, 10.929429447773051, 5.481330031292595, 5.214165498793731, 11.862903786243493, 12.219252945279553, 28.402955625094656, 9.447213209869432, 10.19640743087152, 10.295042032760168, 9.126051352279537], [0.0, 0.0, 0.0, 0.0, 5.258180086010829, 5.258180086010829, 11.637513334362064, 11.024297052686663, 11.024297052686663, 10.954517398254776, 11.576936753191859, 11.319340360011001, 19.901080838102395, 20.350922917422267, 26.548107694681683, 11.576936753191859, 15.426259659924646, 15.880792480426159, 12.183258462827201], [0.0, 0.0, 0.0, 0.0, 3.1628785060122757, 3.1628785060122757, 4.2174092784442765, 5.737488822426853, 5.737488822426853, 5.55017862820454, 4.151157118407236, 3.8975336304331645, 10.815213101171324, 11.175031941555346, 14.169809916740387, 4.866331061185004, 6.789587883240474, 7.053221659073808, 6.011852889518311], [0.0, 0.0, 0.0, 0.0, 3.984938203242339, 3.984938203242339, 2.0002277466920906, 3.700011867727211, 3.700011867727211, 3.2804255980786454, 1.8638744624508221, 2.136581030933359, 4.110367128137716, 4.275719549518618, 11.500569366730225, 2.4385712308081944, 4.320176762054466, 4.584286371370007, 5.37039458868756], [0.0, 0.0, 0.0, 0.0, 1.8195004911798034, 1.8195004911798034, 2.3392187846891197, 3.2034702608338215, 3.2034702608338215, 3.546806988300726, 2.2385653777005814, 2.2341861143396926, 8.403616225864964, 8.735298342757893, 19.57125009250432, 3.7371652198679994, 3.655607814018742, 3.7075470466091174, 4.2110684295658105], [0.0, 0.0, 0.0, 0.0, 0.633518937416623, 0.633518937416623, 3.86758308682791, 5.202809370897069, 5.202809370897069, 4.913539079677935, 3.817991995823908, 3.5527057595267095, 10.565649812716932, 10.926345203123883, 18.941708717591787, 5.468517735961619, 5.451316214671008, 5.503219070819558, 5.071789007929603], [0.0, 0.0, 0.0, 0.0, 1.3808921575206945, 1.3808921575206945, 1.3490457533885185, 2.0372021571118584, 2.0372021571118584, 1.7756519585949306, 1.3490457533885185, 1.2431494882220488, 9.628582832367005, 10.090854454301134, 22.754689080141905, 2.020877419585189, 3.7147690445169617, 3.964963517163017, 4.104265108284816], [0.0, 0.0, 0.0, 0.0, 2.9111017975225852, 2.9111017975225852, 3.900530874545962, 6.006223170514872, 6.006223170514872, 5.645990500139703, 3.900530874545962, 3.9622799664710806, 8.553785973735678, 8.852916522853903, 18.0720871751886, 6.1984991817347215, 7.384983834271344, 7.559997420852406, 6.5582165808486], [0.0, 0.0, 0.0, 0.0, 5.7530446549391066, 5.7530446549391066, 10.366035182679296, 9.659618854307624, 9.659618854307624, 9.565260179603888, 10.31935047361299, 9.947361299052773, 17.746065095078695, 18.141407307171857, 26.238159675236805, 10.366035182679296, 10.366035182679296, 10.31935047361299, 10.235791610284167], [0.0, 0.0, 0.0, 0.0, 2.2746950264694004, 2.2746950264694004, 6.041917116627613, 7.57981279840892, 7.57981279840892, 7.212306444757967, 6.1374333548409, 5.832365492806284, 13.55351303173885, 13.95574834681385, 25.31970432754893, 6.70120490890009, 8.174405348107253, 8.364383468604611, 7.327005580647717], [0.0, 0.0, 0.0, 0.0, 0.7986732902995506, 0.7986732902995506, 1.3583603533926285, 2.411770830234702, 2.411770830234702, 1.8943513428000442, 1.4149686170687448, 1.471576880744861, 5.509236398250884, 5.757850107351148, 11.452390159740606, 1.4149686170687448, 2.282769347141539, 2.4801577040920226, 2.5848274045019735], [0.0, 0.0, 0.0, 0.0, 2.5045768965408692, 2.5045768965408692, 2.7169563808148056, 4.853102038420408, 4.853102038420408, 3.960658952453715, 2.7169563808148056, 2.5046156044948855, 10.014914763473355, 10.415929851879397, 17.706204076840816, 2.7169563808148056, 2.963771907213205, 3.032792868208347, 2.2567649897311495], [0.0, 0.0, 0.0, 0.0, 0.0, 0.0, 0.0, 0.003690848986964923, 0.003690848986964923, 0.6109520056252622, 0.0, 0.8941437001104963, 7.7372564359405445, 8.114144190965096, 11.90944811491607, 0, 2.226061389265687, 2.663082798809758, 2.9043516648774608], [0.0, 0.0, 0.0, 0.0, 2.9376399531680857, 2.9376399531680857, 2.6568088826756022, 3.0013958116938957, 3.0013958116938957, 3.0013958116938957, 2.725726268479261, 2.725726268479261, 7.579447861866099, 7.880597961272086, 19.073104820885348, 2.7946436542829196, 5.546696853777602, 5.869721338498488, 4.47839633772857], [0.0, 0.0, 0.0, 0.0, 3.1798820274573254, 3.1798820274573254, 4.065511301351986, 6.506992459438041, 6.506992459438041, 6.311341213987766, 4.006890431695986, 4.065511301351986, 12.643549286642507, 13.105671709619276, 19.017226079239965, 5.3527021081439825, 5.543091298219972, 5.665239860103357, 5.874376393559982], [0.0, 0.0, 0.0, 0.0, 2.1891319341807067, 2.1891319341807067, 2.6442103565958126, 4.558570685219974, 4.558570685219974, 4.902333739675528, 2.6442103565958126, 2.5380109101658017, 6.198049068873779, 6.3986114909242655, 10.614570177088648, 4.03081104529523, 5.598393034692176, 5.843468680299894, 5.038127996744608], [0.0, 0.0, 0.0, 0.0, 1.0196693538078905, 1.0196693538078905, 0.9304130802611024, 2.874885251106326, 2.874885251106326, 2.3180081069194785, 0.9848758939384417, 1.0938015212931205, 5.277894545280813, 5.532532624125496, 11.152809582716792, 2.4657495496069872, 1.0369654977751928, 1.025377994328189, 2.281505149846784], [0.0, 0.0, 0.0, 0.0, 2.657306605085612, 2.657306605085612, 3.5160388892123184, 5.031998979137594, 5.031998979137594, 4.723135764702976, 3.466573518852729, 3.3061458151404004, 7.762519035552437, 7.996455588697607, 18.548116667636954, 4.118788413077287, 7.030550265166321, 7.341930100327957, 4.694513981874987], [0.0, 0.0, 0.0, 0.0, 1.6392776512730534, 1.6392776512730534, 0.9247201032343355, 3.273168683022118, 3.273168683022118, 3.7607770500227433, 0.9247201032343355, 1.109236897040275, 5.1866529280105755, 5.436418951054178, 12.66492341266273, 3.2852723388846896, 6.590153855126842, 6.899273617162951, 4.89289923716436], [0.0, 0.0, 0.0, 0.0, 6.8348714058966475, 6.8348714058966475, 10.623235430449622, 9.759274085935415, 9.759274085935415, 10.26149915147429, 10.666259323248072, 10.414630651889931, 14.13069291998696, 14.327672664447348, 20.25692132653491, 10.537187644852724, 11.229699549112974, 11.35577936033037, 11.66309890017277], [0.0, 0.0, 0.0, 0.0, 4.069919466858675, 4.069919466858675, 9.020031603886459, 9.883626844188814, 9.883626844188814, 9.285812920121892, 9.020031603886459, 8.702561294508985, 14.703481590061035, 15.018003258794137, 19.351266634617247, 8.961797239294883, 15.313881226422966, 15.959287899333212, 10.321219228787562], [0.0, 0.0, 0.0, 0.0, 2.7590917000173993, 2.7590917000173993, 3.810161823560118, 5.161653071519089, 5.161653071519089, 4.020458631908083, 3.9074879647352234, 3.600429209442607, 10.430961691683533, 10.797831434644504, 27.425671364770025, 4.563026672301076, 7.911804916851027, 8.24023236203504, 7.540605036167937], [0.0, 0.0, 0.0, 0.0, 5.120381592593056, 5.120381592593056, 11.766583784189022, 12.509870928242098, 12.509870928242098, 11.79584728117833, 11.887308985043669, 11.236402483975361, 19.033124494040944, 19.420501543113467, 28.144827758549596, 11.706221183761699, 16.07528323138134, 16.541376682118624, 14.32866799588027], [0.0, 0.0, 0.0, 0.0, 3.526300824566392, 3.526300824566392, 4.406518171580556, 6.160078697415905, 6.160078697415905, 6.545673036314666, 4.344768604237236, 4.406518171580556, 10.33023402640493, 10.665523363460714, 20.25729023707123, 5.732663748279687, 5.1748348772297685, 5.227338976713779, 5.916687162754073], [0.0, 0.0, 0.0, 0.0, 2.633156307427174, 2.633156307427174, 2.509307049089517, 4.12940982749566, 4.12940982749566, 4.588401179497714, 2.509307049089517, 2.4032321882336376, 9.933051165515671, 10.346841644396196, 18.56064749276802, 3.8417443667199658, 5.322357140972995, 5.5671452814096405, 4.265640603077185], [0.0, 0.0, 0.0, 0.0, 4.988017814881762, 4.988017814881762, 7.2009205597897985, 10.852658482030675, 10.852658482030675, 9.25184611709778, 7.2009205597897985, 7.095298436539142, 12.969098575221386, 13.289561983226474, 20.715204144382533, 7.712704417249448, 9.496508634573967, 9.751858822652478, 7.752598890962382], [0.0, 0.0, 0.0, 0.0, 7.180406212664277, 7.180406212664277, 10.360812425328554, 9.243130227001195, 9.243130227001195, 9.820082545888997, 10.304659498207885, 10.043966547192353, 16.90706156071181, 17.270011947431307, 28.66547192353644, 10.248506571087216, 10.860556408943506, 10.994026284348864, 10.476531831370542], [0.0, 0.0, 0.0, 0.0, 2.4849658014319176, 2.4849658014319176, 1.4475261310929421, 5.2732609705260245, 5.2732609705260245, 4.550933500741103, 1.6176910556867456, 1.6176910556867456, 17.036113370988968, 17.867095714484158, 26.590454506966722, 2.239844255057207, 3.1250623288895567, 3.2469917490662414, 2.5788354611397013], [0.0, 0.0, 0.0, 0.0, 0.0, 0.0, 1.0403789682706626, 4.070619530715955, 4.070619530715955, 3.1000635642323835, 0.9052326902203633, 0.9336216543681476, 6.060937120122791, 6.355098139854181, 13.459002599937737, 3.1098356497981223, 5.919565402918228, 6.2304520862607164, 5.220819214777935], [0.0, 0.0, 0.0, 0.0, 0.1688270477142908, 0.1688270477142908, 0.19753062676692767, 2.538030457468116, 2.538030457468116, 1.4658695344311807, 0.19753062676692767, 0.47777756409023464, 8.161695563408006, 8.628812295731993, 20.204011769909798, 0.7644177273963595, 1.3313268073158049, 1.454795468969362, 1.5605378332266415], [0.0, 0.0, 0.0, 0.0, 0.5812283260724669, 0.5812283260724669, 1.2348946610898057, 2.9275668208997025, 2.9275668208997025, 2.530652125614597, 1.1740289597480749, 1.2957603624315366, 9.545249288614732, 10.008351653596732, 18.643818281927686, 1.7790139113323327, 2.9095356311433886, 3.10189040116689, 2.2324466198677717], [0.0, 0.0, 0.0, 0.0, 1.311553299640463, 1.311553299640463, 0.8808060034567999, 1.6644751715637998, 1.6644751715637998, 1.3107968343818421, 0.8250377403898734, 0.9923425295906525, 9.378085586337688, 9.838962753806536, 24.259697639311263, 0.8808060034567999, 2.247045622896147, 2.5022863018793604, 0.6222741749466316], [0.0, 0.0, 0.0, 0.0, 0.6227184321456412, 0.6227184321456412, 1.388117419257186, 3.9983012435042973, 3.9983012435042973, 4.25608477292738, 1.388117419257186, 1.440113631539212, 11.806043055903812, 12.343440501806397, 19.10028407884803, 2.879562223762788, 5.163354698798102, 5.411903254447154, 3.3190108159863625], [0.0, 0.0, 0.0, 0.0, 4.929867075740396, 4.929867075740396, 7.876388590400106, 9.869920572415774, 9.869920572415774, 8.305579153947676, 7.876388590400106, 7.665211688244318, 17.927286832529784, 18.466670560946277, 28.579202454442378, 8.334356370550502, 12.82002873255958, 13.260947539258478, 10.149889950273828], [0.0, 0.0, 0.0, 0.0, 0.9592568125516099, 0.9592568125516099, 1.5547811725846397, 3.6065895953757208, 3.6065895953757208, 3.5136926657157854, 1.4830057803468195, 1.447603633360858, 6.554981094354382, 6.8370272502064395, 20.320033030553258, 1.9854335260115596, 5.3154040344461455, 5.792402972749792, 4.0523534269198995], [0.0, 0.0, 0.0, 0.0, 3.1450014390744103, 3.1450014390744103, 4.060893190540986, 3.8464045948460988, 3.8464045948460988, 4.157717555379021, 4.311029940282179, 3.954639771797456, 8.24794875388211, 8.497956797984534, 17.934183818776077, 4.596431655159452, 7.685141066964425, 8.012074663098364, 6.0651645614418035], [0.0, 0.0, 0.0, 0.0, 4.170915265339124, 4.170915265339124, 6.627149965554496, 8.903660486828628, 8.903660486828628, 9.42895643119107, 6.627149965554496, 6.1042691316470705, 10.61048442165337, 10.817694163882939, 20.789926561033788, 8.145314246347995, 10.039641251376517, 10.229257377958332, 9.559845670982794], [0.0, 0.0, 0.0, 0.0, 2.874634107374151, 2.874634107374151, 3.1790653309723464, 3.445543575220296, 3.445543575220296, 3.445543575220296, 3.223478371680338, 3.3123044530963215, 7.834317072006106, 8.086528270691009, 10.180478499112727, 3.00141316814038, 5.129115094814859, 5.3816105552058024, 5.047563799745841], [0.0, 0.0, 0.0, 0.0, 1.8424760491290155, 1.8424760491290155, 2.800296829066415, 4.336579685025613, 4.336579685025613, 3.972482336854286, 2.919199703170933, 2.5884065416559627, 5.309921992239782, 5.4608036210459865, 16.303336472871536, 3.589495186720976, 4.022090932442845, 4.1443353290257985, 3.794959614122213], [0.0, 0.0, 0.0, 0.0, 4.6362577079337575, 4.6362577079337575, 3.348017076037863, 6.087668430890604, 6.087668430890604, 5.581362033375891, 3.348017076037863, 3.624265297283919, 8.242154758919819, 8.532920140771768, 14.97778877683598, 4.8255186006841, 7.298273835302851, 7.5417929839757445, 6.322005285440292], [0.0, 0.0, 0.0, 0.0, 3.6230664004500923, 3.6230664004500923, 7.74553784719252, 9.151978507949291, 9.151978507949291, 8.28949592016841, 7.645180874967922, 7.64051999858129, 11.992860555508033, 12.239961375769752, 30.53411473600537, 8.244262946390384, 9.913258163612317, 10.172917679409315, 9.318255774756695], [0.0, 0.0, 0.0, 0.0, 3.0559245698176127, 3.0559245698176127, 3.2445051828167686, 4.997875302975604, 4.997875302975604, 4.729403987791898, 3.3085864576349833, 3.031688927853126, 9.9957223779887, 10.35480862862395, 19.655953792996748, 3.3085864576349833, 6.490461701673084, 6.888030529627144, 4.327976896498373], [0.0, 0.0, 0.0, 0.0, 4.272922092908246, 4.272922092908246, 3.0252656797775654, 4.176100459276088, 4.176100459276088, 5.102705203097541, 3.0996340377831264, 2.9178288439770093, 7.832294213493578, 8.121675164411485, 17.786269273460597, 4.12335642773149, 7.56162090961471, 7.951227017462882, 6.202469263726723], [0.0, 0.0, 0.0, 0.0, 0.2895656073863566, 0.2895656073863566, 0.0, 1.298402787878265, 1.298402787878265, 1.807663764129629, 0.0, 0, 7.4408333641635345, 7.850226745836397, 11.854424784485548, 0.40478459643828985, 2.7390921316971504, 3.0365220991258672, 3.3568030980606935], [0.0, 0.0, 0.0, 0.0, 0.5175035882355878, 0.5175035882355878, 0.0, 0.0025355197815549735, 0.0025355197815549735, 0, 0.0, 0, 4.140580397928943, 4.457818852864838, 11.776214123895397, 0, 1.8849757057339604, 2.208332708205182, 2.387885230758019], [0.0, 0.0, 0.0, 0.0, 4.295819697620352, 4.295819697620352, 4.922198693933156, 10.445442115697258, 10.445442115697258, 8.810982430964366, 4.8749759369770915, 4.712754142541944, 21.363562465269354, 22.209770327701357, 35.522160193096504, 5.4420361442469805, 8.363847714383024, 8.686070101138736, 8.300367873378786], [0.0, 0.0, 0.0, 0.0, 1.2303341271929105, 1.2303341271929105, 2.8862988217820162, 6.323746948070944, 6.323746948070944, 5.167533259668695, 2.997546252214542, 2.572065455002596, 10.610440276555726, 11.113869892207921, 23.993865630536355, 3.624248003461453, 7.678644844784987, 8.073053705415239, 5.870231064021266], [0.0, 0.0, 0.0, 0.0, 1.6625465855162607, 1.6625465855162607, 3.898115129903209, 5.030820173204278, 5.030820173204278, 5.402019904111224, 3.898115129903209, 3.9534278896425983, 8.735627107020036, 9.019875435494733, 22.634662305279242, 3.8428023701638194, 6.112927504701641, 6.449235966596612, 7.37534615959154], [0.0, 0.0, 0.0, 0.0, 0.6442172260052736, 0.6442172260052736, 2.2884344520105473, 1.9844465389489585, 1.9844465389489585, 1.7285628051298882, 2.2884344520105473, 2.181820877503256, 7.39260403330225, 7.686368990922961, 16.849375708219046, 2.4207059421563746, 2.4207059421563746, 2.4207059421563746, 2.0820633928855092], [0.0, 0.0, 0.0, 0.0, 3.478026165375333, 3.478026165375333, 4.5586180617299625, 4.956052330750666, 4.956052330750666, 5.348994838515985, 4.5586180617299625, 4.672170710021591, 9.880771724815657, 10.171957770787724, 18.003683475168295, 4.672170710021591, 7.120502259077133, 7.43985774164867, 5.821832302081253], [0.0, 0.0, 0.0, 0.0, 2.651339273130744, 2.651339273130744, 3.0239078127041954, 4.716283007189581, 4.716283007189581, 4.4612935936706135, 3.087228923072191, 3.087228923072191, 10.402519929583418, 10.82389795474473, 15.971356749152463, 3.6187203554653555, 6.947110690866598, 7.33271065396708, 4.909726866692802], [0.0, 0.0, 0.0, 0.0, 3.8308289506636615, 3.8308289506636615, 3.745304282494365, 6.425361807405384, 6.425361807405384, 5.128554515857296, 3.745304282494365, 3.787127473077886, 12.00270209709096, 12.45749178709801, 17.775857751064365, 4.303710064040643, 5.220636113198097, 5.34084648134235, 4.238524560838611], [0.0, 0.0, 0.0, 0.0, 5.51589466765569, 5.51589466765569, 8.001691312595707, 11.056628844151984, 11.056628844151984, 9.3729152551145, 8.056206016003058, 7.790788371914237, 17.236513323980407, 17.719696531733625, 30.275956142228168, 8.001691312595707, 10.82317561304145, 11.153435712460237, 11.25637514726263], [0.0, 0.0, 0.0, 0.0, 0.22385508330544357, 0.22385508330544357, 0.0, 0.8672165679075521, 0.8672165679075521, 0.8672165679075521, 0.15628875721006974, 0.15628875721006974, 5.074775447783383, 5.412318235560461, 12.407760300805162, 0.5247610235700082, 1.5705905016887938, 1.7636277732936978, 1.1297658185663362], [0.0, 0.0, 0.0, 0.0, 1.8281845890962876, 1.8281845890962876, 2.741311494099986, 3.84321102602593, 3.84321102602593, 4.210054830325793, 2.678570146713874, 2.6350373593613745, 9.178112384666353, 9.549907345207007, 18.66312391400274, 3.4012672594579207, 5.714214835103351, 5.976980552863654, 4.592593698508912], [0.0, 0.0, 0.0, 0.0, 3.5166663572537047, 3.5166663572537047, 6.312630855898133, 6.248332436035746, 6.248332436035746, 6.7658843706887275, 6.312630855898133, 6.098104536200285, 11.449306594697575, 11.731578067984216, 19.53578773445767, 6.385262454387373, 6.952555205902539, 7.147043352881356, 6.493758551216538], [0.0, 0.0, 0.0, 0.0, 6.011183788966736, 6.011183788966736, 7.779306344420446, 8.077204273827459, 8.077204273827459, 8.108085983358443, 7.83346960431263, 7.995959383989183, 15.248225881052575, 15.672502115684107, 28.36702097121284, 8.303732033654171, 9.931172361247532, 10.12810395924937, 10.228434657947588], [0.0, 0.0, 0.0, 0.0, 2.4760562631285064, 2.4760562631285064, 3.137679810683613, 7.831856011254559, 7.831856011254559, 5.2514509341332705, 3.1842378154165223, 3.2307958201494325, 14.210457743177372, 14.793678922285501, 18.809779574038128, 4.605873214238233, 4.553400971651922, 4.605153840017836, 5.260298636724492], [0.0, 0.0, 0.0, 0.0, 3.729405483496122, 3.729405483496122, 5.790270406080211, 6.654973147828271, 6.654973147828271, 7.019842912654068, 5.9007568857762, 5.579221758110612, 14.463840893650852, 14.947357919958916, 22.088973336264566, 5.8455136459282055, 7.710687478408341, 7.9773973082600325, 6.855814829936246]], "bootstrap_adaptive_substitutions_per_codon": [[0.0, 0.0, 0.0, 0.0, 5.672499287140039e-05, 5.672499287140039e-05, 3.1849962091621166e-05, 3.7561006018875063e-05, 3.7561006018875063e-05, 5.252126489275667e-05, 2.9002682871806757e-05, 3.859723666959331e-05, 0.00029866497633153127, 0.00031277264563537096, 0.0006307064956989715, 3.469724131143557e-05, 0.0001990451047079615, 0.00021803887092112638, 4.363641286649509e-05], [0.0, 0.0, 0.0, 0.0, 3.6743972191965444e-05, 3.6743972191965444e-05, 0.00026649162538553133, 0.00032236527473115067, 0.00032236527473115067, 0.0003404675885286857, 0.00026324802201323547, 0.00027297883213012305, 0.00040807002861623906, 0.0004183632286925204, 0.0010161789570788185, 0.0002922640680720133, 0.0003458243687832703, 0.00035510315092075897, 0.0003132152017730226], [0.0, 0.0, 0.0, 0.0, 0.0003897905224761778, 0.0003897905224761778, 0.0003798599132106258, 0.0003510495075337132, 0.0003510495075337132, 0.00035732895733773645, 0.00037394018053698067, 0.0003746109795734765, 0.00046234409442463196, 0.00046835680478297644, 0.0008143807714382544, 0.0003798599132106258, 0.00038873951222109354, 0.0003898494047445432, 0.0003786764123895423], [0.0, 0.0, 0.0, 0.0, 0.00018411485693523195, 0.00018411485693523195, 0.000188064570659417, 0.0003423671222118989, 0.0003423671222118989, 0.00029279477819740845, 0.0001819008348476305, 0.00018290616579555707, 0.0005704317227723521, 0.0005908736987034381, 0.0010099589422902866, 0.0002919451667036691, 0.00042771318995743344, 0.0004396172011817257, 0.0003697458219666688], [0.0, 0.0, 0.0, 0.0, 0.00025199339262669076, 0.00025199339262669076, 0.00043947108033813424, 0.0004856405799693883, 0.0004856405799693883, 0.000504737451439576, 0.00044801322277407277, 0.00042375802508413913, 0.000933495918362027, 0.0009596032650688715, 0.0012706071555606928, 0.0004701286198610795, 0.0005758404054331909, 0.000588215155907949, 0.0005625989754865378], [0.0, 0.0, 0.0, 0.0, 8.033785092772745e-05, 8.033785092772745e-05, 0.00015934708849831773, 0.0002504806954024107, 0.0002504806954024107, 0.00026819636411050727, 0.00015667132299301365, 0.00015412656494432028, 0.0003721376086322335, 0.00038409794123272313, 0.0006774692201997431, 0.00023278718496359268, 0.0003240457080072437, 0.00033609307005493015, 0.00028433738322051377], [0.0, 0.0, 0.0, 0.0, 2.35619220204488e-05, 2.35619220204488e-05, 0.0, 1.7160840817110735e-05, 1.7160840817110735e-05, 1.4279952739665943e-05, 0.0, 0.0, 0.00033396868604733, 0.0003561893415225889, 0.0008719877868312235, 0.0, 4.434309833723706e-05, 5.790056250795135e-05, 5.448955494354848e-05], [0.0, 0.0, 0.0, 0.0, 6.746956786006325e-05, 6.746956786006325e-05, 0.00018255409834817422, 0.0002686281827884296, 0.0002686281827884296, 0.00019308388908460025, 0.00018446860575479715, 0.00018829762056804295, 0.0005679038547934945, 0.0005886088611940152, 0.0008678132041320213, 0.00018063959094155132, 0.00018255409834817422, 0.00018063959094155132, 0.00020169917241440332], [0.0, 0.0, 0.0, 0.0, 0.000277594669119518, 0.000277594669119518, 0.0005984558629801971, 0.0006765652444396494, 0.0006765652444396494, 0.0006894661567613486, 0.0005952450588126445, 0.0005615376710386409, 0.000858573836296454, 0.0008722895732406855, 0.0012542302118515529, 0.0005920342546450921, 0.0007130928347625146, 0.0007293206114401217, 0.0006723847279845818], [0.0, 0.0, 0.0, 0.0, 7.052339935905868e-05, 7.052339935905868e-05, 7.184373034576348e-05, 0.00019941607311359518, 0.00019941607311359518, 0.00017920645682855944, 8.108330228183072e-05, 8.724301690587555e-05, 0.000447423729326145, 0.00046827200765548474, 0.000846591366155295, 0.00014047214747022323, 0.00026713350621473557, 0.00027927412021781854, 0.00022572029881385365], [0.0, 0.0, 0.0, 0.0, 0.0001377423272777919, 0.0001377423272777919, 0.00020276962107423568, 0.00018090666303289545, 0.00018090666303289545, 0.00021343047095961158, 0.00019686917112837394, 0.00019752165157347555, 0.0006919157884939349, 0.0007190492530953885, 0.0010517482230669663, 0.00022415041701158995, 0.0002403599841299206, 0.0002467036835264439, 0.00023938768929413648], [0.0, 0.0, 0.0, 0.0, 0.00011498924590584334, 0.00011498924590584334, 0.00026410395406534676, 0.00030261397351787317, 0.00030261397351787317, 0.00033223939565860756, 0.00026410395406534676, 0.0002588207138323403, 0.0005702997527292602, 0.0005884557795361865, 0.00081217299915714, 0.00026410395406534676, 0.0003489877719023804, 0.00036263130437223237, 0.0003508927864094741], [0.0, 0.0, 0.0, 0.0, 0.00016129388710496876, 0.00016129388710496876, 0.0002254943978833861, 0.0003615136476619587, 0.0003615136476619587, 0.00029677160147733347, 0.00022861102494097903, 0.000231727651998572, 0.0005500431273584163, 0.0005687870938154143, 0.0007658556896599042, 0.00026438636984728325, 0.0004835450984280898, 0.0005058184471978936, 0.0003491497915266544], [0.0, 0.0, 0.0, 0.0, 0.00015095569891522578, 0.00015095569891522578, 0.00026447479477615445, 0.00031812517791950963, 0.00031812517791950963, 0.00033765259386356984, 0.00025963764798400506, 0.00025927999043307985, 0.0006797451733979547, 0.0007021005233573158, 0.0009661985283932223, 0.0002944902487689165, 0.0003638960224439121, 0.0003733151731758605, 0.00039371461771156867], [0.0, 0.0, 0.0, 0.0, 0.00017950754618772518, 0.00017950754618772518, 0.0002824127611089608, 0.00034114404346472253, 0.00034114404346472253, 0.000334733646203711, 0.0002854890583837826, 0.0002613704541851639, 0.0007232568285476317, 0.0007470352868361331, 0.0013606820536849963, 0.00031519822970352447, 0.00031856196386321795, 0.0003246318600912363, 0.0003367110338746255], [0.0, 0.0, 0.0, 0.0, 0.00011597885116681512, 0.00011597885116681512, 0.00013289876226428896, 0.00035796981357081, 0.00035796981357081, 0.00033358951867738497, 0.00013289876226428896, 0.00012766594065616562, 0.0005779052925942857, 0.0006018823080123124, 0.0011648762644888818, 0.00020581179926702772, 0.00024234113766445343, 0.0002480914910799736, 0.00023385387465469544], [0.0, 0.0, 0.0, 0.0, 0.00014234021308806157, 0.00014234021308806157, 0.00031442598719906475, 0.00033221377370246693, 0.00033221377370246693, 0.00038825471761322507, 0.00031748038820169196, 0.0003039092129916052, 0.0006789704220790796, 0.0006988318222851179, 0.0011125881247269617, 0.00031442598719906475, 0.00041620621482517823, 0.00043296371218871276, 0.0003881000876020145], [0.0, 0.0, 0.0, 0.0, 0.00015089217329022206, 0.00015089217329022206, 0.00020272540651110286, 0.00018708458432773533, 0.00018708458432773533, 0.00021197054136147306, 0.00020272540651110286, 0.00019232239980050074, 0.0005654236266644839, 0.0005853922463566616, 0.0011382688091367752, 0.00020272540651110286, 0.0002816920666255755, 0.00029426712968234735, 0.0002125378032043702], [0.0, 0.0, 0.0, 0.0, 9.211179286771339e-05, 9.211179286771339e-05, 0.000200808289142759, 0.0002640092510389379, 0.0002640092510389379, 0.0002675499050951775, 0.0001985671605133342, 0.0001904541694099399, 0.0005289724108617425, 0.0005467635453871748, 0.0009332186170776721, 0.00022501293033287502, 0.00036710259473593846, 0.00038246310203187886, 0.000290678827827623], [0.0, 0.0, 0.0, 0.0, 0.00014483238093390775, 0.00014483238093390775, 0.0001787937397419214, 0.00021503624035839445, 0.00021503624035839445, 0.00019625621253663197, 0.00018161238451492386, 0.00017355892826115412, 0.0003345049866140544, 0.0003443911630947605, 0.0007284554368041858, 0.0001787937397419214, 0.00019058894368606104, 0.00019691673778369186, 0.0001964547369078137], [0.0, 0.0, 0.0, 0.0, 0.00015040944644527585, 0.00015040944644527585, 0.0002339801231486216, 0.00035518964174546726, 0.00035518964174546726, 0.0003023429762254257, 0.00023158169406151368, 0.00023637855223572954, 0.0006594979646170495, 0.0006821661806423464, 0.001166169684956848, 0.0002545054600962096, 0.0004875664493914046, 0.0005095359451736956, 0.0003644688230784303], [0.0, 0.0, 0.0, 0.0, 0.00015995465393004666, 0.00015995465393004666, 0.00023030560409647766, 0.0003123339626214285, 0.0003123339626214285, 0.0002956680887736532, 0.00023295107423616443, 0.00023559654437585117, 0.0005981452482395077, 0.0006188213855222253, 0.0008224558566543926, 0.0002617996306903503, 0.00038428018807945606, 0.0004000473403299486, 0.00026888596226271256], [0.0, 0.0, 0.0, 0.0, 0.00010593317317733238, 0.00010593317317733238, 0.00014762817393148392, 0.0002863571482963851, 0.0002863571482963851, 0.0002617921172503702, 0.00014762817393148392, 0.00014762817393148392, 0.00035979454055325654, 0.0003724656068689379, 0.0007165274181808593, 0.00026490370095422997, 0.000434693451489813, 0.00045055013598531033, 0.00040353460145075063], [0.0, 0.0, 0.0, 0.0, 0.0001758514847035986, 0.0001758514847035986, 0.00025020701671565844, 0.0003766621053983423, 0.0003766621053983423, 0.000330229704763784, 0.0002532226190133783, 0.0002449525094824194, 0.0006150363931410124, 0.00063520849521289, 0.00115288801501978, 0.00027112083176166277, 0.0003676412519704981, 0.000380055747081997, 0.00025155198366615605], [0.0, 0.0, 0.0, 0.0, 0.00016880250555207054, 0.00016880250555207054, 0.00025260059236407827, 0.00034794103767145227, 0.00034794103767145227, 0.0003713835872161565, 0.00025628354538749585, 0.00025628354538749585, 0.00035906567716438364, 0.0003673028943560382, 0.0008883562136420929, 0.0003180412178711634, 0.00037764908372378065, 0.00038729749010244505, 0.00041721809227837907], [0.0, 0.0, 0.0, 0.0, 0.00015974856276731048, 0.00015974856276731048, 0.00026794821774356233, 0.0002884349587793643, 0.0002884349587793643, 0.00028006484428189034, 0.00026996765549995035, 0.00027198709325633837, 0.0004900365397375392, 0.0005024848827954419, 0.0011828619475755895, 0.00026996765549995035, 0.00033659416520012643, 0.00034622418094131316, 0.0003254340125368278], [0.0, 0.0, 0.0, 0.0, 0.0002067534450253689, 0.0002067534450253689, 0.0001925069445795707, 0.00027332341984211383, 0.00027332341984211383, 0.00029920304652398795, 0.00018913049697865287, 0.00018721635281601187, 0.0006444997517344425, 0.0006690690633299172, 0.0011696152705329389, 0.00022097263597691452, 0.00027180014112794754, 0.00028110228049244663, 0.00020328530494050545], [0.0, 0.0, 0.0, 0.0, 0.00022728183979656784, 0.00022728183979656784, 0.00028248047232244, 0.00023503719348103502, 0.00023503719348103502, 0.0002579630294131919, 0.0002854740325317801, 0.0002719758662736378, 0.0004119615701879237, 0.00041976685022418545, 0.000857783151119452, 0.0002854740325317801, 0.0003720721001167885, 0.0003879444444212973, 0.00025701582103154053], [0.0, 0.0, 0.0, 0.0, 0.00012145763825933766, 0.00012145763825933766, 0.00013868857038368187, 0.00020135530178797028, 0.00020135530178797028, 0.00014708619024036675, 0.00013998051190009493, 0.00013998051190009493, 0.000785973916780199, 0.0008187010177171202, 0.0015444722974061911, 0.000141272453416508, 0.0003555750478872834, 0.0003748425061126943, 0.00032308654129014426], [0.0, 0.0, 0.0, 0.0, 8.518851055937032e-05, 8.518851055937032e-05, 0.00014214467872391263, 0.00018321411265627595, 0.00018321411265627595, 0.0001598735756531286, 0.00014484987542774444, 0.00014755507213157624, 0.0003904959694157484, 0.00040488880328487135, 0.0009398291840795687, 0.00013673428531624902, 0.00030928962264544944, 0.0003288058717565383, 0.00027655361044562755], [0.0, 0.0, 0.0, 0.0, 0.00017394984050970243, 0.00017394984050970243, 0.0002463313678912782, 0.00020880043719967, 0.00020880043719967, 0.00022779901215037158, 0.00024884074095006363, 0.0002411274835819326, 0.00041753468464277396, 0.00042768467571053777, 0.0007992190570846843, 0.00024884074095006363, 0.0004722260527600027, 0.0004948143417950743, 0.00028944640717733445], [0.0, 0.0, 0.0, 0.0, 0.0001987376127865642, 0.0001987376127865642, 0.00040027006770951637, 0.0004883177353763123, 0.0004883177353763123, 0.0004313370075838619, 0.00040306490984590436, 0.0003898052052753047, 0.0007767372781847151, 0.0007968246302256173, 0.0012427328351743683, 0.00040865459411868025, 0.00045188265958532724, 0.0004616575310898106, 0.0004451854462669168], [0.0, 0.0, 0.0, 0.0, 2.1602943482406657e-05, 2.1602943482406657e-05, 0.00015303161269269682, 0.00020530535944912636, 0.00020530535944912636, 0.0001806364328782959, 0.00015047443059862503, 0.0001555887947867686, 0.0005456267739782882, 0.0005665904420177202, 0.0008355443032023399, 0.000187448586141046, 0.0003037263261019965, 0.00031603251314340266, 0.0002590703111099255], [0.0, 0.0, 0.0, 0.0, 0.00012630888893796292, 0.00012630888893796292, 0.00020075759242368924, 0.0001578777243051796, 0.0001578777243051796, 0.00015937984815818994, 0.0001974327914656087, 0.0001954721653244141, 0.0003407248646101434, 0.0003510339019864386, 0.0004370603623766532, 0.00020075759242368924, 0.0003157554486103591, 0.00033201830122351337, 0.00025721589631908263], [0.0, 0.0, 0.0, 0.0, 0.0001603075787386653, 0.0001603075787386653, 0.0003512482132558968, 0.00041433608360231513, 0.00041433608360231513, 0.000448787853027049, 0.0003479890057712023, 0.0003406904777520237, 0.0005158123064750212, 0.0005257816852015886, 0.0009351304547901823, 0.00046417607448426013, 0.0004899982128759715, 0.0004955091187708503, 0.0004622603705579273], [0.0, 0.0, 0.0, 0.0, 8.961138491893966e-05, 8.961138491893966e-05, 6.705782417185535e-05, 0.00014360064745282526, 0.00014360064745282526, 0.0001230189744449897, 6.378132277268466e-05, 6.17772270284712e-05, 0.00046218381426205667, 0.0004849083654363726, 0.0007423391924506618, 9.921407980417948e-05, 0.00016242247900619846, 0.00017199718811233453, 0.000203035582382431], [0.0, 0.0, 0.0, 0.0, 0.0003031717733901386, 0.0003031717733901386, 0.000325825080686861, 0.00034081759939000783, 0.00034081759939000783, 0.00034081759939000783, 0.000325825080686861, 0.00033248842233270405, 0.00045390859807387487, 0.00046241875078159876, 0.0009117330102204568, 0.0003578079467016825, 0.0003713544914348819, 0.0003774538538415271, 0.0003427047635995133], [0.0, 0.0, 0.0, 0.0, 0.00011611390359918674, 0.00011611390359918674, 0.0001644858512248336, 0.0003436252728510265, 0.0003436252728510265, 0.00018110174221274612, 0.00016708763493038635, 0.00015405960047678894, 0.0005898627113663505, 0.0006122969041523912, 0.001105832520771081, 0.00019355908076885143, 0.0004278872730752558, 0.0004499428035038118, 0.00031383810945096813], [0.0, 0.0, 0.0, 0.0, 0.00015986841612731915, 0.00015986841612731915, 0.0002879788832629695, 0.00032302997039725703, 0.00032302997039725703, 0.0003090659649182971, 0.00029339172711368924, 0.0002827552940669664, 0.0005964954177270808, 0.000612667520501084, 0.0012477189716084487, 0.0002852724613376096, 0.00030884086527438226, 0.00031544210436823224, 0.0003457060590147784], [0.0, 0.0, 0.0, 0.0, 3.581583813586407e-06, 3.581583813586407e-06, 4.0387025926337884e-05, 7.851199711442681e-05, 7.851199711442681e-05, 6.010285005820118e-05, 4.302608407701286e-05, 4.302608407701286e-05, 0.0005867043503348353, 0.0006157765951440066, 0.0013315934586446625, 3.5108909624987925e-05, 6.01160113211027e-05, 6.670873741045954e-05, 5.917685328971705e-05], [0.0, 0.0, 0.0, 0.0, 9.370141402858869e-05, 9.370141402858869e-05, 0.000107565000662144, 0.00023568345147440724, 0.00023568345147440724, 0.0002556102152314409, 0.0001023905504063418, 0.00010235333114588681, 0.00031076224717710725, 0.00032205688699562125, 0.0009506825690651938, 0.00014188755314702966, 0.00012301377390113192, 0.00012616368404832034, 0.00016612187895100443], [0.0, 0.0, 0.0, 0.0, 0.00020905218110365455, 0.00020905218110365455, 0.00026871518511855085, 0.0005615446241484138, 0.0005615446241484138, 0.0005413288483295221, 0.0002714873715350468, 0.00025825485382831754, 0.0005875633376049278, 0.0006052131225992844, 0.0014067833395292053, 0.0004679154635893725, 0.0005050226563086439, 0.0005099079758672694, 0.0004520084869875947], [0.0, 0.0, 0.0, 0.0, 0.0002604348730069752, 0.0002604348730069752, 0.0005763998679723658, 0.0005460275905243518, 0.0005460275905243518, 0.000542571441221138, 0.0005733995420104933, 0.0005606409291734028, 0.0009856899870283504, 0.001007970426816358, 0.0013149137045409451, 0.0005733995420104933, 0.0007640544655732861, 0.00078656723528609, 0.0006034303349592471], [0.0, 0.0, 0.0, 0.0, 0.00015665569618683882, 0.00015665569618683882, 0.00020888604648064768, 0.0002841747807046485, 0.0002841747807046485, 0.0002748974060527261, 0.00020560461210536086, 0.00019304277515766046, 0.0005356717732130422, 0.0005534934096857526, 0.0007018231756681717, 0.0002410267984737496, 0.00033628468961072183, 0.000349342330810986, 0.0002977638875442452], [0.0, 0.0, 0.0, 0.0, 0.00019737187732750565, 0.00019737187732750565, 9.907022024230265e-05, 0.0001832596269305206, 0.0001832596269305206, 0.00016247774136100274, 9.231671433634581e-05, 0.00010582372614825949, 0.00020358430550459215, 0.00021177412330453777, 0.0005696171058311157, 0.00012078114070372434, 0.00021397606548065706, 0.00022705727446111973, 0.0002659927978547578], [0.0, 0.0, 0.0, 0.0, 9.011889505595857e-05, 9.011889505595857e-05, 0.0001158602667007984, 0.00015866618429092726, 0.00015866618429092726, 0.00017567147044580118, 0.00011087495679547208, 0.000110658054202065, 0.0004162266580418506, 0.0004326546975115351, 0.0009693536449977376, 0.00018509981277206535, 0.0001810603176829491, 0.00018363284034715786, 0.0002085719875961273], [0.0, 0.0, 0.0, 0.0, 3.137785722717301e-05, 3.137785722717301e-05, 0.0001915593406056419, 0.00025769239083194993, 0.00025769239083194993, 0.00024336498661109136, 0.00018910312014977255, 0.0001759636334584799, 0.0005233110357957866, 0.0005411760873265916, 0.0009381727943334219, 0.0002708527853373759, 0.0002700008031040618, 0.0002725715240623852, 0.00025120302169042113], [0.0, 0.0, 0.0, 0.0, 6.839485673703292e-05, 6.839485673703292e-05, 6.681752121785629e-05, 0.00010090154319523815, 0.00010090154319523815, 8.794710047523183e-05, 6.681752121785629e-05, 6.15725353255101e-05, 0.00047689860487206564, 0.0004997946733185306, 0.0011270276909431355, 0.00010009298759708712, 0.0001839905420761249, 0.0001963825417118879, 0.00020328207569513698], [0.0, 0.0, 0.0, 0.0, 0.0001441853292482707, 0.0001441853292482707, 0.00019319122707013185, 0.00029748505054556074, 0.00029748505054556074, 0.00027964291729270444, 0.00019319122707013185, 0.00019624962686830513, 0.0004236644860691272, 0.0004384802636381329, 0.0008951009002074592, 0.0003070083794816603, 0.0003657743355260695, 0.0003744426657182965, 0.0003248249916220208], [0.0, 0.0, 0.0, 0.0, 0.0002849452528449285, 0.0002849452528449285, 0.0005134242289588556, 0.0004784358025907689, 0.0004784358025907689, 0.00047376226743951896, 0.0005111119600600788, 0.0004926875333854766, 0.0008789531993600146, 0.0008985342896073232, 0.0012995621433995446, 0.0005134242289588556, 0.0005134242289588556, 0.0005111119600600788, 0.0005069733338427027], [0.0, 0.0, 0.0, 0.0, 0.00011266443915153048, 0.00011266443915153048, 0.00029925295277997093, 0.0003754241108672075, 0.0003754241108672075, 0.0003572217159365016, 0.0003039838214383804, 0.0002888739719071958, 0.0006712983175700272, 0.0006912208195549208, 0.001254071536778055, 0.0003319071277315547, 0.00040487396474032955, 0.0004142834803667465, 0.0003629027033505556], [0.0, 0.0, 0.0, 0.0, 3.9557864799383384e-05, 3.9557864799383384e-05, 6.72788684196448e-05, 0.00011945373106660238, 0.00011945373106660238, 9.382621806835286e-05, 7.008264571910573e-05, 7.288642301856667e-05, 0.0002728695591010839, 0.0002851832643561737, 0.0005672308152422291, 7.008264571910573e-05, 0.0001130643559753115, 0.00012284089668608333, 0.00012802513147607594], [0.0, 0.0, 0.0, 0.0, 0.00012405036634674933, 0.00012405036634674933, 0.00013456940964907407, 0.00024037157198714254, 0.00024037157198714254, 0.00019616933890310623, 0.00013456940964907407, 0.0001240522835311979, 0.000496033420677234, 0.0005158954854818919, 0.0008769789042516502, 0.00013456940964907407, 0.00014679405186791505, 0.00015021262348728813, 0.00011177637393418274], [0.0, 0.0, 0.0, 0.0, 0.0, 0.0, 0.0, 1.828057943023736e-07, 1.828057943023736e-07, 3.0260129055238347e-05, 0.0, 4.4286463601312344e-05, 0.00038322221079447965, 0.00040188926156340245, 0.0005898686535372002, 0.0, 0.0001102556408749721, 0.00013190107968349472, 0.00014385099875569395], [0.0, 0.0, 0.0, 0.0, 0.00014549975003308994, 0.00014549975003308994, 0.000131590335942328, 0.00014865754391747875, 0.00014865754391747875, 0.00014865754391747875, 0.00013500377753735814, 0.00013500377753735814, 0.00037540603575364533, 0.0003903218405781122, 0.0009446807736941728, 0.0001384172191323883, 0.0002747249556105796, 0.00029072418714702766, 0.00022181259721290586], [0.0, 0.0, 0.0, 0.0, 0.00015749787159273528, 0.00015749787159273528, 0.000201362620175928, 0.0003222878880355642, 0.0003222878880355642, 0.0003125973855367888, 0.0001984591595688948, 0.000201362620175928, 0.0006262282955246413, 0.0006491169742258185, 0.0009419131292342726, 0.0002651164986698357, 0.0002745463743546296, 0.00028059632789021084, 0.00029095474955720564], [0.0, 0.0, 0.0, 0.0, 0.00010842654453594386, 0.00010842654453594386, 0.00013096633762237805, 0.00022578359015453065, 0.00022578359015453065, 0.00024280999205921388, 0.00013096633762237805, 0.0001257063353227242, 0.000306986085630202, 0.0003169198361032326, 0.0005257340355170207, 0.00019964393488336948, 0.0002772854400540949, 0.00028942390689944993, 0.0002495358096455972], [0.0, 0.0, 0.0, 0.0, 5.0503682704699875e-05, 5.0503682704699875e-05, 4.6082866778657865e-05, 0.0001423915428977873, 0.0001423915428977873, 0.0001148097130717919, 4.878038107669349e-05, 5.4175409672764756e-05, 0.0002614113197266376, 0.00027402340882246143, 0.0005523927480295587, 0.00012212726843026188, 5.1360351549043724e-05, 5.0786428644288715e-05, 0.00011300174095328301], [0.0, 0.0, 0.0, 0.0, 0.00013161498786952016, 0.00013161498786952016, 0.00017414754280397813, 0.0002492322426516887, 0.0002492322426516887, 0.00023393441132753718, 0.00017169754922499896, 0.00016375165008124818, 0.00038447345396495474, 0.0003960602074639726, 0.0009186783886892993, 0.00020400140728466009, 0.0003482194286858009, 0.0003636419069008399, 0.00023251678959261947], [0.0, 0.0, 0.0, 0.0, 8.119255330723395e-05, 8.119255330723395e-05, 4.580089664360255e-05, 0.00016211831020416633, 0.00016211831020416633, 0.00018626929420617846, 4.580089664360255e-05, 5.493991565330733e-05, 0.00025689217077813647, 0.00026926294953215346, 0.0006272869446588772, 0.00016271779786452152, 0.00032640682789137406, 0.000341717365882266, 0.00024234270614979496], [0.0, 0.0, 0.0, 0.0, 0.0003385275584891851, 0.0003385275584891851, 0.0005261632209237059, 0.00048337167339947574, 0.00048337167339947574, 0.0005082466147337439, 0.0005282941715328416, 0.0005158311367949446, 0.0006998857315496266, 0.0007096420339003144, 0.0010033145778372912, 0.0005219013197054345, 0.0005562010673161453, 0.0005624457335478142, 0.0005776671074875072], [0.0, 0.0, 0.0, 0.0, 0.0002015809542772994, 0.0002015809542772994, 0.0004467573850364764, 0.0004895307996131161, 0.0004895307996131161, 0.0004599213927747346, 0.0004467573850364764, 0.00043103324886126725, 0.0007282556508202593, 0.0007438337423870301, 0.0009584579809121964, 0.0004438730678204499, 0.0007584884213186214, 0.0007904550717847059, 0.0005112045185134998], [0.0, 0.0, 0.0, 0.0, 0.00013665634967892023, 0.00013665634967892023, 0.00018871529586726686, 0.00025565394113517034, 0.00025565394113517034, 0.00019913118533472425, 0.00019353580806018937, 0.00017832735064104047, 0.0005166400045410368, 0.0005348108684816495, 0.0013583789680421013, 0.00022600429283313898, 0.0003918675045493327, 0.0004081343418541377, 0.0003734821711821663], [0.0, 0.0, 0.0, 0.0, 0.00025360978665641684, 0.00025360978665641684, 0.0005827926589494315, 0.0006196072772779643, 0.0006196072772779643, 0.0005842420644466732, 0.0005887721141675913, 0.0005565330601275563, 0.0009427005692937565, 0.0009618871492379132, 0.0013939984030980482, 0.0005798029313403515, 0.0007962002591075454, 0.0008192856207091939, 0.0007096913321386959], [0.0, 0.0, 0.0, 0.0, 0.00017465581102359544, 0.00017465581102359544, 0.00021825250973653076, 0.00030510543325487394, 0.00030510543325487394, 0.0003242037165088988, 0.00021519408639114593, 0.00021825250973653076, 0.000511651016661958, 0.0005282577198346069, 0.0010033328497806454, 0.00028393579733926137, 0.0002563068289861203, 0.00025890732920821094, 0.0002930503795321482], [0.0, 0.0, 0.0, 0.0, 0.00013041883642531818, 0.00013041883642531818, 0.00012428464829566702, 0.00020452748031182073, 0.00020452748031182073, 0.0002272610787269794, 0.00012428464829566702, 0.00011903081665347388, 0.0004919787600552587, 0.0005124735831796036, 0.0009192990338171382, 0.00019027956249232123, 0.00026361352852763724, 0.00027573775539423677, 0.00021127491842878578], [0.0, 0.0, 0.0, 0.0, 0.0002470538788945895, 0.0002470538788945895, 0.00035665777908815247, 0.0005375264230822524, 0.0005375264230822524, 0.00045823903502217834, 0.00035665777908815247, 0.0003514263712996108, 0.0006423525792581172, 0.0006582249620221136, 0.0010260130829312796, 0.0003820061623204283, 0.0004703570398501222, 0.0004830043993389043, 0.00038398211446074204], [0.0, 0.0, 0.0, 0.0, 0.0003556417143469181, 0.0003556417143469181, 0.0005131655485551538, 0.00045780734160481406, 0.00045780734160481406, 0.00048638348419460114, 0.0005103843238339715, 0.0004974723401283979, 0.0008373977989456072, 0.0008553745392487027, 0.0014197856326664904, 0.0005076030991127893, 0.0005379176032166175, 0.0005445282954110384, 0.0005188970694091403], [0.0, 0.0, 0.0, 0.0, 0.00012307903919920346, 0.00012307903919920346, 7.169520213437059e-05, 0.0002611818212246669, 0.0002611818212246669, 0.0002254053244547352, 8.012338066799137e-05, 8.012338066799137e-05, 0.0008437896667156498, 0.0008849477817971351, 0.0013170111197110808, 0.0001109382989131851, 0.00015478268097521332, 0.0001608217805381992, 0.00012772835369686484], [0.0, 0.0, 0.0, 0.0, 0.0, 0.0, 5.152941893366333e-05, 0.00020161562806914093, 0.00020161562806914093, 0.00015354450541022206, 4.4835695404673766e-05, 4.6241785753746784e-05, 0.0003001950034731447, 0.0003147646428852987, 0.0006666172659701702, 0.00015402851162942655, 0.00029319293724211135, 0.00030859098990890124, 0.00025858440885477633], [0.0, 0.0, 0.0, 0.0, 8.361914200806875e-06, 8.361914200806875e-06, 9.783587259382253e-06, 0.00012570730349024844, 0.00012570730349024844, 7.260374118034576e-05, 9.783587259382253e-06, 2.3664069543845203e-05, 0.0004042444558399211, 0.00042738050003625523, 0.00100069399553788, 3.786120492304901e-05, 6.593991120930188e-05, 7.205524858689262e-05, 7.729261184876877e-05], [0.0, 0.0, 0.0, 0.0, 2.8787930959508018e-05, 2.8787930959508018e-05, 6.116367811242228e-05, 0.00014500083313024776, 0.00014500083313024776, 0.0001253418586238037, 5.81490321816778e-05, 6.417832404316675e-05, 0.0004727711386139045, 0.0004957083533232656, 0.0009234184389265818, 8.811361621259697e-05, 0.00014410775785752297, 0.00015363498767542792, 0.00011057189796274253], [0.0, 0.0, 0.0, 0.0, 6.49605398534157e-05, 6.49605398534157e-05, 4.3625854554571565e-05, 8.244057313342248e-05, 8.244057313342248e-05, 6.492307253005657e-05, 4.0863682040112604e-05, 4.9150199583489474e-05, 0.00046449160903108905, 0.0004873186108869012, 0.0012015699672764369, 4.3625854554571565e-05, 0.00011129497884577251, 0.00012393691440710058, 3.082091010136858e-05], [0.0, 0.0, 0.0, 0.0, 3.084291392499461e-05, 3.084291392499461e-05, 6.875272012170312e-05, 0.00019803374162973242, 0.00019803374162973242, 0.00021080162322572463, 6.875272012170312e-05, 7.13280649598421e-05, 0.0005847470557654191, 0.0006113640664589597, 0.000946026947937, 0.0001426231908748285, 0.00025573822183249637, 0.00026804870007167674, 0.00016438884675514426], [0.0, 0.0, 0.0, 0.0, 0.00024417370360279325, 0.00024417370360279325, 0.0003901133526696437, 0.0004888519352360463, 0.0004888519352360463, 0.00041137093382603645, 0.0003901133526696437, 0.000379653872622304, 0.0008879290159747293, 0.0009146444061885229, 0.001415512751582089, 0.00041279625411344735, 0.0006349692289529262, 0.000656807703777042, 0.0005027186701472921], [0.0, 0.0, 0.0, 0.0, 4.7511481552828625e-05, 4.7511481552828625e-05, 7.700748749800097e-05, 0.00017863247129151663, 0.00017863247129151663, 0.00017403133559761196, 7.345249035893113e-05, 7.169904078062694e-05, 0.00032466473969065785, 0.0003386343363153264, 0.001006440467090305, 9.833747033241999e-05, 0.00026326914484626774, 0.0002868946494675479, 0.000200710917628524], [0.0, 0.0, 0.0, 0.0, 0.000155770254535632, 0.000155770254535632, 0.00020113388759489777, 0.00019051038112164926, 0.00019051038112164926, 0.00020592954707176925, 0.0002135230282457741, 0.00019587121207515878, 0.0004085165306529029, 0.0004208992965817005, 0.0008882706200483446, 0.0002276588239306316, 0.00038064096418843115, 0.0003968338119414742, 0.00030040438640127805], [0.0, 0.0, 0.0, 0.0, 0.00020658322265176444, 0.00020658322265176444, 0.0003282392256341999, 0.0004409935852812594, 0.0004409935852812594, 0.000467011215016893, 0.0003282392256341999, 0.0003023412150394785, 0.0005255316702156201, 0.0005357946589342713, 0.001029714044627726, 0.0004034330978874688, 0.0004972581105188963, 0.0005066496967785206, 0.000473494089697018], [0.0, 0.0, 0.0, 0.0, 0.00014237910388183015, 0.00014237910388183015, 0.0001574574210486551, 0.00017065594726202557, 0.00017065594726202557, 0.00017065594726202557, 0.00015965717541755018, 0.00016405668415534033, 0.000388029572660035, 0.0004005214596677072, 0.0005042337047604124, 0.0001486584035730748, 0.00025404235239300936, 0.000266548318732333, 0.0002500031599675999], [0.0, 0.0, 0.0, 0.0, 9.12568622649339e-05, 9.12568622649339e-05, 0.00013869721788342817, 0.00021478849356243747, 0.00021478849356243747, 0.0001967549448664827, 0.0001445864142234241, 0.00012820240424249444, 0.00026299762220107886, 0.00027047070931381805, 0.0008074956152982434, 0.00017778579429029103, 0.00019921203231514835, 0.00020526673249261012, 0.00018796233849045137], [0.0, 0.0, 0.0, 0.0, 0.00022963138721811578, 0.00022963138721811578, 0.00016582551144318292, 0.00030151899112880654, 0.00030151899112880654, 0.0002764419035847395, 0.00016582551144318292, 0.0001795079394395205, 0.0004082295571530371, 0.0004226310124205928, 0.0007418419404079238, 0.0002390053789343289, 0.00036147963523045325, 0.0003735410096075158, 0.00031312557134424425], [0.0, 0.0, 0.0, 0.0, 0.00017944855871471481, 0.00017944855871471481, 0.00038363238470492917, 0.000453292645267424, 0.000453292645267424, 0.0004105743397805057, 0.00037866175705636066, 0.0003784309063190337, 0.0005940000275140184, 0.0006062388001867138, 0.0015123385208521728, 0.0004083339745611879, 0.0004909984231605903, 0.0005038592213674748, 0.00046152827017120827], [0.0, 0.0, 0.0, 0.0, 0.00015135832440899517, 0.00015135832440899517, 0.0001606986222296567, 0.0002475421150557506, 0.0002475421150557506, 0.00023424487309519056, 0.00016387253381054895, 0.0001501579459065441, 0.000495082831995478, 0.0005128681836861788, 0.0009735489743931028, 0.00016387253381054895, 0.00032146912836419434, 0.00034116050171506405, 0.00021436240200586296], [0.0, 0.0, 0.0, 0.0, 0.00021163556676118107, 0.00021163556676118107, 0.0001498398058334604, 0.00020684004255948926, 0.00020684004255948926, 0.00025273428445257755, 0.0001535232311928245, 0.00014451851629405693, 0.0003879293815499543, 0.0004022622666870473, 0.0008809444910084495, 0.00020422765862959335, 0.0003745230762563007, 0.0003938200603002913, 0.0003072050155387183], [0.0, 0.0, 0.0, 0.0, 1.434203107411375e-05, 1.434203107411375e-05, 0.0, 6.430920197514933e-05, 6.430920197514933e-05, 8.953262823821837e-05, 0.0, 0.0, 0.00036854053314331524, 0.00038881757037327375, 0.0005871433771414338, 2.0048766539786522e-05, 0.0001356657816590961, 0.0001503973303182698, 0.00016626067845768665], [0.0, 0.0, 0.0, 0.0, 2.5631678466349077e-05, 2.5631678466349077e-05, 0.0, 1.2558295104284168e-07, 1.2558295104284168e-07, 0.0, 0.0, 0.0, 0.00020508075274536618, 0.00022079340529295878, 0.0005832696445713421, 0.0, 9.336184773323232e-05, 0.0001093775486976316, 0.00011827068998306187], [0.0, 0.0, 0.0, 0.0, 0.0002127696729876351, 0.0002127696729876351, 0.00024379389271585717, 0.0005173572122683139, 0.0005173572122683139, 0.0004364032902904589, 0.00024145497459024723, 0.00023342021508380108, 0.0010581259269573727, 0.0011000381539228012, 0.0017593937688507432, 0.0002695411661340753, 0.0004142569447440824, 0.0004302164487933995, 0.00041111282186125737], [0.0, 0.0, 0.0, 0.0, 6.0937797285433904e-05, 6.0937797285433904e-05, 0.0001429568510045575, 0.00031321183497131966, 0.00031321183497131966, 0.0002559451837379245, 0.0001484668772765994, 0.00012739303888076255, 0.0005255294837323292, 0.0005504640857953403, 0.0011884034487635638, 0.0001795070828856589, 0.00038031920974665614, 0.0003998540715906508, 0.00029074943358203397], [0.0, 0.0, 0.0, 0.0, 8.23450512885716e-05, 8.23450512885716e-05, 0.00019307157651823718, 0.0002491738570185378, 0.0002491738570185378, 0.0002675591829673712, 0.00019307157651823718, 0.0001958111881942842, 0.00043267098103120534, 0.00044674965009879806, 0.001121082828394217, 0.00019033196484219016, 0.00030277005966823384, 0.00031942723955406696, 0.0003652969866068123], [0.0, 0.0, 0.0, 0.0, 3.1907737791246836e-05, 3.1907737791246836e-05, 0.0001133449456171643, 9.828858538627829e-05, 9.828858538627829e-05, 8.561479965972701e-05, 0.0001133449456171643, 0.00010806443177331629, 0.00036615175994562905, 0.0003807017826113403, 0.0008345406492431425, 0.00011989628242478329, 0.00011989628242478329, 0.00011989628242478329, 0.0001031234964282075], [0.0, 0.0, 0.0, 0.0, 0.00017226479273775794, 0.00017226479273775794, 0.00022578593668796249, 0.00024547064540617465, 0.00024547064540617465, 0.00026493287956988535, 0.00022578593668796249, 0.0002314101391788802, 0.0004893893870636779, 0.0005038116776021656, 0.0008917129011970428, 0.0002314101391788802, 0.0003526747032727654, 0.0003684922110772001, 0.0002883522685528109], [0.0, 0.0, 0.0, 0.0, 0.0001313194290802746, 0.0001313194290802746, 0.00014977255139693885, 0.00023359499787962266, 0.00023359499787962266, 0.00022096550736357668, 0.00015290881243547257, 0.00015290881243547257, 0.0005152312991373659, 0.0005361019294078619, 0.0007910528355201815, 0.00017923330140987397, 0.0003440867107908171, 0.00036318527260857257, 0.00024317616972227844], [0.0, 0.0, 0.0, 0.0, 0.00018973892771984455, 0.00018973892771984455, 0.00018550293623052823, 0.0003182447651018021, 0.0003182447651018021, 0.00025401458721432865, 0.00018550293623052823, 0.00018757441669528906, 0.000594487473852945, 0.0006170129661762264, 0.0008804288138219101, 0.00021316047865481142, 0.0002585753399305645, 0.00026452929575742197, 0.00020993187522727147], [0.0, 0.0, 0.0, 0.0, 0.000273199339656052, 0.000273199339656052, 0.0003963195300938933, 0.0005476289670209006, 0.0005476289670209006, 0.0004642355252657008, 0.0003990196144627567, 0.0003858736192131866, 0.0008537153701822886, 0.0008776471783919576, 0.0014995520625174922, 0.0003963195300938933, 0.0005360661522061144, 0.0005524237599039245, 0.0005575222955553557], [0.0, 0.0, 0.0, 0.0, 1.1087423640685665e-05, 1.1087423640685665e-05, 0.0, 4.295277701374701e-05, 4.295277701374701e-05, 4.295277701374701e-05, 7.740899316992063e-06, 7.740899316992063e-06, 0.0002513509384736693, 0.00026806925386629323, 0.0006145497920161051, 2.5991135392273807e-05, 7.779051519013342e-05, 8.73515489496631e-05, 5.595670225687648e-05], [0.0, 0.0, 0.0, 0.0, 9.054901382349121e-05, 9.054901382349121e-05, 0.00013577570550272341, 0.00019035220535046707, 0.00019035220535046707, 0.00020852178456294172, 0.00013266815981742813, 0.0001305120039307268, 0.0004545870423311715, 0.0004730018496883114, 0.0009243746366519435, 0.00016846296480722738, 0.0002830220324469218, 0.0002960366791908694, 0.00022746873197171432], [0.0, 0.0, 0.0, 0.0, 0.0001741786209635317, 0.0001741786209635317, 0.0003126612608171438, 0.000309476594157293, 0.000309476594157293, 0.0003351106671960737, 0.0003126612608171438, 0.00030203588589402104, 0.0005670780878998304, 0.0005810588443776233, 0.0009675972131975072, 0.0003162586653980868, 0.00034435637473514307, 0.00035398926958302905, 0.00032163241957486565], [0.0, 0.0, 0.0, 0.0, 0.0002977307473485258, 0.0002977307473485258, 0.0003853049204764956, 0.00040005964704445065, 0.00040005964704445065, 0.00040158920175128494, 0.0003879875980343056, 0.00039603563070773564, 0.0007552365468574826, 0.0007762507239070881, 0.0014050035151665595, 0.00041127944693680887, 0.0004918857038755588, 0.0005016396215576706, 0.0005066089478924016], [0.0, 0.0, 0.0, 0.0, 0.0001226377544887819, 0.0001226377544887819, 0.000155407618161645, 0.00038790767762528775, 0.00038790767762528775, 0.0002601015816806969, 0.0001577136114619377, 0.00016001960476223043, 0.0007038364409696568, 0.0007327230768838782, 0.0009316384137710811, 0.00022812645934810466, 0.000225527536981274, 0.0002280908291242118, 0.00026053980370106453], [0.0, 0.0, 0.0, 0.0, 0.00018471547714195752, 0.00018471547714195752, 0.00028678902457058994, 0.00032961729310689806, 0.00032961729310689806, 0.00034768909919039465, 0.00029226136135592867, 0.00027633589688512195, 0.0007163863741283235, 0.0007403347161941019, 0.0010940551429551543, 0.0002895251929632593, 0.0003819062644085359, 0.00039511626093412743, 0.00033956487518257777]], "bootstrap_rate_of_adaptation": [8.188405513583206e-06, 1.7441788965754186e-05, 1.7067454481134256e-05, 1.9174017560868798e-05, 2.808488517173869e-05, 1.4254885513716408e-05, 7.122308509381806e-06, 1.3340651479061972e-05, 3.1563181499564485e-05, 1.3434593795446334e-05, 1.6115802652785285e-05, 1.745134797075517e-05, 1.8786068726242975e-05, 1.9396719894827044e-05, 2.0247283754756682e-05, 1.5797317313083806e-05, 2.1122478312793282e-05, 1.5841944305547222e-05, 1.709771813846633e-05, 1.0851435096196763e-05, 2.1424898135810613e-05, 1.7211596934365804e-05, 1.699690908927427e-05, 1.838444095868543e-05, 1.737843444177305e-05, 1.7861087785902615e-05, 1.6196732213332547e-05, 1.566122810588926e-05, 2.0677934663592533e-05, 1.4533380646949949e-05, 1.7135852090402232e-05, 2.38502695876029e-05, 1.553394371181591e-05, 1.2243244351632023e-05, 2.1828678743719346e-05, 1.0877079684548445e-05, 1.7110272893782076e-05, 1.8896528458384295e-05, 1.8768248444918884e-05, 1.1498340417937489e-05, 1.0306599497859818e-05, 2.418803694507586e-05, 3.270303493211347e-05, 1.554055703173478e-05, 9.396569450325972e-06, 1.2494222754420965e-05, 1.579187755982619e-05, 1.303115372954114e-05, 1.6718727296389327e-05, 2.6586765934365275e-05, 2.1451200392814943e-05, 7.580587730185614e-06, 1.0956816350306949e-05, 8.201957581826396e-06, 1.314569801696634e-05, 1.6403434344016186e-05, 1.1762690003102518e-05, 6.600806534777475e-06, 1.4873217712055726e-05, 1.2201981425130238e-05, 2.5235828508133672e-05, 2.774873729220695e-05, 1.957138070154625e-05, 3.421790291579499e-05, 1.5695080269646163e-05, 1.4001984585388804e-05, 2.1328075228301978e-05, 2.6968068727073332e-05, 1.528690309225185e-05, 1.2614642039207684e-05, 9.034284876574621e-06, 1.0948291142017556e-05, 1.0415062474612112e-05, 1.4321041892991294e-05, 2.829697440126892e-05, 1.289309098737208e-05, 1.6024590661981122e-05, 2.1850815692928047e-05, 1.1415012494346207e-05, 1.0913880708736212e-05, 1.4927984146128008e-05, 2.45087935457288e-05, 1.4990570945876381e-05, 1.5337053182423898e-05, 8.618122537126106e-06, 6.22194690982078e-06, 2.5910414271231026e-05, 1.8141375183175022e-05, 1.6789207844967482e-05, 9.597494673370344e-06, 1.6158640902438966e-05, 1.5093516005503137e-05, 1.4457788080650728e-05, 2.7240917022312276e-05, 6.203714688045762e-06, 1.4251442977978048e-05, 1.788807734291884e-05, 2.497086317989277e-05, 1.5719671050897883e-05, 1.9913593875475957e-05]}
