# Supplementary material for: A Bayesian approach to infer recombination patterns in coronaviruses
Source: Nat Commun. 2022 Jul 20;13:4186. doi: 10.1038/s41467-022-31749-8 (PMC9297283; doi:10.1038/s41467-022-31749-8)
Supplement: Supplementary file 6 — Source Data [file 41467_2022_31749_MOESM6_ESM.zip › Source_Figure3/oc43_he_bhatt_analysis_bootstrapped.json]

{"cov": "oc43", "gene": "he", "window": 3, "clade": null, "min_seqs": 2, "midfreq_high": 0.75, "midfreq_low": 0.15, "window_midpoint": [1984.5, 1986.5, 1987.5, 1988.5, 1989.5, 1990.5, 1991.5, 1992.5, 1993.5, 1994.5, 1995.5, 1996.5, 1997.5, 1998.5, 1999.5, 2000.5, 2001.5, 2003.5, 2004.5, 2005.5, 2010.5, 2011.5, 2012.5, 2014.5, 2015.5, 2016.5, 2017.5], "adaptive_substitutions": [0.0, 0.0, 0.0, 0.0, 2.0562785292579937, 0.5, 0.5, 8.553652710792138, 1.0040667270762142, 1.0595319109189651, 0.5, 0.5, 0.39069632314498415, 0.39069632314498415, 9.304166317916769, 8.5284670895335, 0.3360444847174762, 14.469748524029779, 14.469748524029779, 14.469748524029779, 12.297659554594826, 12.297659554594826, 12.297659554594826, 17.07250601366129, 16.789744650378733, 16.58020951141723, 16.54099170465973], "adaptive_substitutions_per_codon": [0.0, 0.0, 0.0, 0.0, 0.0016127674739278381, 0.000392156862745098, 0.000392156862745098, 0.006708747224150696, 0.0007875033153538936, 0.0008310054203286002, 0.000392156862745098, 0.000392156862745098, 0.00030642848874116405, 0.00030642848874116405, 0.007297385347385701, 0.006688993795712549, 0.00026356430173919704, 0.011348822371788062, 0.011348822371788062, 0.011348822371788062, 0.009645223180074373, 0.009645223180074373, 0.009645223180074373, 0.013390200795028463, 0.013168427176767633, 0.013004085891307632, 0.012973326827184103], "rate_of_adaptation": 0.00046658943988289975, "bootstrap_adaptive_substitutions": [[0.0, 0.0, 0.0, 0.0, 1.7704813799552344, 1.0, 1.0, 7.315761850592029, 1.0, 1.0, 1.0, 1.0, 0.7048137995523426, 0.7048137995523426, 8.982470415120536, 8.179155244963853, 0.5572206993285138, 15.048137995523426, 15.048137995523426, 15.048137995523426, 10.490917296194912, 10.490917296194912, 10.490917296194912, 15.748807832379919, 15.681864901533531, 15.414093178147969, 15.29237875842726], [0.0, 0.0, 0.0, 0.0, 2.5622819339344782, 1.0, 1.0, 10.427338034207402, 1.3492455480538312, 1.4039603063120216, 1.0, 1.0, 0.9057048348361956, 0.9057048348361956, 9.740405093117042, 8.934818070596766, 0.8114096696723911, 15.585572522542934, 15.585572522542934, 15.585572522542934, 13.774162852870543, 13.774162852870543, 13.774162852870543, 18.114096696723912, 17.405908740767593, 17.23568504840878, 17.213578075375167], [0.0, 0.0, 0.0, 0.0, 2.8322580645161293, 0.5, 0.5, 8.853598014888338, 0.5, 0.5, 0.5, 0.5, 0.5, 0.5, 12.700000000000003, 11.641129032258064, 0.5, 20.532258064516128, 20.532258064516128, 20.532258064516128, 16.483870967741936, 16.483870967741936, 16.483870967741936, 22.997983870967744, 21.619354838709675, 21.38440860215054, 21.390029325513197], [0.0, 0.0, 0.0, 0.0, 2.32666625215573, 0.0, 0.0, 3.34614667192609, 0.9499968911679719, 1.0622191824753504, 0.0, 0.0, 0.0, 0.0, 2.6977658951309156, 2.727767760430132, 0.0, 5.677764651598103, 5.677764651598103, 5.677764651598103, 4.533325043114592, 4.533325043114592, 4.533325043114592, 12.179845523772748, 14.338502721046142, 13.87714441233803, 13.780791940003411], [0.0, 0.0, 0.0, 0.0, 1.5, 1.5, 1.5, 15.231361467393151, 1.5, 1.5, 1.5, 1.5, 1.4223493180818303, 1.4223493180818303, 15.47311922569292, 14.449351077870656, 1.3446986361636604, 21.145842498900134, 21.145842498900134, 21.145842498900134, 18.723493180818302, 18.723493180818302, 18.723493180818302, 21.286116915970084, 21.682842058952925, 21.539155301363834, 21.47384313882334], [0.0, 0.0, 0.0, 0.0, 3.8710067114093962, 1.5, 1.5, 7.17805885389778, 1.5, 1.5, 1.5, 1.5, 1.4033557046979865, 1.4033557046979865, 8.081476510067112, 7.633892617449664, 1.3791946308724832, 13.323489932885906, 13.323489932885906, 13.323489932885906, 11.823489932885906, 11.823489932885906, 11.823489932885906, 15.443875838926175, 15.834675615212529, 15.659955257270694, 15.580536912751677], [0.0, 0.0, 0.0, 0.0, 3.6290003047851265, 0.5, 0.5, 8.026254014957917, 0.5, 0.5, 0.5, 0.5, 0.4112503809814081, 0.4112503809814081, 8.644506248095094, 7.9912564766839385, 0.32250076196281624, 12.668755714721122, 12.668755714721122, 12.668755714721122, 11.435004571776897, 11.435004571776897, 11.435004571776897, 15.932117447043584, 14.926591232347862, 14.757230180500526, 14.73523523870217], [0.0, 0.0, 0.0, 0.0, 3.3107778723543633, 1.0, 1.0, 7.597024768430914, 2.6923617022147672, 2.8646672341261765, 1.0, 1.0, 0.8512964539239378, 0.8512964539239378, 7.863854752200457, 7.17463262455482, 0.7025929078478758, 13.323336170630881, 13.323336170630881, 13.323336170630881, 10.769446808859069, 10.769446808859069, 10.769446808859069, 17.02337127707048, 17.643027896453404, 17.32394357809894, 17.294935912793992], [0.0, 0.0, 0.0, 0.0, 2.5714379442318207, 1.0, 1.0, 2.6156117256171934, 1.5179332968835428, 1.5715035538545654, 1.0, 1.0, 0.9285948605795517, 0.9285948605795517, 4.786047020229634, 4.500328048113723, 0.8928922908693275, 10.928922908693275, 10.928922908693275, 10.928922908693275, 9.285948605795516, 9.285948605795516, 9.285948605795516, 14.147744669218152, 14.71470749043193, 14.476617459449606, 14.422506088771808], [0.0, 0.0, 0.0, 0.0, 2.3362026866212138, 0.0, 0.0, 5.213244738646097, 0.5107600748295507, 0.5660765176111162, 0.0, 0.0, 0.0, 0.0, 5.272914130308105, 4.936711443686892, 0.0, 10.617724876792959, 10.617724876792959, 10.617724876792959, 7.936711443686892, 7.936711443686892, 7.936711443686892, 11.979751743005096, 12.053507000047183, 11.856826314601616, 11.879176392493157], [0.0, 0.0, 0.0, 0.0, 2.069054611695602, 0.5, 0.5, 14.311994726712753, 0.5, 0.5, 0.5, 0.5, 0.4226365292390052, 0.4226365292390052, 13.847856797650474, 12.64613926168259, 0.4226365292390052, 19.91691140934607, 19.91691140934607, 19.91691140934607, 17.649001821629057, 17.649001821629057, 17.649001821629057, 22.40545187553441, 20.61022714599056, 20.466578683222426, 20.40128392741873], [0.0, 0.0, 0.0, 0.0, 1.2699776302859769, 0.5, 0.5, 6.060523220671257, 1.7748322271448262, 1.889843412001838, 0.5, 0.5, 0.04966445428965266, 0.04966445428965266, 6.998881514298842, 6.273713741443669, 0.04966445428965266, 12.799105211439073, 12.799105211439073, 12.799105211439073, 7.599328908579305, 7.599328908579305, 7.599328908579305, 13.711353552156313, 12.99888151429884, 12.743301103505484, 12.685214646506992], [0.0, 0.0, 0.0, 0.0, 1.5, 1.5, 1.5, 7.5234259253519475, 1.537271335321138, 1.5956563784350069, 1.5, 1.5, 1.1645982754452415, 1.1645982754452415, 6.313683616729793, 5.897534047868484, 0.9968974131678621, 13.981384479007172, 13.981384479007172, 13.981384479007172, 11.152187928116689, 11.152187928116689, 11.152187928116689, 15.529524941574664, 15.888427754049482, 15.61596421951809, 15.492117158367462], [0.0, 0.0, 0.0, 0.0, 2.027176875588749, 0.5, 0.5, 9.043537511774982, 0.8403699251867132, 0.8994728157381195, 0.5, 0.5, 0.3179421889718725, 0.3179421889718725, 9.36966001883997, 8.633248456634341, 0.2269132834578087, 14.997364078690598, 14.997364078690598, 14.997364078690598, 12.861479700746852, 12.861479700746852, 12.861479700746852, 17.559369843445086, 18.896836894428716, 18.607889429510728, 18.595949451621557], [0.0, 0.0, 0.0, 0.0, 3.036924997707221, 1.5, 1.5, 5.1086105403267945, 2.763468741402078, 2.879237491975273, 1.5, 1.5, 1.5, 1.5, 6.070824933509403, 5.528906178350651, 1.421156247134026, 10.107749931216624, 10.107749931216624, 10.107749931216624, 6.080812448412468, 6.080812448412468, 6.080812448412468, 9.154152265293963, 9.601091587947915, 9.421006864834055, 9.397619238455633], [0.0, 0.0, 0.0, 0.0, 0.5, 0.5, 0.5, 8.804047643649554, 0.5, 0.5, 0.5, 0.5, 0.10703382586396387, 0.10703382586396387, 10.091745023812436, 9.360666748076689, 0.0, 17.659787519843693, 17.659787519843693, 17.659787519843693, 15.552753693979728, 15.552753693979728, 15.552753693979728, 19.406108804493833, 18.379716693124927, 18.180302845280256, 18.08966018716904], [0.0, 0.0, 0.0, 0.0, 3.3584095286590365, 1.0, 1.0, 5.034184438953197, 1.0, 1.0, 1.0, 1.0, 1.0, 1.0, 5.532511235581925, 5.123591401182226, 0.96534127388253, 11.752285859771082, 11.752285859771082, 11.752285859771082, 7.098873120945782, 7.098873120945782, 7.098873120945782, 15.07402200624322, 15.904713409639356, 15.524511648844708, 15.405698598596382], [0.0, 0.0, 0.0, 0.0, 1.549886423204613, 0.0, 0.0, 10.353082702724503, 1.0615062030403635, 1.1740345972392103, 0.0, 0.0, 0.0, 0.0, 8.696138388956841, 8.089987768652804, 0.0, 13.49659269613839, 13.49659269613839, 13.49659269613839, 13.747160580115324, 13.747160580115324, 13.747160580115324, 16.38668530491001, 15.771157318422738, 15.683635234045857, 15.757517513065302], [0.0, 0.0, 0.0, 0.0, 3.32666625215573, 1.0, 1.0, 8.547853735368669, 1.59722135865777, 1.6533325043114593, 1.0, 1.0, 0.633331260778648, 0.633331260778648, 9.657763408065295, 8.811095912376752, 0.5722198042417559, 14.433318825450536, 14.433318825450536, 14.433318825450536, 10.677764651598103, 10.677764651598103, 10.677764651598103, 14.12984241494072, 14.699981347007832, 14.512944194828869, 14.597961082182943], [0.0, 0.0, 0.0, 0.0, 3.0522323122124373, 1.5, 1.5, 8.941882049150106, 2.3431942929210146, 2.4551362148679052, 1.5, 1.5, 1.5, 1.5, 9.61920167858556, 8.887840537169764, 1.4402903902655468, 16.32813092743531, 16.32813092743531, 16.32813092743531, 12.186388585842028, 12.186388585842028, 12.186388585842028, 18.85889320188237, 18.63408376000181, 18.335571968143434, 18.19988479002599], [0.0, 0.0, 0.0, 0.0, 0.7731240146060554, 0.0, 0.0, 5.904020971864455, 0.0, 0.0, 0.0, 0.0, 0.0, 0.0, 7.497393577453982, 6.894426551893384, 0.0, 11.715541241514707, 11.715541241514707, 11.715541241514707, 9.2530609493936, 9.2530609493936, 9.2530609493936, 12.715541241514707, 11.320543869231892, 11.219710097945695, 11.2311684810464], [0.0, 0.0, 0.0, 0.0, 1.2654661737291946, 0.5, 0.5, 8.427970423751669, 0.5, 0.5, 0.5, 0.5, 0.32733086864597216, 0.32733086864597216, 8.453820330544279, 7.46028280724243, 0.32733086864597216, 15.719286504273471, 15.719286504273471, 15.719286504273471, 12.909963029689582, 12.909963029689582, 12.909963029689582, 18.355940847503334, 19.121407021232528, 18.76960628182632, 18.609696854823497], [0.0, 0.0, 0.0, 0.0, 0.7780330882352942, 0.0, 0.0, 6.6700014140271495, 0.5028722426470589, 0.5583639705882354, 0.0, 0.0, 0.0, 0.0, 6.1328125, 5.687729779411765, 0.0, 10.462316176470589, 10.462316176470589, 10.462316176470589, 9.462316176470589, 9.462316176470589, 9.462316176470589, 16.28598920036765, 15.206801470588237, 14.947840073529413, 14.830130347593585], [0.0, 0.0, 0.0, 0.0, 1.5286435476175049, 0.0, 0.0, 6.581570389153493, 0.34861995534846457, 0.4075395118962765, 0.0, 0.0, 0.0, 0.0, 10.037697559481385, 9.153904211264205, 0.0, 13.859306428525144, 13.859306428525144, 13.859306428525144, 13.572870952350096, 13.572870952350096, 13.572870952350096, 17.50252416661267, 16.895321210264747, 16.698922688438707, 16.609650633063236], [0.0, 0.0, 0.0, 0.0, 2.5610900187324974, 1.0, 1.0, 4.313396780664329, 1.0, 1.0, 1.0, 1.0, 0.8054500936624859, 0.8054500936624859, 3.73777099282235, 3.3599510302873443, 0.7568126170781073, 9.859951030287345, 9.859951030287345, 9.859951030287345, 5.0545009366248586, 5.0545009366248586, 5.0545009366248586, 17.06180919694862, 15.325329685195216, 14.874227760003613, 14.780017284226497], [0.0, 0.0, 0.0, 0.0, 3.051714136550844, 1.5, 1.5, 8.568677015889731, 3.1766053715412728, 3.3447125703347065, 1.5, 1.5, 1.37928534137711, 1.37928534137711, 9.896136666860027, 9.046957480132258, 1.25857068275422, 16.309994779279542, 16.309994779279542, 16.309994779279542, 13.930709437902431, 13.930709437902431, 13.930709437902431, 20.887493474099426, 19.44785080341087, 19.198803101494672, 19.142201351059175], [0.0, 0.0, 0.0, 0.0, 0.0, 0.0, 0.0, 6.9624496740175426, 0.5252805575264539, 0.5802743229147549, 0.0, 0.0, 0.0, 0.0, 8.461421491467366, 7.701620999041733, 0.0, 11.701620999041733, 11.701620999041733, 11.701620999041733, 10.901371614573774, 10.901371614573774, 10.901371614573774, 14.914323623921948, 15.721845445062897, 15.501870383509694, 15.401881719167328], [0.0, 0.0, 0.0, 0.0, 2.7989744812783215, 0.5, 0.5, 7.523867618191492, 1.0395301693298356, 1.097948962556642, 0.5, 0.5, 0.16324827092773675, 0.16324827092773675, 7.5825661817314565, 6.9399594562365845, 0.16324827092773675, 13.147865490102552, 13.147865490102552, 13.147865490102552, 12.152993083710946, 12.152993083710946, 12.152993083710946, 16.288784879561174, 15.532196518006202, 15.33746720725018, 15.24895388417926], [0.0, 0.0, 0.0, 0.0, 0.0, 0.0, 0.0, 5.248275316201592, 0.12341368665930996, 0.18733782695576973, 0.0, 0.0, 0.0, 0.0, 5.124026961734618, 3.585413000685975, 0.0, 10.379723522920457, 10.379723522920457, 10.379723522920457, 6.936689134778849, 6.936689134778849, 6.936689134778849, 9.265792299203675, 7.203346356885086, 7.118114169823139, 7.079372266613164], [0.0, 0.0, 0.0, 0.0, 3.574874893777736, 0.5, 0.5, 10.666127989657406, 0.5, 0.5, 0.5, 0.5, 0.5, 0.5, 12.147247663110193, 11.106481918610141, 0.34359361722216974, 16.653904258332545, 16.653904258332545, 16.653904258332545, 16.623123406666036, 16.623123406666036, 16.623123406666036, 19.076842956283635, 19.523840997072988, 19.34395555975199, 19.320593814645367], [0.0, 0.0, 0.0, 0.0, 2.06020942408377, 0.5, 0.5, 6.520136931131696, 1.2251308900523559, 1.280104712041885, 0.5, 0.5, 0.5, 0.5, 7.50523560209424, 6.7565445026178015, 0.5, 14.905759162303665, 14.905759162303665, 14.905759162303665, 7.903141361256544, 7.903141361256544, 7.903141361256544, 19.168848167539267, 18.452879581151834, 18.00087260034904, 17.90647310804379], [0.0, 0.0, 0.0, 0.0, 2.2629350893697087, 1.5, 1.5, 9.817244373688403, 2.5366886171213547, 2.6552210724365004, 1.5, 1.5, 1.5, 1.5, 10.905456255879589, 9.831138287864535, 1.5, 15.849482596425212, 15.849482596425212, 15.849482596425212, 14.646754468485419, 14.646754468485419, 14.646754468485419, 17.46048918156162, 18.322201317027282, 18.098306679209784, 18.05640126571453], [0.0, 0.0, 0.0, 0.0, 1.281057191064998, 0.5, 0.5, 8.90019991592683, 0.8474653101312045, 0.9022010123649551, 0.5, 0.5, 0.5, 0.5, 10.677088317509886, 9.958145508574882, 0.45264297766249467, 18.242287642599916, 18.242287642599916, 18.242287642599916, 14.837001687274926, 14.837001687274926, 14.837001687274926, 17.005502530912388, 17.04199299906822, 16.944685083986, 16.955742801608977], [0.0, 0.0, 0.0, 0.0, 2.053886081136457, 0.5, 0.5, 9.001297636934847, 1.1058940035514273, 1.1616582434093705, 0.5, 0.5, 0.3847152028411419, 0.3847152028411419, 10.655443245458272, 9.58841005327141, 0.3847152028411419, 17.04015844829941, 17.04015844829941, 17.04015844829941, 14.001297636934845, 14.001297636934845, 14.001297636934845, 15.345777557710697, 15.748190137959297, 15.63666165824341, 15.58596689473619], [0.0, 0.0, 0.0, 0.0, 1.2773879287820538, 0.5, 0.5, 8.513196165187507, 0.5, 0.5, 0.5, 0.5, 0.1608189317308052, 0.1608189317308052, 8.358870516218133, 7.747564480609161, 0.10428875368593943, 11.304094658654027, 11.304094658654027, 11.304094658654027, 10.143275726923221, 10.143275726923221, 10.143275726923221, 16.225756783994626, 14.50026128177373, 14.29001654784567, 14.250665929196034], [0.0, 0.0, 0.0, 0.0, 0.5, 0.5, 0.5, 6.948850118953212, 1.0322164948453607, 1.0855670103092785, 0.5, 0.5, 0.4329896907216495, 0.4329896907216495, 6.256701030927835, 5.8298969072164954, 0.365979381443299, 10.463917525773196, 10.463917525773196, 10.463917525773196, 9.097938144329897, 9.097938144329897, 9.097938144329897, 16.22873711340206, 15.557731958762888, 15.273195876288659, 15.143861293345829], [0.0, 0.0, 0.0, 0.0, 0.7885196374622357, 0.0, 0.0, 7.043225656518708, 0.5060422960725076, 0.5589123867069488, 0.0, 0.0, 0.0, 0.0, 9.44712990936556, 8.645015105740182, 0.0, 14.081570996978853, 14.081570996978853, 14.081570996978853, 14.196374622356496, 14.196374622356496, 14.196374622356496, 16.380664652567976, 16.415911379657604, 16.3219201074186, 16.332600933809392], [0.0, 0.0, 0.0, 0.0, 1.7818961786675196, 1.0, 1.0, 10.275847146700787, 1.5463320100095959, 1.600857965342716, 1.0, 1.0, 0.9094808933375981, 0.9094808933375981, 11.732732506726375, 10.960102730060774, 0.8642213400063972, 15.913770720051177, 15.913770720051177, 15.913770720051177, 14.00428982671358, 14.00428982671358, 14.00428982671358, 20.43827729590397, 19.55169429340157, 19.30935671414326, 19.254279991584553], [0.0, 0.0, 0.0, 0.0, 0.5, 0.5, 0.5, 7.1542007370791625, 3.2330069270685127, 3.4597062343616614, 0.5, 0.5, 0.3665034635342563, 0.3665034635342563, 9.457258187375507, 8.730558880082357, 0.2997551953013844, 14.131048489479587, 14.131048489479587, 14.131048489479587, 10.898041562411075, 10.898041562411075, 10.898041562411075, 15.088871813024138, 12.910656801961803, 12.797307148315229, 12.745784578475877], [0.0, 0.0, 0.0, 0.0, 2.811263953057309, 0.5, 0.5, 6.811395785619398, 0.5, 0.5, 0.5, 0.5, 0.35210658842884746, 0.35210658842884746, 8.592862779490021, 7.846732061968773, 0.35210658842884746, 14.63370541486156, 14.63370541486156, 14.63370541486156, 12.72527906114617, 12.72527906114617, 12.72527906114617, 17.990218738415166, 17.286757869737713, 17.069933558663163, 17.02935146835509], [0.0, 0.0, 0.0, 0.0, 2.047492287943709, 0.5, 0.5, 10.533913635310117, 1.540557519507451, 1.653684447521524, 0.5, 0.5, 0.36873071985927175, 0.36873071985927175, 9.36340681349504, 8.571518317396528, 0.2374614397185435, 12.637152957466892, 12.637152957466892, 12.637152957466892, 12.92476863831126, 12.92476863831126, 12.92476863831126, 15.314049447053502, 14.346688733119763, 14.24613146377392, 14.257558426199584], [0.0, 0.0, 0.0, 0.0, 2.0380753138075316, 0.5, 0.5, 6.4822980366913425, 1.7677824267782427, 1.88326359832636, 0.5, 0.5, 0.5, 0.5, 6.33765690376569, 5.585774058577406, 0.4225941422594143, 13.606694560669457, 13.606694560669457, 13.606694560669457, 8.4163179916318, 8.4163179916318, 8.4163179916318, 11.92050209205021, 11.872384937238497, 11.679916317991633, 11.592430581970332], [0.0, 0.0, 0.0, 0.0, 3.902559829680223, 0.0, 0.0, 5.941179822162245, 0.7256399574200557, 0.7805119659360447, 0.0, 0.0, 0.0, 0.0, 8.196861547395208, 7.343517104563787, 0.0, 13.24607693424401, 13.24607693424401, 13.24607693424401, 8.538397445203342, 8.538397445203342, 8.538397445203342, 14.150546221029943, 14.636828218900948, 14.36856506615611, 14.357479811910459], [0.0, 0.0, 0.0, 0.0, 0.7839482538361595, 0.0, 0.0, 6.945284120836654, 1.9490297594279904, 2.1110685690508713, 0.0, 0.0, 0.0, 0.0, 6.012170783875801, 5.606313085826363, 0.0, 9.876377768531164, 9.876377768531164, 9.876377768531164, 9.117153960988771, 9.117153960988771, 9.117153960988771, 13.203117746749758, 12.923670570958677, 12.755630323942357, 12.733806915238938], [0.0, 0.0, 0.0, 0.0, 2.8434442707169985, 0.5, 0.5, 8.156706929434202, 1.0379160151887425, 1.0926289926289927, 0.5, 0.5, 0.4057404511949967, 0.4057404511949967, 10.99184721911995, 10.124022783113691, 0.358610676792495, 15.680366316729954, 15.680366316729954, 15.680366316729954, 12.36888541433996, 12.36888541433996, 12.36888541433996, 15.614809023899934, 14.979562206834935, 14.857977812523268, 14.913243446301298], [0.0, 0.0, 0.0, 0.0, 1.5604261788238551, 0.0, 0.0, 4.730125265163759, 0.0, 0.0, 0.0, 0.0, 0.0, 0.0, 6.911719917656016, 6.461187194126198, 0.0, 13.515981705894568, 13.515981705894568, 13.515981705894568, 10.911719917656017, 10.911719917656017, 10.911719917656017, 15.982876675015573, 15.266768101191836, 15.05919157452532, 15.020340352956723], [0.0, 0.0, 0.0, 0.0, 2.0529233763275525, 0.5, 0.5, 9.440775967369929, 0.7498108734802431, 0.8056954514392991, 0.5, 0.5, 0.5, 0.5, 8.758316225335241, 8.02885551023601, 0.44115422040944036, 11.705392849007689, 11.705392849007689, 11.705392849007689, 11.440775967369927, 11.440775967369927, 11.440775967369927, 13.528855510236008, 12.78965020737827, 12.715137436766195, 12.681267995578889], [0.0, 0.0, 0.0, 0.0, 2.0218451898334413, 0.5, 0.5, 9.994412657182314, 0.5, 0.5, 0.5, 0.5, 0.1092259491672064, 0.1092259491672064, 8.4381234797534, 7.661121913232742, 0.1092259491672064, 12.655355695003237, 12.655355695003237, 12.655355695003237, 11.936903796668826, 11.936903796668826, 11.936903796668826, 17.776114080629455, 17.97534525153219, 17.64329330002763, 17.613106758981765], [0.0, 0.0, 0.0, 0.0, 2.8060501975650434, 0.5, 0.5, 7.3113944956937, 0.7411052368106484, 0.7989343870135616, 0.5, 0.5, 0.18683399188347594, 0.18683399188347594, 8.912822527762938, 8.024922922893023, 0.10854248985434489, 18.18150592695128, 18.18150592695128, 18.18150592695128, 13.994671935067807, 13.994671935067807, 13.994671935067807, 17.6154502199209, 17.284118574679397, 17.091354740669683, 17.003734816119817], [0.0, 0.0, 0.0, 0.0, 3.8535819175434036, 1.5, 1.5, 12.229120613577289, 2.9613182646195026, 3.069054611695602, 1.5, 1.5, 1.3452730584780104, 1.3452730584780104, 13.831239079519689, 12.91548012937284, 1.3452730584780104, 19.91691140934607, 19.91691140934607, 19.91691140934607, 16.41691140934607, 16.41691140934607, 16.41691140934607, 21.626082754005726, 21.0300940555411, 20.85053347708093, 20.932151921835555], [0.0, 0.0, 0.0, 0.0, 3.3264061441156545, 1.0, 1.0, 7.795972268075272, 1.5966794669076123, 1.6528122882313079, 1.0, 1.0, 1.0, 1.0, 7.528122882313078, 6.782810029365258, 0.938671786763045, 13.650779308786989, 13.650779308786989, 13.650779308786989, 8.773435735260898, 8.773435735260898, 8.773435735260898, 13.545798509148408, 13.555153979369024, 13.343096654368397, 13.303406780705178], [0.0, 0.0, 0.0, 0.0, 2.7674418604651168, 0.5, 0.5, 7.793381037567086, 3.5319767441860463, 3.8372093023255816, 0.5, 0.5, 0.0, 0.0, 7.302325581395349, 6.569767441860465, 0.0, 12.569767441860465, 12.569767441860465, 12.569767441860465, 12.290697674418604, 12.290697674418604, 12.290697674418604, 18.170058139534884, 16.790697674418606, 16.560077519379846, 16.516913319238903], [0.0, 0.0, 0.0, 0.0, 3.054487919879148, 1.5, 1.5, 10.763831196002592, 1.5, 1.5, 1.5, 1.5, 1.5, 1.5, 12.570540955407628, 11.736406895316986, 1.4431098998489351, 19.634637596374443, 19.634637596374443, 19.634637596374443, 15.58975839758296, 15.58975839758296, 15.58975839758296, 20.65336420942205, 20.436450010332177, 20.238444641389574, 20.26094525149669], [0.0, 0.0, 0.0, 0.0, 4.120907948221248, 1.0, 1.0, 8.518517844176422, 1.4286885396488211, 1.4836317928849931, 1.0, 1.0, 0.9011349352765604, 0.9011349352765604, 8.396116080927156, 7.791740295329266, 0.8022698705531207, 12.714754158595285, 12.714754158595285, 12.714754158595285, 12.011349352765604, 12.011349352765604, 12.011349352765604, 15.063824167704162, 14.733232531849026, 14.586717189885901, 14.520119307175388], [0.0, 0.0, 0.0, 0.0, 1.2807263085356615, 0.5, 0.5, 10.933930758389826, 1.03317097102619, 1.0879893938922747, 0.5, 0.5, 0.3072630853566134, 0.3072630853566134, 12.615925757245925, 11.58764411120079, 0.3072630853566134, 17.361736225531214, 17.361736225531214, 17.361736225531214, 15.150841597496294, 15.150841597496294, 15.150841597496294, 18.511614453800856, 18.18063792430462, 18.034455463328392, 17.968008890157382], [0.0, 0.0, 0.0, 0.0, 0.7766773982164734, 0.0, 0.0, 8.717256901906039, 1.2084674777059177, 1.320128778597681, 0.0, 0.0, 0.0, 0.0, 9.590740476936666, 8.692498361776689, 0.0, 17.367417875153137, 17.367417875153137, 17.367417875153137, 12.600643892988405, 12.600643892988405, 12.600643892988405, 18.134191857317873, 18.208632724579047, 17.94808968916493, 17.82966103670397], [0.0, 0.0, 0.0, 0.0, 0.0, 0.0, 0.0, 4.694336089873616, 1.9244720200453407, 2.102374418327169, 0.0, 0.0, 0.0, 0.0, 7.665433719126597, 6.953824125999285, 0.0, 10.767808137453764, 10.767808137453764, 10.767808137453764, 10.511872091635844, 10.511872091635844, 10.511872091635844, 10.697888080181363, 10.697888080181363, 10.697888080181363, 10.697888080181363], [0.0, 0.0, 0.0, 0.0, 2.8428571428571434, 0.5, 0.5, 8.514652014652016, 0.5, 0.5, 0.5, 0.5, 0.5, 0.5, 8.442857142857143, 7.595238095238095, 0.5, 14.19047619047619, 14.19047619047619, 14.19047619047619, 11.071428571428571, 11.071428571428571, 11.071428571428571, 17.267857142857142, 17.25873015873016, 16.978835978835978, 16.906926406926406], [0.0, 0.0, 0.0, 0.0, 1.5492063492063493, 0.0, 0.0, 10.822954822954827, 0.4642857142857143, 0.5206349206349207, 0.0, 0.0, 0.0, 0.0, 9.955555555555556, 9.420634920634921, 0.0, 14.476190476190476, 14.476190476190476, 14.476190476190476, 14.857142857142858, 14.857142857142858, 14.857142857142858, 16.26388888888889, 15.11111111111111, 15.11111111111111, 15.11111111111111], [0.0, 0.0, 0.0, 0.0, 2.302710765359253, 0.0, 0.0, 7.892066582783812, 0.5473140944984434, 0.6054215307185057, 0.0, 0.0, 0.0, 0.0, 6.659636837903561, 6.020455039482877, 0.0, 9.405620409580074, 9.405620409580074, 9.405620409580074, 8.054215307185055, 8.054215307185055, 8.054215307185055, 11.996922291522136, 11.432728063172602, 11.239036609105728, 11.327078179136127], [0.0, 0.0, 0.0, 0.0, 3.3080915671158717, 1.0, 1.0, 7.572910112308689, 1.4053433766845171, 1.4630024127581946, 1.0, 1.0, 0.8468192785264521, 0.8468192785264521, 6.852009651032777, 6.10330724415936, 0.7702289177896782, 11.621373506738069, 11.621373506738069, 11.621373506738069, 9.080915671158714, 9.080915671158714, 9.080915671158714, 13.139248514094039, 12.932348614135233, 12.727338708095491, 12.75063528832728], [0.0, 0.0, 0.0, 0.0, 2.5584, 1.0, 1.0, 9.544000000000002, 1.516, 1.5712000000000002, 1.0, 1.0, 0.792, 0.792, 10.452800000000002, 9.68, 0.688, 14.44, 14.44, 14.44, 11.96, 11.96, 11.96, 16.922, 15.556799999999999, 15.397333333333334, 15.436363636363637], [0.0, 0.0, 0.0, 0.0, 3.0956568257046375, 0.0, 0.0, 8.565281353438767, 0.586963790163496, 0.6434852385569562, 0.0, 0.0, 0.0, 0.0, 7.852251830552676, 7.304423417700358, 0.0, 10.565281353438765, 10.565281353438765, 10.565281353438765, 9.695710321307967, 9.695710321307967, 9.695710321307967, 18.364234009829815, 17.330535959075867, 16.966286624984676, 16.857811117966925], [0.0, 0.0, 0.0, 0.0, 3.35632183908046, 1.0, 1.0, 9.59239610963749, 3.1954022988505746, 3.35632183908046, 1.0, 1.0, 1.0, 1.0, 10.555555555555555, 9.85823754789272, 1.0, 15.762452107279694, 15.762452107279694, 15.762452107279694, 12.199233716475096, 12.199233716475096, 12.199233716475096, 16.977011494252874, 15.901660280970628, 15.72286079182631, 15.64158829676071], [0.0, 0.0, 0.0, 0.0, 1.5709875867504435, 0.0, 0.0, 6.482311414093274, 0.0, 0.0, 0.0, 0.0, 0.0, 0.0, 8.060183462136305, 7.542822427042056, 0.0, 10.057096569389408, 10.057096569389408, 10.057096569389408, 8.202158635637192, 8.202158635637192, 8.202158635637192, 12.67466941786895, 13.911005538892661, 13.660748297830418, 13.54699500643849], [0.0, 0.0, 0.0, 0.0, 1.2935162094763093, 0.5, 0.5, 4.179071551889507, 0.5, 0.5, 0.5, 0.5, 0.46758104738154616, 0.46758104738154616, 5.730423940149625, 5.385286783042393, 0.41895261845386533, 8.740648379052368, 8.740648379052368, 8.740648379052368, 5.305486284289277, 5.305486284289277, 5.305486284289277, 10.143391521197007, 9.418703241895262, 9.258104738154614, 9.237247789616866], [0.0, 0.0, 0.0, 0.0, 2.5784625081820165, 1.0, 1.0, 13.488783877278149, 2.3653906761376033, 2.470775049092099, 1.0, 1.0, 0.9461562704550414, 0.9461562704550414, 14.56003781909865, 13.557734732963224, 0.8923125409100827, 20.30003151591554, 20.30003151591554, 20.30003151591554, 17.407718975005455, 17.407718975005455, 17.407718975005455, 20.4019612596669, 19.700550316371306, 19.60687531818953, 19.61752020434655], [0.0, 0.0, 0.0, 0.0, 1.5182477778359866, 0.0, 0.0, 9.195945941838847, 0.08576319491738982, 0.14598222268789152, 0.0, 0.0, 0.0, 0.0, 7.970787224521466, 7.536481946554508, 0.0, 13.547433335079592, 13.547433335079592, 13.547433335079592, 12.751813890489627, 12.751813890489627, 12.751813890489627, 15.031006252291965, 14.372247409658142, 14.26519136028836, 14.277356820444018], [0.0, 0.0, 0.0, 0.0, 0.7660096284857845, 0.0, 0.0, 7.57047031449793, 0.0, 0.0, 0.0, 0.0, 0.0, 0.0, 9.620673994004909, 8.573258243255518, 0.0, 15.620673994004905, 15.620673994004905, 15.620673994004905, 12.960577709147062, 12.960577709147062, 12.960577709147062, 16.20964665273867, 17.004905077663732, 16.770914706149515, 16.664555446370326], [0.0, 0.0, 0.0, 0.0, 1.7762496923722804, 1.0, 1.0, 12.275467399256797, 1.6015605773267514, 1.6574981542336813, 1.0, 1.0, 0.881248461861401, 0.881248461861401, 10.917483388103133, 9.837478466059615, 0.8218726927921015, 15.049987694891207, 15.049987694891207, 15.049987694891207, 13.168739233029807, 13.168739233029807, 13.168739233029807, 17.144903513470474, 16.87331528584044, 16.699287268796656, 16.67668622762214], [0.0, 0.0, 0.0, 0.0, 0.5, 0.5, 0.5, 8.164339425057094, 1.1332363103540264, 1.1879068579398653, 0.5, 0.5, 0.21976714484966342, 0.21976714484966342, 12.381238488411272, 11.358428227735228, 0.21976714484966342, 17.038370013947645, 17.038370013947645, 17.038370013947645, 17.098835724248318, 17.098835724248318, 17.098835724248318, 23.17160632430167, 22.51785312567865, 22.262723903611402, 22.146756075399015], [0.0, 0.0, 0.0, 0.0, 1.537780613262092, 0.0, 0.0, 9.911185269931636, 1.1111288328880737, 1.2266836795725509, 0.0, 0.0, 0.0, 0.0, 10.902308704493803, 9.977869931017985, 0.0, 16.133418397862755, 16.133418397862755, 16.133418397862755, 16.37780613262092, 16.37780613262092, 16.37780613262092, 22.555644164440366, 22.748235575581166, 22.427249890346506, 22.398069373506992], [0.0, 0.0, 0.0, 0.0, 0.778031520897423, 0.0, 0.0, 12.620988665433208, 1.335236406730672, 1.4462206462819607, 0.0, 0.0, 0.0, 0.0, 13.015985816537649, 12.126970056088933, 0.0, 18.79173364935826, 18.79173364935826, 18.79173364935826, 17.2311032314098, 17.2311032314098, 17.2311032314098, 22.61538071422183, 21.61018544888799, 21.400548551957776, 21.36131169959116], [0.0, 0.0, 0.0, 0.0, 1.7815723981940481, 1.0, 1.0, 8.674821615207442, 2.2696549774256023, 2.3788687783285782, 1.0, 1.0, 0.9078619909702409, 0.9078619909702409, 12.583778280807183, 11.756136878098252, 0.8617929864553613, 19.078619909702407, 19.078619909702407, 19.078619909702407, 15.262895927761926, 15.262895927761926, 15.262895927761926, 22.02410209310794, 21.36084464589211, 21.069607843484174, 20.937227478753293], [0.0, 0.0, 0.0, 0.0, 0.0, 0.0, 0.0, 9.261265231699614, 0.5821613699665663, 0.6388749151679037, 0.0, 0.0, 0.0, 0.0, 8.439644801209496, 7.836639617618856, 0.0, 12.85166553557205, 12.85166553557205, 12.85166553557205, 11.25447824765229, 11.25447824765229, 11.25447824765229, 18.004718837040286, 17.641776571276854, 17.339304330203053, 17.20181694789678], [0.0, 0.0, 0.0, 0.0, 2.052760523168332, 0.5, 0.5, 10.80296752901792, 0.9842779428218682, 1.0401828774258268, 0.5, 0.5, 0.26380261584166065, 0.26380261584166065, 11.504899880396623, 10.492322234654115, 0.26380261584166065, 15.992322234654115, 15.992322234654115, 15.992322234654115, 14.200914387129133, 14.200914387129133, 14.200914387129133, 19.08386704733979, 19.448763455380227, 19.18787376056175, 19.069287535644264], [0.0, 0.0, 0.0, 0.0, 2.3353020442099837, 0.0, 0.0, 5.092136110112543, 0.5073826657874366, 0.5627741621032714, 0.0, 0.0, 0.0, 0.0, 4.933513002092949, 4.382551105249577, 0.0, 10.706040884199663, 10.706040884199663, 10.706040884199663, 10.029530663149746, 10.029530663149746, 10.029530663149746, 15.859284956564121, 15.979299865248429, 15.720806215774534, 15.771162121516204], [0.0, 0.0, 0.0, 0.0, 1.759928341833815, 1.0, 1.0, 7.271631396958634, 2.298298118553102, 2.4783518621777407, 1.0, 1.0, 0.19856683667629627, 0.19856683667629627, 7.314124030372813, 6.393550765043333, 0.19856683667629627, 15.99462563753611, 15.99462563753611, 15.99462563753611, 12.395342219197962, 12.395342219197962, 12.395342219197962, 14.517543072081354, 14.272619208882926, 14.125908751114702, 14.119846335504445], [0.0, 0.0, 0.0, 0.0, 1.988606877628322, 0.5, 0.5, 8.82910316442483, 0.5, 0.5, 0.5, 0.5, 0.5, 0.5, 7.2037788183363665, 5.879723522920457, 0.5, 12.49365474663724, 12.49365474663724, 12.49365474663724, 10.550620358495632, 10.550620358495632, 10.550620358495632, 15.15346509737839, 14.419815681946973, 14.206735214292106, 14.109880456267167], [0.0, 0.0, 0.0, 0.0, 3.1015421652901645, 0.0, 0.0, 6.4237163604694265, 0.35001504649129284, 0.4061686611606576, 0.0, 0.0, 0.0, 0.0, 5.907771012415993, 5.592379452496935, 0.0, 11.153915599190583, 11.153915599190583, 11.153915599190583, 9.523132479352466, 9.523132479352466, 9.523132479352466, 16.54721000389717, 16.23906818735083, 15.914625080372279, 15.823871763734923], [0.0, 0.0, 0.0, 0.0, 1.264436126663065, 0.5, 0.5, 4.386469276615546, 2.4388161083018183, 2.61548901330452, 0.5, 0.5, 0.14436126663064947, 0.14436126663064947, 5.121432032991169, 4.621432032991169, 0.055451583288311845, 8.91015456625247, 8.91015456625247, 8.91015456625247, 7.832709499729871, 7.832709499729871, 7.832709499729871, 12.155855334945066, 11.876696466198442, 11.614958829157406, 11.555473002557168], [0.0, 0.0, 0.0, 0.0, 3.3320747472161787, 1.0, 1.0, 9.981121208242675, 2.330186868040445, 2.441507743504416, 1.0, 1.0, 1.0, 1.0, 9.535837706386792, 8.641494944323563, 1.0, 14.867912453602969, 14.867912453602969, 14.867912453602969, 13.320747472161782, 13.320747472161782, 13.320747472161782, 16.667437284013822, 17.60250010665984, 17.404596328057227, 17.427085393807523], [0.0, 0.0, 0.0, 0.0, 1.2751105822706226, 0.5, 0.5, 5.677415150616734, 0.8455469618976178, 0.9017693163299622, 0.5, 0.5, 0.5, 0.5, 7.408404252567319, 6.789958353811532, 0.3755529113531132, 12.133293670296698, 12.133293670296698, 12.133293670296698, 10.88218784759047, 10.88218784759047, 10.88218784759047, 13.738000853617528, 14.18646369538788, 14.011549703820588, 13.988833601019639], [0.0, 0.0, 0.0, 0.0, 2.875879396984925, 0.5, 0.5, 7.818129107073831, 1.199748743718593, 1.2517587939698493, 0.5, 0.5, 0.41959798994974873, 0.41959798994974873, 9.52110552763819, 8.816582914572864, 0.41959798994974873, 15.43718592964824, 15.43718592964824, 15.43718592964824, 10.93718592964824, 10.93718592964824, 10.93718592964824, 14.896984924623116, 14.243718592964823, 14.128140703517587, 14.180676107811786], [0.0, 0.0, 0.0, 0.0, 0.5, 0.5, 0.5, 3.291572144453398, 0.8296596519165667, 0.8861264265024655, 0.5, 0.5, 0.241329016564041, 0.241329016564041, 3.5927715093226706, 3.318638607666266, 0.04732577898707174, 7.318638607666267, 7.318638607666267, 7.318638607666267, 6.335980574538184, 6.335980574538184, 6.335980574538184, 8.724797450188591, 7.978897935825136, 7.865964386653338, 7.814630955211612], [0.0, 0.0, 0.0, 0.0, 4.082414994294583, 1.0, 1.0, 7.912987868306674, 1.125329657189969, 1.1826787200465576, 1.0, 1.0, 0.853018742868228, 0.853018742868228, 6.06037485736456, 5.56037485736456, 0.779528114302342, 10.766412343101017, 10.766412343101017, 10.766412343101017, 9.354337371628105, 9.354337371628105, 9.354337371628105, 13.891742000290986, 13.254952731716045, 13.051044952670399, 13.074216291198312], [0.0, 0.0, 0.0, 0.0, 0.5, 0.5, 0.5, 6.938031624190089, 0.5, 0.5, 0.5, 0.5, 0.5, 0.5, 7.62396613219747, 7.084357202143874, 0.3490223251339921, 11.584357202143874, 11.584357202143874, 11.584357202143874, 10.38631255187589, 10.38631255187589, 10.38631255187589, 13.063040805620602, 12.322010782465455, 12.206913014978852, 12.15459584793949], [0.0, 0.0, 0.0, 0.0, 3.9784172661870505, 0.0, 0.0, 6.727172108467073, 0.6366906474820144, 0.6877697841726619, 0.0, 0.0, 0.0, 0.0, 7.719424460431654, 7.251798561151079, 0.0, 10.633093525179856, 10.633093525179856, 10.633093525179856, 7.719424460431655, 7.719424460431655, 7.719424460431655, 15.823741007194243, 16.045083932853714, 15.738609112709831, 15.754087638979724], [0.0, 0.0, 0.0, 0.0, 3.5644386850361482, 0.5, 0.5, 7.736453731781792, 2.2840079798117583, 2.459425726367481, 0.5, 0.5, 0.16109671259036967, 0.16109671259036967, 8.08710271450007, 7.242233324239531, 0.0763708907379621, 11.458225344427772, 11.458225344427772, 11.458225344427772, 9.297128631837403, 9.297128631837403, 9.297128631837403, 11.204047878870549, 11.243029600327375, 11.13907834310917, 11.150890985974875], [0.0, 0.0, 0.0, 0.0, 4.101167315175097, 1.0, 1.0, 7.54190362167016, 1.0, 1.0, 1.0, 1.0, 0.7529182879377432, 0.7529182879377432, 7.304474708171206, 6.748297665369651, 0.5676070038910507, 11.899805447470818, 11.899805447470818, 11.899805447470818, 10.146887159533074, 10.146887159533074, 10.146887159533074, 12.933608949416342, 13.027237354085603, 12.902399481193257, 12.959143968871597], [0.0, 0.0, 0.0, 0.0, 0.7728865194211729, 0.0, 0.0, 7.770812584217003, 0.0, 0.0, 0.0, 0.0, 0.0, 0.0, 9.830921553693834, 8.97924600152323, 0.0, 17.102056359482102, 17.102056359482102, 17.102056359482102, 14.237623762376238, 14.237623762376238, 14.237623762376238, 20.275894897182027, 19.559786747905562, 19.30743843615131, 19.25008654711625], [0.0, 0.0, 0.0, 0.0, 1.7702079071316428, 1.0, 1.0, 10.245250634041732, 1.0, 1.0, 1.0, 1.0, 0.851039535658214, 0.851039535658214, 8.901850706503641, 8.137994195727675, 0.776559303487321, 15.361434892240354, 15.361434892240354, 15.361434892240354, 12.957276749607498, 12.957276749607498, 12.957276749607498, 21.481023121937294, 20.454969313478284, 20.084748719412595, 19.974494937480806], [0.0, 0.0, 0.0, 0.0, 2.018604651162791, 0.5, 0.5, 9.90966010733453, 0.7921511627906976, 0.8523255813953488, 0.5, 0.5, 0.2965116279069767, 0.2965116279069767, 10.559302325581399, 9.536337209302324, 0.2965116279069767, 14.540697674418604, 14.540697674418604, 14.540697674418604, 12.651162790697674, 12.651162790697674, 12.651162790697674, 16.37718023255814, 16.38720930232558, 16.15988372093023, 16.11733615221987], [0.0, 0.0, 0.0, 0.0, 0.5, 0.5, 0.5, 7.096153846153847, 0.5, 0.5, 0.5, 0.5, 0.5, 0.5, 9.950000000000003, 9.3875, 0.20000000000000007, 16.2, 16.2, 16.2, 13.3, 13.3, 13.3, 18.684375, 17.630000000000003, 17.400000000000002, 17.295454545454547], [0.0, 0.0, 0.0, 0.0, 1.5664394513170077, 0.0, 0.0, 13.408495653130855, 0.0, 0.0, 0.0, 0.0, 0.0, 0.0, 14.042161070436764, 12.928553395607171, 0.0, 19.74147942438778, 19.74147942438778, 19.74147942438778, 19.909282167802743, 19.909282167802743, 19.909282167802743, 21.56715475889927, 21.972313388874863, 21.863923251704115, 21.814655007535592], [0.0, 0.0, 0.0, 0.0, 2.3345325117685336, 0.0, 0.0, 10.813690653179348, 1.1181063186497762, 1.229017566688354, 0.0, 0.0, 0.0, 0.0, 12.806957786367642, 11.590531593248881, 0.0, 18.472425274599104, 18.472425274599104, 18.472425274599104, 17.69065023537066, 17.69065023537066, 17.69065023537066, 22.08026522254966, 21.14868536874737, 20.988480232691646, 21.02769127997801], [0.0, 0.0, 0.0, 0.0, 0.7919320594479831, 0.0, 0.0, 12.636289400620615, 1.4394904458598725, 1.5435244161358812, 0.0, 0.0, 0.0, 0.0, 16.267515923566883, 15.17515923566879, 0.0, 22.515923566878982, 22.515923566878982, 22.515923566878982, 20.636942675159236, 20.636942675159236, 20.636942675159236, 24.269373673036096, 24.661004953998585, 24.48761500353857, 24.408801389693107], [0.0, 0.0, 0.0, 0.0, 2.0371900826446283, 0.5, 0.5, 8.667832167832168, 1.450413223140496, 1.566115702479339, 0.5, 0.5, 0.34297520661157027, 0.34297520661157027, 11.855371900826448, 10.694214876033058, 0.2644628099173554, 19.90082644628099, 19.90082644628099, 19.90082644628099, 16.714876033057852, 16.714876033057852, 16.714876033057852, 20.489669421487605, 20.926997245179066, 20.708448117539028, 20.667543200601052], [0.0, 0.0, 0.0, 0.0, 3.474067862211328, 0.5, 0.5, 4.851696555283194, 1.17939620694104, 1.243516965552832, 0.5, 0.5, 0.0, 0.0, 5.1470777964133685, 4.03109276222423, 0.0, 9.06928138304735, 9.06928138304735, 9.06928138304735, 7.416526899754871, 7.416526899754871, 7.416526899754871, 9.294639401367567, 9.874790349632306, 9.661054487592999, 9.758207152156322], [0.0, 0.0, 0.0, 0.0, 1.2885374451452005, 0.5, 0.5, 12.08026094190695, 1.121046257883504, 1.173911896597204, 0.5, 0.5, 0.5, 0.5, 13.160070501906432, 12.146729095225535, 0.4426872257260018, 19.31224670871202, 19.31224670871202, 19.31224670871202, 16.92687225726002, 16.92687225726002, 16.92687225726002, 22.680082611927773, 22.812246708712024, 22.577288314428912, 22.523888679364568]], "bootstrap_adaptive_substitutions_per_codon": [[0.0, 0.0, 0.0, 0.0, 0.0013886128470237133, 0.000784313725490196, 0.000784313725490196, 0.005737852431836886, 0.000784313725490196, 0.000784313725490196, 0.000784313725490196, 0.000784313725490196, 0.0005527951369037981, 0.0005527951369037981, 0.007045074835388656, 0.006415023721540277, 0.0004370358426105991, 0.01180246117295955, 0.01180246117295955, 0.01180246117295955, 0.008228170428388167, 0.008228170428388167, 0.008228170428388167, 0.012352006143043074, 0.01229950188355571, 0.01208948484560625, 0.011994022555629223], [0.0, 0.0, 0.0, 0.0, 0.002009632889360375, 0.000784313725490196, 0.000784313725490196, 0.008178304340554825, 0.0010582318023951618, 0.0011011453382839386, 0.000784313725490196, 0.000784313725490196, 0.0007103567332048592, 0.0007103567332048592, 0.007639533406366307, 0.007007700447526875, 0.0006363997409195225, 0.012223978449053282, 0.012223978449053282, 0.012223978449053282, 0.010803264982643564, 0.010803264982643564, 0.010803264982643564, 0.014207134664097187, 0.013651693130013798, 0.01351818435169316, 0.013500845549313857], [0.0, 0.0, 0.0, 0.0, 0.0022213788741302976, 0.000392156862745098, 0.000392156862745098, 0.006943998443049677, 0.000392156862745098, 0.000392156862745098, 0.000392156862745098, 0.000392156862745098, 0.000392156862745098, 0.000392156862745098, 0.009960784313725492, 0.009130297280202404, 0.000392156862745098, 0.016103731815306766, 0.016103731815306766, 0.016103731815306766, 0.01292852624920936, 0.01292852624920936, 0.01292852624920936, 0.018037634408602152, 0.01695635673624288, 0.016772085178157287, 0.0167764935886378], [0.0, 0.0, 0.0, 0.0, 0.0018248362762005724, 0.0, 0.0, 0.0026244287622949726, 0.0007450956009160564, 0.0008331130842943924, 0.0, 0.0, 0.0, 0.0, 0.0021158948197105222, 0.002139425694455005, 0.0, 0.004453148746351453, 0.004453148746351453, 0.004453148746351453, 0.0035555490534232097, 0.0035555490534232097, 0.0035555490534232097, 0.009552820018645292, 0.011245884487095013, 0.010884034833206298, 0.010808464266669341], [0.0, 0.0, 0.0, 0.0, 0.001176470588235294, 0.001176470588235294, 0.001176470588235294, 0.011946165856778943, 0.001176470588235294, 0.001176470588235294, 0.001176470588235294, 0.001176470588235294, 0.0011155680926132003, 0.0011155680926132003, 0.012135779784857192, 0.011332824374800514, 0.0010546655969911063, 0.01658497450894128, 0.01658497450894128, 0.01658497450894128, 0.014685092690837884, 0.014685092690837884, 0.014685092690837884, 0.01669499365958438, 0.01700615063447288, 0.016893455138324576, 0.016842229912802622], [0.0, 0.0, 0.0, 0.0, 0.003036083695223056, 0.001176470588235294, 0.001176470588235294, 0.005629850081488455, 0.001176470588235294, 0.001176470588235294, 0.001176470588235294, 0.001176470588235294, 0.0011006711409395973, 0.0011006711409395973, 0.006338412949072245, 0.00598736675878405, 0.0010817212791156732, 0.010449796025792867, 0.010449796025792867, 0.010449796025792867, 0.009273325437557572, 0.009273325437557572, 0.009273325437557572, 0.012112843795236215, 0.012419353423696102, 0.01228231784883976, 0.012220028951177787], [0.0, 0.0, 0.0, 0.0, 0.0028462747488510794, 0.000392156862745098, 0.000392156862745098, 0.006295101188202288, 0.000392156862745098, 0.000392156862745098, 0.000392156862745098, 0.000392156862745098, 0.00032254931841679065, 0.00032254931841679065, 0.006780004900466741, 0.006267652138575638, 0.0002529417740884833, 0.009936278991938136, 0.009936278991938136, 0.009936278991938136, 0.008968631036687762, 0.008968631036687762, 0.008968631036687762, 0.012495778389838105, 0.011707130378312048, 0.011574298180784726, 0.011557047246040918], [0.0, 0.0, 0.0, 0.0, 0.0025966885273367556, 0.000784313725490196, 0.000784313725490196, 0.005958450798769344, 0.00211165623703119, 0.0022467978306871974, 0.000784313725490196, 0.000784313725490196, 0.0006676834932736768, 0.0006676834932736768, 0.006167729217412123, 0.005627162842788094, 0.0005510532610571575, 0.010449675427945788, 0.010449675427945788, 0.010449675427945788, 0.00844662494812476, 0.00844662494812476, 0.00844662494812476, 0.013351663746721946, 0.013837668938394826, 0.013587406727920737, 0.013564655617877642], [0.0, 0.0, 0.0, 0.0, 0.0020168140739073104, 0.000784313725490196, 0.000784313725490196, 0.0020514601769546616, 0.0011905359191243473, 0.0012325518069447572, 0.000784313725490196, 0.000784313725490196, 0.0007283096945721974, 0.0007283096945721974, 0.003753762368807556, 0.0035296690573440965, 0.000700307679113198, 0.008571704242112373, 0.008571704242112373, 0.008571704242112373, 0.007283096945721973, 0.007283096945721973, 0.007283096945721973, 0.011096270328798551, 0.011540947051319162, 0.011354209772117338, 0.011311769481389653], [0.0, 0.0, 0.0, 0.0, 0.0018323158326440893, 0.0, 0.0, 0.004088819402859684, 0.0004005961371212162, 0.00044398158244009114, 0.0, 0.0, 0.0, 0.0, 0.004135618925731847, 0.0038719305440681508, 0.0, 0.008327627354347418, 0.008327627354347418, 0.008327627354347418, 0.006224871720538739, 0.006224871720538739, 0.006224871720538739, 0.009395883720003996, 0.009453730980429164, 0.009299471619295384, 0.009317001092151497], [0.0, 0.0, 0.0, 0.0, 0.0016227879307416488, 0.000392156862745098, 0.000392156862745098, 0.01122509390330412, 0.000392156862745098, 0.000392156862745098, 0.000392156862745098, 0.000392156862745098, 0.00033147963077569034, 0.00033147963077569034, 0.01086106415501998, 0.00991854059739811, 0.00033147963077569034, 0.015621106987722408, 0.015621106987722408, 0.015621106987722408, 0.013842354369905142, 0.013842354369905142, 0.013842354369905142, 0.017572903431791694, 0.01616488403607103, 0.016052218575076414, 0.016001007001897043], [0.0, 0.0, 0.0, 0.0, 0.0009960608864988054, 0.000392156862745098, 0.000392156862745098, 0.0047533515456245155, 0.0013920252761920205, 0.001482230127060265, 0.000392156862745098, 0.000392156862745098, 3.895251316835503e-05, 3.895251316835503e-05, 0.0054893188347441895, 0.004920559797210721, 3.895251316835503e-05, 0.010038513891324763, 0.010038513891324763, 0.010038513891324763, 0.005960257967513181, 0.005960257967513181, 0.005960257967513181, 0.01075400278600495, 0.010195201187685365, 0.009994745963533712, 0.009949187958044699], [0.0, 0.0, 0.0, 0.0, 0.001176470588235294, 0.001176470588235294, 0.001176470588235294, 0.005900726215962312, 0.0012057030080950101, 0.0012514951987725544, 0.001176470588235294, 0.001176470588235294, 0.000913410412113915, 0.000913410412113915, 0.004951908719003759, 0.004625516900289007, 0.0007818803240532251, 0.01096579174824092, 0.01096579174824092, 0.01096579174824092, 0.008746814061267991, 0.008746814061267991, 0.008746814061267991, 0.012180019562019345, 0.012461511963960378, 0.012247815074131837, 0.012150680124209773], [0.0, 0.0, 0.0, 0.0, 0.0015899426475205875, 0.000392156862745098, 0.000392156862745098, 0.007092970597470574, 0.0006591136668131083, 0.0007054688750887212, 0.000392156862745098, 0.000392156862745098, 0.00024936642272303724, 0.00024936642272303724, 0.007348752955952917, 0.006771175260105365, 0.00017797120271200682, 0.011762638493090664, 0.011762638493090664, 0.011762638493090664, 0.010087435059409296, 0.010087435059409296, 0.010087435059409296, 0.013772054779172618, 0.014821048544649974, 0.014594423081969198, 0.014585058393428673], [0.0, 0.0, 0.0, 0.0, 0.0023819019589860556, 0.001176470588235294, 0.001176470588235294, 0.004006753364962192, 0.002167426463844767, 0.002258225483902175, 0.001176470588235294, 0.001176470588235294, 0.001176470588235294, 0.001176470588235294, 0.0047614313203995316, 0.004336397002627962, 0.0011146323506933536, 0.007927647004875783, 0.007927647004875783, 0.007927647004875783, 0.004769264665421544, 0.004769264665421544, 0.004769264665421544, 0.007179727266897226, 0.007530267912116011, 0.00738902499202671, 0.007370681755651477], [0.0, 0.0, 0.0, 0.0, 0.000392156862745098, 0.000392156862745098, 0.000392156862745098, 0.006905135406783964, 0.000392156862745098, 0.000392156862745098, 0.000392156862745098, 0.000392156862745098, 8.39480987168344e-05, 8.39480987168344e-05, 0.00791509413632348, 0.007341699410256227, 0.0, 0.013850813741053876, 0.013850813741053876, 0.013850813741053876, 0.01219823819135665, 0.01219823819135665, 0.01219823819135665, 0.015220477493720653, 0.014415464073039157, 0.01425906105512177, 0.014187968774250229], [0.0, 0.0, 0.0, 0.0, 0.0026340466891443424, 0.000784313725490196, 0.000784313725490196, 0.0039483799521201545, 0.000784313725490196, 0.000784313725490196, 0.000784313725490196, 0.000784313725490196, 0.000784313725490196, 0.000784313725490196, 0.004339224498495628, 0.004018503059750766, 0.0007571304108882588, 0.009217479105702808, 0.009217479105702808, 0.009217479105702808, 0.005567743624271202, 0.005567743624271202, 0.005567743624271202, 0.01182276235783782, 0.012474285027168122, 0.012176087567721339, 0.012082900861644222], [0.0, 0.0, 0.0, 0.0, 0.0012155971946702848, 0.0, 0.0, 0.008120064864881963, 0.0008325538847375399, 0.0009208114488150669, 0.0, 0.0, 0.0, 0.0, 0.006820500697221052, 0.006345088446002199, 0.0, 0.010585562898932071, 0.010585562898932071, 0.010585562898932071, 0.010782086729502215, 0.010782086729502215, 0.010782086729502215, 0.01285230219992942, 0.012369535151704109, 0.01230089037964381, 0.012358837265149256], [0.0, 0.0, 0.0, 0.0, 0.002609150001690769, 0.000784313725490196, 0.000784313725490196, 0.006704199008132289, 0.001252722634241388, 0.0012967313759305564, 0.000784313725490196, 0.000784313725490196, 0.0004967304006107044, 0.0004967304006107044, 0.007574716398482584, 0.006910663460687649, 0.00044879984646412226, 0.011320250059176891, 0.011320250059176891, 0.011320250059176891, 0.008374717373802434, 0.008374717373802434, 0.008374717373802434, 0.011082229345051545, 0.011529397134908102, 0.011382701329277545, 0.011449381240927798], [0.0, 0.0, 0.0, 0.0, 0.002393907695852892, 0.001176470588235294, 0.001176470588235294, 0.007013240822862828, 0.0018377994454282468, 0.0019255970312689454, 0.001176470588235294, 0.001176470588235294, 0.001176470588235294, 0.001176470588235294, 0.007544471904772988, 0.006970855323270402, 0.0011296395217768995, 0.012806377197988479, 0.012806377197988479, 0.012806377197988479, 0.009557951832032964, 0.009557951832032964, 0.009557951832032964, 0.014791288785790094, 0.014614967654903381, 0.014380840759328183, 0.014274419443157639], [0.0, 0.0, 0.0, 0.0, 0.0006063717761616121, 0.0, 0.0, 0.004630604683815259, 0.0, 0.0, 0.0, 0.0, 0.0, 0.0, 0.0058803086881992015, 0.005407393374034027, 0.0, 0.009188659797266437, 0.009188659797266437, 0.009188659797266437, 0.007257302705406745, 0.007257302705406745, 0.007257302705406745, 0.009972973522756633, 0.008878857936652464, 0.008799772625839761, 0.008808759592977567], [0.0, 0.0, 0.0, 0.0, 0.0009925224891993683, 0.000392156862745098, 0.000392156862745098, 0.006610172881373858, 0.000392156862745098, 0.000392156862745098, 0.000392156862745098, 0.000392156862745098, 0.00025673009305566446, 0.00025673009305566446, 0.006630447318073944, 0.005851202201758768, 0.00025673009305566446, 0.012328852160214487, 0.012328852160214487, 0.012328852160214487, 0.010125461199756535, 0.010125461199756535, 0.010125461199756535, 0.014396816350983006, 0.014997181977437277, 0.014721259828883388, 0.014595840670449802], [0.0, 0.0, 0.0, 0.0, 0.000610222029988466, 0.0, 0.0, 0.00523137365806051, 0.0003944096020761246, 0.0004379325259515572, 0.0, 0.0, 0.0, 0.0, 0.004810049019607843, 0.004460964532871973, 0.0, 0.00820573817762399, 0.00820573817762399, 0.00820573817762399, 0.007421424452133795, 0.007421424452133795, 0.007421424452133795, 0.01277332486303345, 0.011926903114186854, 0.0117237961361015, 0.01163147478242634], [0.0, 0.0, 0.0, 0.0, 0.0011989361157784353, 0.0, 0.0, 0.005162015991492935, 0.00027342741595958006, 0.00031963883285982474, 0.0, 0.0, 0.0, 0.0, 0.007872703968220695, 0.007179532714717023, 0.0, 0.010870044257666779, 0.010870044257666779, 0.010870044257666779, 0.01064538898223537, 0.01064538898223537, 0.01064538898223537, 0.013727469934598172, 0.013251232321776272, 0.013097194265442123, 0.01302717696710842], [0.0, 0.0, 0.0, 0.0, 0.002008698053907841, 0.000784313725490196, 0.000784313725490196, 0.003383056298560258, 0.000784313725490196, 0.000784313725490196, 0.000784313725490196, 0.000784313725490196, 0.0006317255636568516, 0.0006317255636568516, 0.0029315850924096862, 0.0026352557100292897, 0.0005935785231985155, 0.007733294925715565, 0.007733294925715565, 0.007733294925715565, 0.0039643144600979285, 0.0039643144600979285, 0.0039643144600979285, 0.013381811134861662, 0.012019866419760954, 0.011666060988238127, 0.011592170419001175], [0.0, 0.0, 0.0, 0.0, 0.0023935012835692893, 0.001176470588235294, 0.001176470588235294, 0.006720530992854691, 0.002491455193365704, 0.0026233039767331033, 0.001176470588235294, 0.001176470588235294, 0.001081792424609498, 0.001081792424609498, 0.007761675817145119, 0.007095652925593928, 0.000987114260983702, 0.012792152768062386, 0.012792152768062386, 0.012792152768062386, 0.010926046617962691, 0.010926046617962691, 0.010926046617962691, 0.01638234782282308, 0.015253216316400682, 0.015057884785486017, 0.015013491255732685], [0.0, 0.0, 0.0, 0.0, 0.0, 0.0, 0.0, 0.0054607448423667, 0.0004119847510011403, 0.0004551171160115725, 0.0, 0.0, 0.0, 0.0, 0.006636409012915581, 0.006040487058071947, 0.0, 0.009177741960032732, 0.009177741960032732, 0.009177741960032732, 0.00855009538397943, 0.00855009538397943, 0.00855009538397943, 0.011697508724644666, 0.01233085917259835, 0.012158329712556622, 0.012079907230719472], [0.0, 0.0, 0.0, 0.0, 0.002195274102963389, 0.000392156862745098, 0.000392156862745098, 0.005901072641718817, 0.0008153177798665376, 0.0008611364412208957, 0.000392156862745098, 0.000392156862745098, 0.0001280378595511661, 0.0001280378595511661, 0.00594711073076977, 0.005443105455871831, 0.0001280378595511661, 0.010312051364786315, 0.010312051364786315, 0.010312051364786315, 0.00953175928134192, 0.00953175928134192, 0.00953175928134192, 0.012775517552597, 0.012182114916083295, 0.012029386044902102, 0.011959963830728832], [0.0, 0.0, 0.0, 0.0, 0.0, 0.0, 0.0, 0.004116294365648307, 9.679504836024311e-05, 0.00014693162898491742, 0.0, 0.0, 0.0, 0.0, 0.004018844675870288, 0.0028120886279889997, 0.0, 0.008140959625819967, 0.008140959625819967, 0.008140959625819967, 0.005440540497865764, 0.005440540497865764, 0.005440540497865764, 0.007267288077806804, 0.005649683417164773, 0.005582834642998541, 0.005552448836559344], [0.0, 0.0, 0.0, 0.0, 0.0028038234461001854, 0.000392156862745098, 0.000392156862745098, 0.008365590580123455, 0.000392156862745098, 0.000392156862745098, 0.000392156862745098, 0.000392156862745098, 0.000392156862745098, 0.000392156862745098, 0.009527253069106033, 0.00871096621067462, 0.0002694851899781723, 0.01306188569280984, 0.01306188569280984, 0.01306188569280984, 0.013037743848365518, 0.013037743848365518, 0.013037743848365518, 0.014962229769634223, 0.01531281646829254, 0.015171729850785874, 0.015153406913447347], [0.0, 0.0, 0.0, 0.0, 0.001615850528693153, 0.000392156862745098, 0.000392156862745098, 0.005113832887162114, 0.000960886972590083, 0.0010040036957191254, 0.000392156862745098, 0.000392156862745098, 0.000392156862745098, 0.000392156862745098, 0.005886459295760188, 0.005299250590288472, 0.000392156862745098, 0.011690791499846013, 0.011690791499846013, 0.011690791499846013, 0.00619854224412278, 0.00619854224412278, 0.00619854224412278, 0.01503439071963864, 0.014472846730315164, 0.01411833145125415, 0.014044292633759836], [0.0, 0.0, 0.0, 0.0, 0.001774851050486046, 0.001176470588235294, 0.001176470588235294, 0.007699799508775218, 0.0019895596997030235, 0.0020825263313227456, 0.001176470588235294, 0.001176470588235294, 0.001176470588235294, 0.001176470588235294, 0.008553299024219285, 0.007710696696364342, 0.001176470588235294, 0.012430966742294283, 0.012430966742294283, 0.012430966742294283, 0.011487650563517976, 0.011487650563517976, 0.011487650563517976, 0.013694501318871859, 0.014370353974139044, 0.014194750336635125, 0.014161883345658455], [0.0, 0.0, 0.0, 0.0, 0.0010047507380901944, 0.000392156862745098, 0.000392156862745098, 0.0069805489536681024, 0.0006646786746127095, 0.0007076086371489844, 0.000392156862745098, 0.000392156862745098, 0.000392156862745098, 0.000392156862745098, 0.008374186915694028, 0.007810310202803829, 0.0003550141001274468, 0.014307676582431306, 0.014307676582431306, 0.014307676582431306, 0.011636864068450922, 0.011636864068450922, 0.011636864068450922, 0.013337649043852854, 0.013366269018877035, 0.013289949085479215, 0.013298621805183512], [0.0, 0.0, 0.0, 0.0, 0.0016108910440285936, 0.000392156862745098, 0.000392156862745098, 0.007059841283870469, 0.0008673678459226881, 0.0009111045046348005, 0.000392156862745098, 0.000392156862745098, 0.00030173741399305246, 0.00030173741399305246, 0.008357210388594723, 0.007520321610408949, 0.00030173741399305246, 0.01336483015552895, 0.01336483015552895, 0.01336483015552895, 0.010981409911321448, 0.010981409911321448, 0.010981409911321448, 0.012035903966831919, 0.012351521676830821, 0.012264048359406596, 0.012224287760577403], [0.0, 0.0, 0.0, 0.0, 0.0010018728853192578, 0.000392156862745098, 0.000392156862745098, 0.006677016600147064, 0.000392156862745098, 0.000392156862745098, 0.000392156862745098, 0.000392156862745098, 0.00012613249547514132, 0.00012613249547514132, 0.006555976875465202, 0.006076521161262087, 8.179510093014857e-05, 0.008865956595022767, 0.008865956595022767, 0.008865956595022767, 0.007955510374057428, 0.007955510374057428, 0.007955510374057428, 0.012726083752152648, 0.0113727539464892, 0.011207856115957388, 0.011176992885643947], [0.0, 0.0, 0.0, 0.0, 0.000392156862745098, 0.000392156862745098, 0.000392156862745098, 0.005450078524669185, 0.0008095815645845966, 0.0008514251061249243, 0.000392156862745098, 0.000392156862745098, 0.0003395997574287447, 0.0003395997574287447, 0.004907216494845361, 0.0045724681625227415, 0.00028704265211239137, 0.00820699413786133, 0.00820699413786133, 0.00820699413786133, 0.0071356377602587425, 0.0071356377602587425, 0.0071356377602587425, 0.012728421265413382, 0.012202142712755206, 0.011978977157873457, 0.011877538269290847], [0.0, 0.0, 0.0, 0.0, 0.0006184467744801849, 0.0, 0.0, 0.005524098554132321, 0.0003968959184882413, 0.0004383626562407441, 0.0, 0.0, 0.0, 0.0, 0.00740951365440436, 0.006780404004502103, 0.0, 0.01104436940939518, 0.01104436940939518, 0.01104436940939518, 0.011134411468514899, 0.011134411468514899, 0.011134411468514899, 0.012847580119661157, 0.01287522461149616, 0.012801505966602823, 0.012809883085340699], [0.0, 0.0, 0.0, 0.0, 0.0013975656303274664, 0.000784313725490196, 0.000784313725490196, 0.008059487958196696, 0.0012128094196153694, 0.0012555748747786007, 0.000784313725490196, 0.000784313725490196, 0.0007133183477157632, 0.0007133183477157632, 0.00920214314253049, 0.008596159003969234, 0.0006778206588285468, 0.01248138880004014, 0.01248138880004014, 0.01248138880004014, 0.01098375672683418, 0.01098375672683418, 0.01098375672683418, 0.01603002140855213, 0.015334662190903193, 0.015144593501288831, 0.015101396071831022], [0.0, 0.0, 0.0, 0.0, 0.000392156862745098, 0.000392156862745098, 0.000392156862745098, 0.005611137833003265, 0.002535691707504716, 0.0027134950857738522, 0.000392156862745098, 0.000392156862745098, 0.00028745369688961276, 0.00028745369688961276, 0.007417457401863142, 0.006847497160848908, 0.0002351021139618701, 0.011083175285866343, 0.011083175285866343, 0.011083175285866343, 0.008547483578361628, 0.008547483578361628, 0.008547483578361628, 0.01183440926511697, 0.010126005334872002, 0.010037103645737434, 0.009996693787039905], [0.0, 0.0, 0.0, 0.0, 0.0022049129043586737, 0.000392156862745098, 0.000392156862745098, 0.005342271204407371, 0.000392156862745098, 0.000392156862745098, 0.000392156862745098, 0.000392156862745098, 0.00027616203014027254, 0.00027616203014027254, 0.00673950021920786, 0.0061542996564460965, 0.00027616203014027254, 0.011477416011656125, 0.011477416011656125, 0.011477416011656125, 0.009980611028349937, 0.009980611028349937, 0.009980611028349937, 0.014109975481109933, 0.013558241466460952, 0.013388183183265226, 0.013356354092827523], [0.0, 0.0, 0.0, 0.0, 0.0016058763042695757, 0.000392156862745098, 0.000392156862745098, 0.008261893047302052, 0.0012082804074568243, 0.0012970074098208031, 0.000392156862745098, 0.000392156862745098, 0.00028920056459550726, 0.00028920056459550726, 0.00734384848117258, 0.006722759464624728, 0.00018624426644591648, 0.009911492515660307, 0.009911492515660307, 0.009911492515660307, 0.010137073441812753, 0.010137073441812753, 0.010137073441812753, 0.01201101917415961, 0.011252304888721382, 0.011173436442175624, 0.011182398765646731], [0.0, 0.0, 0.0, 0.0, 0.0015984904422019855, 0.000392156862745098, 0.000392156862745098, 0.005084155322895171, 0.0013864960210025433, 0.0014770694888834195, 0.000392156862745098, 0.000392156862745098, 0.000392156862745098, 0.000392156862745098, 0.004970711297071129, 0.004380999261629338, 0.0003314463860858151, 0.010671917302485848, 0.010671917302485848, 0.010671917302485848, 0.006601033718926902, 0.006601033718926902, 0.006601033718926902, 0.009349413405529576, 0.009311674460579213, 0.009160718680777752, 0.009092102417231632], [0.0, 0.0, 0.0, 0.0, 0.003060831238964881, 0.0, 0.0, 0.004659748880127251, 0.0005691293783686712, 0.0006121662477929762, 0.0, 0.0, 0.0, 0.0, 0.0064289110175648695, 0.005759621258481402, 0.0, 0.010389079948426675, 0.010389079948426675, 0.010389079948426675, 0.006696782309963406, 0.006696782309963406, 0.006696782309963406, 0.01109846762433721, 0.011479865269726233, 0.011269462796985184, 0.011260768479929772], [0.0, 0.0, 0.0, 0.0, 0.0006148613755577721, 0.0, 0.0, 0.005447281663401297, 0.0015286507917082277, 0.001655740054157546, 0.0, 0.0, 0.0, 0.0, 0.0047154280657849415, 0.004397108302608912, 0.0, 0.0077461786419852265, 0.0077461786419852265, 0.0077461786419852265, 0.007150708989010801, 0.007150708989010801, 0.007150708989010801, 0.010355386468039025, 0.010136212212516609, 0.010004415940346947, 0.009987299541363874], [0.0, 0.0, 0.0, 0.0, 0.002230152369189803, 0.000392156862745098, 0.000392156862745098, 0.006397417199556237, 0.0008140517766186216, 0.0008569639157874453, 0.000392156862745098, 0.000392156862745098, 0.00031822780485882095, 0.00031822780485882095, 0.00862105664244702, 0.007940410025971522, 0.00028126327591568236, 0.012298326522925453, 0.012298326522925453, 0.012298326522925453, 0.009701086599482323, 0.009701086599482323, 0.009701086599482323, 0.012246909038352889, 0.01174867624065485, 0.011653315931390799, 0.011696661526510822], [0.0, 0.0, 0.0, 0.0, 0.0012238636696657687, 0.0, 0.0, 0.003709902168755889, 0.0, 0.0, 0.0, 0.0, 0.0, 0.0, 0.005420956798161581, 0.005067597799314665, 0.0, 0.010600769965407503, 0.010600769965407503, 0.010600769965407503, 0.008558211700122366, 0.008558211700122366, 0.008558211700122366, 0.012535589549031822, 0.011973935765640657, 0.011811130646686525, 0.011780659100358214], [0.0, 0.0, 0.0, 0.0, 0.0016101359814333744, 0.000392156862745098, 0.000392156862745098, 0.007404530170486218, 0.0005880869595923476, 0.0006319180011288621, 0.000392156862745098, 0.000392156862745098, 0.000392156862745098, 0.000392156862745098, 0.006869267627713915, 0.006297141576655694, 0.00034600331012505124, 0.00918070027373152, 0.00918070027373152, 0.00918070027373152, 0.00897315762146661, 0.00897315762146661, 0.00897315762146661, 0.010610867066851772, 0.01003109820186531, 0.009972656813149957, 0.009946092545552069], [0.0, 0.0, 0.0, 0.0, 0.001585760933202699, 0.000392156862745098, 0.000392156862745098, 0.00783875502524103, 0.000392156862745098, 0.000392156862745098, 0.000392156862745098, 0.000392156862745098, 8.566741111153444e-05, 8.566741111153444e-05, 0.006618136062551687, 0.006008723069202151, 8.566741111153444e-05, 0.009925769172551559, 0.009925769172551559, 0.009925769172551559, 0.009362277487583393, 0.009362277487583393, 0.009362277487583393, 0.01394205025931722, 0.014098310001201717, 0.013837877098060886, 0.01381420137959354], [0.0, 0.0, 0.0, 0.0, 0.00220082368436474, 0.000392156862745098, 0.000392156862745098, 0.0057344270554460395, 0.0005812590092632537, 0.0006266152055008326, 0.000392156862745098, 0.000392156862745098, 0.00014653646422233406, 0.00014653646422233406, 0.006990449041382696, 0.0062940571944259, 8.513136459164306e-05, 0.014260004648589241, 0.014260004648589241, 0.014260004648589241, 0.010976213282406123, 0.010976213282406123, 0.010976213282406123, 0.013816039388173254, 0.013556171431121096, 0.013404984110329162, 0.013336262600878288], [0.0, 0.0, 0.0, 0.0, 0.0030224171902301206, 0.001176470588235294, 0.001176470588235294, 0.009591467147903756, 0.0023226025604858843, 0.002407101656231845, 0.001176470588235294, 0.001176470588235294, 0.0010551161242964787, 0.0010551161242964787, 0.010848030650603677, 0.010129788336763012, 0.0010551161242964787, 0.015621106987722408, 0.015621106987722408, 0.015621106987722408, 0.012876008948506722, 0.012876008948506722, 0.012876008948506722, 0.016961633532553512, 0.016494191416110665, 0.016353359589867396, 0.01641737405634161], [0.0, 0.0, 0.0, 0.0, 0.002608945995384827, 0.000784313725490196, 0.000784313725490196, 0.00611448805339237, 0.0012522976211040097, 0.001296323363318673, 0.000784313725490196, 0.000784313725490196, 0.000784313725490196, 0.000784313725490196, 0.005904410103774963, 0.005319851003423732, 0.0007362131660886627, 0.010706493575519206, 0.010706493575519206, 0.010706493575519206, 0.006881126066871293, 0.006881126066871293, 0.006881126066871293, 0.010624155693449731, 0.010631493317152175, 0.010465173846563449, 0.010434044533886414], [0.0, 0.0, 0.0, 0.0, 0.002170542635658915, 0.000392156862745098, 0.000392156862745098, 0.006112455715738891, 0.0027701778385772913, 0.003009575923392613, 0.000392156862745098, 0.000392156862745098, 0.0, 0.0, 0.005727314181486549, 0.0051527587779297765, 0.0, 0.009858641130870953, 0.009858641130870953, 0.009858641130870953, 0.009639762881896944, 0.009639762881896944, 0.009639762881896944, 0.014251025991792066, 0.013169174646602829, 0.012988296093631252, 0.012954441819010905], [0.0, 0.0, 0.0, 0.0, 0.002395676799905214, 0.001176470588235294, 0.001176470588235294, 0.008442220545884385, 0.001176470588235294, 0.001176470588235294, 0.001176470588235294, 0.001176470588235294, 0.001176470588235294, 0.001176470588235294, 0.009859247808162845, 0.009205025015934891, 0.001131850901842302, 0.015399715761862309, 0.015399715761862309, 0.015399715761862309, 0.012227261488300362, 0.012227261488300362, 0.012227261488300362, 0.016198717026997687, 0.016028588243397784, 0.01587328991481535, 0.015890937452154266], [0.0, 0.0, 0.0, 0.0, 0.003232084665271567, 0.000784313725490196, 0.000784313725490196, 0.006681190466020723, 0.0011205400310971146, 0.001163632778733328, 0.000784313725490196, 0.000784313725490196, 0.0007067724982561259, 0.0007067724982561259, 0.006585189083080122, 0.006111168859081777, 0.0006292312710220554, 0.009972356202819832, 0.009972356202819832, 0.009972356202819832, 0.009420666159031846, 0.009420666159031846, 0.009420666159031846, 0.011814764053101303, 0.011555476495567863, 0.011440562501871294, 0.011388328868372854], [0.0, 0.0, 0.0, 0.0, 0.001004491222380911, 0.000392156862745098, 0.000392156862745098, 0.008575631967364569, 0.0008103301733538745, 0.0008533250148174703, 0.000392156862745098, 0.000392156862745098, 0.00024099065518165758, 0.00024099065518165758, 0.009894843731173275, 0.009088348322510424, 0.00024099065518165758, 0.013617048020024482, 0.013617048020024482, 0.013617048020024482, 0.011883013017644151, 0.011883013017644151, 0.011883013017644151, 0.014518913297098712, 0.014259323862199701, 0.014144670951630111, 0.0140925559922803], [0.0, 0.0, 0.0, 0.0, 0.0006091587436991948, 0.0, 0.0, 0.00683706423678905, 0.0009478176295732687, 0.0010353951204687694, 0.0, 0.0, 0.0, 0.0, 0.0075221493936758164, 0.006817645773942501, 0.0, 0.013621504215806383, 0.013621504215806383, 0.013621504215806383, 0.009882857955285023, 0.009882857955285023, 0.009882857955285023, 0.01422289557436696, 0.014281280568297292, 0.014076933089541123, 0.013984047871924683], [0.0, 0.0, 0.0, 0.0, 0.0, 0.0, 0.0, 0.0036818322273518556, 0.0015093898196434045, 0.001648921112413466, 0.0, 0.0, 0.0, 0.0, 0.00601210487774635, 0.005453979706666106, 0.0, 0.008445339715650011, 0.008445339715650011, 0.008445339715650011, 0.008244605562067329, 0.008244605562067329, 0.008244605562067329, 0.008390500455044206, 0.008390500455044206, 0.008390500455044206, 0.008390500455044206], [0.0, 0.0, 0.0, 0.0, 0.002229691876750701, 0.000392156862745098, 0.000392156862745098, 0.006678158442864327, 0.000392156862745098, 0.000392156862745098, 0.000392156862745098, 0.000392156862745098, 0.000392156862745098, 0.000392156862745098, 0.006621848739495798, 0.0059570494864612505, 0.000392156862745098, 0.011129785247432305, 0.011129785247432305, 0.011129785247432305, 0.008683473389355743, 0.008683473389355743, 0.008683473389355743, 0.013543417366946779, 0.013536258948023655, 0.013316734101047825, 0.013260334436805025], [0.0, 0.0, 0.0, 0.0, 0.0012150638032990975, 0.0, 0.0, 0.008488592018003786, 0.0003641456582633053, 0.0004083411142234672, 0.0, 0.0, 0.0, 0.0, 0.007808278867102397, 0.007388733271086212, 0.0, 0.011353874883286649, 0.011353874883286649, 0.011353874883286649, 0.01165266106442577, 0.01165266106442577, 0.01165266106442577, 0.01275599128540305, 0.011851851851851851, 0.011851851851851851, 0.011851851851851851], [0.0, 0.0, 0.0, 0.0, 0.0018060476591052965, 0.0, 0.0, 0.006189856143359852, 0.0004292659564693674, 0.00047484041624980836, 0.0, 0.0, 0.0, 0.0, 0.005223244578747891, 0.004721925521163041, 0.0, 0.007376957183984372, 0.007376957183984372, 0.007376957183984372, 0.0063170316134784745, 0.0063170316134784745, 0.0063170316134784745, 0.009409350816880107, 0.008966845539743218, 0.008814930673808414, 0.008883982885596962], [0.0, 0.0, 0.0, 0.0, 0.0025945816212673504, 0.000784313725490196, 0.000784313725490196, 0.005939537342987207, 0.0011022300993604056, 0.001147452872751525, 0.000784313725490196, 0.000784313725490196, 0.0006641719831580017, 0.0006641719831580017, 0.005374125216496295, 0.004786907642477929, 0.0006041011119919045, 0.0091148027503828, 0.0091148027503828, 0.0091148027503828, 0.007122286800908795, 0.007122286800908795, 0.007122286800908795, 0.010305292952230618, 0.010143018520890378, 0.009982226437721954, 0.01000049826535473], [0.0, 0.0, 0.0, 0.0, 0.0020065882352941176, 0.000784313725490196, 0.000784313725490196, 0.007485490196078433, 0.0011890196078431373, 0.0012323137254901962, 0.000784313725490196, 0.000784313725490196, 0.0006211764705882353, 0.0006211764705882353, 0.008198274509803923, 0.007592156862745098, 0.0005396078431372549, 0.011325490196078432, 0.011325490196078432, 0.011325490196078432, 0.009380392156862746, 0.009380392156862746, 0.009380392156862746, 0.013272156862745098, 0.01220141176470588, 0.012076339869281047, 0.012106951871657754], [0.0, 0.0, 0.0, 0.0, 0.002427966137807559, 0.0, 0.0, 0.006717867728187268, 0.00046036375699097726, 0.0005046943047505539, 0.0, 0.0, 0.0, 0.0, 0.0061586288867079815, 0.005728959543294398, 0.0, 0.00828649517916766, 0.00828649517916766, 0.00828649517916766, 0.007604478683378798, 0.007604478683378798, 0.007604478683378798, 0.014403320792023385, 0.013592577222804601, 0.013306891470576216, 0.013221812641542686], [0.0, 0.0, 0.0, 0.0, 0.002632409285553302, 0.000784313725490196, 0.000784313725490196, 0.0075234479291274425, 0.002506197881451431, 0.002632409285553302, 0.000784313725490196, 0.000784313725490196, 0.000784313725490196, 0.000784313725490196, 0.008278867102396514, 0.007731951017955075, 0.000784313725490196, 0.012362707535121328, 0.012362707535121328, 0.012362707535121328, 0.009568026444294192, 0.009568026444294192, 0.009568026444294192, 0.013315303132747352, 0.012471890416447551, 0.012331655523001028, 0.012267912389616244], [0.0, 0.0, 0.0, 0.0, 0.001232147126863093, 0.0, 0.0, 0.005084165814975117, 0.0, 0.0, 0.0, 0.0, 0.0, 0.0, 0.006321712519322592, 0.005915939158464357, 0.0, 0.007887918877952477, 0.007887918877952477, 0.007887918877952477, 0.00643306559657819, 0.00643306559657819, 0.00643306559657819, 0.00994091719048545, 0.010910592579523657, 0.010714312390455229, 0.010625094122696854], [0.0, 0.0, 0.0, 0.0, 0.001014522517236321, 0.000392156862745098, 0.000392156862745098, 0.0032777031779525545, 0.000392156862745098, 0.000392156862745098, 0.000392156862745098, 0.000392156862745098, 0.00036673023324042833, 0.00036673023324042833, 0.00449445014913696, 0.004223754339641093, 0.0003285902889834238, 0.006855410493374407, 0.006855410493374407, 0.006855410493374407, 0.00416116571316806, 0.00416116571316806, 0.00416116571316806, 0.007955601193095692, 0.00738721822893746, 0.007261258618160482, 0.007244900227150484], [0.0, 0.0, 0.0, 0.0, 0.0020223235358290325, 0.000784313725490196, 0.000784313725490196, 0.010579438335120116, 0.0018552083734412574, 0.0019378627836016463, 0.000784313725490196, 0.000784313725490196, 0.000742083349376503, 0.000742083349376503, 0.011419637505175412, 0.010633517437618215, 0.00069985297326281, 0.01592159334581611, 0.01592159334581611, 0.01592159334581611, 0.013653112921572907, 0.013653112921572907, 0.013653112921572907, 0.016001538242876, 0.01545141201284024, 0.015377941426031005, 0.015386290356350236], [0.0, 0.0, 0.0, 0.0, 0.0011907825708517541, 0.0, 0.0, 0.007212506621050076, 6.726525091559986e-05, 0.00011449586093167962, 0.0, 0.0, 0.0, 0.0, 0.006251597823154091, 0.005910966232591771, 0.0, 0.010625437909866347, 0.010625437909866347, 0.010625437909866347, 0.01000142265920755, 0.01000142265920755, 0.01000142265920755, 0.011789024511601541, 0.011272350909535798, 0.011188385380618322, 0.011197926917995309], [0.0, 0.0, 0.0, 0.0, 0.0006007918654790467, 0.0, 0.0, 0.005937623776076808, 0.0, 0.0, 0.0, 0.0, 0.0, 0.0, 0.007545626661964634, 0.006724124112357269, 0.0, 0.012251509014905808, 0.012251509014905808, 0.012251509014905808, 0.010165158987566323, 0.010165158987566323, 0.010165158987566323, 0.012713448355089153, 0.013337180453069595, 0.013153658593058443, 0.013070239565780647], [0.0, 0.0, 0.0, 0.0, 0.001393137013625318, 0.000784313725490196, 0.000784313725490196, 0.009627817568044547, 0.0012561259430013737, 0.0012999985523401423, 0.000784313725490196, 0.000784313725490196, 0.0006911752642050204, 0.0006911752642050204, 0.008562732069100496, 0.007715669385144796, 0.0006446060335624326, 0.011803911917561732, 0.011803911917561732, 0.011803911917561732, 0.010328422927866515, 0.010328422927866515, 0.010328422927866515, 0.01344698314781998, 0.013233972773208189, 0.013097480210820907, 0.013079753904017366], [0.0, 0.0, 0.0, 0.0, 0.000392156862745098, 0.000392156862745098, 0.000392156862745098, 0.0064034034706330146, 0.0008888127924345305, 0.0009316916532861689, 0.000392156862745098, 0.000392156862745098, 0.00017236638811738306, 0.00017236638811738306, 0.009710775285028448, 0.008908571159008023, 0.00017236638811738306, 0.013363427461919722, 0.013363427461919722, 0.013363427461919722, 0.013410851548430053, 0.013410851548430053, 0.013410851548430053, 0.018173808881805233, 0.017661061275042078, 0.0174609599244011, 0.017370004765018834], [0.0, 0.0, 0.0, 0.0, 0.0012061024417741898, 0.0, 0.0, 0.007773478643083636, 0.0008714735944220187, 0.0009621048467235693, 0.0, 0.0, 0.0, 0.0, 0.008550830356465727, 0.00782578033805332, 0.0, 0.012653661488519808, 0.012653661488519808, 0.012653661488519808, 0.012845338143232092, 0.012845338143232092, 0.012845338143232092, 0.017690701305443424, 0.01784175339261268, 0.01758999991399726, 0.01756711323412313], [0.0, 0.0, 0.0, 0.0, 0.0006102208007038611, 0.0, 0.0, 0.009898814639555458, 0.001047244240573076, 0.0011342907029662436, 0.0, 0.0, 0.0, 0.0, 0.010208616326696195, 0.009511349063599163, 0.0, 0.014738614626947656, 0.014738614626947656, 0.014738614626947656, 0.013514590769733176, 0.013514590769733176, 0.013514590769733176, 0.017737553501350454, 0.016949165057951365, 0.016784743962319826, 0.016753969960463654], [0.0, 0.0, 0.0, 0.0, 0.001397311684858077, 0.000784313725490196, 0.000784313725490196, 0.006803781658986229, 0.001780121550922041, 0.0018657794339831987, 0.000784313725490196, 0.000784313725490196, 0.0007120486203688164, 0.0007120486203688164, 0.009869630024162496, 0.009220499512233922, 0.0006759160678081264, 0.014963623458590123, 0.014963623458590123, 0.014963623458590123, 0.0119708987668721, 0.0119708987668721, 0.0119708987668721, 0.017273805563221913, 0.01675360364383695, 0.01652518262234053, 0.0164213548852967], [0.0, 0.0, 0.0, 0.0, 0.0, 0.0, 0.0, 0.007263737436627149, 0.00045659715291495397, 0.0005010783648375716, 0.0, 0.0, 0.0, 0.0, 0.006619329255850586, 0.006146384013818711, 0.0, 0.01007973767495847, 0.01007973767495847, 0.01007973767495847, 0.008827041762864541, 0.008827041762864541, 0.008827041762864541, 0.014121348107482577, 0.013836687506883806, 0.013599454376629846, 0.013491621135605317], [0.0, 0.0, 0.0, 0.0, 0.0016100082534653583, 0.000392156862745098, 0.000392156862745098, 0.008472915709033663, 0.0007719827002524456, 0.0008158297077849622, 0.000392156862745098, 0.000392156862745098, 0.00020690401242483188, 0.00020690401242483188, 0.009023450886585587, 0.008229272340905187, 0.00020690401242483188, 0.012542997831101266, 0.012542997831101266, 0.012542997831101266, 0.011137972068336575, 0.011137972068336575, 0.011137972068336575, 0.014967738860658658, 0.015253932121866844, 0.015049312753381765, 0.014956303949524912], [0.0, 0.0, 0.0, 0.0, 0.0018316094464392028, 0.0, 0.0, 0.003993832243225524, 0.00039794718885289144, 0.0004413914996888403, 0.0, 0.0, 0.0, 0.0, 0.0038694219624258426, 0.0034372949845094722, 0.0, 0.008396894811136991, 0.008396894811136991, 0.008396894811136991, 0.007866298559333134, 0.007866298559333134, 0.007866298559333134, 0.012438654867893428, 0.012532784208037983, 0.012330044090803556, 0.012369538918836237], [0.0, 0.0, 0.0, 0.0, 0.0013803359543794627, 0.000784313725490196, 0.000784313725490196, 0.005703240311340105, 0.0018025867596494916, 0.0019438053821001888, 0.000784313725490196, 0.000784313725490196, 0.00015573869543238924, 0.00015573869543238924, 0.005736567866959069, 0.00501454961964183, 0.00015573869543238924, 0.01254480442159695, 0.01254480442159695, 0.01254480442159695, 0.009721837034665068, 0.009721837034665068, 0.009721837034665068, 0.011386308291828512, 0.011194211144221903, 0.011079144118521334, 0.011074389282748584], [0.0, 0.0, 0.0, 0.0, 0.0015596916687280957, 0.000392156862745098, 0.000392156862745098, 0.006924786795627317, 0.000392156862745098, 0.000392156862745098, 0.000392156862745098, 0.000392156862745098, 0.000392156862745098, 0.000392156862745098, 0.005650022602616758, 0.004611547861114084, 0.000392156862745098, 0.009798944899323326, 0.009798944899323326, 0.009798944899323326, 0.008274996359604417, 0.008274996359604417, 0.008274996359604417, 0.011885070664610503, 0.011309659358389783, 0.0111425374229742, 0.01106657290687621], [0.0, 0.0, 0.0, 0.0, 0.0024325820904236586, 0.0, 0.0, 0.005038208910172099, 0.00027452160509121006, 0.00031856365581228046, 0.0, 0.0, 0.0, 0.0, 0.004633545892090975, 0.004386179962742694, 0.0, 0.008748169097404378, 0.008748169097404378, 0.008748169097404378, 0.00746912351321762, 0.00746912351321762, 0.00746912351321762, 0.012978203924625231, 0.012736524068510457, 0.012482058886566493, 0.012410879814694057], [0.0, 0.0, 0.0, 0.0, 0.000991714609147502, 0.000392156862745098, 0.000392156862745098, 0.003440368060090625, 0.0019127969476877007, 0.002051363932003545, 0.000392156862745098, 0.000392156862745098, 0.0001132245228475682, 0.0001132245228475682, 0.004016809437640133, 0.0036246525748950347, 4.349143787318576e-05, 0.006988356522550956, 0.006988356522550956, 0.006988356522550956, 0.006143301568415585, 0.006143301568415585, 0.006143301568415585, 0.00953400418427064, 0.009315056051920347, 0.00910977163071169, 0.009063116080436995], [0.0, 0.0, 0.0, 0.0, 0.0026133919586009244, 0.000784313725490196, 0.000784313725490196, 0.007828330359406018, 0.0018275975435611334, 0.0019149080341211106, 0.000784313725490196, 0.000784313725490196, 0.000784313725490196, 0.000784313725490196, 0.007479088397166111, 0.006777643093587108, 0.000784313725490196, 0.011661107806747426, 0.011661107806747426, 0.011661107806747426, 0.01044764507620532, 0.01044764507620532, 0.01044764507620532, 0.013072499830599075, 0.013805882436595952, 0.01365066378671155, 0.01366830226965296], [0.0, 0.0, 0.0, 0.0, 0.0010000867311926451, 0.000392156862745098, 0.000392156862745098, 0.004452874627934694, 0.0006631740877628375, 0.0007072700520234997, 0.000392156862745098, 0.000392156862745098, 0.000392156862745098, 0.000392156862745098, 0.005810513139268485, 0.005325457532401201, 0.00029455130302204956, 0.009516308761017018, 0.009516308761017018, 0.009516308761017018, 0.00853504929222782, 0.00853504929222782, 0.00853504929222782, 0.010774902630288257, 0.011126638192461083, 0.010989450748094579, 0.010971634196878148], [0.0, 0.0, 0.0, 0.0, 0.0022555916839097447, 0.000392156862745098, 0.000392156862745098, 0.006131865966332416, 0.0009409794068381121, 0.0009817716031136074, 0.000392156862745098, 0.000392156862745098, 0.00032909646270568526, 0.00032909646270568526, 0.007467533747167208, 0.0069149669918218545, 0.00032909646270568526, 0.012107596807567247, 0.012107596807567247, 0.012107596807567247, 0.008578185042861366, 0.008578185042861366, 0.008578185042861366, 0.011683909744802443, 0.011171543994482214, 0.01108089466942556, 0.011122098908087675], [0.0, 0.0, 0.0, 0.0, 0.000392156862745098, 0.000392156862745098, 0.000392156862745098, 0.0025816252113359983, 0.0006507134524835817, 0.0006950011188254631, 0.000392156862745098, 0.000392156862745098, 0.00018927766005022822, 0.00018927766005022822, 0.0028178600073118986, 0.0026028538099343262, 3.7118258029075875e-05, 0.005740108711895111, 0.005740108711895111, 0.005740108711895111, 0.004969396529049556, 0.004969396529049556, 0.004969396529049556, 0.006842978392304778, 0.0062579591653530485, 0.006169383832669285, 0.006129122317813029], [0.0, 0.0, 0.0, 0.0, 0.003201894113172222, 0.000784313725490196, 0.000784313725490196, 0.006206264994750333, 0.0008826114958352697, 0.0009275911529776922, 0.000784313725490196, 0.000784313725490196, 0.0006690343081319436, 0.0006690343081319436, 0.004753235182246714, 0.004361078319501616, 0.0006113945994528173, 0.00844424497498119, 0.00844424497498119, 0.00844424497498119, 0.0073367351934338085, 0.0073367351934338085, 0.0073367351934338085, 0.010895483921796852, 0.010396041358208662, 0.01023611368836894, 0.010254287287214362], [0.0, 0.0, 0.0, 0.0, 0.000392156862745098, 0.000392156862745098, 0.000392156862745098, 0.005441593430737324, 0.000392156862745098, 0.000392156862745098, 0.000392156862745098, 0.000392156862745098, 0.000392156862745098, 0.000392156862745098, 0.005979581280154879, 0.005556358589916764, 0.00027374300010509184, 0.009085770354622645, 0.009085770354622645, 0.009085770354622645, 0.008146127491667364, 0.008146127491667364, 0.008146127491667364, 0.010245522200486747, 0.009664322182325847, 0.009574049423512825, 0.00953301635132509], [0.0, 0.0, 0.0, 0.0, 0.0031203272675976866, 0.0, 0.0, 0.005276213418405547, 0.0004993652137113839, 0.0005394272817040485, 0.0, 0.0, 0.0, 0.0, 0.006054450557201297, 0.0056876851460008464, 0.0, 0.008339681196219495, 0.008339681196219495, 0.008339681196219495, 0.0060544505572012975, 0.0060544505572012975, 0.0060544505572012975, 0.012410777260544504, 0.012584379555179383, 0.012344007147223397, 0.012356147167827234], [0.0, 0.0, 0.0, 0.0, 0.0027956381843420772, 0.000392156862745098, 0.000392156862745098, 0.006067806848456307, 0.0017913788076954968, 0.0019289613540137104, 0.000392156862745098, 0.000392156862745098, 0.00012635036281597622, 0.00012635036281597622, 0.006342825658431427, 0.005680182999403554, 5.989873783369577e-05, 0.008986843407394331, 0.008986843407394331, 0.008986843407394331, 0.007291865593597963, 0.007291865593597963, 0.007291865593597963, 0.00878748853244749, 0.008818062431629314, 0.008736532033811114, 0.008745796851745001], [0.0, 0.0, 0.0, 0.0, 0.0032166018158236056, 0.000784313725490196, 0.000784313725490196, 0.005915218526800126, 0.000784313725490196, 0.000784313725490196, 0.000784313725490196, 0.000784313725490196, 0.0005905241474021515, 0.0005905241474021515, 0.0057289997711146715, 0.005292782482642863, 0.0004451819638361182, 0.009333180743114367, 0.009333180743114367, 0.009333180743114367, 0.00795834287022202, 0.00795834287022202, 0.00795834287022202, 0.010144007019150072, 0.010217441062027923, 0.010119529004857457, 0.010164034485389488], [0.0, 0.0, 0.0, 0.0, 0.0006061855054283709, 0.0, 0.0, 0.006094754968013336, 0.0, 0.0, 0.0, 0.0, 0.0, 0.0, 0.0077105267087794775, 0.007042545883547631, 0.0, 0.013413377536848707, 0.013413377536848707, 0.013413377536848707, 0.011166763735197049, 0.011166763735197049, 0.011166763735197049, 0.01590266266445649, 0.015341009214043579, 0.015143088969530438, 0.015098107095777451], [0.0, 0.0, 0.0, 0.0, 0.0013883983585346218, 0.000784313725490196, 0.000784313725490196, 0.008035490693366064, 0.000784313725490196, 0.000784313725490196, 0.000784313725490196, 0.000784313725490196, 0.0006674819887515404, 0.0006674819887515404, 0.006981843691375405, 0.006382740545668765, 0.0006090661203822126, 0.012048184229208121, 0.012048184229208121, 0.012048184229208121, 0.010162569999692155, 0.010162569999692155, 0.010162569999692155, 0.016847861272107682, 0.01604311318704179, 0.015752744093656935, 0.01566627053920063], [0.0, 0.0, 0.0, 0.0, 0.0015832193342453264, 0.000392156862745098, 0.000392156862745098, 0.007772282437125121, 0.0006212950296397629, 0.0006684906520747834, 0.000392156862745098, 0.000392156862745098, 0.0002325581395348837, 0.0002325581395348837, 0.008281805745554038, 0.007479480164158686, 0.0002325581395348837, 0.011404468764249887, 0.011404468764249887, 0.011404468764249887, 0.009922480620155038, 0.009922480620155038, 0.009922480620155038, 0.01284484724122207, 0.012852713178294572, 0.012674418604651162, 0.012641047962525388], [0.0, 0.0, 0.0, 0.0, 0.000392156862745098, 0.000392156862745098, 0.000392156862745098, 0.0055656108597285075, 0.000392156862745098, 0.000392156862745098, 0.000392156862745098, 0.000392156862745098, 0.000392156862745098, 0.000392156862745098, 0.007803921568627453, 0.007362745098039215, 0.00015686274509803927, 0.012705882352941176, 0.012705882352941176, 0.012705882352941176, 0.010431372549019609, 0.010431372549019609, 0.010431372549019609, 0.014654411764705881, 0.01382745098039216, 0.013647058823529413, 0.013565062388591802], [0.0, 0.0, 0.0, 0.0, 0.0012285799618172609, 0.0, 0.0, 0.01051646717892616, 0.0, 0.0, 0.0, 0.0, 0.0, 0.0, 0.011013459663087657, 0.010140041878907585, 0.0, 0.015483513274029631, 0.015483513274029631, 0.015483513274029631, 0.015615123268864897, 0.015615123268864897, 0.015615123268864897, 0.016915415497175897, 0.01723318697166656, 0.017148175099375777, 0.0171095333392436], [0.0, 0.0, 0.0, 0.0, 0.0018310058915831636, 0.0, 0.0, 0.008481326002493607, 0.0008769461322743343, 0.0009639353464222385, 0.0, 0.0, 0.0, 0.0, 0.01004467277362168, 0.009090613014312849, 0.0, 0.01448817668596008, 0.01448817668596008, 0.01448817668596008, 0.013875019792447577, 0.013875019792447577, 0.013875019792447577, 0.01731785507650954, 0.01658720421078225, 0.016461553123679723, 0.016492306886257264], [0.0, 0.0, 0.0, 0.0, 0.0006211231838807711, 0.0, 0.0, 0.009910815216173033, 0.0011290121143999, 0.0012106073852046126, 0.0, 0.0, 0.0, 0.0, 0.01275883601848383, 0.011902085675034346, 0.0, 0.01765954789559136, 0.01765954789559136, 0.01765954789559136, 0.016185837392281754, 0.016185837392281754, 0.016185837392281754, 0.019034802880812624, 0.019341964669802814, 0.019205972551794955, 0.019144157952700476], [0.0, 0.0, 0.0, 0.0, 0.001597796143250689, 0.000392156862745098, 0.000392156862745098, 0.00679829973947621, 0.0011375789985415656, 0.001228326041160266, 0.000392156862745098, 0.000392156862745098, 0.0002690001620482904, 0.0002690001620482904, 0.00929833090260898, 0.008387619510614163, 0.00020742181169988656, 0.015608491330416464, 0.015608491330416464, 0.015608491330416464, 0.013109706692594394, 0.013109706692594394, 0.013109706692594394, 0.016070328958029494, 0.016413331172689463, 0.016241920092187473, 0.016209837804392984], [0.0, 0.0, 0.0, 0.0, 0.002724759107616728, 0.000392156862745098, 0.000392156862745098, 0.003805252200222113, 0.0009250166328949333, 0.0009753074239630055, 0.000392156862745098, 0.000392156862745098, 0.0, 0.0, 0.004036923761892838, 0.0031616413821366506, 0.0, 0.007113161869056746, 0.007113161869056746, 0.007113161869056746, 0.005816883842944997, 0.005816883842944997, 0.005816883842944997, 0.007289913255974562, 0.00774493360755475, 0.007577297637327843, 0.007653495805612801], [0.0, 0.0, 0.0, 0.0, 0.0010106176040354513, 0.000392156862745098, 0.000392156862745098, 0.009474714464240745, 0.0008792519669674542, 0.0009207152130174149, 0.000392156862745098, 0.000392156862745098, 0.000392156862745098, 0.000392156862745098, 0.010321623923063869, 0.009526846349196498, 0.0003472056672360798, 0.015146860163695703, 0.015146860163695703, 0.015146860163695703, 0.013275978240988251, 0.013275978240988251, 0.013275978240988251, 0.01778830008778649, 0.017891958202911392, 0.01770767710935601, 0.017665795042638877]], "bootstrap_rate_of_adaptation": [0.0004271374941187297, 0.0004888261598530193, 0.000628304420154982, 0.00030779971708312046, 0.0006256353508314837, 0.00042365261942183343, 0.00041706581400104104, 0.00044544815727687125, 0.0003840746336179942, 0.000328549006760185, 0.0006112116863350307, 0.00034692282015497887, 0.0004258971125424999, 0.000506372009242182, 0.00023656221970440485, 0.0005520404830933627, 0.0003786910957875989, 0.00046293903378044756, 0.00039740545461583156, 0.0004887471636559167, 0.0003448679450718133, 0.0005201153203964731, 0.0004084447749464913, 0.0004929690213794228, 0.00035399658683818447, 0.0005258286529445235, 0.0004318388885725835, 0.0004380334838045972, 0.00024388937351628017, 0.00056073505394474, 0.0004578052981111898, 0.0005023913680588359, 0.0005144541562471613, 0.0004710936888446321, 0.00039941440460749633, 0.00040345182092275315, 0.0004906734054485336, 0.0005350686046980423, 0.00038626637123770016, 0.0004862297199119369, 0.00041729421673145735, 0.0003310905928740963, 0.00038405876475133604, 0.0003513596778274881, 0.0004390075439211473, 0.0004396666652092698, 0.0003732685789441811, 0.00047391566876841363, 0.0005096871891559843, 0.000583581098429975, 0.00035611016153987157, 0.00045383987264815625, 0.0005716769488546159, 0.0004063099966889399, 0.0005313113208166798, 0.0005126137191904661, 0.0003350469304896141, 0.0004592573413224564, 0.0004696452527788638, 0.0003102104024545279, 0.0003420409672360145, 0.00043542452310809326, 0.0004384789618350939, 0.0004387458403019688, 0.00035939230788700435, 0.00024930560814857237, 0.0005784028565774777, 0.00043242648999608345, 0.000490822238950539, 0.0004659215501230006, 0.0006404164550037144, 0.000626883230485127, 0.0006263545150177336, 0.0005938265465502306, 0.0004750881641245927, 0.0005338767037348327, 0.0004242117794001909, 0.00042188784274409014, 0.00039896298503901096, 0.0004214187359609686, 0.0003118444748025355, 0.0004729265507856475, 0.0004001516437700375, 0.00040973975652377304, 0.00023062033176590824, 0.00034726093347467956, 0.00036406667163468116, 0.00039125245427874464, 0.0003113606440133734, 0.0003547016945165175, 0.0005642694606090631, 0.0005405241277325448, 0.0004592929360506512, 0.0005122174180566588, 0.0006599380060742657, 0.000621523859423123, 0.000727410602311745, 0.0006065541815690183, 0.00026472740742591877, 0.0006390711015176262]}
