# Supplementary material for: A Bayesian approach to infer recombination patterns in coronaviruses
Source: Nat Commun. 2022 Jul 20;13:4186. doi: 10.1038/s41467-022-31749-8 (PMC9297283; doi:10.1038/s41467-022-31749-8)
Supplement: Supplementary file 6 — Source Data [file 41467_2022_31749_MOESM6_ESM.zip › Source_Figure3/oc43_all.log]

Sample	posterior	likelihood	coalDensity	network.height	network.totalLength	network.recombinationNodeCount	recombinationRate	relativeRecombinationRate1	relativeRecombinationRate2	relativeRecombinationRate3	popSize	mut1	rateAC	rateAG	rateAT	rateCG	rateGT	gam1	freq11	freq12	freq13	freq14
0	-57392.16450144344	-54941.76604329003	-2436.775012388539	181.25128613614748	1066.336686249816	124	2.220938999602701E-5	-1.5896496438578729	-0.1228063034624006	-0.8050942068791058	19.62721497932621	2.0824775136433948E-4	0.10032754160115935	0.34087077158279727	0.08577056495422326	0.07140315438447789	0.13454782050110572	0.04768183014962189	0.28177816762847313	0.14577195885646232	0.21751189654904704	0.35493797696601875
50000	-58033.01266542527	-54931.364034277365	-3088.5052550856835	370.0957706852163	1647.207801927033	163	1.9518566219181624E-5	-1.62465116657373	0.10761078092486775	-0.5261502520100129	20.192627133844244	2.1898258875309703E-4	0.12925396264609468	0.3322532256048578	0.06987911926850113	0.10706550971166505	0.11607486226900138	0.03677823184693938	0.27683413005999996	0.15023381556120705	0.21374661863316521	0.3591854357456291
100000	-57188.86124431367	-54894.997391527904	-2282.9047833405016	120.8442458661072	868.8041996511316	113	5.835058876377597E-6	-0.35486587033086664	1.4273041183971136	-0.5074358210896217	22.508753579953094	2.1029543425173986E-4	0.09088590091058696	0.2908415418756804	0.07703176987997568	0.09597281607309989	0.1309021888369754	0.004956163560176602	0.28236727408696527	0.14785835915575432	0.20990595736954965	0.3598684093877312
150000	-57490.04883876619	-54951.99439408683	-2528.1376424174596	277.7514698842272	1310.136643994339	128	8.501381620905309E-6	-0.5032560186050964	1.0868417480203494	-0.008589488678951485	19.849600419925228	2.248447573004672E-4	0.11083758276602032	0.3052579569700927	0.06180465916855249	0.059657533793744444	0.12291297629919307	0.02517312331730854	0.27850392725188594	0.15181003908551696	0.2110973896999612	0.358588643962635
200000	-57742.85444269545	-54868.347285245974	-2863.7543908263888	149.95012465605453	1091.395534765386	150	8.802793614227421E-6	-0.21912963454215895	1.2876423744546768	-0.46754677590296234	23.285117050928037	2.2338844635372211E-4	0.10171452016302973	0.34440170235685186	0.06128877313100317	0.07521771438901036	0.1293164502137696	0.03214247772585028	0.27821803841786935	0.1519853642701886	0.21313183118378123	0.3566647661281613
250000	-57455.75303373271	-54872.34845168845	-2572.129441661878	188.0074977597547	1137.4448913952697	132	6.214607160958875E-6	-0.34475800710657634	1.3911932438447874	-0.2787174282465847	19.83756136305588	2.0589092667143948E-4	0.12973577999546354	0.3290701030165559	0.07375290372280463	0.08186824039813123	0.1379960098061752	0.0038083483867928313	0.2789084206564644	0.15237274022520236	0.2143335622549099	0.354385276863424
300000	-58092.22225082906	-54878.78856808498	-3201.704045478357	220.3646971379095	1204.2368322156697	172	4.583266558759481E-6	0.5318617639428709	1.65361904149715	-0.9612872909404118	18.98703517248801	2.0156581663343588E-4	0.12383830374869725	0.30714305209052745	0.07333955260431657	0.08283147636174785	0.12775032373480438	0.08996263468207209	0.27333125472969644	0.15156613469966104	0.21464041846956142	0.36046219210108155
350000	-57498.835882486856	-54917.55877047568	-2570.2759933602506	127.20117178813256	878.0903006056051	133	4.426420820934783E-6	0.11961696891806631	1.5063921594997878	1.139065424785103	21.549977452393925	2.1828220215654043E-4	0.1011862470028281	0.3323243715067543	0.06660028186219401	0.09799133131300229	0.15058579570718972	0.01806175545000344	0.27478262731143854	0.15288205406535485	0.2097872088255665	0.3625481097976393
400000	-57140.99776880572	-54904.89055684783	-2224.9116231957955	234.92107692851476	1125.0173112549826	109	2.1431448636086864E-6	0.5692307298656928	2.0130581511044014	0.7730785732978798	19.056204644103843	2.0569272376705234E-4	0.12991032524309037	0.3176017911665945	0.08159634448476537	0.08951680952238598	0.14319980571453797	0.03747073533331945	0.2793224175185988	0.15144103869233125	0.21087311310604742	0.35836343068302184
450000	-57728.72013132594	-54885.185663603734	-2832.997460793843	251.8130383993052	1298.4451191005978	149	6.37466700683246E-6	-0.27236007810890017	1.4630676414011787	0.363454841990387	20.081601731923367	2.1292588684202352E-4	0.09249500471688869	0.3010285230478599	0.06526310359482075	0.07962435382058142	0.127395757202576	0.019870088268830213	0.2761947551837601	0.14908582880761612	0.21220751669011553	0.362511899318509
500000	-58183.10339967081	-54866.94275247939	-3305.106767144915	269.7817665896309	1455.9517010856825	177	7.654077914172586E-6	-0.27933029548659416	1.1298796016333048	-0.17200039938559183	19.16775073551451	2.0262308230455786E-4	0.09922784459793017	0.33155149613715984	0.06585129677964593	0.08468071790611022	0.1395169109122478	0.035862804084840466	0.27566691659990616	0.1536605258987782	0.21647454065986774	0.3541980168414492
550000	-57287.3050428889	-54881.666033374866	-2394.8811943136047	117.66843811826172	785.2488437656878	125	4.64435449396548E-6	0.1953743118017334	1.7244619705364521	0.5250547397272534	14.430776819243496	2.0630892157395684E-4	0.10101662671463031	0.30376934303022013	0.07608800307331245	0.08679469073236246	0.12951849632980694	0.032616999082021085	0.27819560438744906	0.14849740272204345	0.21860480867318263	0.3547021842173256
600000	-57997.973180822955	-54880.43267242811	-3104.7350357126284	207.80639841311026	1147.678367030217	168	1.3605434562720296E-5	-0.5485914725046692	0.7110928865030527	-1.8878777298978484	17.427035508127315	2.0416247037151133E-4	0.08835133097317108	0.3000658959341315	0.061147073257937966	0.07726257575827711	0.12231196081895075	0.010927542984701328	0.2755610643109912	0.14582317284333846	0.2148766040608845	0.363739158784787
650000	-58009.96063082287	-54877.949290819124	-3118.6836603743586	238.45915593426733	1312.5129175572258	166	2.6056189222358657E-5	-1.4240800194305252	-0.11083585830001126	-0.9088623144883415	19.644426632292227	2.162938915631743E-4	0.10108495232411722	0.36619421960678455	0.06854740635082827	0.07233189001186227	0.13689559142498944	0.06647914140355299	0.2766789809026898	0.15015670090364117	0.21742678591963263	0.3557375322740373
700000	-57569.481321596606	-54880.5981727115	-2674.248574296801	176.58818564725266	1016.4562876764807	141	2.3943470085915443E-5	-1.9950337097019033	0.30378904106107907	-1.5784323902434465	20.23621899103167	2.2819712886971186E-4	0.10442919736210449	0.3300700484491382	0.07589838120062231	0.07763077396005838	0.13265725437589368	0.010416011690641125	0.27651892639768444	0.15215632677391028	0.21326917807912119	0.35805556874928496
750000	-58548.09784074949	-54889.33344803167	-3646.4350436161976	356.6047791806611	1920.933390913985	197	9.61423478303395E-6	-0.6037982241177048	1.1062015580281774	-1.3571065014554218	22.55152511613016	2.1438704572907351E-4	0.12331314105162512	0.312356203810969	0.07490445405090489	0.07499295782944894	0.13942025245311315	0.05718606774991121	0.27479998149855694	0.15560674531949714	0.2099902911919674	0.3596029819899793
800000	-57956.87009356622	-54909.1949561431	-3036.8255083248473	222.97922331512137	1299.0925381196878	161	3.2924163755196283E-6	0.5332084895841406	1.9958179070642217	-0.39509630383195626	18.472310443531953	2.1643394408894922E-4	0.12177889060572038	0.3341961298133767	0.07804810112966273	0.07133779635067182	0.1424750143335848	0.0345269355991462	0.2777143472877791	0.15018034626621524	0.21169703398947062	0.3604082724565362
850000	-57205.68176557515	-54889.58035792583	-2305.14757957114	161.40374848346283	894.636002516707	118	7.052075061770554E-6	-0.6093325205063624	1.4152969100614547	-0.12301105681629924	17.863405309335466	2.0657298892554172E-4	0.09752569704309197	0.28376770366816945	0.0781337539465765	0.07740213186212999	0.11694235170318257	0.0689753368391074	0.2820723758178816	0.146826136042146	0.21589036610083118	0.35521112203914257
900000	-57139.914746789414	-54914.98793246471	-2213.0577379166302	163.10271561854944	1005.240993008014	109	6.676582686574039E-6	-0.673119162111216	1.2763199793014284	-0.4633701731176216	22.66617292319111	1.928573849866966E-4	0.1127210210972109	0.323079991230939	0.07919504835979399	0.05287967021901393	0.16143428184151457	0.04139884541072887	0.2728393749958784	0.15224124686638835	0.21371286955375057	0.3612065085839821
950000	-57780.93436145589	-54883.78197155401	-2885.2074758032227	155.1012616156361	1012.9823334725742	154	1.857301362562943E-5	-0.8573791746934121	0.6763511617504354	-0.42613734372520995	17.669469813273693	2.2298486446916223E-4	0.12453052526815302	0.3277945847808361	0.07154642044552932	0.09426134731724672	0.12830841066206175	0.04544243089658605	0.2758212816452541	0.15144259546771327	0.2121721104636615	0.3605640124233724
1000000	-57034.05220549797	-54894.789617054535	-2127.2391724720683	282.51513127576004	1247.3237268682271	103	8.585486001318728E-6	-1.2153919956175205	0.8239627961949669	-0.40830723621279047	23.39645501829045	2.0057060008206467E-4	0.1024107506394476	0.3260008097202274	0.07681469115171778	0.08090215556494912	0.12588556898811346	0.02434717502832691	0.2779844225775597	0.14834727626981473	0.21348635307741762	0.3601819480752074
1050000	-57938.93878569882	-54873.6151947892	-3053.8837878385293	226.72006413862664	1435.1386489877518	158	1.845082302386511E-5	-1.1376266920553633	-0.04720153212079334	-0.4374326345737393	22.640988636866457	2.1914543004376177E-4	0.10787805403038811	0.295577964837859	0.0685726940602559	0.04985648366976563	0.1211728564986886	0.02557437425543251	0.2777380889835631	0.14976185806227096	0.21455359794133216	0.35794645501283523
1100000	-57644.69250871503	-54884.95085631728	-2749.270053091662	136.68714513045956	913.4742512659636	146	1.2862169661919554E-5	-0.5581839413180707	0.5479668909425484	-0.2764710903826653	14.911779809983273	2.1694504636075661E-4	0.10867890693193447	0.30717593743084354	0.07479519277231002	0.05743383957575823	0.13921958848226554	0.0346991307134479	0.2776300673065818	0.14992850567135055	0.21063379110343805	0.36180763591863
1150000	-57851.14497288251	-54891.50184160739	-2948.7366201199025	239.2388049798238	1232.2436423976767	158	1.4719872621927061E-5	-0.8370566711408289	0.4985282882560996	0.22916998615778225	16.869197947465658	2.2319368704486558E-4	0.11350248754480692	0.3246799853203497	0.06181201054957911	0.07694896968477455	0.13033063231731304	0.05867345827216408	0.2732143781628127	0.15175314410504354	0.217501066915717	0.35753141081642714
1200000	-57439.448119495515	-54914.76133209986	-2513.4749029750665	174.17681533038515	975.4384466785615	130	1.290065838484338E-5	-0.7634397658712344	0.5949556727021947	-0.501775976587513	19.52991693465289	2.1650572601669338E-4	0.10333551305446485	0.30708460586949954	0.07516110131393508	0.08253155391098742	0.11876792286001646	0.060575580479337726	0.275136063943651	0.14946631220320314	0.2145033398649984	0.36089428398814793
1250000	-57405.233469705345	-54914.34479310253	-2477.997047243575	224.98612318659048	1089.8085180538637	128	1.6553654686021906E-5	-1.7447739265863886	0.2738492671331772	-0.276742363775322	19.551779675985877	2.0779671956425058E-4	0.08520019061699223	0.33034332504568037	0.07731999228856619	0.0727794665708306	0.1371871452798004	0.04411590981643988	0.27625326942451006	0.14776194048069446	0.2165653309428049	0.359419459151991
1300000	-57176.36589300917	-54913.14311158426	-2252.4016496068616	149.0307421319237	913.5699413010025	113	7.4994946655418745E-6	-0.27260297754202745	0.9372587686293826	0.07390281987868097	20.644855586481548	2.0869863817847998E-4	0.12664424413716543	0.3033895995750426	0.06607733934257104	0.10191233975617328	0.12155115463074492	0.02338076485724445	0.27377091163497685	0.1539149737754483	0.21206331313577478	0.36025080145380056
1350000	-57440.006465028375	-54907.9148711365	-2518.4900415920342	173.48072653464322	1065.5458912937472	131	1.1351937259141672E-5	-1.6362868849520753	0.9941133425203601	-0.5731726259765484	21.994292896115805	1.9860840155013775E-4	0.12693633716496283	0.32158917662593234	0.07341543493463074	0.07777040836429555	0.14863655857716992	0.019329641082765962	0.2781442996322905	0.15139515891508187	0.21482487222012703	0.35563566923249973
1400000	-57608.22585256866	-54909.563320414265	-2688.0569547270143	276.8469369945886	1320.8973389488547	139	7.526859964733373E-6	-0.5472109464886628	1.156881544659971	-0.8140468702780016	20.11962377856742	2.1193533597003625E-4	0.11488835507107421	0.2626287722381327	0.06598678274992803	0.06808208379608123	0.10871175053815599	0.01843643638292857	0.28057659475123947	0.14779118661968252	0.21459342061377573	0.35703879801530286
1450000	-57163.53522723413	-54896.41361034353	-2255.8796966880996	272.93887630680194	1288.218210262484	112	7.644725318833659E-6	-1.1222036643651048	1.3570323418667165	0.10647059361343318	19.80022593967507	2.1606792111868097E-4	0.1146121519412341	0.3269559626528772	0.07176893741619983	0.06881790579296897	0.1162061274838869	0.03507119993505014	0.27511217640870017	0.15082836639835862	0.21326811913893373	0.3607913380540081
1500000	-57962.6684197122	-54853.89290744365	-3096.3339644680427	140.67439738835813	954.268171003572	168	2.556375734987318E-6	0.794866038450135	2.523645387788627	1.0572799999487827	19.319132489726442	2.0800337628233107E-4	0.1258952167569302	0.3182786845373925	0.06699797092250442	0.08331952562918495	0.1131662148599312	0.02929325238849268	0.27905160839769	0.15144383322591498	0.21022251584238788	0.35928204253400897
1550000	-57056.9992067104	-54908.710972187764	-2135.6661082479777	183.12587809747745	1018.27358293601	104	9.444552950012517E-6	-1.1943793498045367	1.0214708079313595	0.30652196446108004	21.542949306756636	1.99930731962536E-4	0.11448411325325254	0.3466680408440914	0.08481023325329633	0.09169876914120242	0.12503621351141025	0.0338417370257372	0.2773650513586948	0.1503089506775125	0.21296040477184497	0.3593655931919469
1600000	-57336.18283256801	-54913.098101036405	-2413.0679744866047	221.54354280460237	1170.698559534253	124	3.0744037378656165E-6	0.3735341754767529	2.0758652605577357	-0.2099889776129319	17.112296866461005	2.302430487511586E-4	0.10788785699450827	0.3373791282183717	0.07616372187072581	0.0763441486789425	0.12638380572002253	0.04389586207429799	0.272495327084505	0.15485508408101456	0.21248261895264725	0.36016696988183394
1650000	-57002.28732408828	-54891.71171707794	-2099.773438454568	129.95544285252558	872.4612885236511	104	3.9923220180961E-6	-0.6358034182171503	2.0244788908142914	0.41269186261719254	21.170310911632953	2.1570150064475702E-4	0.10402022023838114	0.3031879293345542	0.05666332624770436	0.06492889858646327	0.1394116592322587	0.04498690468007049	0.2794259706964287	0.1509721366681425	0.20894430779747866	0.3606575848379518
1700000	-58204.33854449911	-54915.84577447885	-3277.4585130827363	228.90914194993903	1180.7148036636333	180	1.2746304813573575E-5	-0.7774344416688792	0.7749442058960582	-0.6435098855978255	17.73120051086461	2.1687010254416657E-4	0.10050846363199978	0.3166154803406063	0.07264165794864068	0.0633740980605104	0.12657454771308196	0.027799870948981766	0.2758059385220732	0.1489386296157573	0.21202652170391392	0.36322891015825637
1750000	-57694.2286207413	-54946.91552283756	-2737.5279025610234	172.5028675377968	1017.6547697870848	144	6.154599544426924E-6	-0.03341946662383122	1.0380357511899632	0.44093685726853593	17.001480805968132	2.1722621352779494E-4	0.08431079522329389	0.3100638576539781	0.07417253332361838	0.0854407391795112	0.12818056476852635	0.07319131180579458	0.27455814889282304	0.1540760068705107	0.21358694099431597	0.3577789032423495
1800000	-57538.625117189964	-54882.987667374044	-2644.3105476846226	127.59745902798703	868.6250190437526	141	1.1934631953310458E-5	-0.4661419365031425	0.8608951145328182	-0.5065276668068517	17.26295374585461	2.0869267100510008E-4	0.09788908891543846	0.3058451679513858	0.06974593565683163	0.097139210069571	0.12660648881004136	0.02828864908025069	0.2793504434116061	0.15097249886587738	0.21499494528468782	0.3546821124378302
1850000	-57827.19326957912	-54951.39607272191	-2864.833014413722	270.9496035256387	1451.198132717007	149	1.1277527472474838E-5	-1.025446263979877	0.5597634053937135	-0.05278507872247939	20.01384540403964	2.1437169194854754E-4	0.10107133172977388	0.35796753684955585	0.06901976832914822	0.06582081886925524	0.11728615213384251	0.017727190075472875	0.27590408172002306	0.15028075426448442	0.21258495966523044	0.3612302043502613
1900000	-57804.33600284916	-54942.6096971189	-2851.568924877216	300.7167360546071	1490.9032113140956	147	7.923962160705566E-6	-0.5763256353498345	0.9651957546099774	0.15849521280236833	23.298309193678673	2.2017500387631688E-4	0.10386860919566707	0.29346048195034846	0.06428235776825925	0.06922703735470559	0.12377188489652821	0.020132782847422735	0.2766659329787006	0.14466608103050171	0.21712462359181128	0.36154336239898555
1950000	-57167.72007648657	-54903.94223814817	-2252.999997963775	146.51627604550822	907.9431797328743	112	4.698926476161062E-6	-0.12224451060176525	1.5615855113296393	0.4662352662359353	20.76228618298947	2.0969924643156606E-4	0.11245124067997525	0.30808889082893437	0.06841033170587317	0.07368752004497785	0.15860423224762463	0.03160983061623295	0.279791428874019	0.1482371196850812	0.21413043212558955	0.35784101931531115
2000000	-57714.83785981546	-54952.38973837815	-2749.3990952224935	176.62805017489296	1074.0118226784955	146	2.2525299078113416E-5	-1.4871977997291976	0.36006858070853814	-0.8971420447896048	16.9285950133354	2.2652977037195975E-4	0.13882771520089235	0.35330475804446604	0.08413702048842961	0.07741952996708118	0.12373174408539177	0.0024773875977261097	0.27582423013066426	0.15131232100169273	0.21427290698563514	0.35859054188200906
2050000	-57360.86698475225	-54926.90990572713	-2420.2015630052947	121.75434828690987	740.8504471238982	127	2.6171964950377385E-5	-1.4545796616373439	-0.13713946513335373	-1.018619525948216	15.450146524560385	2.1253696370306593E-4	0.1146747255287135	0.3705641913128834	0.07872092633795529	0.08916418420431757	0.1283095849795835	0.04532626166589714	0.27450474747130604	0.15385282520927532	0.21356639351768708	0.35807603380173075
2100000	-57095.11948789857	-54906.19374319173	-2176.742373063529	130.81149897433409	746.3202880092975	111	1.3908010617534075E-5	-1.11117545206251	0.6319359784224949	-0.9663134972523317	15.783548985102458	2.1806581291525023E-4	0.13705446562341622	0.34564439095225796	0.0688366843759649	0.07855473396299346	0.14743292091346882	0.043538190791011906	0.2763110819739103	0.15073163963088948	0.21011911334787997	0.362838165047322
2150000	-57582.72093618927	-54938.56022791269	-2632.2792027718297	194.7492816884778	1029.1951111942253	139	1.699124843854612E-5	-1.1842934369787204	0.16677880966153527	-0.10262569349537343	16.3080002416218	2.1405361617489707E-4	0.09895089020049752	0.3118633171798085	0.07687751441438967	0.09079777183329982	0.13303190825449795	0.05010145483955264	0.27849849204556854	0.14879487075912687	0.21651728625387176	0.3561893509414321
2200000	-57731.07395994422	-54899.28961188907	-2820.320453704435	229.9457313123797	1267.513952064356	148	9.262285435003113E-6	-0.5165996313554171	1.1444407574764004	-0.09115834734958375	19.096043022712777	2.1033917188182033E-4	0.1225012919699566	0.31991035052366185	0.07874801232147262	0.08183759760210987	0.13959884488008276	0.04852088648998963	0.27873479909272764	0.1492320027402223	0.21195408738880722	0.3600791107782445
2250000	-57862.46206883631	-54893.84597743241	-2956.8305384044575	225.20914665148706	1287.6444029829863	157	1.2966079251996054E-5	-1.094599677772376	0.7238750256239335	0.47995754125135265	19.545629753452385	2.103816584213484E-4	0.09534047642955704	0.3275149305186499	0.07105744157182643	0.07475185528149007	0.13228174345058807	0.06254613563302269	0.27674509447204143	0.14947747401325248	0.2103391287371388	0.36343830277756806
2300000	-58647.74566371689	-54891.03671681706	-3744.8050881873373	211.06986847888635	1391.7200749781114	207	7.973486549691404E-6	0.06876771619036852	1.4955224431011154	-1.0135476219409498	19.917340693187285	2.1247306007364064E-4	0.1148001826396414	0.3430151812164665	0.08198950488264146	0.07845171284696355	0.12204311859848078	0.055277036257668784	0.2726555739702918	0.14986838660363982	0.21355128544647622	0.3639247539795931
2350000	-57285.363892205874	-54917.31393711173	-2356.707135593071	172.05036175858186	1001.2380491320058	117	1.0041091067891759E-5	-0.698534308050833	0.5134834546152018	-0.6188853019633129	22.361657200244835	1.9803237143471247E-4	0.12338183004935166	0.2926728064725295	0.06873771095309525	0.050550812107696325	0.1314375615822359	0.06254174099788275	0.2769663847763359	0.1492581229246976	0.21282716508653804	0.36094832721242787
2400000	-56944.54435761939	-54901.524672145046	-2029.9759084065643	153.7281300780151	880.3290802188308	97	1.1982114408093598E-5	-1.0883294344645882	0.6990746051918686	-1.656142010157116	18.76306002792649	2.0925980152284473E-4	0.09975031774962284	0.3071327280761474	0.08072769306095612	0.079294313343801	0.13207403236743195	0.06202012844454308	0.2754997567772902	0.15105027824031342	0.21657619686070484	0.35687376812169097
2450000	-57292.66180856775	-54877.36972280522	-2405.276774695795	144.0803788387684	900.2510008534748	123	8.277530557047838E-6	-0.531061615143529	1.1376951438107552	0.3079510271818728	17.830247272414358	2.1910221336565313E-4	0.10167128631716493	0.28590133530180156	0.0619405494224886	0.06930557333338257	0.11318383904983349	0.03508381220375656	0.278239677643596	0.14903622063033245	0.21454360595441455	0.3581804957716583
2500000	-57187.818019499566	-54905.829396882335	-2270.730274179877	180.25023575692038	993.9900374267304	112	9.852622954987986E-6	-0.8756485620386566	0.6175309358714212	0.09318619254324989	20.967264305194124	2.1222999256913268E-4	0.12249274295675139	0.3034317552239151	0.09043592741707274	0.07184599641096168	0.13478705333753632	0.006180998030619042	0.28063744658565654	0.15044233187258974	0.21504720382388917	0.353873017717864
2550000	-58013.368731425086	-54891.28214772082	-3107.5967149657554	279.6796358739443	1513.8424343290694	163	1.3421014723463831E-5	-0.7188664711483752	0.897039975560346	-2.1985752597480386	24.77482605540208	2.0581034146195995E-4	0.11206815121648153	0.3268002031169868	0.0704837222057858	0.07329096500477454	0.1304303036006942	0.048976550608648486	0.2744626043909323	0.15399653789561266	0.21209820173279928	0.3594426559806552
2600000	-57905.29822475451	-54854.97504381317	-3035.0903173519723	165.24350150346257	1048.0753257186534	162	3.465073075902997E-5	-1.8622309506759898	-0.3268817504242588	-1.3087758189707255	19.07420786869769	2.1375346205390665E-4	0.10131744558363132	0.3266666470324733	0.07027284866721668	0.0913419878004822	0.14211830225266478	0.033537313910273585	0.27400851370975615	0.14942709564262494	0.21414175465650653	0.36242263599111285
2650000	-57903.13310226229	-54857.39295663292	-3034.8762084166315	136.9650026238554	961.993905691793	163	4.835634138809892E-6	0.3957664025028364	1.5844265078854833	0.6678465155064812	17.37022678526059	2.099764999162925E-4	0.11935997568775275	0.3227635040378762	0.07592722911031644	0.07884839179990785	0.12150980918790573	0.045745104012631564	0.27750344573645325	0.14952177829520055	0.21579914598019592	0.357175629988151
2700000	-57533.63988251044	-54870.86049694965	-2651.190625056818	184.22928876897248	1041.5643558526747	139	4.7821467871668E-6	0.22640392441032575	1.8663241365393373	-0.7281926733432964	20.834490617034906	2.0460054166478262E-4	0.10718310487333899	0.3036579485697843	0.08991312889615065	0.06972523436209023	0.12240342514056929	0.00663469992197702	0.27217471916294883	0.14852946869250527	0.216109402946416	0.3631864091981306
2750000	-57811.75451873935	-54914.934736392956	-2882.870307168972	237.9566551135147	1313.2696471380393	154	1.660897025227583E-5	-1.2732838646125664	0.6860572301317008	-1.494572727088491	17.096472281292783	1.9874365090665763E-4	0.12363912486358018	0.3227913457297197	0.07383492565635998	0.07081674155896231	0.135173405022007	0.04691637468979173	0.27952608915582805	0.1487643639779072	0.20921424068502914	0.36249530618123504
2800000	-58492.83129665815	-54873.89705586089	-3607.472494433985	257.99729753756645	1581.7201552757367	198	5.296822714243267E-6	0.1281745089269731	1.708321852422311	-0.9198686582008921	17.66688932149989	2.0594865143030782E-4	0.1091286548976879	0.3224422585650198	0.06988029259271902	0.08319143276101583	0.129385249672092	0.036501075941364806	0.2781036004902597	0.15120973231175297	0.20942533765415478	0.3612613295438333
2850000	-57745.78072230854	-54904.10262226816	-2829.844476990824	219.77771351256524	1286.8502824940776	147	5.27936906858227E-6	0.09106942500830553	1.5040381916669572	-1.4468856451913827	21.40616361377895	2.084935820681174E-4	0.1297558680259542	0.30822686854008075	0.06739322669649093	0.07474901427096532	0.12654329443928605	0.052606946508049056	0.2759237491802179	0.14931928161003993	0.2119694448737679	0.36278752433597355
2900000	-57890.24478316142	-54900.621177725014	-2977.74171682597	161.974142359219	1029.8994388522651	160	1.6659106445313614E-5	-0.9782255994888868	0.5824736492945751	-1.0788180556982168	17.307106187793433	2.1092465246312704E-4	0.10555370073280315	0.2946354274844143	0.06467890591480925	0.05648170910419168	0.1320208233820448	0.007262623390601849	0.27543514272597586	0.14790409836204416	0.21302049582640523	0.36364026308557507
2950000	-57054.387749359536	-54908.53726079788	-2133.481085510901	109.33414347838438	829.349578022641	102	9.372678133005763E-6	-0.6925617955702248	0.6738722987295181	-0.851621560399934	23.398003352193086	1.9171810766176311E-4	0.10243937019736199	0.30624334063933917	0.07101986771337862	0.08882961847802769	0.15265296181427568	0.027418733081651277	0.27313616426100157	0.15147704036254822	0.2134292910271191	0.36195750434933033
3000000	-57792.30111982297	-54874.402464418126	-2907.7757299042846	275.03827895575097	1307.5467058718066	157	7.73144517394957E-6	-0.5006848506802593	1.2650548885948312	-0.2340690293481953	16.372767774559364	2.2375222541130306E-4	0.11191908464687952	0.295779584606132	0.06617026506413907	0.06890268703790649	0.14139171137938003	0.003917528994919023	0.27942339456690773	0.1486317732920523	0.2124767909484196	0.3594680411926215
3050000	-57601.19184266748	-54911.4806893903	-2679.7897483553998	176.57333785227493	1000.5764274426963	143	6.749521219210497E-6	-0.33349906542131075	1.5739997662196044	0.2556830500990657	16.062692613650032	2.3196412771643823E-4	0.09490898339757382	0.31384501043412927	0.06285335655203761	0.09384826028652737	0.11560130825868553	0.008017305047771735	0.28408860560551696	0.15064520511935256	0.2097720608416818	0.3554941284334498
3100000	-57537.18222673674	-54899.651860638034	-2626.2733540493728	210.87656338269596	1182.0973721010164	136	5.0895708621130365E-6	-0.1894682102145432	1.9243248950436018	0.3263233089441502	20.12058421749425	2.1197207631426198E-4	0.12239634359086858	0.3037655019587972	0.061837058847366295	0.07634983928046732	0.14450457414839116	0.005521445958711895	0.2736509941415398	0.14930833945526573	0.2153383964289562	0.36170226997423766
3150000	-57537.764664648035	-54888.525811626125	-2638.5244592460135	161.13958330809638	1042.3243942652355	136	5.196683946450307E-6	0.060440041438647424	1.5355464466980377	0.7184735490026216	22.009668465131355	2.216204848531292E-4	0.10289993165585089	0.3326728239381626	0.07087333881651867	0.0869041001933596	0.14180134672193764	0.02467408920257542	0.279178232378145	0.1549325074333925	0.21173090911874712	0.3541583510697159
3200000	-57048.76086682	-54896.66671471187	-2142.168428268134	120.81349741560823	730.5835404086271	108	7.012056576195424E-6	-0.24381476668537838	1.23056869647557	-0.7019876238581272	19.524985589429377	2.3493837553252776E-4	0.09925129877276667	0.3269090332009815	0.0814076058892253	0.06920436767917376	0.11740680267245919	0.08021576698070938	0.2780018615462883	0.14658780797591078	0.2167093380493583	0.3587009924284435
3250000	-57220.74542901635	-54925.684809665094	-2285.4572493708815	162.5946748591503	907.0843411093059	115	3.552592177305792E-6	0.5183048169286228	1.904716410775937	0.13454483922662075	17.995933384030604	2.2919891919629418E-4	0.1080990370220292	0.3172743771924957	0.06434279536947905	0.06577232928217723	0.1188729998768474	0.022180589594093934	0.27622193532350914	0.15034090044020454	0.2099128793909906	0.36352428484529664
3300000	-58022.668539564365	-54917.51713106103	-3094.421622413862	236.37789489875814	1310.4862383987174	168	1.355005845253996E-5	-0.9077942219562009	0.8049383569017978	-0.5295678820775708	18.5044291927753	2.2503188035606243E-4	0.09808981898737425	0.30731238949133655	0.06634962598480731	0.059154876899773653	0.12223713533373987	0.050499961367641275	0.2767483782116972	0.1453788087226498	0.2158746934218599	0.3619981196437941
3350000	-57723.34226516088	-54885.2660864579	-2826.4008445475347	240.6991909102064	1200.0010398717777	149	1.2040282487333289E-5	-0.9040846651386178	0.7110550396053239	-1.1604113296937795	18.448661070174236	2.15171544765979E-4	0.11840232769855497	0.2846713041973783	0.07037770501688399	0.07299668047383322	0.12244998350683049	0.003417928561655642	0.280960444629292	0.14947280796305876	0.21210029785637882	0.3574664495512714
3400000	-57120.905767028664	-54917.55013122364	-2193.9710661632753	108.11311896471352	771.0503482351238	111	4.0043557296744965E-6	0.608701512209231	1.591757947926772	-0.10263049402102331	17.055931824362162	2.318873931826825E-4	0.10015431315024229	0.3271402017295653	0.07295262750558575	0.062307351462913704	0.14431107559154166	0.05389245187181277	0.2804676102732062	0.15112376643909675	0.21262549946317838	0.3557831238245192
3450000	-57357.48405957973	-54884.3834770736	-2461.8849761603606	166.51305144123114	944.3859566252119	128	2.116476139492697E-6	1.0222493099439673	2.578859319420766	0.32017717381757127	15.029227657888324	2.121444755470105E-4	0.10967832981374578	0.28007191911820933	0.06494809421560996	0.0718963083721484	0.12612846235868885	0.019368938567079413	0.27821024945073414	0.1524550835890822	0.21374508896431058	0.355589577995874
3500000	-57787.09895006655	-54904.62277229011	-2871.969902842563	217.24553527175505	1166.4075846016399	153	3.763576115690337E-6	0.4932385490812257	1.8116773795456589	0.9024139771449186	15.717321227797328	2.1627887715224456E-4	0.12316467539629478	0.30317815291295175	0.07504718879916382	0.06198247964799067	0.12952458208568093	0.039790580089242744	0.2774560346944567	0.1513119905234503	0.21531625981794095	0.3559157149641529
3550000	-57133.72638867868	-54895.48219348131	-2228.1813409337824	121.19149565315398	751.863416882845	113	4.889393824394778E-6	-0.018525635691967746	1.4832833206296316	0.47688285136937425	17.56005529135397	2.2073883231781338E-4	0.11477213375105277	0.30374760552100033	0.06788777303181509	0.08433949995838948	0.13625138362202444	0.0026901772807687015	0.2776111954064968	0.15060792745621424	0.21105587396021747	0.36072500317707223
3600000	-58433.37072118029	-54880.52294776127	-3540.657319334198	243.33972009644148	1328.5115900754204	196	1.9774116062592297E-5	-0.9313793425584883	0.4223294457431595	-1.379251668459261	14.468630803281917	2.1350518048206046E-4	0.08857910191768426	0.31470239478765716	0.06973970454434637	0.06718770098544562	0.1214565837944295	0.024655369005281674	0.27982332403809024	0.14913037631067663	0.20775484589881904	0.3632914537524151
3650000	-57854.051501338115	-54879.86461151751	-2963.3297572211522	146.77897662876674	963.9945349402392	161	1.4388334683771415E-5	-0.5642352850110184	0.7385150565348064	-0.7633300618705494	18.046689844548613	2.2858914719788243E-4	0.11351264276307639	0.31218921385182113	0.059727627465119115	0.08455446502830706	0.1156569522062147	0.04137744461989014	0.27666758911991607	0.15245296529835592	0.21228309293342287	0.35859635264830575
3700000	-57537.018432469944	-54918.99192027922	-2606.803989077447	206.99455738955123	1126.8456235469268	136	1.022071047160848E-5	-0.6714838100454691	0.9886858707843688	-0.1026199999602285	18.350847488897905	2.1459461106077002E-4	0.1310261263072434	0.31500138652303517	0.07099569890343324	0.08167717945259897	0.1306729761744429	0.04451160412786841	0.2753929190540179	0.14699406096271678	0.21531298336231933	0.3623000366209472
3750000	-57018.68115576866	-54920.22731662949	-2086.4321132764453	108.66977043351513	769.9728406283722	105	1.0804451027609526E-5	-0.8431607749725479	0.9988348309130273	-0.930439889126895	18.36860034505081	2.1305753877277057E-4	0.0966404375218308	0.3327305400504936	0.07283255050226371	0.1137017140221221	0.12687488162897975	0.04888199414912196	0.2756756371106659	0.15034325468560727	0.21306241282044944	0.36091869538327864
3800000	-58405.38028682764	-54861.94114086634	-3533.608075890363	273.7134285563512	1393.731535016263	198	5.767314638548874E-6	0.09254574305194257	1.6819950810898074	0.6437602843289756	17.701401668541216	2.387003396785822E-4	0.09556335690617397	0.2783261419150996	0.06729964415663393	0.08647063121397427	0.12367845204956401	0.05415684128250246	0.2756671697429367	0.1526146089061664	0.21339785281077692	0.3583203685401211
3850000	-57327.04709740164	-54906.57959491052	-2409.6144428212774	154.27464412230503	907.5853123333824	128	5.753693808933899E-6	-0.5018923497538248	1.5790074165460304	-0.4413453303865028	14.694797931509584	2.0991181401574854E-4	0.10256578898979433	0.30458032344701264	0.07117527613777581	0.08491412312613265	0.14447927085034837	0.04745588813225137	0.2735740761746944	0.15307814567287897	0.2165776799581171	0.3567700981943107
3900000	-57333.594962120245	-54856.978965034	-2466.301743047529	110.47286738083106	768.256153431655	130	1.0911933489700231E-5	-0.4303249364703763	0.9295461892021772	-0.7208329824982224	15.356801195688236	2.310887762961278E-4	0.10454296175825915	0.3265973559411055	0.06733473379835028	0.08853118712857425	0.11492134547514475	0.040373434534486406	0.2777997293816599	0.14726015338730664	0.21302997707072244	0.3619101401603121
3950000	-57561.96693225142	-54883.493880057555	-2667.7069531343577	184.36977985563266	1089.3969895825344	143	5.156782711212701E-6	-0.1352990680708952	1.677310170554469	0.4941056846924128	16.746163903478717	2.1800510423548527E-4	0.11075426855503875	0.34556238802906275	0.07990513447256056	0.08903722467507524	0.12412726673016154	0.034913386136545814	0.27912920925979784	0.14699367925172924	0.21292965464815747	0.36094745684031654
4000000	-57723.226242925084	-54886.28955753126	-2825.8442962535864	224.2462612102866	1212.6178038634755	152	5.740123239687859E-6	-0.36730557571130906	1.7035060264066884	0.6349564810350479	16.12799273697199	2.1148618493090594E-4	0.12474300518712135	0.3044992883266411	0.06690928469480906	0.07965015953169582	0.133065606396646	0.014810176166714638	0.2778823548616071	0.1479060451249729	0.21769076099369114	0.35652083901972925
4050000	-57394.19002436604	-54888.91832809155	-2494.5215299824436	161.3735793160995	911.2005702152419	134	1.4274996520379398E-5	-1.06427212513151	0.794672443257064	-0.15058979462327549	14.923038774352525	2.2947441678686622E-4	0.1257185279348236	0.2893806121950175	0.07063149079204122	0.07405402214562111	0.10933976314461914	0.01092966062267702	0.27712687592313073	0.1520740756687666	0.21265167437874924	0.3581473740293546
4100000	-57586.30743728042	-54925.3361055232	-2650.5391162254314	171.84870471527734	992.4252684127393	143	5.336765618757155E-6	-0.4723365357395757	1.8711443361441538	0.245273629564939	15.024300429827303	2.2334419612347873E-4	0.10622376669744132	0.2989132346925705	0.06678309785205712	0.07242435332175153	0.14015750318732734	0.04267049305700354	0.2782457307606822	0.15161618904463053	0.21075436942536888	0.3593837107693188
4150000	-57316.76586234279	-54926.93851595564	-2378.54857363936	230.8417958687662	1083.1829107432204	121	1.0739072317481114E-5	-0.8568273117479964	0.7273779542463082	0.1263499842077011	15.836839833026666	2.1944058875640046E-4	0.13044399227935527	0.36091448779167573	0.08152383755070867	0.08351884345099679	0.15115878125630114	0.020006904918614503	0.2777957549916534	0.15024789979965483	0.21024365168997508	0.36171269351871704
4200000	-57496.30072299625	-54885.8841818518	-2599.1951311239127	164.56844347981553	972.3992666589444	138	3.138968354998134E-6	0.641220848908816	2.448197379949873	-0.350046468493949	16.588044555166885	2.1882870273207277E-4	0.10454382394224004	0.2934447594896101	0.0654047729776453	0.09165701349355494	0.11377147866596769	0.05728537197538149	0.2748112869161798	0.1481790204938188	0.214181657015476	0.36282803557452686
4250000	-57365.50185591817	-54898.34896803007	-2457.1630650944544	168.87204517609115	939.870577163998	129	4.60734453743251E-6	-0.020873484875710252	1.889362679884666	-0.624159036091771	15.637534019259867	2.3467726336462495E-4	0.0898071002430884	0.3322378512556998	0.07452290210914776	0.07616912271764593	0.13815635217899983	0.021777160365422887	0.2776939442689137	0.1486538805023946	0.21234949612422888	0.3613026791044644
4300000	-57154.14258427461	-54887.37909164199	-2255.9118811912836	219.77547918442534	1046.6733960716028	116	2.8352934432782595E-6	0.3095866892675141	2.2587729510714984	-0.5099009630286002	16.648264240576534	2.1595772819557726E-4	0.10192307531043064	0.3149749941122333	0.07264264206627068	0.08965301993150425	0.12770136186243145	0.03327463380491785	0.2775848157171098	0.14888167598734336	0.21138122453867694	0.36215228375687114
4350000	-57169.587576622	-54898.1796108916	-2260.9740449519422	118.20906604060701	729.0816722586952	116	8.128482589144833E-6	-0.4410079210412429	0.8820741665002543	0.7719246323447132	15.262920930915438	2.135809062967754E-4	0.11179628635674238	0.32490266541972335	0.06471492349123383	0.08092225332894985	0.12075207200675105	0.022356477416117976	0.27311267397057676	0.15139514561016829	0.21750868583759098	0.35798349458166445
4400000	-56957.746302894266	-54890.09774713623	-2057.37245590425	104.56639748987236	720.9074143105163	102	1.0840114891740511E-5	-0.5316870922103094	0.689387218765084	-0.515190680882797	16.58957100481436	2.1745319510603646E-4	0.0758880778966168	0.3254768346480469	0.05783130724648185	0.084846280522708	0.13496007960922546	0.04907922604323985	0.27711849507485864	0.14957189940678545	0.21474518469097764	0.3585644208273798
4450000	-57916.975715663335	-54866.77631190604	-3040.0453380779354	324.5043662386956	1535.6287418606585	159	5.950904911023702E-6	-0.3803311766321017	0.7920408666494596	-0.1705836746341195	19.750696628645795	2.1751275980052488E-4	0.1138844626957624	0.3073033369787147	0.072871696266748	0.10872443810173817	0.13157950599069937	0.06063616321271815	0.28081318338174577	0.15095549278458054	0.21025782859420905	0.3579734952394659
4500000	-57591.981038462014	-54881.14816504032	-2700.8722955457215	146.04597347315405	897.8475423529976	143	7.1936817556949925E-6	0.07339358441132895	1.206243148719139	-0.14382842380878547	15.63165265977735	2.272971798163919E-4	0.11417931178087291	0.3045842136566638	0.0748719593160544	0.08631002347003479	0.13540924391758108	0.008592784157769548	0.27339613859386386	0.1527481715495068	0.21438585810143126	0.3594698317551993
4550000	-57995.34142381513	-54893.494204064045	-3090.9398288822813	195.93584296409307	1178.8549337259785	169	6.245555844502277E-6	0.06870165157478073	1.64648777058517	-0.08085994852162541	18.31520554853738	2.2528864736095567E-4	0.12211653294101235	0.3329730707756623	0.08129077997635793	0.07562657186929758	0.15936990991765343	0.05845781167068233	0.277264517071433	0.15374086640522888	0.21208457430206154	0.35691004222127803
4600000	-57314.693010926	-54889.389138031416	-2415.084146145957	155.35187536127688	935.4401878659057	122	7.254566554225724E-6	-0.2726319871223462	1.1353850173044255	-0.14542247209704634	17.080630291368927	2.1674017615507158E-4	0.11368441282518092	0.3075335518934578	0.061407036368097835	0.09073448852664917	0.1275545203801028	0.011129068992175396	0.2752865425509896	0.1497149102698019	0.21188835417848026	0.3631101930007294
4650000	-57998.0956902785	-54875.79822030014	-3111.5064044945134	187.07603903838506	1158.7344262557012	168	6.9588109495049E-6	-0.11535391295986235	1.4371810605845683	0.4567446209930588	17.86497712602997	2.103350911948802E-4	0.09666411953738645	0.34566201608302877	0.07077307454626804	0.07190012545013005	0.12390642484075781	0.05558944997624483	0.2747673196400293	0.1492916289766745	0.2153714158057075	0.3605696355775899
4700000	-56965.90558860965	-54927.3673432703	-2028.4821968749657	108.08021384816215	679.280465659031	100	8.191524796616145E-6	-0.36962769656333416	0.9492299726300522	-0.21038994258859706	16.88158381675456	2.165350378745468E-4	0.10736134811676118	0.3363573722117499	0.07792821894841152	0.05882571640370832	0.11635041572791764	0.04827615028026742	0.27366849498268275	0.1550928770615044	0.2148605190896457	0.3563781088661676
4750000	-58388.346641396645	-54876.75741042973	-3499.515542724039	300.38999034883585	1501.712088650212	189	1.2675918549073239E-5	-0.6843472968487507	0.8087065480262529	-0.7901082146058607	20.53625930486061	2.0861384969759754E-4	0.10704579527333209	0.3163278163585283	0.08831751732685526	0.07730504122019369	0.13483912502308884	0.030084160062760313	0.27620522471557224	0.15260560437272844	0.2119692197251318	0.3592199511865692
4800000	-57604.70440697971	-54935.67475814911	-2657.863973609382	314.23787257712473	1372.128544352247	139	8.522473475393999E-6	-1.04453293840039	1.1181199743435835	0.816718454842118	19.19283539038433	2.3763693445118155E-4	0.11426440539276317	0.3232232151919499	0.07817941216708361	0.11058551604955714	0.1225828524878123	0.06478138857010964	0.2763335564722696	0.1511453155221282	0.21366669468389932	0.3588544333217033
4850000	-56864.13169046236	-54900.12093101489	-1953.7074336807468	115.88201953352954	763.4208652904625	93	6.020643855721933E-6	-0.2450123687231351	1.0799079424095033	-0.41051663151579365	18.32984428150322	2.06843552784181E-4	0.125391721446431	0.31804486269191234	0.07061137049794472	0.05515166781755767	0.1412604659139254	0.040497415745524054	0.2768615445632935	0.15159980388283062	0.21075862243376028	0.3607800291201147
4900000	-57449.07954912872	-54937.126385841315	-2497.9473155155088	162.49379389078297	919.8045162562819	131	2.668521977795863E-5	-1.5521669734791292	-0.2595833701041942	-1.1344609589826051	14.866636547781614	2.1680793287110888E-4	0.14695842470717146	0.32570529977933066	0.07768485530946967	0.0821368537289253	0.14559242273202724	0.03164114623011081	0.27911403103607	0.15088429107627616	0.21404378951575903	0.3559578883718961
4950000	-57378.28701222915	-54890.17502232132	-2477.001186447725	283.8332868834642	1318.5903127435079	127	9.078239228275622E-6	-0.9346354533496434	0.8838921112088971	-0.818970265804763	20.93654312776338	2.142827895813189E-4	0.1136497018838562	0.32201949730560514	0.0641545308493373	0.06163829506197442	0.1270416445663403	0.03663164490686008	0.27837123647326084	0.14865844581135607	0.21416958267067232	0.35880073504470983
5000000	-57634.45472655371	-54936.876688335324	-2686.9981875324656	182.89972724523147	1005.1948417199501	141	7.512989992960604E-6	-0.2618658055838542	1.2369268648421998	-0.08873626920043265	16.27915046101257	2.1147945330083845E-4	0.11749676066624672	0.295513777545255	0.06469662268591113	0.083318926149864	0.13371335951751892	0.04459346436005382	0.2751421754081722	0.15324101800233772	0.2076451208894828	0.36397168570000865
5050000	-57090.30798270853	-54892.15166323911	-2186.4330330900943	174.98559241280742	969.8492065570563	109	6.990347822181412E-6	-1.1192919882946004	1.4334073586067284	-0.7800067550048126	20.568074141861242	2.169854354192554E-4	0.11554978486140292	0.3134275079090484	0.07423540576971409	0.07959779904762862	0.12569082859865782	0.03991081933549048	0.27831090141705844	0.15032929632790898	0.20938641071022254	0.36197339154480906
5100000	-57786.451754315065	-54933.711244291815	-2841.4804537607492	239.78353286523227	1231.4523454504501	151	1.1303189392320723E-5	-0.8516959715084887	0.8474197298119798	-1.1739392709877936	17.210433720601937	2.2421934291495896E-4	0.1276749793825211	0.3308617729318647	0.05909195740170686	0.07180921419453822	0.11639218798262767	0.04263352530598252	0.2782980007564777	0.14880963911240436	0.21568680760572395	0.3572055525253943
5150000	-57348.41139857788	-54913.15856592816	-2425.8595234263666	184.37168691751793	933.3268106435692	127	4.976311163158865E-6	0.18461651636477813	1.6278744745170197	0.21641157254445792	17.716743520210194	2.3675978018299664E-4	0.10426680199570168	0.3190386785677179	0.052210091261215105	0.08345969465230922	0.13349585319828566	0.03390489479906234	0.2778297073474582	0.14742808926152015	0.21020663043094925	0.36453557296007366
5200000	-57217.46886949628	-54924.95749586118	-2281.5470563291015	120.0089646091953	886.0614364158191	113	1.1180754595634364E-5	-0.5079363025852457	0.41452185193447966	-0.6340348778778916	20.38854117375365	2.1693428883928976E-4	0.10844664938557318	0.3378557391624311	0.07062286562832143	0.07752345469733814	0.13795636343855755	0.03276115699919019	0.27540414689146375	0.15169250098412074	0.21242993865109977	0.3604734134733148
5250000	-57168.650283812865	-54912.14160676864	-2246.561335882157	144.68387201559523	883.3153069398094	115	7.094383814175659E-6	-0.5586237481320697	1.1525016406096136	-0.22152436343059412	15.711134428419001	2.1106725113196687E-4	0.09394116116481677	0.29624715384869615	0.061150485935561855	0.06880990606665072	0.12032253058816139	0.03692862971560463	0.27790559285578825	0.14940918136597184	0.21204118844710987	0.3606440373311304
5300000	-57431.687035217554	-54917.90668694531	-2502.8993054399143	203.95033238742772	1156.9017424930087	128	7.467932633509928E-6	-0.8259068899917998	1.203388803516996	0.22515441645065343	21.03580151742025	2.203814951658694E-4	0.12052824849037248	0.29432588416521493	0.0769057262531385	0.08551357888398887	0.12135789642329037	0.013517099523919192	0.27382380947494916	0.15053495440651044	0.21569053583567305	0.35995070028286646
5350000	-57594.66202709262	-54916.969399258545	-2664.649186934214	173.35695849700534	1150.3595224104724	139	1.0654895220605245E-5	-1.0086754834218359	1.138187066161039	-0.8557882650733362	23.068319320773217	2.0543273082082489E-4	0.12174991984971045	0.334766013168845	0.08203387153420004	0.0999194823208625	0.13471286878387467	0.025920222748850214	0.27681252722872945	0.14739367315202406	0.21524132763292783	0.3605524719863202
5400000	-57710.166438427594	-54893.88136069056	-2805.1292675196105	238.2197867876358	1295.8385690467205	148	2.195968874662311E-6	0.5962814342166924	2.4512287932628847	0.30413182739421085	20.474221400116107	2.1613696168644062E-4	0.10912295887132938	0.334766013168845	0.07724133613096322	0.07585795329604138	0.11851851414478565	0.06525165485587488	0.2772203136028519	0.14878402483322437	0.21207594747930134	0.36191971408462387
5450000	-57203.544026396325	-54903.2510607901	-2290.0668414572515	180.44071106022054	942.5987676159908	117	5.531988244554239E-6	-0.06398526968572893	1.473149049621825	-0.06278350606084841	16.662787539256975	2.1803975552510182E-4	0.1325994772628549	0.27767622032560274	0.0741426970185093	0.08067415671081658	0.12109667825875037	0.06913298752360393	0.2766292164060251	0.14813648537752527	0.21242720734783663	0.3628070908686133
5500000	-58034.70172791207	-54900.78123568227	-3123.2884439129416	152.99615957562958	1045.5783874988924	168	9.139306724846141E-6	-0.0269228979451131	1.0442076944615604	0.02106301738629407	20.999542861455122	2.0878619791073614E-4	0.11630681538859143	0.31750972576473924	0.06387621092325312	0.06175831386656671	0.1134973188842794	0.04523775347916353	0.276722725386395	0.1514987501675239	0.2146979755692567	0.35708054887682583
5550000	-57039.38987751425	-54926.34536067923	-2103.0839199884163	144.41117158661726	804.1826592102167	105	3.5549440615598533E-6	0.2159102382757262	1.7626983450432412	-0.39998681953138926	16.03079620559705	2.140465438712543E-4	0.11955793138019426	0.328094526034706	0.06380141796634026	0.06043858743337853	0.14394270500559825	0.018607068923419966	0.280176217078594	0.14763078787235345	0.20910802671854148	0.3630849683305122
5600000	-57183.527070579796	-54872.40769101778	-2298.672038694893	132.66771061412754	928.4567839717314	115	7.135032246804295E-6	-0.6361769273959981	1.3073013111217646	0.0809030186215694	19.794799784566994	1.925550684482482E-4	0.13373647902793148	0.34922294978874446	0.08296034577859919	0.0878517247074402	0.14342211667845564	0.07817908807623425	0.27564130303778195	0.1539231383849333	0.2099388499261203	0.36049670865116473
5650000	-57358.800306422265	-54927.47156260129	-2420.434735555817	142.60548106104332	944.4555030151263	124	1.2108442930425222E-5	-0.6800622280362129	0.7862520332198556	7.725434848358335E-4	17.76457677039311	2.2079944177927076E-4	0.08321974789293254	0.35242772304665165	0.07228495519361842	0.10201218388842649	0.11856578646728387	0.07497290585391399	0.2741270710470504	0.15261009760591532	0.21347838407105146	0.3597844472759839
5700000	-57288.52353354486	-54905.212950960035	-2371.8072591664272	144.00819474538557	871.5109014742127	123	1.3502182033379271E-5	-1.0717263693033825	0.754818388628557	-0.5353676445370232	17.660295397121196	2.1116799391424329E-4	0.09886695491144783	0.31564165229398017	0.06781385212526057	0.07636669075616082	0.10920713835479443	0.03869661398592778	0.2774790238761098	0.15206602237928477	0.21575651420160616	0.35469843954299957
5750000	-57858.78878155479	-54898.947075697	-2947.145299959756	193.81931501943285	1112.1637014190683	159	1.701461414313145E-5	-0.9488575242142544	0.6567667287700957	-0.7381113428231152	18.41816475931243	2.003348058132514E-4	0.09259404623512646	0.3432663037043817	0.08563548075538852	0.07863509444190848	0.12366133344436936	0.026450742776528795	0.27274410769972474	0.15101631875355487	0.2143722725624944	0.3618673009842275
5800000	-57858.658955168816	-54902.22640408605	-2944.5523257853897	280.71163351406165	1541.5280678909844	155	6.804557129205918E-6	-0.4955309781045453	1.505932059579104	0.037562369938281104	25.511669845378194	2.1384644375010414E-4	0.10988413979123206	0.37056761299401714	0.08991271714057318	0.0927879998043221	0.14187218711911337	0.018735211313725825	0.27690098200876073	0.15326606622180866	0.20911391270802074	0.3607190390614108
5850000	-57170.547012143674	-54933.71658658311	-2224.8997478297615	151.91209913612758	877.5438669591894	113	1.3690059231647364E-5	-1.3487090052512083	0.9129514927592219	-0.40071294386235073	16.283415164382124	2.275835621394979E-4	0.12045066959458826	0.33144025418976464	0.08405823471243926	0.08518314323766563	0.13300982340746292	0.005841319748170811	0.276678197863292	0.15217649694301677	0.21076072933769108	0.3603845758560011
5900000	-57400.82502757133	-54907.364963008724	-2482.843245031911	216.0582650052425	1032.4015893573385	129	2.67571118751686E-6	0.517414900856584	2.0562310343073382	-0.8748222643228184	17.737929190660953	2.209803560245315E-4	0.09165200585905262	0.305898295363071	0.07799775615014369	0.08454264561042428	0.15840613169218953	0.0193375165564125	0.2832547914679534	0.14695195340199677	0.2118303636077603	0.35796289152229044
5950000	-57629.80696343437	-54921.01869202332	-2697.7592734381215	209.03288752926534	1101.3402355141761	143	1.1354992218282774E-5	-0.7524121573524395	0.7619867476561597	-0.37287941834755145	15.622650520570394	2.1193975563589022E-4	0.0997514180448553	0.2664819895088951	0.08372089048748682	0.08554767064706181	0.13406990072457528	0.02361918755966682	0.2802375694290084	0.14502469423745643	0.21033547152873536	0.3644022648048007
6000000	-57446.66979187855	-54919.54123384689	-2516.869504036802	188.7781747445837	1076.281803274442	130	3.505525607177562E-6	0.32560345339661334	1.8102205089487966	0.02674098307271716	17.22915280601263	2.2756906254368356E-4	0.12172532159840006	0.33692437339630776	0.08584484679179562	0.08377331862616706	0.1541847851787639	0.022662043902826338	0.2754527287480371	0.14949381503486056	0.21487491796322297	0.3601785382538802
6050000	-58033.77590080136	-54863.498702273966	-3159.2861094137766	238.77831645311517	1394.7811647194353	166	2.664272730699307E-6	1.0267378754275254	1.8869731588848966	1.0417555668240366	19.93139351073504	2.1134719544100777E-4	0.1154777678787812	0.3044094474189417	0.07047899232006498	0.07481092539065551	0.1126634191587218	0.009387523305432539	0.2772466078687998	0.15187548741589801	0.214273046395457	0.35660485831984556
6100000	-58271.48111569914	-54911.019833179875	-3349.830547887591	342.6673756468628	1740.992992058181	177	3.691721576948887E-6	0.23795685894860147	1.715172112908371	0.37974740813493413	21.78173028943244	2.0616443711078493E-4	0.10560966927461922	0.2916461162475684	0.07382576373984183	0.07775094307215898	0.12620992220350982	0.04576614189916412	0.2776704588808195	0.14983603910004384	0.21545114850429878	0.3570423535148369
6150000	-58143.31733180581	-54903.96256408583	-3225.85018138842	243.16868708290465	1341.982332527262	175	2.093840239040154E-5	-1.2586468937092001	0.2512474675447083	-1.4005690768345747	18.529508127634468	2.1413426894876467E-4	0.10970517350499943	0.3345942421326708	0.06946620818582261	0.10231885196881509	0.11485496908880738	0.05758519472900519	0.2724804356574014	0.15061104912147952	0.21650361073667673	0.360404904484443
6200000	-57184.483730236185	-54888.749980904555	-2284.8369245799436	176.29815459841487	989.4298632592188	117	4.263170313088702E-6	-0.09729398948158936	1.8578457804448536	-0.3115752808600448	19.685709259588407	2.1922475361020607E-4	0.10757701486047909	0.3297905659897565	0.09586920845544458	0.08181465528485342	0.12883515830261263	0.04283963184092937	0.2740058221233842	0.15458768229003117	0.2149093984089896	0.3564970971775957
6250000	-57183.35892303454	-54882.576715937685	-2290.4912836696913	165.9999319460563	950.4522476136699	117	4.473132641585476E-6	-0.27172760808243746	1.6272273527661791	0.4641910280997553	17.547790705876842	2.1323030563178623E-4	0.09202154198102522	0.28127070952944133	0.0711370117331922	0.08328935541417679	0.13803749815158745	0.07462037309215659	0.27611128109133287	0.15086812151480078	0.21425276468235702	0.35876783271151
6300000	-57164.23701238772	-54900.21755320579	-2253.698394739988	223.45177012847896	1130.9830897881186	112	2.2788087057941004E-6	0.4269285994508286	2.031654906208523	-0.29250130288668436	20.401705621135264	2.1113934741590643E-4	0.09267804022488307	0.29998784093557446	0.06964406242488255	0.09189530603658445	0.1414819762375689	0.021740056261440117	0.28075562330230674	0.14980530685135326	0.21486689018922697	0.3545721796571147
6350000	-57286.33405236746	-54902.01190091086	-2374.067826399707	145.31047870780378	834.6000501654371	122	7.5667682637296425E-6	-0.48354420175532675	0.894262558060626	1.041130756927827	16.164418475226793	2.333025180440198E-4	0.11661798455033315	0.3383748203772332	0.06945916023450598	0.08435706171788869	0.13373256165529196	0.05755245512349377	0.27791731590014335	0.14835391644634216	0.21096398830183186	0.3627647793516834
6400000	-57496.5474916287	-54897.38101972373	-2588.0138486472874	151.56422341117633	858.5040101183215	137	1.367975376165055E-5	-0.5613412814421171	0.628675306685765	-0.5839854244932894	14.675734520656444	2.1983001946165596E-4	0.1070421530159144	0.30103598086912847	0.08003735302057816	0.10758892764843542	0.11858626067814941	0.08057584505792216	0.27714021178596676	0.14944870954882714	0.21504886802132622	0.3583622106438806
6450000	-57529.1348371842	-54887.16555980222	-2627.1065523697657	194.0598085122964	1094.2728874623197	137	3.4169381563255266E-5	-1.6584304576856714	-0.29009076414495016	-1.5525765043495448	16.03671504619028	2.1409034593487428E-4	0.11434821275774659	0.30936130811583973	0.07577692814942763	0.07700798675077515	0.1316544081038071	0.012601248595204109	0.27610015092655515	0.15150101982639522	0.20948674497394806	0.3629120842731023
6500000	-57055.326658241094	-54921.98415512628	-2122.5212736526087	177.19017439721182	884.9561393508139	107	1.0926795472475801E-5	-0.9179023412334933	0.6006394339645513	-0.2183666617824923	16.8042869227968	2.1677885548037498E-4	0.11243613392752262	0.3143732273413834	0.06795314038525323	0.07073047954838896	0.1458561119642975	0.029784568265222498	0.27767296380920686	0.14778901752315307	0.21292301250319226	0.3616150061644485
6550000	-57657.954489714335	-54942.025143714025	-2705.1890109496912	172.71207239252024	990.9038925456451	145	1.2013912444476812E-5	-0.6253401456400542	0.9255202495565689	-0.10735151934591539	15.86820783288623	2.166670445362437E-4	0.10085799117733356	0.3277334000750955	0.07166289895162294	0.06751051212412884	0.13120785733083565	0.005061431493374833	0.2768527210687718	0.14920028916822708	0.21624845512833166	0.3576985346346704
6600000	-57186.53386136757	-54906.78777710798	-2269.5304906151764	132.4944031365006	813.0524426877306	117	7.136264308008135E-6	-0.21025981324844356	1.3296902437916032	-0.6461861862038425	17.077084311496854	2.2468353542921772E-4	0.09192084365931215	0.3259319886242243	0.07551711829292065	0.0816586423487299	0.12023243517562371	0.013786937425067	0.2771723757423396	0.15098132342163342	0.2137214640156268	0.3581248368204011
6650000	-57349.090676573636	-54904.60380828478	-2434.6128806783863	223.88134794658708	1176.8372002850022	122	4.732906363637075E-6	0.05065081589766601	1.4762980886636572	0.1561698783712878	19.7418362352883	2.0921912860619274E-4	0.08214405338404299	0.28718814715166086	0.0672882932027473	0.06901456264899122	0.12510400076871162	0.06186675714900031	0.2753542483673976	0.15119136444399253	0.21093489792851156	0.3625194892600995
6700000	-57228.05576580151	-54887.37271260554	-2329.997144543313	122.26190810006163	898.8492599828692	117	4.126324112376608E-6	0.30996681895554024	1.7870891152637889	-0.19435371839662618	20.181680476958498	2.063921727431702E-4	0.11541788291351564	0.30591257995586574	0.07580990832233302	0.05908834254413382	0.12876103717519843	0.010982488371003945	0.272639177779679	0.14892837376728835	0.2181931385670249	0.36023930988600683
6750000	-57714.99932883143	-54911.75855719571	-2792.257530198885	228.54871594446774	1325.6053506406927	146	7.303438481244625E-6	-0.6089189575081377	1.508285713666014	0.36222089598643686	20.864307840322248	2.160368527462534E-4	0.09524692550336578	0.3298982414719954	0.07299434445075237	0.06558055424869123	0.13352079360764707	0.02492640662746279	0.28057334465010464	0.14806210301279038	0.2147116496781272	0.356652902658977
6800000	-57836.258412086885	-54899.260058147054	-2923.158905537472	339.2780362338666	1570.7716234771265	151	1.317351469790275E-5	-0.931948475020323	0.10329199256627965	-2.29533672278399	18.914022699207983	2.0717083004621008E-4	0.11061670260944155	0.296397026432517	0.0756158036031654	0.0691662658256771	0.1135980238476682	0.01523081265887203	0.2795231135127142	0.14903096161292445	0.21331831981576008	0.3581276050586026
6850000	-57742.29389573022	-54928.026729177385	-2803.049491085108	201.54377945664996	1170.5429395042133	147	7.227428506560397E-6	-0.49689949658595306	1.3868918670130754	0.2638637265284465	23.093827288894534	2.106767549102521E-4	0.12225114360197344	0.3547340872300222	0.06679463853520214	0.0602522420640847	0.13738441590382816	0.05067902776907259	0.272938641015705	0.1529454325871234	0.21330044720765473	0.36081547918951595
6900000	-57341.87366491613	-54923.68007165079	-2405.8183628436873	160.02177277635496	988.0242463820482	123	1.889674531743599E-5	-1.3623564564134147	0.059511514958798986	-0.7920645964369051	16.223427266379726	2.161908364366925E-4	0.09492492173910957	0.2933978632998616	0.0835568943821876	0.08502175395486808	0.12705255137380236	0.057583860315906246	0.27764217366973437	0.15154864714352534	0.21043603015441126	0.3603731490323303
6950000	-57241.77155222541	-54910.91872693258	-2319.5113325176635	212.60041205470455	1121.267682826066	116	1.1203420827268777E-5	-1.0553499720714687	0.5971626303305317	-0.5035028424695145	19.635484031580756	2.1181703100389124E-4	0.096458292368697	0.2986285113552053	0.07436156900578854	0.0732882664444741	0.14227280375812537	0.011389497853586304	0.2769568667471953	0.14744195205400046	0.21745825843448066	0.3581429227643227
7000000	-57141.78515861222	-54913.07618351462	-2215.9977406079593	176.22354305856737	926.3397339398836	113	1.5738109596166134E-5	-1.2870615900966078	0.6744423209963889	-1.2339292250399767	15.875376478440542	2.1831438654740208E-4	0.11732256908215076	0.32522179764547193	0.07351342707826529	0.09801843069405466	0.11064353032782648	0.0459982372537234	0.27299007668560615	0.1473611208750797	0.21715862509142175	0.36249017734789146
7050000	-57157.39541097531	-54923.348066905455	-2223.50439020979	158.47850507582382	920.8730246433674	110	3.1053775280215567E-6	0.5503444907259462	1.694692525748203	0.02827899379028076	20.338683883103766	1.9695265268698103E-4	0.09703635087911269	0.3260646451810891	0.06480395503061218	0.07902352650010974	0.12126192311605496	0.0170057304232764	0.279500092141846	0.1542427893540158	0.21017517657160983	0.35608194193252957
7100000	-57060.769109092245	-54895.215666429656	-2154.343096831851	117.7137216482655	686.7018275266571	110	1.4817978573998462E-5	-0.8699426026121074	0.6723097504755176	-0.8844729047653384	15.996352945368544	2.2583910558507953E-4	0.104360891200713	0.3190744292492651	0.06381238371983786	0.08690288314618856	0.12353723606966271	0.01245288232344939	0.27451712251351224	0.14861533311171268	0.21378452415445132	0.3630830202203245
7150000	-57170.39435223589	-54913.33214286393	-2245.9626308192355	182.72527178070982	988.8743169301573	113	1.0707705514807077E-5	-0.8938160240228771	0.6473237247920026	-0.46064872297719994	18.92352935198594	2.1257287165706126E-4	0.1243846196485578	0.3187714661733517	0.06439362651916218	0.07505941045097723	0.12017860569497638	0.03016846798198571	0.2805272631127493	0.1497104513570825	0.21605548798937604	0.35370679754079337
7200000	-57709.9998958929	-54850.38414573205	-2849.0582801355695	193.41139818421172	1038.405214886844	152	9.995011554457381E-6	-0.3250723034745849	1.080426536024675	-0.07362168414090614	15.500706539765984	2.157153321391452E-4	0.11063549019142574	0.32132745659671347	0.06909064536979782	0.07263275777893123	0.12317940771590753	0.06115364526092613	0.2744538349349541	0.153898457544208	0.21228468887249752	0.35936301864834136
7250000	-57238.22737523942	-54926.64259957313	-2301.677161269398	168.68427257853764	941.4019264617284	116	5.213028855768577E-6	0.02137551277938919	1.0087886466059302	0.17523492821227776	16.042313970751636	2.1265574241222465E-4	0.11712564644500806	0.30357204113170533	0.07453652714065954	0.09048127774093796	0.1406471847637209	0.01693789676014239	0.2805924518488731	0.14751858780363872	0.2158110702393658	0.3560778901081237
7300000	-57358.41969556472	-54865.30705225589	-2483.1494953223973	116.48004867556062	778.680334669992	129	5.029937715417104E-6	0.39703851312751537	1.5582690250836697	-0.13061119961541012	18.883635824203356	2.2704001787058172E-4	0.10397980426446311	0.2931119909729838	0.07838166264310431	0.0838602587760473	0.12358916072259062	0.012077892375866671	0.27878112034337943	0.15088638918689118	0.2127441739472555	0.3575883165224749
7350000	-57620.98513950177	-54938.783536939445	-2671.294084760022	255.12942547228758	1309.7111331758904	138	6.719170282047984E-6	-0.588469166974359	1.202066879875241	0.8332887078585425	18.975695438856153	2.0949988597757904E-4	0.11655811574236614	0.3306778682245069	0.05946188394471394	0.06659609695415789	0.13575448032066123	0.04632601572172761	0.278754602434663	0.14851335564238305	0.21516100290038156	0.3575710390225714
7400000	-57693.2549657322	-54881.94234785794	-2799.719459254943	226.92867039206592	1221.2928858678843	145	2.67618009666047E-6	0.7940929732711374	2.1444686550451335	0.31415163421646186	20.071966831073514	1.949057595197551E-4	0.10392280639466696	0.299339158326149	0.07297221194092558	0.0794342387820371	0.12372731466198898	0.02787742120110617	0.2784055731509374	0.14953296070061306	0.21353189139053197	0.3585295747579191
7450000	-57245.11496279225	-54952.300102458066	-2281.82848909681	171.99777316091715	950.6585130332062	116	1.1427204592620409E-5	-1.158586995768955	0.7608794411860107	-0.21038156586050294	16.703755192081186	2.2031947471070845E-4	0.1234874968867498	0.30479338573484527	0.07732796068518598	0.06617829018994045	0.11252916335693279	0.03376487312103635	0.2750542552094618	0.14948838058796668	0.215455774321392	0.36000158988117853
7500000	-57222.663140660814	-54918.93357822522	-2294.21826005664	171.80336050461767	909.2446522625307	117	6.596210062474114E-6	-0.262122852912097	0.9980441198303072	-0.145535565097983	14.9258771481624	2.2060232555414695E-4	0.09674469134521875	0.30290313869413327	0.07542154066010039	0.07121888249364829	0.13849803038421804	0.02342850250760215	0.2819549923396403	0.15187360656753165	0.20873382923742734	0.3574375718553998
7550000	-56738.936961784784	-54875.067844605	-1853.9360388238067	98.78174008074173	637.43110256901	90	4.6421629710864785E-6	0.02915997632290679	1.5358023880403355	-0.5767401497098235	17.693224542936964	2.2294172784122898E-4	0.12079362177673378	0.3169926240855295	0.06550305660446648	0.06926741025000174	0.13436204452913228	0.04192265380921703	0.2788951639958205	0.14815540864345944	0.2107829153197642	0.3621665120409565
7600000	-57209.206524388595	-54902.726964987705	-2295.2666833788326	166.38102272198924	956.3841728165812	118	2.941903800974905E-6	0.27909403030071567	2.2931974552594214	0.9353262078323219	19.329803810523153	2.2612787099319154E-4	0.12141177742052459	0.2890235696433945	0.08788779570390848	0.07369606996235362	0.13627515374322652	0.033821805211121735	0.2796692136705621	0.15061059647523062	0.21099027950034183	0.35872991035386614
7650000	-57091.12891424874	-54930.583907780856	-2150.0193353745913	168.33756465213915	861.5044080888656	108	8.514326520230362E-6	-0.5877840131217213	0.9887483513236648	-0.36756676992565385	14.627023843475559	2.1772600855162055E-4	0.13712405091983798	0.344714257057311	0.06585198409011346	0.07796110378447382	0.12521620208776452	0.02824260400318131	0.27477380097641646	0.15024544765168193	0.21260728761998088	0.3623734637519197
7700000	-57507.5137772111	-54931.67079483614	-2565.649185994186	194.42972656373453	1072.7092580526462	134	3.5042697699449025E-6	0.20698277213292693	1.8062410277567107	1.035725264619333	17.87035283959997	2.2533015068011494E-4	0.1155839427305986	0.29296928422998547	0.05215956915532747	0.09535569476193684	0.12697958207972065	0.06755012419057844	0.27839458579734205	0.14914896736431496	0.2127108008966447	0.35974564594169717
7750000	-57532.43492772956	-54907.38304268658	-2614.4049094108505	207.02327147152343	1303.0109543673334	131	6.180934459995826E-6	-0.12068066334714617	1.0575008151862018	0.487309731871945	23.635786397462855	2.1012962430521978E-4	0.10306588111297367	0.30470327869706043	0.07755322256369014	0.0778607476166343	0.13190377893255603	0.08501681009671429	0.27410938204405483	0.14983381373421625	0.21457893569199857	0.3614778685297319
7800000	-56668.20964861377	-54932.301094359114	-1724.8562908564202	123.33089623397538	702.9951441022598	82	8.704468978904661E-6	-1.2137227255717664	1.0955194518686298	-0.5579432111915388	17.14553931045557	2.232026512497964E-4	0.10740854249012834	0.3022249918332504	0.07776504894234197	0.08211765049988527	0.11723249205336563	0.006724192586309921	0.2783451637086102	0.1492124655101251	0.21429072098095275	0.3581516498003109
7850000	-57711.56270826918	-54904.211687906594	-2795.3422866960464	205.79432937530527	1185.3292942436162	148	1.1361409509656603E-5	-0.939932670748208	1.0194158535543372	-0.3207466895483551	19.616920916612504	1.9841454250475065E-4	0.10740854249012834	0.3436691553750286	0.07003116961012402	0.06302443226804455	0.12491991519384674	0.035739595637281574	0.27859990567384096	0.14967012026654475	0.2097279433653347	0.36200203069427844
7900000	-57638.56919872227	-54907.19368795761	-2719.08796263153	156.11420173111455	1097.3912433034839	143	1.1776121303879651E-5	-1.2414454510576143	0.870180098107153	-0.104244892358631	23.549345234120256	2.0921435539382005E-4	0.11146118160153208	0.32303663397814036	0.07855188223208265	0.06769514127046336	0.1456397842292771	0.06379008716407518	0.2798082225029948	0.1501558884958535	0.2140432727496229	0.35599261625152767
7950000	-57686.101142378866	-55434.530709954975	-2240.654785488799	152.89632000400243	865.589340829216	112	6.338566872003182E-6	-0.3299449444472522	1.5462047900215201	0.7862269871017418	19.252755869399316	2.124105681184273E-4	0.08305467779699204	0.28971826555165375	0.058111218500413855	0.10092230129994686	0.13275209825735557	0.03280016191999694	0.28067813570342	0.149309617645886	0.21015614962919274	0.35985609702150007
8000000	-57999.711062186274	-54893.57870311082	-3095.875535963304	232.34234818465873	1293.2515103044645	166	6.436375730624878E-6	-0.09019428464646094	1.3845977161595244	-0.28709603127094585	17.618901088618745	2.1726780846119593E-4	0.1058895172631403	0.32756508252323296	0.06947555788941139	0.07798543743824599	0.11949211225805238	0.013168257344211112	0.2772618116022432	0.15236373332321554	0.21297538375972622	0.35739907131481613
8050000	-57153.7849987474	-54884.98142767943	-2257.4342001248206	113.02324302976646	799.3404379991966	116	1.1744253485267336E-5	-1.0156586163749872	0.9572142802407764	0.3714430217497943	19.53475461531932	2.233040611203175E-4	0.10294827003825231	0.31012971975181985	0.07637956074757869	0.09508270936550177	0.11913149295830583	0.01889844003110094	0.27787854360247266	0.1476236402668763	0.21472676352407977	0.3597710526065719
8100000	-57511.64814351761	-54860.07299581543	-2639.6841599917734	145.26973174879737	948.7832504145268	138	1.7531829040261644E-5	-0.926845626988303	0.17953285427572596	-0.16478322588115568	17.744527886422308	2.085774091991683E-4	0.09525794954241584	0.3511389947920044	0.07821583656078973	0.06718198977139665	0.1450496060329735	0.0679911988243624	0.27678620213165683	0.151080637212817	0.21367296257065377	0.3584601980848738
8150000	-57643.24077910756	-54860.66962984655	-2771.063812293869	234.72944053887682	1196.7463530414304	144	8.378041644316723E-6	-0.04797226212141695	0.8114421955809807	-0.8965547821988646	18.4280676140141	2.0511298171564882E-4	0.12841230642860765	0.3185159317533196	0.08052389287196121	0.08709574560306174	0.14150226138961977	0.007314070073119419	0.2788703003605361	0.1496763364397497	0.21175021961046092	0.35970314358925454
8200000	-57862.18477761799	-54871.72217800784	-2978.2194518797537	270.7694080283121	1276.6765256095307	159	1.5612676764000555E-5	-1.002138753454325	0.29423428891045417	-1.236020377955637	16.41878787872022	2.135955890894899E-4	0.12319734053293678	0.29747181953112845	0.06945963450742258	0.08664439773208743	0.11859582846017859	0.027683860860848387	0.2750568348889279	0.15001451600064947	0.2150827928019304	0.3598458563084934
8250000	-57936.44250944723	-54884.00894066272	-3041.477889096503	193.49685907951286	1037.4844843477047	168	3.996282600484398E-6	0.6388121652002758	1.9737999671323019	0.9560480709979422	13.563680090471399	2.2375941493494025E-4	0.13809234438230536	0.33031864326548555	0.06989070171454508	0.07402919782504806	0.13553535694544977	0.05315699209502271	0.27665163043835156	0.1509012919591692	0.21377531324506907	0.3586717643574113
8300000	-57027.81447370127	-54890.075968025594	-2124.3281501908273	106.87310074476322	691.2175591743467	108	1.0819819739211364E-6	1.5849947794267145	3.1720392923664718	1.316660572696038	17.176540243823762	2.2476211990725902E-4	0.11064598981612749	0.2909846082476065	0.06391656846807296	0.09143793801830087	0.12831409414900183	0.03807126307178997	0.27891889075373216	0.15167524837864124	0.21203956364302723	0.35736629722460067
8350000	-57604.82282465715	-54896.593394798096	-2697.1648405483047	233.9547919488975	1211.0256137740512	141	1.0889043022578666E-5	-0.7552697862701987	0.7142989764034872	-0.9546570656997035	16.430347801411603	2.1455486162643206E-4	0.1192213425157074	0.2827944653761703	0.07494483000413898	0.07199598068639569	0.10517570374359218	0.0984806904473257	0.27716220040841905	0.149245139105107	0.21610476420978086	0.3574878962766941
8400000	-58589.15977080587	-54904.06202584686	-3673.002301708925	225.24067961060223	1291.951126230206	208	1.0493192857308071E-5	-0.4903390620090086	1.2763232573926473	-0.8516371509767123	20.114109603836177	2.1423961852938444E-4	0.10899607074227824	0.3280110422084641	0.07047040825604058	0.09463998886049202	0.14326150319150502	0.096832458244366	0.282733798499719	0.14787187473088495	0.21351159693390534	0.35588272983549163
8450000	-56975.73533419554	-54913.90581636339	-2052.0528566003522	113.50604854411267	802.0303808160614	99	6.258699351808804E-6	-0.20661451790729607	1.2907634110925545	-0.042062177539390205	21.16167517159283	2.2439100920573123E-4	0.09087350323492654	0.34086960501426355	0.07047040825604058	0.05905130815395225	0.1335659265753716	0.044370548388393015	0.2764029107906991	0.15264722917036294	0.20994080455924818	0.36100905547969075
8500000	-58228.26138900547	-54887.021919080915	-3329.7456768430006	320.41053319885896	1653.2384546310145	179	6.846986797086623E-6	-0.05784617901204238	1.4099581798202137	-1.278711158419824	19.87274776228576	2.088714140699428E-4	0.11199072409294655	0.3294520351974651	0.07071971964750298	0.06131505498125266	0.12328786242750732	0.003917652078410283	0.27558582528128556	0.1516337327900229	0.21803749284142032	0.35474294908727216
8550000	-57178.20979312816	-54885.198473091375	-2282.318762877925	114.89878177506235	811.5078852512735	114	7.543389297463687E-6	-0.2589844695126756	1.198917756828009	-0.855606918650231	19.04712786239769	2.1659128073099447E-4	0.10880809955758257	0.3353893826295887	0.0659289774204452	0.06915883018435307	0.1250951585020264	0.03815986295849538	0.2763934425341863	0.15140740425098256	0.21395943143794607	0.358239721776886
8600000	-57599.69470632398	-54943.026029268345	-2645.823231598857	236.2365106228966	1114.900215157108	140	7.241563258986639E-6	-0.24464853831122985	1.319592478095429	0.43356834404977385	17.566018651608022	2.226185821556077E-4	0.15291316154753445	0.3019557136531548	0.07545916164383543	0.08244290435134391	0.14648529666040053	0.020978625763625122	0.27908782593932596	0.14964296828684492	0.21290844879101378	0.35836075698281383
8650000	-57447.92401391783	-54890.95661123835	-2540.298831629024	150.76376664239248	936.549036036253	132	2.44597657083937E-5	-1.6539415253463705	0.13983960766503967	-2.2920880925074076	21.08610466161105	2.1301502257401825E-4	0.1532246884994611	0.3641943422792281	0.09000656094290915	0.07463548116406764	0.1393528514976095	0.03607076910289553	0.27992441331275764	0.14810621268550997	0.21355318261872308	0.3584161913830101
8700000	-58111.66145286947	-54898.948258939716	-3201.014105417109	175.9749191393939	1089.5985246082848	175	1.6104970596823796E-5	-0.9270923251753564	0.47238162684193685	-0.44781293131964195	15.210723214751411	2.0796640936147491E-4	0.09978937938130102	0.3072354185912153	0.06733931916744176	0.1001677090535354	0.1145304945099601	0.05270892429812038	0.2760988782053595	0.15052698344217144	0.21252065896174327	0.36085347939072765
8750000	-57588.873336874894	-54917.18494071143	-2661.431829694521	188.29965238538918	990.2367647829881	141	9.61960433296806E-6	-0.6327200855782957	0.7661330196502927	-0.5298140816037022	16.38067552418297	2.336883038378743E-4	0.11996482049158227	0.34131693630556226	0.08060122012244478	0.08630368413873679	0.11585511370591449	0.029193779015301072	0.27570769011228696	0.14828991530302468	0.21780535726971306	0.35819703731497626
8800000	-57390.99209217838	-54925.79191637009	-2452.7510104179682	143.15338762512712	916.2184285294138	127	1.7108498091531205E-5	-1.1744240177385112	0.5844254797822995	-0.8098831924530909	17.49173269862473	2.100820373724889E-4	0.11751743640931046	0.3153840817915136	0.07288817462543554	0.0632793855181688	0.14773264166565264	0.025138402363382554	0.27872892841382463	0.14957855037280332	0.20934902695893814	0.36234349425443224
8850000	-57716.447340899715	-54947.33731133927	-2758.736420113976	248.12825724148448	1239.2912238832064	146	7.324498266738903E-6	-0.42150330185849766	1.2445815901815753	0.09413334375880678	15.934480540098916	2.2066422299014246E-4	0.10631335228027684	0.3153840817915136	0.06382512802387164	0.0943209129134306	0.14464395938363753	0.04151020681794564	0.2801655040122635	0.14606118890423833	0.21338938362096496	0.3603839234625317
8900000	-57914.13129128977	-54922.25874235685	-2979.895723631236	257.06397417450546	1294.9653186427295	159	1.3374879217880281E-5	-0.7113059436401568	0.3778745430719246	-1.053261305555044	17.255588844414522	2.1842273614788702E-4	0.14171692063924735	0.33351561926211626	0.07284659231851463	0.10101760840816686	0.12806444696214644	0.06711513456219932	0.2820634036893289	0.14763754361670586	0.2102589987940333	0.3600400538999327
8950000	-56933.45570635816	-54962.10272279119	-1960.2411710909785	172.9329467614081	896.4985750910384	96	7.324543715527409E-6	-0.8397127431608901	1.1442762181314752	-0.15412921471202168	20.442324118479398	2.0780092889663624E-4	0.1131471197178057	0.3095964921472408	0.07728767132314286	0.0755290629836865	0.12089733472925705	0.017833080124326408	0.2729933086664229	0.1525973135495915	0.2131924057280507	0.36121697205593317
9000000	-57028.14404866016	-54898.2328282782	-2118.9716182516454	130.77146917297952	746.2702378105606	107	1.0518495958768176E-5	-0.6936317501970636	0.7647483487889901	-0.5494718454537638	15.905569939641486	2.2023364844576103E-4	0.12107691963607899	0.2849297490316573	0.07076361297183838	0.10242827148373038	0.13668030177578125	0.03645842916657231	0.2792302970063851	0.15260439164135334	0.21147595318262818	0.3566893581696341
9050000	-57248.870719775434	-54933.953561513146	-2305.407486112417	157.77367026805052	887.6610550605157	118	4.08503692942098E-6	0.3834661831825139	1.2150262711539255	-1.2230140665608573	15.808637268945926	2.371432009370659E-4	0.1283116437503732	0.31440617240017665	0.06693816286364847	0.07469869606825152	0.13946418593614596	0.0484137881024085	0.27291769953863954	0.14920099162703251	0.2139905508329367	0.36389075800139187
9100000	-56750.33567260607	-54901.12670976317	-1838.859282463654	149.85511826902444	812.9051423564515	88	3.170333922167354E-6	-0.05420899261882975	1.8197292851519344	0.038544559188850414	19.85423291704842	2.1179637435044E-4	0.10514941110028377	0.3202851213862185	0.07869088331787498	0.08724672968813876	0.12111874171744032	0.027403715533416487	0.27686989243428306	0.15093935170728992	0.2136850577404864	0.3585056981179415
9150000	-57520.57354762502	-54942.243012640734	-2567.217431341833	218.97838714635498	1080.4572738763836	134	1.191172134867686E-5	-0.7933702558289681	0.9192901016830578	-0.8979308477556895	16.795304208907073	2.2559765070445087E-4	0.1180584115644397	0.31920956903882064	0.06324115445944566	0.07593208474185283	0.13183789065523827	0.028051369737043214	0.27285635177983997	0.15213063753079203	0.21358724909817536	0.36142576159119355
9200000	-57783.66040501637	-54860.68878146942	-2912.102658536748	130.87386616965327	937.9324355188514	155	6.904117320995199E-6	0.15784291384857413	1.2593858486182692	-0.27703782057968707	17.95195440277104	2.1213897155328702E-4	0.11613281782496981	0.34258874024074	0.09367930624243401	0.07954244788450353	0.11456056396712229	0.05501054952871111	0.2757054330983139	0.15297265441337432	0.2112296189671648	0.36009229352114885
9250000	-57798.1064144939	-54920.14529967386	-2865.0741880506207	167.19259261614658	1049.7965370359664	153	2.3355651672399643E-5	-1.3018538623376872	-0.0018602685676056552	-0.6162357262967709	16.53275491471219	2.1153683694471534E-4	0.12297907427920698	0.2984714147220492	0.06947138623560851	0.09772783998464558	0.12475670763937796	0.010717866797875475	0.27625159394840537	0.15095688172342986	0.21400954319520035	0.35878198113296544
9300000	-57251.20107376048	-54878.343284983246	-2363.326964555046	158.8146935560365	997.2447089641336	120	5.587178639111913E-6	0.016974115863165135	1.369467256007386	-0.513415269901206	21.331616520383484	2.320296642556614E-4	0.09279026784908995	0.270192444320864	0.0757998407983288	0.07411041047126256	0.12282060716565013	0.02999124069040814	0.27529890746205593	0.1488591445114422	0.21518477656772317	0.3606571714587794
9350000	-57064.301340175094	-54912.21331827945	-2142.1030873336817	189.0313091095135	966.7431471197694	110	4.423844644007688E-6	-0.13016582320783956	2.007028580543191	0.3385460991151041	17.157895395607966	2.3083672033315277E-4	0.10577627025815148	0.285926391516028	0.0687470815169879	0.06985690346869113	0.12338029477180962	0.008471165449082	0.28035907204041755	0.14936773000680123	0.21186604266085396	0.35840715529192796
9400000	-58169.39783354265	-54893.6747390396	-3263.4878089817507	302.0646432644047	1422.991201483909	179	2.044678846077856E-6	1.072217409306191	2.6789007037377495	1.460934432300765	16.154928799194753	2.2550716519268197E-4	0.09808802774796985	0.3106811170474169	0.0638664231267376	0.08581396328085199	0.12469375828328128	0.05010712169396983	0.28088947550769183	0.14781109815985125	0.20741411910119717	0.3638853072312609
9450000	-57064.229483608025	-54925.463301545635	-2128.685918525207	167.77821995558733	888.2964618277854	106	4.009503921793673E-6	-0.03470089452182204	1.6067775025552389	0.9139083172136033	17.117855836115794	2.263142398304422E-4	0.1036086239482156	0.32452569229378553	0.06661858533668708	0.08845606313130447	0.1360192739029298	0.07960395600537028	0.2778534308987354	0.14916509356187932	0.21384872051383574	0.35913275502554826
9500000	-57365.65328996735	-54872.75374593915	-2480.9999606955544	164.55991968858237	1020.465459096009	128	9.120360954062562E-6	-0.7749269790252654	1.1382429646487913	-0.4141168798804776	20.430738315089094	2.0001444746010736E-4	0.12001409985248207	0.31627866345867583	0.08393137682615305	0.06618596261296278	0.12816972878148516	0.02175427375082401	0.2753588028352257	0.14963390228880935	0.21629108166913527	0.35871621320683184
9550000	-57583.42341133116	-54878.10602527326	-2694.160730292878	138.09519803282942	928.8308647843987	144	3.232039762305661E-6	0.5812175129179364	2.218166720321838	-0.1826548915192436	17.25711085465503	2.0796600393487588E-4	0.12157426234741009	0.31536510206161755	0.0665224429916878	0.06248704795682871	0.13232501804947464	0.08638734520798347	0.27841985918223433	0.15108271998028983	0.21487227899305225	0.35562514184442473
9600000	-57299.17709006064	-54870.37431406821	-2418.151850413159	122.83477445773595	819.6934635716276	126	9.110409264545504E-6	-0.62701161959777	1.3052780633196162	-0.5936242802851327	17.948133454266387	2.21959404003074E-4	0.09107400784438283	0.3219908588417539	0.06946738860717586	0.06401678646311455	0.13282663578864776	0.025461493541924347	0.27359568996798794	0.15363657344622092	0.21020932212313373	0.3625584144626596
9650000	-57059.27586025841	-54889.050991998396	-2157.726901736094	112.15764967929314	774.6162466832981	109	1.4491568198124054E-6	1.2906496179318665	3.06716866091559	0.6526756348127797	18.36099725996866	2.2074336118461542E-4	0.09817825629935956	0.28820375028353784	0.0636542901197765	0.08211416887197746	0.13868190944993014	0.023949988822689887	0.28301080322894334	0.14900755591758674	0.21220634812844136	0.3557752927250292
9700000	-57829.0295174357	-54918.865379443094	-2899.8662670161325	312.1500112305505	1372.8242555446243	152	5.554079858421723E-6	-0.16658357846521654	1.4389043043716978	-0.24061971582705122	17.29725356916239	2.190844079606493E-4	0.12137885904793794	0.31989337185717126	0.06944913524812381	0.08502582437548475	0.13334751030358574	0.010350926158605904	0.28109486702134984	0.1507407487868742	0.21225508325100395	0.3559093009407727
9750000	-57165.45801103397	-54896.31907512063	-2258.441274427457	176.80334123007276	940.9857898486014	114	5.5378579724123386E-6	-0.31535916453299184	1.5082423274268733	-0.38784089167077823	19.07546834674083	2.1721432904717948E-4	0.1278760115787716	0.31358258578512055	0.07991687114332983	0.08002746478151601	0.12074385832136555	0.04186847328166584	0.27955204462179195	0.1502590978773742	0.21001394457574507	0.3601749129250894
9800000	-57886.88341388136	-54916.30437753866	-2958.1379705983773	303.5328110491644	1464.2328386104687	156	1.4347797732882398E-5	-1.308617462395466	0.5890478512837207	-0.8155300640280899	22.294053779635245	2.13622955408206E-4	0.10724557861628836	0.2953601681317481	0.07294437247548263	0.08513904731419161	0.12150706928698236	0.0677022840492983	0.28086171084494405	0.14816728704380558	0.216289286204415	0.3546817159068341
9850000	-58085.0885277727	-54874.43618003646	-3199.5161024100335	221.85499305031718	1309.712445682435	171	6.075682515177684E-6	-0.11128320893405634	1.34054761622506	-0.09738984467929959	21.01504163128	1.9966743007213735E-4	0.1213971652638926	0.32878422049042766	0.06490445406578209	0.07896559551393804	0.12748721315230965	0.030332786473647105	0.27364897783047065	0.15184810519854494	0.21644068887592513	0.35806222809506044
9900000	-57844.024348156694	-54895.36106066766	-2935.8563210197813	309.6060329270182	1513.7954166621223	152	1.2889588847180067E-5	-1.0035665494553256	0.5255364106876592	-1.1266089638074042	22.535931105930956	2.068082091256249E-4	0.12665630920829102	0.35884566856188527	0.07143886508468412	0.07088982202449191	0.14753789504812054	0.07057005588872146	0.27669890744534	0.15363929923949088	0.2106477723542571	0.3590140209609109
9950000	-57352.87555881582	-54876.589486707904	-2465.169853667878	167.03790317129233	1015.2017485437198	126	6.547284479492245E-6	-0.08715171357266806	1.4663137584478008	0.08237995866513703	20.65293563747197	2.0457194709983483E-4	0.09936303736656994	0.29301491839555566	0.07070243057301868	0.08113955081532294	0.14462330698004086	0.01968267949008219	0.2787612962918213	0.15206032714121015	0.21250884477048135	0.35666953179648775
10000000	-57214.08974016456	-54883.343783101285	-2320.390000191467	229.97482009527408	1218.0454271803153	115	2.9451985548812033E-6	0.4368972127421724	1.872689674564232	-0.6576296914819182	20.64429943768123	2.1034944386234662E-4	0.10715757658963997	0.3227727747072338	0.06617849941600851	0.07240001425000019	0.11270933999433577	0.029724401146866364	0.27860740678017043	0.15130428286320782	0.2067864128451376	0.36330189751148473
10050000	-57247.46408276027	-54873.55763505625	-2362.0015636950047	122.02879359428894	946.8158934465654	119	4.16048201892409E-6	-0.03972289377011057	1.8620126658004745	1.2163265053628403	22.517493857136483	2.0884005185164395E-4	0.11812758655323563	0.3057932675330844	0.06579219572479722	0.09587207791829251	0.12338268690315639	0.07726135769263405	0.2749468220842378	0.1519268074009871	0.21170132080370122	0.3614250497110749
10100000	-57372.98817430436	-54880.795700161914	-2480.977293435119	150.16391943018976	1067.54002374052	125	4.914843851357566E-6	-0.10453041233971042	1.6801033532185585	-0.10478259595179329	22.565751447189527	2.1063529827360287E-4	0.12361385198818951	0.33512000574371925	0.07070711482398265	0.0896219143231797	0.13193925323984226	0.04085399206446584	0.2755850207461796	0.15028633617995182	0.21282888399493852	0.36129975907893114
10150000	-57747.882823404645	-54862.916522460626	-2872.6424867543114	226.9971950530771	1376.79526875634	148	4.7416115908044335E-6	-0.04353646823477514	1.6247105488510767	-1.1180384032299686	24.99225630844129	2.0269339663837407E-4	0.16389227112541907	0.34098842977583754	0.07380685163530724	0.07682644655753262	0.1332582553970373	0.05279721426725117	0.2768217407899442	0.14712657670582516	0.2130873130447946	0.362964369459437
10200000	-57609.499213969015	-54906.33144281643	-2692.9436001285303	220.61753948077512	1157.1959556588326	141	3.4670504202920366E-6	0.38546406920770576	1.8205557745484386	-0.049916731857146374	18.67809199990571	2.1503912423710136E-4	0.10618558700751861	0.31706636860535475	0.06388757321452253	0.08533887572377268	0.12808286256786788	0.04697191160602492	0.27810026756394873	0.15025692318976025	0.20951691436455622	0.3621258948817337
10250000	-57438.98204520047	-54871.59982512129	-2556.3286398561027	298.2980836649498	1438.4467903166571	129	3.049890170095714E-6	-0.17348038607074678	2.242310260590722	0.16152890632587313	25.062041173670668	1.99286458870106E-4	0.07593471255853122	0.30128375383721057	0.07352269326962949	0.05677092917142563	0.11409105461158986	0.04022965975035392	0.27400182996469413	0.14657065129067143	0.21592288376904786	0.3635046349755872
10300000	-57585.319875370486	-54901.5568103345	-2673.787462603175	227.05098062226423	1124.4482031978755	141	3.516003780326682E-6	0.40595091733634936	1.7006024319583424	0.28585979327676275	16.03621377110263	2.2111843006011956E-4	0.10441917751465749	0.33720660486082676	0.0713550848418449	0.09197020617159989	0.1387317142037156	0.03660367168593726	0.27789341397096706	0.15101166521157514	0.2135443522007339	0.3575505686167247
10350000	-58056.81384658123	-54870.870886649376	-3173.4210669801028	234.58851660817768	1301.3405568970904	172	1.9492798935151223E-5	-0.9879003687394163	0.29178893604646666	-1.5279288967790206	17.068911140290943	2.20948352125986E-4	0.09929073108457762	0.3053218917508839	0.06726304931640936	0.0764739674625185	0.13184898968702485	0.013419419257798236	0.27466088537944167	0.14848212219665746	0.2169455528217717	0.3599114396021317
10400000	-58069.71846442203	-54879.2819779188	-3172.7446245068395	265.2551537673081	1369.6860685304905	172	4.134910028008211E-5	-2.150435068619025	-0.26135332951575596	-2.3583256892969744	18.217946359865866	2.0745581285775718E-4	0.103053195518553	0.2945758907231454	0.07291528664799923	0.05697974755137206	0.13556858658386906	0.04993893475251179	0.2755566252531671	0.1504771289642663	0.21499467084963628	0.3589715749329329
10450000	-57676.30855003372	-54873.558508871465	-2792.3327108102585	141.52779994564665	907.2751007387126	148	9.759449757278747E-6	-0.491854540275013	0.965277988510872	0.4226040489655877	17.423564039109927	2.1376881334551234E-4	0.10400141849548597	0.2907587200447119	0.06095971275980753	0.07681191967538761	0.11429140131257003	0.016983997625214856	0.28256564726282596	0.1493688949044883	0.21409003978606012	0.35397541804662463
10500000	-57068.80254577905	-54887.565418153536	-2168.467912454286	125.7927070569357	841.9449865243787	108	1.0937531306630731E-5	-1.1353155293092745	0.8661082041790139	-1.4862519491727557	16.861376654614887	2.0268629424452156E-4	0.0996063347872438	0.2907587200447119	0.06762924106666618	0.0842645497784109	0.1287997332825567	0.05798437944330807	0.2793548102982304	0.14708298320413826	0.21511739210227285	0.3584448143953574
10550000	-57493.18721939811	-54909.956338573706	-2573.642641941156	166.32054647260344	933.4612526679575	135	6.5557498531983845E-6	-0.017002556847593386	1.4016133029267357	0.26828377241619045	18.61551393549115	2.32895158799324E-4	0.08479249003432082	0.31560634320144904	0.06827085640026503	0.06865297998041221	0.1311171772726752	0.10441571767317054	0.27745453178320445	0.15086506377426429	0.21678194691092392	0.35489845753160804
10600000	-57830.05108960633	-54921.33851136151	-2896.532459862598	138.27624847432455	921.4074823549901	156	2.129800388410225E-5	-1.099835276097786	0.20500494252648557	-0.8609984643621186	15.639071636195055	2.2707236164784932E-4	0.1225521174178953	0.3334299005524118	0.07790975356876746	0.08178726154389376	0.13018693295014777	0.05935285239289026	0.28027945182626424	0.1493218756163307	0.20817818041595568	0.36222049214145
10650000	-57358.310152905826	-54881.274806352594	-2466.3289338602935	139.18783495599482	909.238907591046	126	4.599624061220555E-6	0.1572817906300356	1.649377485577335	0.7195427790434259	18.55985750736321	2.109399801022727E-4	0.11433718891942732	0.32047361117290496	0.0679780121321255	0.06409004427121076	0.14080703127196814	0.0701803988705216	0.27782363491957707	0.14818111472172024	0.21472958939576903	0.359265660962934
10700000	-58042.07335498343	-54848.956114846565	-3180.1317530605115	258.117680861345	1348.022044701864	175	1.5712866140139287E-5	-0.9012008709158519	0.7888086525331565	-1.5908867425732418	17.575968344005258	2.252711309767756E-4	0.13170896952821773	0.3481708760385826	0.07976605489016053	0.08933636553299411	0.12698426355670098	0.003852123290814314	0.2773031475886378	0.14870271949790936	0.2111902503151777	0.36280388259827756
10750000	-57659.712852791454	-54885.26072493467	-2762.9630996528294	206.88943526834603	1249.3956302966726	143	1.0847018761645273E-5	-0.8840216306501276	0.8627771577568736	-0.0416164968520093	22.001390919811904	2.1483402524510138E-4	0.11697873442826379	0.33686693892190717	0.07424736459679705	0.07799842470568592	0.12777441881186838	0.045442920205685494	0.2767892953843987	0.15108745321446387	0.21392589462792633	0.3581973567732116
10800000	-57250.50597308163	-54881.764251675995	-2356.392479936869	136.43889712025276	869.4122491808017	122	1.6057102276409088E-5	-1.296075726591941	0.7101765609625309	-0.9493696354017551	16.920731039042018	2.2316742101133091E-4	0.11759129693625871	0.31558670620855045	0.05866747687565081	0.10558795768962909	0.12952342736387756	0.056299596118293674	0.27119616452095296	0.15003020458077881	0.21752201109031435	0.3612516198079564
10850000	-57326.33009724024	-54906.07734471409	-2409.176476066428	153.8768055195108	929.9777767100933	125	6.477546832463526E-6	-0.7168517643420865	1.5349430285868642	-0.6936766859611405	17.035087304039365	2.0512782545976748E-4	0.11129909720073809	0.30933844991041864	0.07563047912708491	0.05281939552831488	0.11384295060178269	0.05129934166142941	0.27827157618200377	0.15178060778102373	0.2116020022499476	0.35834581378702385
10900000	-57926.272777292455	-54900.511492678386	-3013.553703879429	299.17931020405365	1540.2589445496553	163	9.524149083027142E-6	-0.9243091894025718	1.3386382932014602	0.2662298733061242	18.82521207522246	2.0083161200696873E-4	0.12099298258534774	0.31528725961868503	0.07850088452809781	0.06581379143476551	0.13813823504699888	0.05105031871151022	0.278541308313545	0.1464356236101971	0.21330517467704677	0.36171789339921023
10950000	-57663.593905791	-54880.0619076034	-2771.9064396341246	330.0649826033668	1637.6179481854704	142	9.181819927999052E-6	-0.8328145107187727	0.9331202668865465	-1.0943335823741052	20.720096683697182	2.0226142810295632E-4	0.10697443659351462	0.2634551370809194	0.06329152025432985	0.06577755890031044	0.13117005589351294	0.013329774628362665	0.2791953791723233	0.14597477595130676	0.21296491538766726	0.361864929488703
11000000	-57422.88768803559	-54853.953240862436	-2556.333690932398	119.60015159984287	787.2981539371243	134	2.634258739500252E-5	-1.378153410986841	0.01738028059003044	-0.9967486160484678	17.757160030594722	2.2809752481609458E-4	0.11231229337403516	0.2971473161622022	0.06621525718666448	0.08357130573748155	0.11496647107779122	0.019495705636575666	0.2766681782104855	0.14743415015669498	0.2151464335973684	0.360751238035454
11050000	-57736.506963006876	-54872.51315262233	-2853.69169248563	292.0592631892324	1499.960869788452	149	7.266543648451748E-6	-0.6408477352531727	1.3593342365608063	-0.46768418899667946	17.88717255476256	2.2393416039252127E-4	0.09946519696583818	0.3217146949726249	0.0714908666890934	0.06043706955372867	0.135539697821598	0.03191970237798652	0.2762448603103633	0.14890607600442562	0.21026336406088156	0.3645856996243288
11100000	-56975.7809071177	-54857.95951729492	-2105.5148202693454	132.58173519139706	829.2074579110849	103	9.551066656867563E-6	-0.8873699974259629	0.8430289081324609	-0.6169926022379326	17.368668188271887	1.926005464640431E-4	0.12340276910182299	0.3542346010866987	0.07931018974519513	0.06710930193153344	0.1552114837229445	0.01499365280500151	0.27400515437230594	0.15128531074468426	0.21596759598898005	0.3587419388940324
11150000	-57985.58273525173	-54894.40801562563	-3078.99712548671	235.37290033491155	1291.080143064299	165	3.1459856476001476E-6	0.16345860341816915	2.0108356928464373	1.8073075009653725	19.17706143246125	2.1926992050475737E-4	0.11160300207188738	0.333666230213652	0.08595337064551926	0.07324666297003017	0.1348513364741008	0.06510002838638715	0.2810043852860594	0.14846669908477772	0.21290061488112733	0.35762830074803587
11200000	-57193.83806137433	-54933.40897523777	-2249.2277267285285	129.81216304560579	845.3756077243328	112	9.132575410122138E-6	-0.7056221357710704	0.7622631216329738	-1.030522443269171	20.31771066707076	2.1939634348199446E-4	0.12210507289223044	0.30366576275562923	0.07419759652416283	0.08353791334118728	0.12267815539351305	0.02989892320559074	0.2796106520457399	0.14694910793476373	0.2128160427118708	0.36062419730762585
11250000	-56991.9028086243	-54906.28305576123	-2073.2922066143815	92.39381514998833	705.5939418649017	101	1.8884437243702187E-5	-1.2374432395910373	-0.11976820040110082	-0.39214688181160956	19.934427138868283	2.089924094646886E-4	0.09343901918657892	0.33759800023948655	0.07664816184761489	0.07613539497019464	0.11945064490858569	0.022832963096677213	0.2791799097195687	0.15233170279594815	0.2119562561540972	0.35653213133038625
11300000	-58466.903222630106	-54869.64497411309	-3586.5891229906356	245.96496593597502	1502.483309591929	193	5.669122866429631E-6	0.24303915649634839	1.2961356864753695	0.032945576868821096	22.945954742376376	2.1107056633541468E-4	0.11151164110575082	0.35604802853840906	0.07010495576865027	0.0693209907867841	0.13462604118141955	0.09121524413624169	0.2793814277417602	0.14862248737538056	0.21312758051344952	0.35886850436941015
11350000	-58358.01624790324	-54880.46358656576	-3467.093246817329	323.6344171169205	1608.452995910455	185	1.0771082272111742E-5	-0.35119146685749675	0.5729420293455784	-0.2870698445676003	18.485778086688594	2.0956565056324224E-4	0.1004459677982618	0.26438512220784194	0.079048781014519	0.06318826920781427	0.13036182725423662	0.013162377254738058	0.27865371533236344	0.14808576184735114	0.2127780738486969	0.36048244897158904
11400000	-57736.35551805319	-54887.461516520794	-2836.8859613664677	213.10101027724033	1188.0953929116563	150	1.0241913812184673E-5	-0.6005013967647594	1.0273551496131537	-0.7395953280071438	21.193032981360385	2.0055982082825327E-4	0.10999141482163009	0.31458644026255145	0.07390041688722698	0.07166090164378312	0.1363638430771324	0.05058731097776259	0.2775494290016013	0.15239490994155744	0.21278771992688614	0.35726794112995564
11450000	-58717.88024823939	-54901.09514698028	-3805.6376920782477	339.33812562082255	1727.7045458890875	211	1.4461826173138778E-5	-0.8827135406026325	0.7530662877340226	-0.18588103795665162	17.428981420791974	2.233327638891148E-4	0.09680007886029621	0.3076117819932558	0.0755636204341934	0.08551656939504863	0.13108764556968447	0.016132276593436672	0.27533084170120486	0.15217407414849785	0.21539664670145448	0.35709843744884207
11500000	-57470.12559801718	-54856.908115138685	-2602.806174498151	158.16620283529178	1049.0539456914241	134	5.977303641074595E-6	-0.23594951734716751	1.3009112364374684	0.36282388883968053	18.792314781456433	2.0781389028884305E-4	0.10452483384044127	0.3249648639007812	0.07272075481851889	0.06435724041096604	0.1256780678009661	0.020816258163162245	0.2783018182962054	0.15255235845844814	0.20973239036047017	0.35941343288487687
11550000	-57482.09314261127	-54886.32679308247	-2583.734155187061	180.60353465581323	1019.7952832579933	133	1.7035609304516755E-5	-0.9646400103949891	0.5700954812789314	-0.6398284741081639	18.024176540437775	2.1592287077481695E-4	0.10637535055299188	0.3322812114950609	0.06373782018943455	0.09370477631324031	0.13433086968883315	0.05617068542142941	0.2745067282078855	0.1522972683550098	0.21428088848348392	0.35891511495362
11600000	-57777.72884511931	-54897.79742632771	-2867.2569443599336	216.98767156216704	1262.1171322191028	150	1.0227684933980066E-5	-0.8538148827809056	0.7888014577876074	-0.6113171164968437	19.902580284982747	1.9099318163435416E-4	0.1335167720761778	0.33653954732680574	0.0718305497571933	0.08358009436537642	0.1498741463486275	0.018527105471577432	0.27410156033157423	0.15180995410196788	0.21324256026548868	0.36084592530096943
11650000	-57056.76845492538	-54893.28074325676	-2152.4142688525376	216.74687960912195	1068.8854622922217	105	4.111352983546171E-6	-0.09866755770578062	1.3385649883975688	-0.2496204310074682	19.40416996516081	1.9162341503085601E-4	0.12872708688236165	0.3559439293170075	0.07737888951771998	0.08516748667095408	0.11327718385309293	0.03854627693070327	0.27510693015914806	0.14647217616316718	0.2167772808189507	0.36164361285873414
11700000	-57372.510492376685	-54902.76187600463	-2458.7307309397047	150.90790117971264	968.366320281019	126	8.848186222244284E-6	-0.536094489531718	0.9544546753053329	-0.4821508157135992	19.953349074177435	2.0988930359247293E-4	0.09684293514199464	0.3195878110735768	0.0803493565585993	0.07279410467481806	0.13394085771958258	0.04803694492400069	0.2785781833968054	0.147409363218981	0.2136978984474042	0.3603145549368084
11750000	-57637.62166831746	-54865.14884850903	-2761.7101611393564	159.2182601234855	1066.7551534350512	143	7.881423781262697E-6	-0.15827498512800386	0.9498287672549315	-0.6212460586653178	20.406105855126306	2.066521028088802E-4	0.07817427652236338	0.31415198110833703	0.08146030734620255	0.0859758875828023	0.12494961995012441	0.0012617059661475304	0.2815239762049819	0.1495951023137446	0.21547223813342445	0.3534086833478517
11800000	-58512.58151484709	-54910.36029516946	-3589.456468568228	345.4864807554062	1746.6542026401135	194	1.6810296286978123E-5	-1.3212006402559777	0.6781009570112442	-0.5928127011057112	21.837167647606382	2.0628552436111E-4	0.11224298861323435	0.3309948700920897	0.07405440712158882	0.06927978572658695	0.11708435861145346	0.002463022937583193	0.27582624061219474	0.15122428899111673	0.21186083247661755	0.3610886379200712
11850000	-57130.18805593011	-54904.463493229094	-2214.96259981076	151.36246690544345	878.1322762212318	111	8.98956159237838E-6	-0.6009319537948503	0.9226500537448457	-0.647592382945646	17.903582888443566	2.1804851371062608E-4	0.09798109690505426	0.3231607793675359	0.06896470667770474	0.08782176513090936	0.13294300768836917	0.0533380442972683	0.2737138516178323	0.15449015971739344	0.21250550998513798	0.35929047867963654
11900000	-57655.76982186842	-54903.97639920125	-2741.742033604576	223.2264244361487	1150.1732721924668	143	3.749338559899712E-6	0.5739419311894035	1.787147578923702	0.4652950819723074	18.520286138628602	2.2251031832991116E-4	0.11400619503778694	0.30606929368813623	0.06927774233677579	0.06811621365104889	0.12431329079780731	0.037649097624729816	0.2771978733903188	0.15012484225761047	0.21479567853902387	0.35788160581304573
11950000	-57493.99062262302	-54924.39303345812	-2557.929841784107	162.75984078518397	1038.3071193110045	132	6.761213208552682E-6	-0.4782425300013112	1.1811982910482792	0.4562995532739744	20.057049205149077	2.0599106987296748E-4	0.12687886983459948	0.3352494045388514	0.08153925186119106	0.0956190108919191	0.15603879481094743	0.04171652247639557	0.27397190128787285	0.14945203703103288	0.215009157624995	0.36156690405609954
12000000	-57626.6651948036	-54902.3055501902	-2713.7978053315815	246.2063329192407	1293.571133154137	142	4.150713852058545E-6	0.11119166737720013	1.856773410744528	0.5075439756083	18.222736390143243	2.086652093283144E-4	0.10499592494469966	0.3352494045388514	0.06941607530350528	0.06197793072882342	0.1157331919831911	0.028979437193928124	0.2776169691523954	0.1525125201455166	0.2166064328469752	0.3532640778551131
12050000	-57629.365414928136	-54914.86699662735	-2703.4206979585247	187.14042053667814	1067.5486226492594	142	1.25718429165716E-5	-1.0982794689977573	0.5221061970400318	-0.22425708339441208	18.35345496376965	2.1452866654052825E-4	0.1165804837497137	0.2846478060518498	0.06941607530350528	0.06529833936757923	0.1173862258346784	0.060618741788778845	0.27694291947293787	0.14760212008842188	0.2190648445083839	0.3563901159302565
12100000	-57457.22141584018	-54902.64038055978	-2543.3942023057543	176.90159213670069	1051.6993235167047	131	9.11798842283929E-6	-0.6082057695221261	1.0142306153284129	0.1358418367416434	16.57309839586107	2.134635453948915E-4	0.11046311407265556	0.3332039663573756	0.07381026384324517	0.1076489573860558	0.13533088026087348	0.0470108830278728	0.27853833103367776	0.1489574664490276	0.21044938116280187	0.36205482135449285
12150000	-58091.85700317558	-54910.775977040306	-3169.7179380931275	296.9582750153909	1581.1817392230673	169	5.705700472402205E-6	-0.46792789706491045	1.5032943743639338	0.22878886242519653	21.139535813184963	2.0413878410203257E-4	0.11066058371731745	0.34625636247341307	0.07104427360024126	0.08103197867033879	0.14069229324611218	0.017386121054084547	0.2796969729684761	0.14998969983191918	0.21086739637355664	0.3594459308260471
12200000	-57676.70496630121	-54900.38804048077	-2765.20748897613	182.002235089106	995.189395358787	148	6.909669984723269E-6	-0.1793912605535649	1.1052248022038897	-1.5092652071690216	15.046836519514134	2.1912451195732832E-4	0.12522262016384678	0.2945354191097657	0.06288998876851441	0.08049738021598378	0.14763044485546084	0.0341250994744357	0.27626908212472373	0.14656297231152496	0.2128652972470733	0.3643026483166782
12250000	-57917.86801607979	-54850.146375606004	-3057.3430476552753	207.85310812760991	1160.18484104237	164	1.0524770472066838E-5	-0.40194867309240495	0.4604577032339208	0.5259027480449584	17.564676808341048	2.2821404968282623E-4	0.1006651239887945	0.31795277026457147	0.07338691927325623	0.09798741942787281	0.14675707318414258	0.02489094709668838	0.28406634494126676	0.149320489158999	0.20750637555541776	0.3591067903443189
12300000	-57597.038127315456	-54869.6196824222	-2716.7620864649084	249.77971241897734	1296.242544350756	141	6.271245045067065E-6	-0.2492734447180158	1.0890734858590678	-0.175242502215797	18.149987484589886	2.0752462778581482E-4	0.11079827897388798	0.3086946043666254	0.08884819080093993	0.08456393748162618	0.12864345346029296	0.0335623580893008	0.27698862151418896	0.1503360907260406	0.21874395428495347	0.35393133347481703
12350000	-57565.85369954808	-54919.0897141101	-2635.912584766184	225.3500654223903	1214.7321158288669	135	8.336234181513007E-6	-0.6336915348022165	0.9773740587022065	-0.817653316537647	19.3569969361994	2.138498335923577E-4	0.11042290702647599	0.26361933257035447	0.0644760004890807	0.08456393748162618	0.12336822356969644	0.08014586530017741	0.27922558506382944	0.1482068672755411	0.2141159294498722	0.3584516182107574
12400000	-57837.47317911131	-54917.27160587722	-2910.052690759823	283.41266610173506	1402.8186656201256	151	7.718135317200453E-6	-0.3309871448891422	0.716885865112541	-0.4605686107947842	19.676145718498482	2.2503134305438128E-4	0.10203110574448794	0.32771682513743183	0.07410897074722056	0.08096107804603939	0.15244914524626527	0.06708052864500558	0.2745532762527811	0.15615080392782507	0.21548228465817604	0.3538136351612179
12450000	-57569.89284626476	-54865.64708340087	-2692.8392510471463	194.0329787816711	1113.9778737390943	141	8.83016576574767E-6	-0.6225784141494779	1.2090053846059676	-0.45540450057497533	17.90080921404177	2.0456758387342168E-4	0.10908950822758869	0.30288043100612055	0.06649923230653565	0.09489362297219815	0.11267120389144439	0.05998262844487334	0.2789337638651642	0.14728128786673822	0.21211320843218168	0.3616717398359185
12500000	-57612.727953790025	-54884.064638616604	-2716.6345058162324	314.564119115155	1571.736266854346	138	1.0456048367507664E-5	-0.7885556841990429	0.7522870331495801	-1.1395978777352131	22.158083651257627	2.119494844457818E-4	0.10405244155096054	0.3610585202957366	0.0702295747756043	0.08188917437328798	0.13794848249069663	0.022753762900036313	0.2778711804404988	0.147953143767994	0.21178362746552745	0.36239204832597993
12550000	-57542.97905594609	-54909.09188335343	-2622.3750572878375	226.00557813351838	1161.9925110099819	136	1.0900372967276452E-5	-0.4975802754991486	0.8428317799012087	-1.529011002419543	17.64274689398295	2.2011076452216512E-4	0.1136135424080464	0.3111548018873432	0.07536088078450098	0.054749201550549395	0.12877276734506088	0.04125696981410262	0.27590020579885055	0.15025324539923526	0.21280099682810547	0.3610455519738076
12600000	-57078.306493520395	-54865.09207429123	-2201.839620340053	167.81319774160266	835.962735041059	113	7.546192716385904E-6	-0.44846144561873924	1.1117870738372464	-1.175726399173806	14.228798133891766	2.0316501005079572E-4	0.11036629499195434	0.3244306378881951	0.06683949851601735	0.08445277761234671	0.12238541870734902	0.0412619197483652	0.27386235313439183	0.15227332501328822	0.21247447155359278	0.36138985029872983
12650000	-56930.89792754705	-54924.74545743448	-1996.1273053292675	80.34045862283574	637.212536268954	96	2.9512994021452528E-6	0.5578786980814863	1.8896057682053715	0.2815023073509979	20.303721075939507	2.152157241368839E-4	0.10453735472859418	0.29478320480114484	0.07171277140285208	0.0664707722902324	0.12200935895993177	0.031044198739750353	0.27704327716338334	0.15008052827934623	0.21281835674151786	0.3600578378157517
12700000	-58070.77715267732	-54910.81830397422	-3148.763259567431	311.01722630065524	1568.3725415212218	167	4.141083996721008E-6	0.18042009016395053	1.9540024028686387	-0.22709974684758483	22.46317469969867	2.027720005345245E-4	0.09360566725626812	0.3195578224066473	0.06945292289031896	0.06424962655827997	0.14124950408251916	0.032294021037303416	0.28002132611584857	0.14874423853762742	0.2149466199640536	0.3562878153824695
12750000	-57702.69731714975	-54865.98044984942	-2826.6910432108134	237.97785507431726	1268.5326361158716	147	7.909402435070023E-6	-0.35136339864917737	0.7902081548885757	0.32011030813183006	17.563146853815166	2.238113772987049E-4	0.11180676563303646	0.2993905471756641	0.06663998042391757	0.09920032904060577	0.12444456982499696	0.07960418268485744	0.2778706932801197	0.1494382258795565	0.2132320803388709	0.35945900050145313
12800000	-57177.07337945396	-54904.391839140444	-2262.498066822488	159.1469723058003	1042.3505323837921	112	6.336262037952752E-6	-0.4745140229022731	1.1902694052259304	-0.6560603954921432	23.605954919390616	2.2902265614179777E-4	0.09180734432281115	0.3354724485684173	0.070126090289388	0.07709555432443756	0.13428424587935217	0.04583203215369155	0.2757868336282426	0.1467533287470602	0.21353043954250997	0.36392939808218766
12850000	-57428.7161508121	-54861.11176886889	-2556.4321477170924	167.7036379584207	1029.203250000908	133	9.901541334308582E-6	-0.8098495515073623	1.0687286684005428	-0.5961240459373501	21.005948788684954	2.25832752375909E-4	0.11322952073916946	0.3209286399213059	0.06974321949092448	0.08456734707430842	0.13279699400939907	0.051277377058560204	0.2729197297440877	0.15016440224462513	0.2138266749229062	0.3630891930883835
12900000	-57036.67845959757	-54954.64928958844	-2072.0925086892307	125.65910971046982	808.6109605775063	99	4.6122010791990916E-6	0.23493504139832028	1.4923814496431038	-0.3107886383301832	23.993012521500475	2.1328716612236708E-4	0.09957512411978499	0.3056727674570885	0.07088402685180419	0.05278425591397752	0.12059812715270968	0.022610679053749475	0.27897065158043816	0.15218516299804938	0.2105964010406414	0.3582477843808702
12950000	-57476.384833417775	-54924.109199585575	-2541.095392096261	189.27950901226623	1094.7094741009587	129	4.5650537528440926E-6	-0.09593564226142166	1.594535717477343	0.1345039278968363	23.30327008959438	1.9512255463137942E-4	0.11172818752788083	0.29403366027827216	0.06607170776723705	0.07710398854876219	0.1297005165781527	0.022930729177592434	0.27715484632366666	0.15130178038503855	0.21658382826319159	0.3549595450281024
13000000	-57349.677595301444	-54860.27673534933	-2477.2735404513674	133.73830746464054	874.3823388626996	128	1.450762364937059E-5	-0.9341800260738713	0.5084610236347309	-0.5261938304969453	20.132403247574935	2.2088569467849855E-4	0.13962792013959682	0.3480283231346675	0.08666815845992419	0.07999447719763518	0.14912365625460314	0.06447226466484926	0.27721745162605377	0.148755244147592	0.21196953038220862	0.3620577738441456
13050000	-57347.84994525663	-54922.12142516111	-2413.925323321395	224.4044574573674	1174.698359277452	120	1.3230581305356243E-5	-1.1358866886085952	0.08290246012453592	-0.33106206497706336	19.754338812327287	2.0799636704649062E-4	0.12520919739581104	0.33147673650009096	0.07052856368984381	0.07089572899912376	0.12806315509007932	0.027239320414856497	0.2769364041667817	0.15065420806697213	0.21469637395545108	0.35771301381079434
13100000	-57447.79520501601	-54879.584853055334	-2557.6115647370725	168.8179658741661	977.3944335103943	133	6.18106387267892E-6	-0.06932937003755209	1.394129640003447	-0.1359672016512229	17.05065312464632	2.1332785688408886E-4	0.11230635050047992	0.308388598706337	0.08808410696959611	0.09150854565759868	0.10425883955374464	0.07763036049383766	0.27519642897829383	0.14898260553464	0.21191735573804169	0.36390360974902686
13150000	-57410.76070932263	-54928.59646306947	-2472.2353044493216	205.4462474633855	1068.2944440205179	126	5.227309248216146E-6	0.06397465289966314	1.2885314353502355	0.8672004315834827	15.824990103861658	2.1684545355840583E-4	0.10662358822977057	0.2860228487709026	0.07042803035093906	0.07986819052162053	0.11746712537193506	0.02298613622999935	0.2770333384821864	0.1493649340282098	0.21537057808902732	0.3582311494005757
13200000	-57639.53417415439	-54876.94081819945	-2751.1381585280715	282.52839432285333	1321.8941103782784	144	1.3131000089154926E-5	-0.7456542149530604	0.6542261620060046	-0.2855245477081286	16.22835200170783	2.1015701781046332E-4	0.10031193894170284	0.30937953200799095	0.07386047477443271	0.09224197277989055	0.14861452510860143	0.004318263170864837	0.27773304460987713	0.15296704853337892	0.21182320505491242	0.35747670180183155
13250000	-57271.6331810718	-54864.55216444355	-2394.6802275309924	159.90826731361724	919.8333850893466	124	1.4653631917661464E-5	-1.023053097202648	0.6837861572205937	-1.2101295147312976	16.472699735709025	2.0720460777941865E-4	0.09997001759627659	0.29974756205926584	0.07812658370992516	0.08102790697971657	0.11516184263872405	0.025680752112934403	0.2794662916288359	0.14821195131326312	0.21223685087701172	0.3600849061808917
13300000	-57752.8297128774	-54885.588298858005	-2855.9136379202864	204.6292149366249	1274.6416147381512	147	9.178494704767808E-6	-0.6702680363291489	0.8784468711485143	-0.6520684771598826	23.847823960370782	2.1758054324901423E-4	0.13551636481286644	0.3110884410644881	0.06962154345732965	0.08125550234868027	0.1355098598830099	0.018313566139327764	0.2725189970498278	0.1496846760420826	0.21412399653421682	0.36367233037387314
13350000	-57129.66671721863	-54893.88930738617	-2224.9187010425903	215.33254778623603	1017.3274690510784	111	5.480104689954601E-6	-0.16946907224835522	1.064565868867669	-0.9685928262885588	16.45577746092624	2.0255070156372212E-4	0.1193358135659403	0.328756586218546	0.06955848595298361	0.08713444736128038	0.12384349503795247	0.05167981247875879	0.28063460654491784	0.14915824544819511	0.2135475845021221	0.35665956350476474
13400000	-57406.03039891537	-54897.08549272114	-2498.9614286141546	189.3437309647637	1023.3164300745251	129	5.86336136247939E-6	-0.07011198797610296	1.1423167091047162	0.7379310768226619	16.167932422896587	2.0857822205290193E-4	0.10181365765280392	0.2959481822381171	0.07267608084829659	0.06847811644057046	0.10507734302423989	0.06133566002974058	0.28101700274552194	0.15095801197978667	0.21232276646045609	0.35570221881423525
13450000	-57281.089195449254	-54972.026346791776	-2298.6782786879503	197.00103288140062	1042.754194385502	115	9.631043124926373E-6	-0.8232188538773266	0.7388832431967884	-0.07263727212282989	21.72834868686812	2.1759441246998435E-4	0.09485148397047959	0.28126455821694535	0.07474047095191452	0.0629748914131281	0.12409800640728494	0.010407517282154806	0.2717601871528975	0.1507226826591238	0.21624880676039546	0.3612683234275825
13500000	-57507.97158465585	-54954.47120640667	-2542.850783664353	299.65736932901854	1358.1428704000778	132	8.003047897707235E-6	-0.8455165901262472	1.1782340505910351	-0.545967864138776	17.824239243479088	2.1965510759316858E-4	0.11632769324345575	0.2997616832831871	0.07338704321692453	0.056869519967838	0.13611119838070973	0.05407870498985044	0.27513008701140407	0.15106809757799783	0.21837999100608102	0.3554218244045165
13550000	-56976.01591781103	-54923.37880795168	-2041.7841568289227	172.45137888051323	943.2628195320702	97	8.760983247871696E-6	-0.7112527080508749	0.39248331431140454	-0.5364712168500776	20.07911268768849	2.129877392645362E-4	0.1125645165575252	0.33621707167635906	0.07089264011961582	0.08745313176776189	0.12821407520151804	0.048691330735970144	0.27620462951096914	0.14997734228399368	0.21266336167355904	0.3611546665314776
13600000	-57383.92082282687	-54931.51136483297	-2442.32973870187	291.1443921209431	1401.819419244481	119	3.8994440429889006E-6	0.18274199728926332	1.2051017383774607	-0.1105297222237106	24.73566357987628	2.1423990104863335E-4	0.12425043131794328	0.33943878721391246	0.0675330679220279	0.08659474661210635	0.13598727751393233	0.017956217514876388	0.2734945341692177	0.1527347454943043	0.21069035146774062	0.3630803688687369
13650000	-57468.90768479348	-54912.95909867703	-2544.588265284176	323.65749608523885	1506.611409840814	126	6.684692833653477E-6	-0.37853385066536166	0.8867858882179891	0.041661228734772016	21.998182827411046	1.9741454475120392E-4	0.12542487836396363	0.3395272991738394	0.07337489741064189	0.09152180534335194	0.1291887889970888	0.061008030759719674	0.2778306476594353	0.1495259859202782	0.21371423859203778	0.3589291278282484
13700000	-57334.58126190902	-54859.905704699966	-2461.8678423165015	154.0810421917025	1003.1195645942204	125	9.2283295510204E-6	-0.6972533288384634	1.0468994707222983	-1.9658815452462715	21.884745556484624	2.1062467215883534E-4	0.08886421671116522	0.2930761203766167	0.06962607956350375	0.07550297168532423	0.12769053655205037	0.004594262671596866	0.27863892745640145	0.14910695241937824	0.21486438070292999	0.3573897394212906
13750000	-57160.65512436613	-54894.51360181895	-2254.6940122204824	175.66562608554017	1035.6721888745046	112	8.95410258276496E-6	-0.8411471371824228	1.0813710532641796	-0.05582952610983005	20.672441855325772	2.034910495091836E-4	0.10606183697563223	0.3176034338923815	0.06503396812184024	0.0693801710421601	0.14118628408905567	0.04899987888297055	0.279031783507127	0.14920008552071368	0.21268751466372016	0.35908061630843885
13800000	-57400.94097720841	-54895.88893348996	-2493.108190111904	158.9521243237986	1041.4767867005037	126	9.663122856433589E-6	-0.9089477747940404	0.5945036916874632	-0.1476725520494413	21.191545532197456	1.9339159769538985E-4	0.10570358868253027	0.29882383050843286	0.0726193046065884	0.09661337513019896	0.12584236869026108	0.043922572916942855	0.2814264269376561	0.1474592597334026	0.21098380624980717	0.36013050707913374
13850000	-57219.91478004053	-54887.40343454594	-2322.2574508446523	201.65036566351284	1138.5817133857336	115	2.139734976864376E-6	0.8662465961628131	2.2451653697859837	-0.48812863888963454	23.484650456916327	2.1716951450575207E-4	0.08841392244408297	0.27879384489792686	0.06263305712504583	0.06780246525985717	0.11358295312545953	0.03600792995698913	0.27948232691498215	0.14775599803104758	0.21370444887434317	0.3590572261796272
13900000	-57583.129920341285	-54881.55729929033	-2691.078504624996	210.41461288284066	1091.7039872384817	143	4.612993091441134E-6	0.06260781494210257	1.933867500093182	0.40008443506856883	18.23986564632223	2.2083807148277234E-4	0.09260152538023578	0.289624435146372	0.07277583412419729	0.08380308150435514	0.1219058763889686	0.05078817410246603	0.27553347500791564	0.1494780027660904	0.21552962695662356	0.359458895269373
13950000	-57784.78863781894	-54862.1085935318	-2910.7131279601904	173.79140518616416	1210.1793757902522	156	1.211470008353579E-5	-1.055933614099701	0.8667834567157375	-1.1385144172255992	20.631054165712936	2.121556940824184E-4	0.09016519766142551	0.2857166273800904	0.06765055651129535	0.06780690220627904	0.14042843097672675	0.032919832514105914	0.2786523600215621	0.1507280948064404	0.2145421430983938	0.356077402073604
14000000	-57634.05170267622	-54881.54612208061	-2741.375397135719	186.63038903938363	1179.7545712521405	140	5.118904954912821E-6	-0.04768389581136827	1.520359063614912	0.10535779328198208	21.25854740473369	1.959561550025108E-4	0.11597531884201542	0.3235162539498369	0.06093832126324188	0.08718426826227416	0.10710951699091512	0.06458643890911325	0.27516529780160526	0.15125533095491236	0.2120157536793747	0.3615636175641071
14050000	-57101.872856279246	-54915.98699276367	-2173.2813963261096	121.06763747358215	808.3281478034648	109	5.3914308995997266E-6	-0.2875943676878658	1.4765340654065033	-1.7419839629335465	16.87122483294273	2.0146958311159028E-4	0.11452979998315577	0.3388140338188161	0.08556271544470354	0.0760266769716887	0.13435817245638834	0.01597868519465317	0.2728169788976688	0.15068028081816753	0.218151708205162	0.35835103207900115
14100000	-57212.760866716984	-54931.35622426206	-2270.4140945609993	112.82394525712425	764.9829881206651	115	5.059521460247949E-6	0.04542795905439255	1.5787275370594647	-0.8522880084539313	18.506685221578078	2.073049778272254E-4	0.12980242894483132	0.3107940623711949	0.053800948498400995	0.07779428633534978	0.13552723140327716	0.06275601205816986	0.27660127763076975	0.15331174145642906	0.21245522518194507	0.35763175573085565
14150000	-57524.82732501263	-54865.254330005446	-2648.4615338839326	133.853314273836	908.3341767757206	140	8.936949643332687E-6	-0.4218871532435492	1.0683039827305763	-1.1232467455549564	17.8943516490939	2.1663299917975724E-4	0.09139980570251544	0.28838321889312146	0.08621999724593912	0.07937933428628087	0.11658960909832554	0.07224430719222226	0.2778739381629616	0.1528488252647136	0.21690256400004712	0.3523746725722803
14200000	-57077.829245109795	-54870.272578974895	-2197.3736963504466	180.8778549846958	944.984866194698	110	8.397926565712114E-6	-0.9852531332743952	1.0768390347081145	-0.3248500598685498	19.527790346506357	2.278698934061237E-4	0.108597738882653	0.30484006931271035	0.06232825915274617	0.06794026727812372	0.10960120975188256	0.035721267731666	0.27971127682760916	0.1486161980239765	0.21568840003188655	0.3559841251165281
14250000	-57237.54204800765	-54942.43814871955	-2284.6536564054927	175.48819691088184	1096.9867430352351	114	3.940007973583325E-6	-0.2666234503071331	1.6351938120371539	-0.39855670355796924	22.011560422898466	2.0611923002978298E-4	0.1174681817733224	0.2555132068323158	0.06829484216139642	0.07309682420365768	0.12241829496412153	0.058192054106245436	0.2721189407384328	0.1500087461805842	0.2134812514144396	0.3643910616665428
14300000	-56898.04782317232	-54903.91595761267	-1981.8029562162926	114.89401420190703	737.518072377207	96	1.3918250727558928E-5	-1.0087834568380112	0.3624213286985999	-1.2456457029603403	19.619576208039206	2.2386183753433616E-4	0.12183611622871854	0.32581790706853175	0.07298976428427223	0.1009737222182064	0.13333305921150918	0.07181870832816026	0.278385003522164	0.15367351628125275	0.21120027338240233	0.3567412068141811
14350000	-57118.96263090675	-54893.153481006826	-2214.3935985226685	186.20024895565095	1073.4170861813059	109	2.3574821614660115E-6	0.27990964928244644	2.186013093213285	-1.3351982430612748	22.660900809755205	2.1356530724388564E-4	0.09936572545235675	0.33038008388651047	0.07945032766844186	0.07217113284353271	0.12121438378636862	0.014206182584316978	0.2752211042730578	0.14905175015580538	0.20916429931026	0.3665628462608761
14400000	-57811.20996355852	-54889.212981304525	-2910.759010765225	295.586165784185	1546.9839630054737	150	4.464325697562331E-6	0.032201629847111016	1.7385040946538206	0.22050380531731434	20.045718405785788	1.955433639745803E-4	0.09738606427801057	0.302547949439817	0.07154328908248672	0.07569215426635631	0.13669596109331117	0.044334072212289	0.27812348862627356	0.15119860026279297	0.2149448013897133	0.3557331097212195
14450000	-57127.44481746026	-54905.45677704782	-2210.530854222364	149.48770395426502	891.549818250914	109	4.7899527663995334E-6	-0.26782039520937256	1.1073705559052276	0.09582844090566159	21.69896288065738	1.8916481573957706E-4	0.14820058598917088	0.3347853308555673	0.07102122620853824	0.08159624105339099	0.1403450937463779	0.06250717252685298	0.27715547369300736	0.15041680952889372	0.21593759288230138	0.356490123895797
14500000	-57861.38767433938	-54876.428318224556	-2974.005912994031	230.58694312035516	1257.8737653955232	158	9.604250777114518E-6	-0.9235614504160927	1.1819360226714535	-0.13227885825664903	18.73549115789484	2.2899114863241516E-4	0.11993943587770099	0.3529596388836123	0.07856273930204104	0.07031875582578569	0.12041957607182827	0.07095926559314107	0.27369349375397395	0.15304844274381477	0.21090737079291133	0.3623506927093004
14550000	-57973.05675379924	-54874.018740418134	-3086.7997537982997	289.73542141153155	1551.5335500018273	159	9.118008848035179E-6	-0.5020058698109714	0.5939227518987699	-0.3909298903459073	25.66088056087729	1.9038373761809895E-4	0.11256913186617712	0.36111105506780883	0.079664599843464	0.08317591031609578	0.1389476720637196	0.019707758219491507	0.2741868626341849	0.15051633990978583	0.21193873067928365	0.36335806677674504
14600000	-57557.08719541952	-54871.52658673024	-2675.05918384941	128.50012841483095	846.1446992775558	144	4.144128966577284E-6	0.47045620717470904	1.9121531516055499	0.09839987750771417	16.343020091138527	2.241210150382569E-4	0.11140442928526964	0.32947711582982053	0.08328690243348845	0.08081799195715536	0.12814647691110706	0.030363055700746842	0.2699223708662553	0.15069927164080232	0.21671910636360708	0.36265925112933567
14650000	-56887.86697567771	-54910.20154938077	-1967.1679157440944	100.62603943804561	676.1252700946314	94	2.3271568580700186E-6	0.5588852466529233	1.9764321087922028	-0.15747472226944992	21.837299715991577	2.1008309189817723E-4	0.1442073427186902	0.305930893265115	0.060099157894042014	0.06754539162454998	0.15013336259500398	0.059076104308245565	0.27484439423418955	0.15148002930418922	0.21411455875081273	0.3595610177108087
14700000	-57418.74333760027	-54897.54124091374	-2510.323941887781	149.68347367974474	981.9533497712949	129	6.709844425789557E-6	-0.198502985176581	1.4956767285637458	-0.6075941770135461	21.73488904965066	2.111950326658255E-4	0.09283964312156799	0.3093042065648376	0.06987222151828955	0.06767208429871815	0.1294448959039322	0.0185358982933663	0.275351827337284	0.15301293041267025	0.2097282412165826	0.36190700103346374
14750000	-57573.09023675916	-54932.483041444946	-2628.516559074959	243.60883416355856	1354.0771325765363	132	1.237692667962458E-5	-1.0930509185451203	0.562654716195425	-0.38874110655044125	22.70409473696072	1.9687053787475909E-4	0.0871191517001711	0.33967937673083926	0.06889474116045853	0.06902347916583557	0.12904484345813264	0.03933582999727258	0.27801015166204146	0.14590523504298475	0.21617982686079193	0.3599047864341814
14800000	-57507.21349208564	-54940.775186943225	-2550.1641957096094	190.0768162212121	1201.4393234093134	127	2.6766439692055705E-5	-1.9605688666155312	-0.15247254685058959	-1.4843431572911678	22.528692381330938	1.9407517303644004E-4	0.1038337572212528	0.31258531932091665	0.07935242130822005	0.0858962568679618	0.1433987548360835	0.07311955257164371	0.27698865404409206	0.1506976440659764	0.21704874345441116	0.35526495843552
14850000	-58617.29346244655	-54908.98235106095	-3697.219970019527	361.52820337647614	1923.317481870928	198	5.724787131496053E-6	-0.2042283006839336	1.2321281316342712	-0.8913532148860056	21.458106976787032	1.9582185891481676E-4	0.11454784887617638	0.2912331706370945	0.0636447814462468	0.05728987894396336	0.1304081247269631	0.10101389791595039	0.27386051692495866	0.14992665759521584	0.21655623633912094	0.3596565891407042
14900000	-57046.019429996486	-54901.02839274417	-2133.2900316512705	166.60220274125697	908.0119228458655	107	1.5974921154199234E-6	0.6241296006171068	2.5913564654788344	0.9540587222604837	17.507521061119586	2.0502347086928373E-4	0.08705362383523386	0.3189555619129968	0.07276080676419874	0.1027676100582603	0.12527590367617716	0.025671527863052095	0.2749200815169498	0.15238548462715712	0.2153561203193602	0.3573383135365328
14950000	-57365.52034407894	-54918.21430627092	-2435.337420051695	164.34083674897272	997.7567883017133	122	7.034007102251335E-6	-0.32882636702292445	1.1803337276083528	-0.7309728854228739	20.43251443226344	1.9009925207714206E-4	0.1194844004214377	0.3161307044298594	0.08155307606828004	0.06758008809442823	0.13411184074388147	0.056206563726914884	0.2789069113055217	0.1492267078372629	0.20950745762997253	0.3623589232272423
15000000	-57569.32935514821	-54889.62169290022	-2667.6825785356114	148.39472963092268	1013.0194966900406	140	1.24921985443592E-5	-1.0302342675970786	1.0779828715744484	-0.7062747187342251	20.90475731270484	2.0776983151885758E-4	0.11050140356282845	0.30392040177776297	0.06971330192782728	0.05464080769854505	0.13347750501314173	0.04111736326968791	0.2771776476769311	0.14812805067619714	0.21322182268197906	0.36147247896489326
15050000	-57560.030671491746	-54870.24420059501	-2678.370807735202	110.57576659973691	817.7001798657196	143	1.238656584853573E-5	-0.5834500465804071	0.817057557012755	-0.4880132576131134	18.64040926485933	2.0951811480204104E-4	0.11571379457621007	0.3154358334854726	0.06847554880807785	0.08085964677665057	0.12497473346196727	0.00464443981707951	0.2755900721271714	0.1527572249541041	0.21412833830750894	0.3575243646112163
15100000	-57063.02504418701	-54871.3124342628	-2180.6505065385695	118.81614851667952	848.401270909887	107	1.213853835109848E-5	-0.8349230340599687	0.3469787732136878	-0.382086828516446	19.00737137798297	2.1941925250573387E-4	0.10778282128716549	0.3070590989812501	0.07413986276896706	0.09095322027363847	0.13004115483274722	0.056606869964620825	0.276993130442188	0.1517023418257202	0.21593583242357814	0.3553686953085133
15150000	-57626.27934628927	-54884.704267048655	-2731.569931566373	256.045975957723	1299.6443953626037	140	4.866765973162629E-6	-0.0711500713068084	1.000977951766897	0.6331089997560835	20.524487917551383	2.0831250794112888E-4	0.11538936265065182	0.3071772962211361	0.07086417048294544	0.06698200979857935	0.1321615259656977	0.0026792112725880575	0.2781237801482224	0.14983261076854568	0.21155222657780298	0.36049138250542834
15200000	-57411.642681230536	-54876.45105488961	-2524.624745200951	139.60369475851687	801.5097342237722	134	8.996499408311714E-6	-0.2594526753046552	0.9190704602668687	-0.3071540556664587	16.497888563170438	2.1467407521708328E-4	0.11559558884626744	0.3277836094594369	0.06797163319229971	0.07810023415652062	0.14140097208197114	0.02324005226400897	0.2751760627903922	0.1499438598847664	0.21414188961529637	0.3607381877095478
15250000	-57343.61898114339	-54888.67362821178	-2444.4255671950295	244.1162615086116	1105.1484896519573	125	9.092652719466926E-6	-0.5695564929835405	0.8087078624617929	-0.5214657424215665	16.725104222415297	2.2244839182339145E-4	0.11136607890132594	0.30988262525400506	0.07560359512911827	0.09047587912376191	0.1340646205548067	0.014858166745035251	0.27634163085374686	0.14964695122902827	0.21089799433597917	0.3631134235812454
15300000	-56965.841110239555	-54902.82983838226	-2052.4100408669797	151.3244343308193	882.6379911342422	100	2.9560229738827396E-6	0.3167447029206633	1.9428257293139084	0.3988644550323974	20.089707837699216	2.1364112047833693E-4	0.1194455846989905	0.31862776641179247	0.07221213234601302	0.09479508122247728	0.11232117511775228	0.04709087588797452	0.2749271658026226	0.15075521293530536	0.21425759416962525	0.36006002709244667
15350000	-57102.340254375114	-54892.238462865425	-2198.435555098476	140.10119311328043	920.9617744471985	111	5.6233347335473016E-6	-0.38384917524926226	1.5731888399610297	0.6443783364499952	20.75522563452528	2.097547968971165E-4	0.1244220594277646	0.36347581211057606	0.07549825396670924	0.09789507913397714	0.12677827473018244	0.04095091081771444	0.27431111338315517	0.15250103505418755	0.21344386884376804	0.3597439827188901
15400000	-57487.28807011034	-54906.40682218723	-2570.8358055776444	243.84380313080229	1192.0251308349573	134	7.764597195799196E-6	-0.389985499649289	1.158698817909717	-1.1547294777511172	15.421754156303267	2.3520014504274867E-4	0.0966463892784791	0.335981295030208	0.061118648602076414	0.08357366858797718	0.1168028319168487	0.015735979762836916	0.2755499872058971	0.1480938149396412	0.2150791086508397	0.36127708920362284
15450000	-57512.459598174406	-54881.56588782067	-2620.511129591431	194.60555861457337	1098.8211385250386	137	6.867066230732467E-6	-0.5708041281075413	1.1332759856921126	0.47723139653008534	17.110123686109866	2.276053456407452E-4	0.10641995823961188	0.3429542977556988	0.07568011233414937	0.09889479033510391	0.1395521351287878	0.021943446816753975	0.2764744387525518	0.15304361197354505	0.2129342748609728	0.3575476744129313
15500000	-57599.906930243356	-54904.94717855855	-2683.035859185244	236.04359477517687	1101.9917315409512	142	1.8208565134845864E-5	-1.1186889672548288	0.057150503051091206	-1.0771730297048405	14.912436997775071	2.243028765491696E-4	0.11054852597936084	0.31959087891672966	0.07601573046007837	0.07140799322456098	0.13571370262088187	0.06227319252407954	0.27847596972383226	0.14801966426643504	0.21620822961707833	0.357296136392657
15550000	-57852.07610735635	-54881.36911950048	-2958.7160509671903	119.7820027560564	931.8669374487023	159	2.055771586498193E-5	-0.9787974565741584	0.3340201717620031	-1.0154749280527287	18.6851691890548	2.2659691099891763E-4	0.11383268010964227	0.32236779641078067	0.07548342833343558	0.05843658673997716	0.14597537895781465	0.011882237956196069	0.2767760450492142	0.15473000198702072	0.21325653385464116	0.3552374191091249
15600000	-57669.43588164081	-54923.28765287118	-2735.604924877577	183.81788056892722	1047.2122183978365	145	4.13986601385679E-6	0.414772790236242	1.814633448222113	-0.9531634030671727	15.768033914721522	2.2020988185036142E-4	0.12083831883701118	0.30562266728145726	0.0634708572158983	0.0748661574797334	0.13013756164536142	0.03962203203712875	0.27651860351976354	0.15299020019156068	0.21645278928667183	0.3540384070020041
15650000	-57443.23082013879	-54876.14170560021	-2556.582794946095	209.2453512175862	1088.5173308388878	132	4.81611591426158E-6	0.2458460932113427	1.5515162830720224	0.6228995088487241	17.850216897664833	2.0704508716957816E-4	0.0908475712428988	0.3215210538250026	0.07342047806176809	0.06723660715872992	0.13700184250657488	0.010130022167490857	0.2771958474833523	0.15032911082435568	0.21455503549099772	0.35792000620129694
15700000	-57512.49123701356	-54882.33595325377	-2619.220874585433	253.85838708127648	1131.98826622267	138	1.2749148304187115E-5	-1.0604659951262116	0.7775558830420722	0.3242789617433036	16.6872794649975	2.256903096096058E-4	0.10447117516806849	0.2798250150179902	0.08731309378130374	0.06260070008143126	0.1380583323932092	0.04838986344460094	0.27564720927528324	0.15399716183635517	0.21343757893429888	0.3569180499540638
15750000	-57481.19469614466	-54879.59696009667	-2590.024901674597	163.82708823911793	1091.151514700277	136	1.404155340099174E-5	-1.2495507249213658	0.7434495017867552	-0.11005225379728689	19.854509225956765	2.131379297708378E-4	0.1046025594226804	0.3045227943159427	0.06544018821812317	0.06232135174339061	0.12567677908205688	0.006925383692290049	0.2771390891107352	0.15021441954768042	0.21395276145832712	0.35869372988325854
15800000	-57311.86228556468	-54903.08004503763	-2398.3378569419515	114.71137725055239	802.4431588751995	125	6.2884439347095546E-6	-0.11430632075627392	1.2984958659660917	0.192495177948813	16.88398788615929	2.18930806149977E-4	0.1348251614053338	0.32172860716669816	0.07411505262564884	0.07746826609371088	0.14857124765712992	0.003147530012763326	0.28044793290404163	0.15136021034297223	0.21286897849756842	0.3553228782554178
15850000	-57160.84844642137	-54881.349072583085	-2267.934792648297	157.47529118704523	943.9704434692288	115	9.935254896723234E-6	-1.1439103937275958	1.1417751504193314	-0.5286939485081876	20.064088098793405	2.1352795971514482E-4	0.07686479037846004	0.33016912237917234	0.08066169146269477	0.07744908338189953	0.12057068202749555	0.03983549314402247	0.28019691304251604	0.14967196450797285	0.21204249316101684	0.3580886292884944
15900000	-57184.6803277904	-54927.67698160736	-2247.0470583437445	220.64872194921253	1044.966686973276	112	2.7560613361942082E-6	0.594968776506996	1.737758168244548	-0.1320115829232058	18.582996103281484	2.137213075208282E-4	0.09990342883312592	0.3469163717676668	0.07396912328976808	0.07780020463957901	0.1255757396846226	0.0686029585740181	0.2763244520009541	0.14571160060189853	0.21594610674612374	0.36201784065102344
15950000	-57775.71623683006	-54898.8765848121	-2866.5313962102296	205.30930636132183	1057.683306181586	156	3.795971007747382E-6	0.37836447609530544	2.017350559698884	0.6783573781412152	16.565645670209936	2.362642850715191E-4	0.11705625483249138	0.3388906411757401	0.07136905061490455	0.07374772993623055	0.14791944249810726	0.01521203570424616	0.2766951096065152	0.15203009035100265	0.2117661760751296	0.35950862396735245
16000000	-57408.81559566801	-54886.948145485796	-2511.1900090556687	144.91221700569298	981.2351297858262	129	3.150470459270574E-6	0.4622643316654398	2.006011537703975	-0.10503304989496015	17.857181153559708	2.1175195824046426E-4	0.13884546463946207	0.31995209639191197	0.07927584512628412	0.06590294642260397	0.11451223506584247	0.06151827681599713	0.27450740590465145	0.149521957261151	0.21592703410685152	0.3600436027273475
16050000	-57548.16695090599	-54907.90124877475	-2630.552286571266	199.29804933261804	998.7010733923883	141	6.9333009351119725E-6	-0.06900962538031313	1.2369109704563341	0.5842404109534896	13.670854866016315	2.313519005014366E-4	0.12336654379115651	0.3101894146647174	0.07523623879783357	0.07434469411186248	0.12538038300039647	0.030364773267666286	0.2774778717109882	0.1491290001509843	0.21714243785396686	0.35625069028406076
16100000	-57461.401834761695	-54942.88335873492	-2508.0901909879362	176.48082275449426	1068.4925011961143	127	3.964948118608959E-6	0.4279009119265984	1.6129102516549205	0.35246472569428966	21.46079538195254	2.1906664137143444E-4	0.11990475657999994	0.289635436144958	0.07190353997854008	0.10095237512920442	0.1275078154856908	0.02067791799812127	0.2828551107325783	0.14934861820533687	0.2082915053484871	0.3595047657135977
16150000	-57501.74731886055	-54890.3119559634	-2599.188684064759	212.96908816852238	1107.7457056767958	138	1.1886148932301768E-5	-0.9071844545221728	0.9127917893374121	-0.5829667889710598	19.101174279810447	2.1185386086185106E-4	0.11926390698154407	0.3220264460214269	0.07956411485370518	0.10929491826269208	0.13777023825420265	0.01939753331110115	0.27560571528107175	0.15014359161685534	0.21059583913104699	0.3636548539710262
16200000	-58451.19154980255	-54912.35312051239	-3525.0126486469717	679.0751082861907	2728.4176013034817	183	1.981513521021015E-5	-1.4878094972305045	0.35323082369844483	-1.5411689688266854	23.791666672739748	2.2700413643846228E-4	0.1108208770631065	0.3017684258300776	0.06403155272039424	0.11355589951004395	0.13203051403920235	0.05991976769524803	0.2767212765449663	0.15353692172213604	0.2134085331630574	0.3563332685698417
16250000	-57355.66555840432	-54919.64602733953	-2425.3990469206014	283.9419466487165	1240.847974425796	122	4.553587956862705E-6	-0.1341237896320475	1.5418511997524993	0.4475722982219491	16.650470070797365	2.104416210587015E-4	0.13454887748944408	0.3108485337657186	0.06987534951536536	0.08413511157619208	0.1384291498646355	0.03485493836169323	0.2779313900049298	0.14723817518009977	0.21328789515671867	0.36154253965825156
16300000	-57125.29568224756	-54927.0147315079	-2188.8548046880696	204.56502971166665	957.5020868442658	111	3.805643109795912E-6	0.230200135409186	1.7801366320490686	-0.37799455939985693	18.418333088701367	2.3072887818276173E-4	0.1048407921495523	0.3370323054754835	0.07688230108720091	0.05047336901702119	0.1298772738110566	0.006842801144795228	0.27577864784984496	0.15274700767886773	0.2161495472638721	0.3553247972074158
16350000	-57669.168895123374	-54916.17042784448	-2743.1599831308376	264.8619809445461	1293.5580014477212	144	3.420309796150437E-6	0.22953905975703323	1.580760663070285	0.9783674048056118	17.447073271737363	2.2366948155000735E-4	0.10320074867193998	0.30525054618052255	0.08674287841493097	0.07284183388064394	0.12309717298441482	0.02100082592440626	0.27767360694942517	0.14859077880304464	0.21801994623610998	0.35571566801142007
16400000	-57329.39858768733	-54893.87507236478	-2425.404790989369	158.79056120343648	935.9250059039482	126	5.293713387536543E-6	-0.13159490440155	1.5047344517983063	0.5714572366054222	18.61129712111364	2.2387878211502167E-4	0.11294658426446312	0.3356559337162099	0.07256535303568565	0.06659924301182968	0.13193565251917158	0.004159764747554053	0.27437205904598483	0.15139668629243905	0.21334375350560378	0.36088750115597473
16450000	-57394.63749661778	-54914.29258107138	-2469.2852743367625	243.79912395910847	1170.585117938676	127	8.049561067825269E-6	-0.5023853705373622	1.1369490734168486	-0.001855299907020852	16.433490894467	2.1198316935133084E-4	0.11258387796488525	0.28733478873100055	0.08976285588067316	0.09684357524137456	0.13564558183293962	0.04935198750187064	0.277917922687645	0.14860766554177282	0.2126293945319259	0.3608450172386569
16500000	-57198.10574941456	-54917.17275837352	-2269.95567149983	229.0200526582509	1140.7645461205109	113	6.014221417535127E-6	-0.48501560691693196	1.082764667855208	0.8617985063529411	18.637184533258345	2.0230742486492329E-4	0.08938382847857886	0.33521130408135574	0.06968416269454084	0.0890854974230098	0.13195590043283628	0.024460906639465024	0.2760820721708625	0.15039382110485855	0.21457501285772526	0.35894909386655327
16550000	-57006.59106630487	-54901.20725480138	-2093.9690645769565	172.47990207783894	1039.0168382030713	101	1.2914882445517253E-5	-1.2319014025909747	0.5517904485204768	-0.6760516310016833	19.874546805670747	2.206046432812567E-4	0.1066994937514737	0.32236575938180756	0.0689254902228095	0.06857684704991764	0.11817285241938327	0.03857929974096503	0.276603762721791	0.14951930135811178	0.21293045434696617	0.36094648157313375
16600000	-57328.6271609814	-54907.28776390988	-2410.8798605714787	141.52029948077143	961.3917015021835	124	3.634664682674368E-6	-0.041733087053319816	2.0024912115966695	0.15236466663561737	19.134505249491408	2.1924332766244727E-4	0.10932917434737058	0.35531340639044356	0.06659205760968866	0.07073415626361995	0.1299683110665958	0.042929277799414425	0.2773534908814435	0.15036297397947782	0.2133026171898774	0.3589809179492032
16650000	-57141.84738423955	-54891.62183454182	-2237.8395851165374	114.59398726708544	856.6063846945277	113	1.1484896715735415E-5	-0.8837556133324354	1.0623366425330336	-1.4644301836999734	19.24982872709487	2.141383966712746E-4	0.10192463108872897	0.30632940810044923	0.07459818137035254	0.06581769985048679	0.13711954405994847	0.01998194155785977	0.2763089300287504	0.1509134171231452	0.21305504850698417	0.35972260434112213
16700000	-57242.20876393103	-54881.97063042692	-2347.7369947265	144.01636398783913	987.9360784999908	120	9.046261314851567E-6	-0.8879228495671239	1.4916098110859033	-0.02423042682885182	21.221375630752203	2.0660370260571252E-4	0.13283754229228104	0.32882247140644927	0.074606884401521	0.08284730287181113	0.13819333496272307	0.08798150611236358	0.27754385108024354	0.14764909653319172	0.21371119528696067	0.36109585709960584
16750000	-57060.62879782309	-54935.55522005522	-2114.758782832052	153.34037984339506	848.0197218016398	106	4.041343507815928E-6	0.21295928979205803	1.6737162203349079	-0.2535475334018895	17.445739870186323	2.2147158790849936E-4	0.14243393566637763	0.3460407698538689	0.05999327691912022	0.0939565439348254	0.13315208477548882	0.051751710639683327	0.27648358521884464	0.1495412572036644	0.21313572372112155	0.3608394338563693
16800000	-57112.87464057159	-54924.34871508173	-2175.311440647114	195.9078434791596	978.3106901703385	109	2.1680975585095164E-5	-1.7765088842188115	-0.16890412276767205	-1.065881295604384	19.343835230286295	2.0938132718226839E-4	0.09465625978103778	0.27984894944583916	0.07061976293947494	0.055941670260194726	0.10673636845830602	0.06760123743493476	0.27838713359635275	0.15128544508171296	0.2136860763709557	0.3566413449509785
16850000	-57362.036713298716	-54914.71160986482	-2436.8492022673413	164.7954765294757	1015.9457172680513	125	8.671142330135105E-6	-0.2706870934674361	0.9215383917461688	-0.3376575114284646	17.30626743576015	2.1306619622511906E-4	0.10943583727237492	0.33059145152417196	0.06941371142210546	0.06910247116970555	0.1301342504893983	0.0842885438875409	0.27831010400025685	0.1490405884363294	0.21555550696691628	0.3570938005964975
16900000	-57296.53507854336	-54921.663201269315	-2363.810634407044	182.34300710253427	1053.339921820702	120	4.4401273440802565E-6	-0.09166464308987567	1.5953162903975184	-0.5355058810007185	20.281762318604613	2.0458729859090664E-4	0.10557138281852486	0.3515774471426417	0.07181204181911785	0.07821363318947237	0.1434213147144416	0.06197257263772126	0.2732979640305383	0.1515375747398868	0.21276583871694474	0.36239862251263016
16950000	-57285.19530316522	-54890.41764554847	-2382.853218796829	142.99919324456243	913.6401068434623	123	3.7830860366798778E-6	0.07690300721667434	2.090339594881397	1.1323859914340453	17.794211513853806	2.1009298067858036E-4	0.13927421317197092	0.2897241031081062	0.07728875856808111	0.07458739504893107	0.13892499265428	0.06739444675325014	0.27822690037650843	0.15024855664472292	0.219475146551984	0.35204939642678756
17000000	-56970.393634059976	-54943.19249994754	-2016.1235269256165	139.55133737634057	849.7252177975815	97	7.589800244783204E-6	-0.5892224813669035	0.9113714595850075	-1.1371648183965015	16.857101661084354	2.1874542281075676E-4	0.11919175201338254	0.31033232665477495	0.07953509693805495	0.08912999381608597	0.13091627484101845	0.03291991522252447	0.2765559649484058	0.15463041948844214	0.21380388128998223	0.3550097342731697
17050000	-57857.51790601788	-54916.94334785395	-2929.4597277773255	301.03094701091226	1471.0330299570633	152	5.2358104644295835E-6	-0.2420875269990984	1.2384076710024776	0.657766279883337	21.824236450176198	2.1053572212336572E-4	0.1119074019938053	0.3131717946849554	0.09484942507917171	0.09607675721934646	0.13750919969505287	0.056079995677489385	0.2778013448942095	0.15113151951846926	0.20949231149619968	0.3615748240911214
17100000	-57139.09022759466	-54896.88611520108	-2231.3576293427914	145.2632114928243	859.0289538251834	113	3.742900022348342E-6	0.2747322311085735	1.7412323286334304	-0.684671564070363	17.11651921287644	2.0321299957531836E-4	0.10996353200647146	0.32395386811087523	0.08602740695298922	0.06182474174291698	0.1366856686167308	0.017696746729623427	0.27407229535488875	0.15030428857199707	0.21477419697741648	0.3608492190957006
17150000	-57272.49184890896	-54904.24915906915	-2357.2437578257964	123.4900445818985	754.471584244078	123	1.2473125488387104E-5	-0.9224239942782547	0.8029940772346612	-0.3214458333058415	15.979507760301187	2.2313969615239874E-4	0.12196391307303306	0.3549458643397891	0.06109491430618885	0.07209845854043523	0.13810127449153484	0.045379383302095795	0.27785220383020726	0.1514843351843903	0.2151555650192225	0.35550789596618104
17200000	-57664.156483346356	-54874.579472533085	-2778.5069647706027	212.53101306613982	1183.205510924692	145	6.514553916461775E-6	-0.37902450081543093	1.4106167498409612	-0.3743667121474065	20.67513719102849	2.148165028433969E-4	0.11778328457805594	0.32220008235785474	0.06793221997004283	0.09199685209187897	0.14367331485492046	0.004706527895772412	0.2788480971125294	0.15037486768600797	0.2117958517285169	0.3589811834729475
17250000	-57182.96381071954	-54890.847483081554	-2281.6791081591537	208.35421254952138	1090.666191509993	114	5.327301096370918E-6	-0.08448041834720732	1.4071929904865057	-0.47975274405971624	18.071552067542893	2.1070147532776637E-4	0.10044954895055148	0.33676381700664443	0.07428601222173734	0.07981126331657651	0.12531343470388204	0.0013171788295267565	0.2772663015480292	0.15220226332329748	0.21424438520602562	0.3562870499226494
17300000	-56918.295019536956	-54890.32565459638	-2017.623723835968	129.35878248643368	793.9805752026115	99	7.263281129187866E-6	-0.23827187444005365	0.874108858654236	-0.44346663742718956	17.83970972188903	2.131650916525205E-4	0.1198624278867093	0.2910518148191557	0.07516661418414977	0.077520190466446	0.1390095383658032	0.010764575878007334	0.2750125749112086	0.14974209134456792	0.2148317262191729	0.3604136075250503
17350000	-57414.13809123437	-54909.32173776651	-2494.5386568410063	181.86809541691176	948.4676161901702	131	3.947653289839211E-6	0.4822549543971899	1.7326712001758309	-1.2773361010941269	15.525630136361588	2.2547223168449898E-4	0.10794289320618423	0.3064654843148705	0.07772562295622851	0.06250801165232502	0.11209028599255073	0.040871285220844614	0.27511786219918327	0.14974109217253978	0.21374321687878894	0.361397828749489
17400000	-57810.54585729278	-54877.026373258974	-2920.4504166785982	204.4457157719801	1275.9259946172508	154	1.306985903946793E-5	-0.9378835449745134	0.890673936630949	-1.5697150889277267	19.769276645922346	2.121880027474478E-4	0.10517343042251659	0.3417920316224609	0.07245508253991823	0.07958965170615014	0.1401825720128414	0.029043111151002176	0.2801323175814739	0.15351776298242015	0.20998718655815873	0.356362732877949
17450000	-57039.650403968066	-54912.48778980221	-2116.0524572700897	124.25181562973611	758.1706976412223	108	8.091995449575177E-6	-0.761962372085065	1.0370722161531924	-0.4499647385987584	14.606946095789345	2.1097699150034294E-4	0.13531913840211504	0.338710206982857	0.0755562521647958	0.08585505288825553	0.12627925422159755	0.03283573163625487	0.2786109251503503	0.14651690225723077	0.21320030432132334	0.3616718682710965
17500000	-57513.27965857195	-54890.97744032483	-2611.55648353262	237.33658578312392	1237.567890760397	133	4.2893615837955774E-6	0.10788082190780096	1.4422276816418975	0.19212020932291446	18.82259602851416	2.05319516932838E-4	0.12631952210752606	0.33361641121464186	0.07040224899487109	0.09518549815547014	0.1309085002638462	0.06704422917393148	0.2764136754725819	0.15369846575235047	0.21173005643237705	0.3581578023426943
17550000	-57294.42167040546	-54879.00438289426	-2404.5375310990257	156.62857428012381	946.3510227293135	122	8.579174650552132E-6	-0.9659343061034384	1.0993992373488939	0.21194800365197786	15.780048621951762	2.0959418357970554E-4	0.09958877400732752	0.3004565479742294	0.07038351366471847	0.07450791766788514	0.12788253012857434	0.008550976862454148	0.2807221975767159	0.14780133057023176	0.21329244798732686	0.35818402386572923
17600000	-57946.179219904	-54900.38163624515	-3034.21496611908	274.23631165694246	1528.9412102210533	157	7.344272829184136E-6	-0.43994327007226763	1.1162587839227522	-0.5097667415190501	22.430562937652937	1.896958483571735E-4	0.08640249621454493	0.33243393666420945	0.06679002374475608	0.06822651686619668	0.1453959493427882	0.013086985696366918	0.2789881710446868	0.14901454713153933	0.20978771672283272	0.3622095651009409
17650000	-57967.077153303195	-54877.98808198531	-3078.3781193446916	250.0216104650783	1354.5085545096147	166	2.9641588821276327E-6	0.45725514853501903	2.2913597334680795	0.6997707306073374	18.781844447601866	2.2476850526693024E-4	0.11085426868933301	0.2842154300936864	0.0739751374643728	0.06719922506905009	0.13403837377182798	0.006955233119829609	0.27739405861645217	0.15269636768449088	0.21410015100082833	0.3558094226982295
17700000	-57300.78463122775	-54917.4162773072	-2372.800512947044	173.30059186606331	976.280203356861	122	4.334799581554222E-6	0.0875307206297673	1.9783933575277797	0.23807292078912545	17.58212738743822	2.1133273231998008E-4	0.10935337838097588	0.2852977888756236	0.06670604015266213	0.07305678751647934	0.11303224600617558	0.003951960617223661	0.277712321312057	0.14771778167084634	0.2145001838626749	0.3600697131544227
17750000	-57851.08373607969	-54877.12036170912	-2963.3748515905872	279.94750879269924	1343.317326932423	157	5.809304789637904E-6	0.172150305678262	1.356377385927152	-0.11550704971964365	17.018444466572998	2.1762642981596673E-4	0.12422073050654596	0.3128082725197846	0.08436887222813727	0.08475311849694728	0.15387326760856318	0.006308002645978063	0.27843341300784313	0.14746111357441827	0.21462575893334376	0.35947971448439564
17800000	-58078.506196477094	-54876.069277491624	-3191.9438199981296	245.11599334567993	1320.5477497423185	172	7.201208623917439E-6	0.10727514077341369	1.272846144359344	-0.09894320920597038	16.629398667194835	2.1742468117002652E-4	0.11672611478966097	0.33147360110346424	0.07457550409989244	0.09136353494680144	0.11648613879682822	0.018990977076836425	0.2764966876006915	0.1487632823089493	0.21437939226785993	0.36036063782250005
17850000	-58387.285162732034	-54878.92353776994	-3497.5752671071373	310.1651415190013	1706.2547704264714	189	7.279952848061562E-6	-0.25763375981089853	1.1981282845095926	-1.0682790814259069	18.70980036159645	2.1597521627887733E-4	0.10415574321586625	0.3113241153332281	0.06400031007267201	0.061792586496932464	0.1495288555911047	0.06163664556676807	0.2739937399369092	0.1493379512571236	0.21516773619225138	0.3615005726137176
17900000	-57195.680838702225	-54884.609174978854	-2300.3855494004592	130.42446459126785	863.8717755828919	116	4.243239246374435E-6	0.2308015686067785	1.9079824845578086	0.25339269501638284	20.246130050290393	2.2026352959282088E-4	0.10875062495293546	0.32083399677874663	0.0760320454168617	0.07710450701618941	0.1318212623254105	0.021465911708732844	0.2717470967722228	0.15346716080009093	0.21477080200357443	0.36001494042411264
17950000	-56943.035363173	-54900.667020558016	-2031.6120300648258	135.36208067901956	814.0555641390915	98	5.855365054755573E-6	-0.29862070741193586	1.1098084606242293	-0.0844260346239743	18.192650700325544	2.0476841341076152E-4	0.12555703222726589	0.30184964049920593	0.07864796363079793	0.08697326275367838	0.12983720302213592	0.08644456603756967	0.27863330684322013	0.14851605611101448	0.2152114683540958	0.3576391686916693
18000000	-57153.498560636166	-54900.34858758807	-2242.455284210823	171.7538897322023	933.7077131839266	112	4.982207803118975E-6	-0.32819194741431856	1.57041747866977	0.197666502805068	16.374005801985216	2.0417033239456206E-4	0.09477161966796148	0.3314127380661839	0.06110840965746134	0.09557042472249405	0.13058829187232263	0.05504906728750827	0.2803380374155553	0.14665293264349094	0.21512489060555523	0.35788413933539814
18050000	-57273.26322197493	-54887.44709209063	-2373.6599602068604	152.60108619681216	856.2407461831982	123	2.0195990260740347E-5	-1.2726062539864134	0.137464293072953	-0.8769765513460153	14.575852975698472	2.241507515212275E-4	0.10640700490605126	0.31211942918758057	0.07979908219489393	0.08662612970789275	0.12938098159852246	0.017187150440880188	0.2747078917736028	0.14739375998608223	0.21421592120388153	0.3636824270364371
18100000	-57155.459959545886	-54875.20598351018	-2270.9793395838988	120.80243643277798	763.3827501651969	118	7.707388491489332E-6	-0.4293546651281932	1.173502042373133	0.17662048660584848	13.881951237039491	2.349860946811311E-4	0.11267408798380267	0.2963487011256697	0.07044913562617505	0.07148433162634481	0.11033851245196419	0.024819551363036593	0.27587956044818945	0.1486905976438939	0.21258495310634026	0.3628448888015771
18150000	-57696.7795561178	-54903.625648561094	-2782.2047244657506	217.40185003912626	1261.326726404182	143	8.463563242134704E-6	-0.24812456665321048	1.0215118737913296	-0.26213517671380315	22.33219444185685	2.0482352505348127E-4	0.11060561870791986	0.28384165564452224	0.08090791283887933	0.0713879723007454	0.11351174826592189	0.01016719562798893	0.273602090378787	0.14971399182498943	0.21489221738638856	0.36179170040983455
18200000	-57450.369582261555	-54838.051340732454	-2600.719895092958	122.22860405013286	877.5040618342875	137	1.50137223207422E-5	-1.0962171945308585	0.7970879255643383	-0.18682092009749124	17.43204362303543	2.1585539255354751E-4	0.10444367802897753	0.29132155960238143	0.06670664529237127	0.08719992100818677	0.119089917884189	0.051983068643669604	0.277776437134833	0.14896110214226974	0.21382460176986867	0.3594378589530302
18250000	-57394.28114303439	-54880.97982313384	-2501.914786093214	175.16473379796327	1097.939218740022	126	9.861010006504473E-6	-0.739002817160763	0.7436062898611702	-0.6119283323546165	21.167941843689196	2.116775205007009E-4	0.11827954628333344	0.28874733780544914	0.07350003454095685	0.07633076065560551	0.15104181604937908	0.0555036186245932	0.2775369422631561	0.15045081503956984	0.212865173199451	0.3591470694978268
18300000	-58033.03016947359	-54889.76732653662	-3132.2154316200213	459.382395536936	2137.949692891327	162	3.0639848326247167E-6	0.11368344624772757	2.037072313269848	-0.03709979197265423	24.20732963433457	2.1855577197020266E-4	0.11131889134627902	0.3173965603624304	0.09325258674044419	0.08384286552183676	0.14487401241647202	0.0546585541098275	0.2725720974225267	0.15059569994026062	0.21091790139605995	0.3659143012411532
18350000	-57825.01997669017	-54910.71172339439	-2903.789259027781	289.0694321952376	1427.439665528558	151	9.569874662339892E-6	-0.5053993663363825	0.7797341581084726	-0.512457577478856	21.431206348135866	2.2076593457321698E-4	0.11655115237071215	0.27336051694811914	0.0711488741101754	0.07786406756677224	0.12554521871917196	0.003914828604682915	0.27943503316352025	0.1480056846849653	0.21361729008126806	0.35894199207024613
18400000	-57387.80637785551	-54887.909063828825	-2490.0323338768812	151.31056400012525	928.7952205734324	127	3.647295134559356E-6	0.6043684284412202	1.6143646059215127	0.26461604936541877	16.73622371620622	2.2240687932490114E-4	0.10186181347519302	0.3332195235593508	0.07059241238339525	0.08494818554922873	0.13904571137580793	0.037743326029133335	0.27742467037823365	0.15082108882394993	0.21406782035453303	0.35768642044328697
18450000	-57387.914480620886	-54875.21494039706	-2502.0642761510453	122.84299342950759	816.038794538893	130	4.850288388503748E-6	0.1283562701628068	1.7071816619518585	-0.6035080435722902	18.732476462434843	2.199173158287398E-4	0.11561208947211894	0.35226743430547147	0.07869542052664004	0.07532626902948124	0.11455731279665185	0.034452424138422866	0.2739910981837372	0.1497313149527018	0.21500263165716596	0.3612749552063953
18500000	-57051.32150574561	-54928.50760932168	-2109.7080416105937	233.46604804957582	1025.2876284297024	104	1.3518496344784397E-5	-1.1819999177426943	0.5229263615884501	-1.90877940396067	17.24450671239513	2.1315635115652055E-4	0.08760137108385879	0.32112270670738313	0.07364426249492671	0.08059569791830781	0.11513587838926853	0.006752559128150431	0.2759101359692121	0.14937094732754624	0.2118661339878941	0.36285278271534704
18550000	-56847.19882906788	-54932.6470242268	-1900.8611302169586	107.76278258136043	718.5278378284372	91	7.573544486442043E-7	1.667493644983793	3.256353013051614	0.8339538395604071	18.517001657972738	1.9862536995018782E-4	0.10657267517927277	0.30233521140605824	0.060990197312646544	0.08090931954425903	0.1262385991378662	0.023434012728866815	0.2769687552288384	0.14899708343710147	0.21351026309154328	0.3605238982425164
18600000	-57434.3037189217	-54897.63072427775	-2525.7577621255573	84.80038293680141	705.768660606079	134	9.31653603433347E-6	-0.34697947911792293	1.4435917324413134	-0.2692113973914	16.981135282112422	2.2299362040870753E-4	0.09967082163763741	0.2952442407126867	0.07530294890475905	0.08477875352539065	0.1445287283142773	0.008470609922441115	0.2770147884160005	0.1492747207069524	0.2136024404175395	0.360108050459508
18650000	-57435.450160848966	-54925.09996735589	-2498.705488903528	247.49564296248707	1321.8681101954712	128	6.030336870674644E-6	-0.44764618950652646	1.356427329726841	-1.0220308155899203	19.8539212889953	2.0179564552254455E-4	0.10000683847552728	0.31355670652595724	0.0713117389682717	0.08731489446050456	0.13718572535624451	0.04709202193767432	0.274956453493101	0.1514999040280717	0.21006124027589027	0.3634824022029367
18700000	-57051.520461620516	-54919.710831171906	-2121.4567414550456	157.5263932879273	922.3268253073272	104	3.4916658067193137E-6	0.12631923735448927	1.8064355378546362	-0.11635703122333493	20.40699556348375	2.2129573305534599E-4	0.12880396157816493	0.34808184326560215	0.06722100962263992	0.0869908423064379	0.1298031224618923	0.03358394588460466	0.27893459201770066	0.14862169917160786	0.21320461440984798	0.3592390944008431
18750000	-57700.513458017114	-54903.145776997626	-2786.2823056993916	230.77350502960218	1274.1930193808653	144	1.4283168671818834E-5	-1.0766254294925175	0.1894407705333086	0.31602805742843487	21.25141729504496	2.1907757077110153E-4	0.10018157714962383	0.2823391831566152	0.06815848926244973	0.06815226567713625	0.1311195884110582	0.010366021016466127	0.27574354827506004	0.150208896491114	0.21349482796773844	0.3605527272660911
18800000	-57531.32530018583	-54900.36615013076	-2620.378739759188	181.9044319119523	1088.945087588599	134	8.249387405253939E-6	-0.7372544319502105	0.7955476162482756	0.2588705572066198	21.074450427427237	2.1767364848170132E-4	0.1301533764554315	0.33470251504826953	0.06673450010352025	0.06986786470628471	0.1264038395809538	0.005654569711272246	0.27519948476166645	0.1496143277252722	0.2137873998185732	0.36139878769449174
18850000	-57948.83973184236	-54890.90594597633	-3047.5128481930283	189.23016134383943	1162.3193452072092	167	1.0112345961489934E-5	-0.4097452834513618	1.2145357138940476	-0.5661015709667361	18.908097243920416	2.308132531598482E-4	0.09782282238540517	0.32643496587388426	0.07144254025882513	0.06804036566337146	0.1253004790633558	0.016475463058530777	0.276912669505277	0.14950180468244298	0.20979985982147598	0.3637856659908053
18900000	-57652.16860275097	-54913.777637634994	-2727.505628169434	243.40010453803364	1222.095708355606	142	4.355033992290259E-6	0.1308225549365216	1.8307119494122455	0.2824498330601958	19.31762869122827	2.112064518454708E-4	0.11152080329940263	0.3130515257738341	0.07022234531498435	0.07927366679225448	0.13174745896876766	0.08685308674391719	0.27319473446870335	0.14727777556959076	0.2159669338701095	0.36356055609159577
18950000	-58387.162356990644	-54893.39261324807	-3483.3263566131914	225.06313522060952	1304.2289724065045	198	6.207847230432137E-6	-0.09563334714581709	1.7282846660298106	-0.05389405082341002	15.667750257422549	2.2800473456918523E-4	0.10155255843385676	0.355932985793966	0.08206194479281435	0.07817399800607318	0.12862646420967883	0.009658274070636368	0.2788189563481534	0.14762003571031618	0.21490711873934665	0.35865388920218516
19000000	-57625.29394784148	-54892.22817611683	-2722.4279855735463	248.97334821180354	1187.1993716857085	141	5.6633856422182246E-6	-0.010132134029316203	1.2767558860276582	-0.6760687784300958	18.96867861814623	2.136031066841521E-4	0.11400041285934227	0.330985604628315	0.08045548796158025	0.0728622629831803	0.14212568537892412	0.015345993901809959	0.27731059160718924	0.15484150669049795	0.21342619306034466	0.35442170864196754
19050000	-56990.85028295689	-54882.747744367625	-2097.516816357348	143.23793891156308	822.0147261187703	104	4.967627283892258E-6	-0.18464501681088175	1.5478428591351137	-0.7840476564762915	18.403237271187546	2.1887538425154144E-4	0.10159094756397834	0.31319111311967507	0.07301178528814277	0.0856921162588162	0.1434064219843521	0.023997384028644146	0.2768700702325655	0.1514326119251796	0.2155424391475438	0.3561548786947105
19100000	-57443.20049993894	-54875.67676614373	-2555.4973433945693	118.34359727173745	792.8941468554763	137	9.18374395643097E-6	-0.3387054456990186	1.2347785870845462	-1.422143716155747	14.117844757430824	2.1915124442007164E-4	0.1181247540521947	0.35142244056486754	0.0794248771429569	0.09551002141171365	0.13624735626061807	0.06444363793312419	0.27718322069603163	0.148643441253775	0.2164874577883159	0.3576858802618788
19150000	-57112.35448098536	-54896.629660946775	-2205.349660185761	113.61689742690947	768.4558956295031	113	4.533654412801523E-6	0.014753758741608926	1.8518407942989612	0.08528364675255207	17.8257905331281	2.1774610965068556E-4	0.09341265822081671	0.31923438855335523	0.0731936165096288	0.07796007503725183	0.12078977177278437	0.07070496593416724	0.27372464612601854	0.15037933373110243	0.21597602623767595	0.35991999390520435
19200000	-56772.00854792269	-54926.20306003955	-1835.4948981258094	109.93810471099309	721.4994675232026	88	4.8462210792830185E-6	-0.2506947377618561	1.55311728026332	0.01420253408456229	17.996545540809304	2.1598309935908871E-4	0.10828763176509924	0.293427273112561	0.08319556156278451	0.08074524279613787	0.13020674524744297	0.015040354839831297	0.2771972592439071	0.14990298573285654	0.21352767703306821	0.3593720779901675
19250000	-57836.33732587052	-54869.71691915635	-2956.1108986339486	239.25849144552373	1278.1202011127216	159	5.950222851103383E-6	-0.40570435792330106	1.5416938577569912	0.6723701152169829	19.658029075565814	2.2512437291334655E-4	0.08434660233231848	0.34120608048879775	0.07958963712379895	0.08739209904605738	0.11856444997007216	0.017987571292902908	0.274404648257556	0.15118822619221708	0.21329884178260702	0.3611082837676206
19300000	-57287.61762489068	-54872.69587366027	-2403.7115879989615	119.6717559241924	835.6618579704133	124	7.309702610792954E-6	-0.5288352666348097	1.1022731156290884	-1.0076672782531213	16.2838267070508	1.998288128524966E-4	0.10176102836438518	0.3100128406259018	0.06302986614112759	0.07915339185550764	0.12679503187920635	0.0025761930691115113	0.2742202945697438	0.15004099224120376	0.2158967410181981	0.359841972170855
19350000	-57394.6991780097	-54893.40499131892	-2490.3813817219548	181.24120733520158	1020.7744429230004	127	3.6743494097082624E-6	0.1935096245677292	1.728753880545748	-0.4302509045492803	19.413079698686364	1.9969977123365177E-4	0.0936580617251142	0.344959863485924	0.07138627762403381	0.08078698631924179	0.1342851660046846	0.0412177165087455	0.27918116433015316	0.14804127137454393	0.2150452920281624	0.35773227226713994
19400000	-57686.52262793198	-54897.378192497425	-2778.2965009150607	204.82392784479205	1138.7692318724105	148	4.555320037520474E-6	0.0033679613759993177	1.5780932529606915	-0.07611207812932064	19.703502865671016	1.9778532480344777E-4	0.10816321423799544	0.3190970563814761	0.05807563411854426	0.08333625463370038	0.13385033654818926	0.0022924648313627015	0.27817608800183186	0.151886688008431	0.20840425976299934	0.3615329642267387
19450000	-57966.75546433135	-54884.07175943193	-3071.0216465349436	168.1488371274961	1131.529339496558	162	9.676696008051278E-6	-0.36244246330098717	1.0086243392174357	-0.7293305065161733	21.795561587341435	2.1205144279046854E-4	0.12293091992428001	0.339104451630306	0.07097330288260127	0.08849355837973283	0.13318283043023582	0.059420233397073634	0.2763376675128172	0.14941859558881965	0.20996886238131007	0.36427487451705676
19500000	-57521.65140727028	-54877.301771852275	-2633.0892874938027	140.76234834871002	904.4741345120857	140	8.02862441799245E-6	-0.6125050833971187	1.3438402440150545	-0.533020829454594	18.87577882440294	2.009481285433112E-4	0.10468063136144586	0.30100057146917003	0.05892044740931757	0.06527576065244027	0.1311665051026766	0.028217829613448896	0.2807479401801234	0.14790832678164267	0.21214553507777206	0.3591981979604626
19550000	-58340.955022876944	-54894.06491334942	-3435.643352212387	254.70424544411603	1428.083324032711	190	6.874323725003715E-6	-0.2836906042976505	1.6955837712194892	-0.39766615873319383	17.81451941566719	2.1000101557393117E-4	0.10477761993406633	0.31599046546852627	0.07146197630995232	0.08007881418356755	0.1180437606041739	0.052738734332848265	0.2782446876888735	0.14560383340629998	0.2153456384312728	0.36080584047355446
19600000	-57410.96711795087	-54896.88873641319	-2502.1627872291965	143.58777646506726	878.6443451604187	133	9.914610681033144E-6	-0.9300369390051706	1.2190171734601738	-1.0890888121170916	19.081970546009565	2.0950357157985267E-4	0.08721542806934776	0.3194242419821689	0.0748876708295911	0.06497388434070206	0.13442586955283248	0.012974529427271758	0.28226535543493225	0.15166794880566423	0.20942021193360996	0.3566464838257944
19650000	-57776.40953211249	-54861.49622630582	-2903.8954762938506	152.0201812838029	1019.5432302557654	156	1.0167843321886815E-5	-0.5794405197504902	0.995537535746886	-0.2963103075659423	17.50519859129435	2.181483866516114E-4	0.11294542144993391	0.3019430841851155	0.07458686199054121	0.08447451081742091	0.14703027500884477	0.039145088936248074	0.2762100927091717	0.15029017497317498	0.21585912839173213	0.35764060392592467
19700000	-57991.599848885475	-54880.37792397876	-3100.2583120921818	208.4716019313628	1234.52594544802	168	7.97907585450695E-6	-0.29523371992467334	1.4349828875699677	-0.6514836498009917	17.2529379982491	2.2097054438118514E-4	0.11199282839349929	0.3078114717696559	0.08489058930880229	0.06821810887674574	0.1365137088717141	0.06686288222011078	0.2741961727688827	0.15296329564811748	0.21441157324073495	0.3584289583422664
19750000	-58019.073748884235	-54876.16267247427	-3129.937446105929	229.35496449685917	1249.7961876870681	169	1.8454735328177627E-5	-1.0509583857495706	0.4936522689208993	-1.31674700878687	18.793895700280363	2.1021427047838553E-4	0.12868743995010867	0.28548000856332806	0.07205238418055644	0.06832689900247656	0.13397675490137517	0.038965580912258026	0.275073475240164	0.14667640887573286	0.2174385324327645	0.3608115834513381
19800000	-57458.24183192816	-54884.283581087606	-2563.2373868319028	134.1661533833351	906.3226062571027	133	1.0759658079854509E-5	-0.6121942998980037	0.7230405845704352	-0.7248355163873117	18.860694108446012	2.2638742768827042E-4	0.09712123986160412	0.3156023097730749	0.07570637078165345	0.08197842778592807	0.14242237943239355	0.013750058840834618	0.2774396877914665	0.151225165892365	0.21432189542282706	0.3570132508933424
19850000	-57486.478280934454	-54858.14846873324	-2615.4121671082876	214.85906591585487	1168.7704659894125	138	1.6741444053384335E-5	-1.4784442614187736	0.4989404283794556	-1.0918952681540564	19.581841946301534	2.1351619471938178E-4	0.11699220495675473	0.32134775231899976	0.07467809364588272	0.06848822372653968	0.11898913742154964	0.013099707521950037	0.27729026757301267	0.14506240746157606	0.21530182361484082	0.36234550135057203
19900000	-57619.858293828685	-54877.993368549054	-2730.9729216801115	168.14058471978706	992.4928344493201	146	1.1352055187200095E-5	-0.7040980982797029	1.0341762168633688	-0.3983799916985685	18.52621318733682	2.2427339151362218E-4	0.11751377565333262	0.31215882703040854	0.06779194558846681	0.07341337296672297	0.12364125992742336	0.06446853076758864	0.2781419701303377	0.15096329620448837	0.21193369361230432	0.3589610400528712
19950000	-58393.27035885142	-54874.83745384497	-3505.820243107657	225.01724128081614	1333.163977291541	194	2.2864557631438397E-5	-1.2797419389733977	0.2757449194769689	-1.1588190340059163	17.273474884034666	2.282812977642908E-4	0.120623861191009	0.30902544942459365	0.07489823519235869	0.07273326594189534	0.12621984034908124	0.04505662913338579	0.274198205955179	0.14936677172150892	0.21385157411149391	0.3625834482118214
20000000	-58057.042950465	-54881.779326254225	-3164.73790999622	241.78538797967917	1388.3405546732379	169	9.392280572021097E-6	-0.47934321882820385	0.9544548051552567	0.413757505415858	19.429551986288903	2.2171720963702946E-4	0.09949748715511572	0.2865923664664103	0.07344262214471552	0.08219592179262891	0.1399167422737813	0.010220780180269954	0.2766041235513521	0.15031559516762613	0.21042090289252074	0.3626593783885005
20050000	-57124.506359384904	-54856.780968673454	-2257.061291216972	211.23533808099327	1068.2567827300347	111	3.1539003340082613E-6	0.5111957730493517	1.6997814805773046	0.4013678167038344	20.587583104546784	2.0183514452123882E-4	0.11263986805332021	0.30382597699456565	0.07573290116393622	0.07155594937591411	0.13017780142585367	0.047148856381322025	0.28001268336663043	0.14876737084343064	0.2133697244577364	0.35785022133220584
20100000	-57192.83364873591	-54892.733965668784	-2289.3944045517133	183.31846695135323	994.878482825351	115	4.634744395186564E-6	-0.06149543429090928	1.729043393529768	-0.35378030252220216	15.931287016206786	2.1440690686293592E-4	0.11654274337847408	0.33079271331880394	0.06725030634005343	0.09055461486802766	0.1409657550898298	0.05971595004867742	0.28067285988044477	0.14695919691173806	0.21202017301584297	0.3603477701919735
20150000	-57760.82819541414	-54881.80923344832	-2866.1892729455535	288.0380073894297	1436.364401194525	151	1.5262094031863646E-5	-1.1889871660235383	0.7041407679986633	-1.3620865812062743	20.082937646946284	2.1382979679060533E-4	0.11749949182303167	0.32228994030855923	0.07619728263333882	0.057120961667709476	0.1355122252590715	0.01768559842490777	0.2788522474232107	0.15189782076085812	0.2084501370348101	0.3607997947811229
20200000	-58756.1685965355	-54876.85496326951	-3868.2101112803084	473.63435224102176	2057.718847579101	211	1.1227574082651559E-5	-0.7592529005267747	0.6211413045478813	0.1166273991362006	19.34292307203475	2.2046168737209466E-4	0.10425280393310332	0.3664364579715978	0.08071043416289803	0.08736440074218861	0.13745176328287928	0.0026802566273047847	0.27772572155092196	0.15073046040114618	0.21361835710587512	0.35792546094205774
20250000	-58092.782578259874	-54866.307322612105	-3214.599435908336	393.3329600604272	1754.169663395708	170	3.2622649810740773E-6	0.5825272714159127	2.2915276716510804	-0.3341265960597921	21.240211445518987	2.0533419085795937E-4	0.10270891714912267	0.3170990641259534	0.07326413108858783	0.09119094430140226	0.1244123827627914	0.012686584967601595	0.2758078780666683	0.1525025366098532	0.21171421195395454	0.3599753733695258
20300000	-57727.117222470544	-54895.963527440304	-2820.8269940588293	103.60368208713075	763.4262710909323	152	1.2222985288656183E-5	-0.4686126949381887	0.6208353481426373	-0.4171851140398185	15.601370921306671	2.1683035807865022E-4	0.11568816406985988	0.2774089377440257	0.06503792127073543	0.06060594759591335	0.13321026491072194	0.04045474312985536	0.27705727129103913	0.15024212801949038	0.21371832899877038	0.35898227169070374
20350000	-57346.30564958002	-54883.507361914	-2453.054178922183	113.26331542012377	834.0321548303958	126	6.131831318635431E-6	-0.06008927788348845	1.1662796396500203	-0.04093357524782054	19.219912060996624	2.330357232453661E-4	0.12160521626507102	0.3071186114909962	0.08887043209528664	0.06831272458063717	0.13684453362222726	0.06540036535399195	0.27802339270397897	0.1481904845786987	0.21182214058352009	0.3619639821338016
20400000	-57941.25310834912	-54881.343849702454	-3047.8778251573576	261.25157101300493	1272.5809272562822	166	3.0255529167147634E-6	0.689863164141248	2.2087914166025047	1.1479609542095712	15.12966941845827	2.0676475150447132E-4	0.10193054446140878	0.36141840932461733	0.07814673179921075	0.07737101108777451	0.14766801437007915	0.03853818774261581	0.27868027745739965	0.1510754488842016	0.21160023891238336	0.3586440347460172
20450000	-57679.181379868394	-54829.85722534333	-2837.36736848061	137.87697879036043	933.3116950814085	152	5.916863143558754E-6	0.2967495119880652	1.5525696898379817	-1.4642603731049424	19.23378816582665	2.2204448069956334E-4	0.13728578636815109	0.3442550680058918	0.08419425518046583	0.0772031699532425	0.13106117166694714	0.052875815727820984	0.27924089899840426	0.1511801868444196	0.21306379535899883	0.3565151187981783
20500000	-57140.913126501604	-54895.44587942261	-2233.4552243173803	165.0757491149612	915.7743037340738	114	1.6042940728283497E-6	0.9298354882982066	2.7243743712721553	0.4009752210524645	17.50151620038306	2.0276173638464283E-4	0.11930041640193656	0.3206341561400573	0.06774240380891804	0.08521426239917844	0.11534360753688234	0.039447543566086866	0.28050198207858107	0.15204477409515274	0.2159909521043407	0.35146229172192744
20550000	-57020.761887062305	-54895.29298636818	-2113.3915964040075	102.162850154007	757.7163927705892	106	1.0711853582302393E-5	-0.9958263891999484	0.8807792511173848	-0.14664013496664707	20.262683748859516	2.018911259403994E-4	0.10840293772190286	0.32027092460648915	0.07142788846938798	0.08958308749821833	0.1350728225250666	0.06330240713133536	0.2785238261686067	0.15268635990718651	0.21029950466200778	0.35849030926220093
20600000	-57889.9569786692	-54881.99880773021	-2996.2150798038833	288.15210946504993	1471.1747644561292	160	4.80175076096909E-6	0.044449536566306146	1.8639919151722688	-0.21951937731333782	19.049246782278892	2.0073670092341585E-4	0.1355108176928611	0.31281582224901244	0.08109863932555997	0.07212819976127649	0.14559584847277032	0.004024398290531807	0.27890642627542683	0.14975775402811253	0.21198204882784877	0.35935377086861364
20650000	-57690.33265273675	-54909.22308148306	-2769.396613429416	163.37784331888088	1039.7545570932925	147	1.0590249802556399E-5	-0.5435980175981745	1.188307632115833	-0.25843142166383265	19.41775215498186	2.044829510412407E-4	0.11939977408751998	0.313821645253076	0.07193605737273584	0.07395260352392077	0.1277964052888486	0.03793503368664807	0.2741235009450964	0.15089410733168968	0.21064949324188076	0.36433289848133227
20700000	-57354.48903758346	-54912.25080167977	-2430.947410238977	224.5638165150019	1112.3923143698362	127	2.4823917797015153E-6	0.3935942219986518	2.487723599416918	-0.26014749476082366	19.253100978938836	2.097656963723332E-4	0.08349251696543643	0.29052488067302756	0.06503209160045034	0.11371976878177732	0.11934614723791265	0.015378546077995249	0.27869365476275026	0.14858390930547666	0.21191056306849215	0.3608118728632827
20750000	-56655.96601185553	-54879.85688132186	-1765.5016182207512	99.73034985738232	650.3941737924744	85	3.262422202447715E-6	-0.15196498723294294	1.9338685929348598	0.19932790002165263	19.49807544101737	2.1598339326036575E-4	0.11641906842403059	0.31170343530176675	0.07024048550670131	0.10074888124738506	0.12997479738722925	0.011330947753588037	0.27537203896741186	0.1507548511891584	0.2111525695695684	0.362720540273863
20800000	-57061.43591393373	-54899.220397896446	-2151.107168541769	126.95652108286005	786.0870992354158	111	1.2109058337632082E-5	-1.247335320621979	0.931469286970863	-0.9098770390938977	16.2075230289472	2.3894926335360264E-4	0.10546903367231118	0.32622895188832474	0.07039016409118491	0.07566393377109774	0.12908772688743145	0.017963607456165386	0.27445072991894603	0.14959266313934952	0.21534755273800324	0.36060905420370293
20850000	-57664.32280237496	-54896.67854316304	-2756.804521265344	227.64111787950404	1247.1360955968114	145	1.1901715550247498E-5	-1.0629472190936438	0.6687472186551969	-0.7244907214133215	17.42875235322878	2.238694168327082E-4	0.10024080106514612	0.35418013541543425	0.061639860205445485	0.06415534588622594	0.129259706534447	0.0025459970545450416	0.27633708151560593	0.1525338127141769	0.2155388149717389	0.3555902907984818
20900000	-57333.80091531777	-54896.54492251386	-2427.369448882995	191.8899438066502	944.6589551620436	128	4.758742008384373E-6	0.05058174649412023	1.5742097768604835	0.39257922865348616	15.950907737004556	2.3635207543410908E-4	0.10861499754657325	0.3219316520811433	0.07030990684719156	0.11593982042233011	0.14720206955168585	0.004342909529875272	0.2810115067075476	0.14905615154210916	0.21184092661411258	0.3580914151362323
20950000	-56693.51450029154	-54901.73763288695	-1781.0400683859884	131.6958991515575	655.749582188358	88	1.7333227867907995E-6	0.6939468236490005	2.8294379717772316	0.9837409511031927	13.764020362472726	2.3716829523311452E-4	0.09998856208732866	0.29176601546299535	0.07545136239478495	0.06175492041042504	0.12781597856428867	0.06026822566384107	0.2751839222457797	0.1524374067944618	0.2163032936241808	0.3560753773355794
21000000	-57519.63650969184	-54874.65071373025	-2634.2895786057766	233.60134732150814	1157.663015238766	137	6.34624669695327E-6	-0.2686453193906944	1.154193091563466	-1.2940192324702113	17.54580652401736	2.135188665873038E-4	0.10333737989250036	0.3215968234787966	0.06840061228102563	0.06683654972634938	0.11978105686793429	0.0014859236846687114	0.277917046906892	0.1494110707071645	0.21331606014397791	0.35935582224196905
21050000	-57417.68176459001	-54917.20294355992	-2488.3628425717584	147.74688724288544	963.4449868650706	128	1.0059817695885535E-5	-1.0909293901132773	1.0886642251221654	-0.9501461602812862	19.636880952277274	2.1267240738771456E-4	0.13418660414930966	0.3057374660140726	0.07791254435899127	0.06633694082128756	0.1279562584249766	0.03224004348813862	0.2761030751002635	0.1500200701771716	0.2171146918808924	0.3567621628416759
21100000	-58046.404685990914	-54904.50054751088	-3129.131866923393	210.12767533142778	1243.3310577884947	168	2.0702793962218913E-5	-1.0670723565975184	-0.17537245151266406	-0.9639918412269758	17.634668100148858	2.0940197173044986E-4	0.11467762013488386	0.3312379606330126	0.08067263068072995	0.0654236002170161	0.1435705302281048	0.003995038221148752	0.2784761603948673	0.1451999510415521	0.2141889215441133	0.36213496701946646
21150000	-57671.96043213772	-54883.80075285474	-2777.408238646198	250.41202662854855	1213.221434103511	146	7.098589199326983E-6	-0.11986068498997576	0.9852446766616069	-0.503325727148231	17.335357690763182	2.0896269711312543E-4	0.12454966934513907	0.30841964306294095	0.08133430406275788	0.07540680936830857	0.13955215849613287	0.06096027757688309	0.2772662278947508	0.14961015594685945	0.21347534060982762	0.35964827554856554
21200000	-57363.647952237814	-54853.782220259825	-2499.283028639494	195.90325117464909	1117.4632444141562	127	5.962610309045409E-6	-0.4401656342174573	1.4398213876092756	-0.7291605736991403	20.852545536193826	2.161062189533858E-4	0.12354970496236521	0.2821583026768659	0.06856814964122708	0.06201012317153857	0.12323823484746965	0.03889791198421897	0.277120393814376	0.14907081869743008	0.21413257458941698	0.3596762128987803
21250000	-57432.16164462059	-54885.076756992035	-2536.635155350791	202.80061655756705	1124.3384100456603	131	5.045555524048334E-6	-0.3340936161212559	1.6999755114930803	-0.16949989727654535	17.195207871972777	2.1794868643042206E-4	0.1164089914433025	0.3247806565541454	0.06644296131121347	0.07042458897039991	0.14580854964319087	0.004711399287319899	0.2822429272823821	0.14672940638738086	0.21288807500327445	0.3581395913269641
21300000	-57489.682006962	-54904.08376082085	-2574.467570916171	165.01815079922568	949.1479755849404	136	1.4156724605197199E-5	-1.1638884614972507	0.5485803124663641	-0.5453048178296678	15.513279771551	2.3142786358632556E-4	0.10780096917026526	0.3146813350484312	0.06848613330268853	0.08129548517189014	0.1473255647466091	0.0673801814228493	0.2776758676573586	0.1533039816602061	0.21553171170942043	0.3534884389730164
21350000	-57272.720652961005	-54902.644704654966	-2359.6786189872714	138.03172410329006	943.7156368652479	120	3.7292793820582322E-6	0.25244789478826435	1.7658153760373063	0.4012854359833564	17.109396751796986	2.106393296273887E-4	0.10948758561820042	0.3005840241511617	0.07370181901400966	0.08159311608632597	0.12813914397057052	0.01773638977923773	0.27893153618061717	0.15085061377746112	0.21254571972103978	0.357672130320883
21400000	-56984.97951397592	-54909.49563074015	-2064.498960829725	124.47024555929093	784.4586950193992	101	4.378079552957861E-6	0.2648362865907563	1.7082645141174355	-0.7529405730594487	20.01298876898492	2.1097119118431497E-4	0.10967149421291413	0.3326990240110096	0.07106078430172591	0.07452492410125573	0.13858619044268183	0.031927773696599444	0.27828097562264426	0.14962494702176524	0.21598489135702503	0.3561091859985668
21450000	-57165.48494736644	-54899.25982186297	-2255.54079303355	110.10272783598579	761.8495233745465	116	4.674140624711007E-6	-0.10650080647839719	1.7021179875999688	0.5508499782138032	15.403797603542623	2.1547665950752637E-4	0.12765340858905963	0.32052245521654055	0.07780856785251918	0.07683436535240988	0.1364142841200509	0.04912257365612884	0.27645273121467956	0.15108148683969233	0.21499421705103977	0.35747156489458937
21500000	-57566.010212908484	-54938.8449525015	-2616.4163551430506	137.89603770067183	895.5656443079539	136	2.6597913786823547E-6	0.7378235500832293	1.98969398772135	-0.21786336870389014	19.24478869325543	2.0481240702963706E-4	0.09031571302195314	0.33978266637125754	0.08341725266816552	0.06303494538009718	0.1334202134515961	0.08539325967169994	0.2792012149051742	0.15297941678439245	0.21205139095764497	0.3557679773527876
21550000	-56868.62095106786	-54875.60914952303	-1982.9811317373408	116.59543835671651	712.8075128566716	97	1.0093834058846028E-5	-0.8295050057324628	0.6811648961744312	-0.22232569439201783	19.85977238878388	2.2096237918792062E-4	0.07983336630965668	0.2781283629855511	0.06685880503185143	0.06867349398796334	0.12212320510428959	0.033663005091799675	0.2784197406808204	0.15177016724935882	0.21364968437706175	0.35616040769276003
21600000	-57103.39127862119	-54905.261239859254	-2187.142152242564	116.59952419761929	748.595660644462	114	5.795535278960848E-6	-0.2434914290701723	1.960794122368956	-0.15293218225474148	15.168205745935206	2.2000487624733992E-4	0.10052009907054432	0.37203773717250954	0.07024712501476216	0.07590265174952615	0.1352924542416752	0.03919746190779085	0.27822665536911256	0.1498627230265312	0.2108660746574676	0.36104454694688964
21650000	-57646.29945916693	-54882.44623527787	-2752.7465503752755	186.0156538992182	1221.9738080306126	144	2.830281743663447E-6	0.5078315471447485	2.101541768750581	-0.17378107156368622	21.999574051832653	2.0594098949673688E-4	0.1154040860659849	0.28464644394369354	0.07477741879289668	0.08363703840145077	0.12331987784657131	0.017315993360028648	0.27620644297286107	0.15037398386204226	0.21587414852562534	0.3575454246394748
21700000	-57989.06787371099	-54852.5663657439	-3126.1036480787106	252.51836754182082	1296.1494794858875	170	6.015924682542527E-6	0.036480519805335815	1.455324205152081	0.4314010056837464	16.03297999259548	2.1337455825251678E-4	0.11131841230743297	0.2998945756338362	0.07458386431637302	0.06509529993384193	0.13650851973352546	0.08178157251698044	0.28097223061567417	0.1453137897484149	0.2178639446724555	0.3558500349634564
21750000	-58169.07722166038	-54895.2896812142	-3262.1630639938135	290.12251201087315	1517.61755490105	177	7.275854903138511E-6	-0.4289253777297005	1.417539983006315	0.13082299965685995	18.985310523198624	2.1143551923756372E-4	0.12428861660431044	0.3302523894436131	0.08034279354606658	0.10159418961360282	0.1420626961330795	0.05144122439262708	0.27613187948783385	0.15102994075587572	0.21399630073120457	0.35884187902508674
21800000	-57776.3066639578	-54899.67471492848	-2865.76243968041	209.51616216069897	1216.4773660268893	150	5.328406515211582E-6	0.09360246460167548	1.3370181257102633	0.23937355606251423	19.10186873163581	2.1528734394627406E-4	0.13525018247653134	0.3630457201617342	0.07631258099144832	0.09248347178291935	0.15057833913993515	0.030423887280052894	0.27390661469121713	0.1503392550934357	0.21213798222032598	0.36361614799502473
21850000	-56947.04776702927	-54910.42975575684	-2024.6083702134943	129.5296273351105	810.4140117064378	97	6.346130055301454E-6	-0.5365432430050799	1.297624625685825	0.05172019845648618	21.612338371895987	1.9511968851554636E-4	0.12418802127030447	0.3329573721783996	0.08775808098585056	0.089803958792337	0.1318457495258515	0.04671889209835133	0.2780673559397846	0.15270621851969005	0.21240982273983902	0.3568166028006852
21900000	-57339.23987610769	-54885.591537459506	-2442.9247944193035	270.9060319745981	1246.1093376068638	122	7.321392958337327E-6	-0.5737551462312632	0.8919274810030272	-0.5762671892140703	20.681597292607478	2.114807079409249E-4	0.11286145771822968	0.3276297470769986	0.06872856698836366	0.08025439062664631	0.11712354083419996	0.08750716313935968	0.2748803453714176	0.14764440660688338	0.21675308132250373	0.36072216669919865
21950000	-57363.83105878173	-54891.08868988522	-2461.0720355341987	180.4482548529576	1021.2002078248297	125	8.208353740960015E-6	-0.5838107746168708	1.2062524924466729	-0.6991849605937366	21.60991265149203	2.158590385476974E-4	0.12724241587295737	0.3237290748203587	0.07941419937940636	0.08973398294975107	0.14494424913746637	0.002611735554829788	0.2766100415834123	0.1504787018834765	0.21495298644894448	0.3579582700841701
22000000	-57528.673810393986	-54885.76940415682	-2630.690067856575	288.37142169911766	1329.498195927955	135	1.7095111893879675E-5	-1.5789141860802047	-0.11076601990056478	-0.6714854663227295	17.951237139133926	2.25718079703684E-4	0.10778920353725685	0.33585676689661675	0.07743482000761562	0.06704420344365557	0.1429200120278281	0.006885476408966738	0.2783564046571589	0.1504874784612825	0.2074104036331993	0.3637457132483626
22050000	-57652.72919158173	-54904.129131838345	-2738.060555575646	272.89181503386817	1310.5604175954247	141	4.35992366454223E-6	0.06030384492670225	1.7001205910694552	0.19608823693633737	21.9171252642818	2.0818363147579626E-4	0.10223594467902851	0.28090816930415996	0.07560210768838911	0.06363308335163036	0.13844104098347645	0.01908042909914116	0.2792350576609347	0.14950846724429304	0.21300077699879885	0.35825569809597674
22100000	-57904.36879193546	-54882.51803518063	-3010.677486005572	250.22339657954163	1319.300416046959	160	8.836359112062713E-6	-0.6540422994941093	1.1960177587427068	-0.46473696198763964	17.50814869688657	2.1419907715961015E-4	0.10491455965175049	0.31077021062437704	0.08001877862085939	0.08370956918850309	0.1269578129629064	0.06885441054222972	0.27357181608747266	0.1509998733856423	0.21679889204400615	0.35862941848288216
22150000	-57079.167863044015	-54892.16410407621	-2177.126899643689	121.2567845007048	814.5775134832525	109	4.883626092585838E-6	-0.017368592542182447	1.440840218789687	-0.10206426048620393	20.143114087888744	2.2103167589061795E-4	0.10491455965175049	0.2759454029025391	0.06691435465899098	0.09699364309602225	0.12273297213257782	0.011002608456956551	0.2775632361769927	0.1510787189713571	0.2143088452266091	0.35704919962504433
22200000	-57531.97588510313	-54902.18087852201	-2618.1638363442044	133.21503547945687	843.8519134405162	138	1.3499513871288961E-5	-0.7205494928533056	0.549447466318139	-1.0621060110630158	18.724746586944455	2.153481040595569E-4	0.10586363029127455	0.29585203078313455	0.07736544221335506	0.06190277875031024	0.14962813921532772	0.06408978518627013	0.2790879355325418	0.1505110636718935	0.21185772684571694	0.35854327394985097
22250000	-57745.865240173414	-54906.3507992986	-2825.611322033389	267.4295542761207	1265.7715971454227	151	2.6534639700471516E-5	-1.7626594981519264	0.1076436496023056	-1.2902149877248599	17.041552420942434	2.3424252854656568E-4	0.11084553595249394	0.33322419534463354	0.08199320747464577	0.09500178100133992	0.13924184806301873	0.010594468452470508	0.2777576996146588	0.15140975624386224	0.2118741914705786	0.35895835267090126
22300000	-57406.48064172264	-54891.275612465724	-2504.0662113919357	211.5626411716782	1288.076638606605	123	8.94525606663353E-6	-0.591968905799863	0.8795170342100596	-0.4087173408358361	24.911332666839474	2.0421748185239723E-4	0.09626320607287601	0.29052406744425824	0.06574101636347618	0.08174981379187479	0.12213857897302018	0.013768869540178055	0.2825574508476979	0.14780289683491782	0.21090857675365232	0.3587310755637306
22350000	-57004.23907141833	-54884.70532650409	-2109.733627207648	143.30282891990427	780.1074482539957	107	9.0637657886502E-6	-0.6973144670177889	1.0833992443527152	-0.24475252005182369	13.245032240560745	2.239709103695063E-4	0.1238765778480586	0.3010868475575422	0.07321590775353226	0.05857116153170035	0.09710792000776289	0.05524286908148503	0.27528228578154734	0.15023646464902932	0.21554476875593023	0.35893648081349394
22400000	-57099.86682126734	-54906.064280186445	-2182.4557443801605	187.91116235452427	1104.5207308862791	106	4.349562901028903E-6	-0.4537597538182204	1.641044213426807	0.16383222300931338	23.597211213474118	1.9674070947379115E-4	0.11099252145546046	0.304004811153368	0.06433098659945434	0.08131845007608618	0.1279859873358098	0.10749923903818243	0.27482140898314583	0.15180264680788727	0.21593071820595108	0.3574452260030146
22450000	-57699.873450442974	-54894.360129545166	-2795.720129865565	177.03414954075225	1081.6158533156931	149	5.649839724904435E-6	-0.08524566969737929	1.6051985541953857	0.37111136809255296	19.734693252429725	2.288307785632374E-4	0.10925245126894013	0.28974379475946177	0.07254088767981406	0.06307643423206602	0.1083251868014684	0.04894265887948028	0.27402935328821554	0.15001525922249886	0.2136221456337777	0.3623332418555087
22500000	-57352.70153948356	-54864.77205205604	-2477.6844693185008	130.8501579007797	873.8122751402642	127	8.148451399581165E-6	-0.44107543964655727	0.9977260619574995	-0.810609061993816	19.792310597347857	2.2277162770334769E-4	0.09851548402526793	0.30106740889903943	0.07501918368531806	0.06623799475553709	0.12046056107107672	0.00465924198785004	0.2731284818586652	0.15246837038797342	0.21708545738348947	0.35731769036987543
22550000	-56897.21238649187	-54917.16952601976	-1970.554145860159	114.10803485337989	687.9956510370611	97	5.737650407469621E-6	-0.3342173137594384	1.222447183983982	-1.143381790038717	17.093678182165334	2.3239018058510654E-4	0.09813901528424493	0.2725882024523116	0.07323216825215281	0.06683524140637837	0.10650182833697222	0.018837667456878628	0.276826202627543	0.15318100398975235	0.2123420429317418	0.3576507504509614
22600000	-57698.90715886921	-54914.459989571485	-2773.0104950626387	180.7636286221172	1034.9140670854404	148	8.537237156157628E-6	-0.17533109495814636	1.4278655944953942	-0.5882429261395825	17.821146156720115	2.0914850301240377E-4	0.12978837899978354	0.31056908256620275	0.0729956565649164	0.07950202383461162	0.11005731584859064	0.06957658106892216	0.2778235725469807	0.1477542085293303	0.21580472472361475	0.3586174942000751
22650000	-57399.89853948415	-54886.49400481454	-2499.8290198467444	225.14928209748504	1170.4414676401473	127	7.4207021712583996E-6	-0.7104648436420928	1.154712983881952	-1.9689051236657977	19.675755027786245	2.1062322912419822E-4	0.1321419558895014	0.37828234707685987	0.078864110555787	0.08883084423094667	0.14928361037688787	0.0530470749150845	0.27896649976288257	0.15096162789447495	0.21020721408534973	0.35986465825729125
22700000	-57622.00549244751	-54884.22706168254	-2726.666052016734	237.87330110896886	1172.6078801157114	142	7.209733343625686E-6	-0.37322056980488066	1.1761686189421754	-0.2900840764140381	18.802614125711457	2.0604125100056865E-4	0.10493247278225845	0.3267155603954435	0.07772882854425779	0.08592251772833037	0.14274782375449957	0.009767200286352045	0.2790269003144471	0.1490678143070138	0.21406975347019383	0.3578355319083438
22750000	-58368.0051087019	-54900.85690851378	-3455.4088952080515	358.8943824393499	1796.8246247380534	184	1.042906371681613E-5	-0.6124345493145821	1.0625078374922312	-0.8099762411897466	21.12655092116577	2.0335108484958528E-4	0.10058365984529576	0.2916545444346048	0.061953128693964375	0.08385500397718809	0.12175905489213647	0.06273418512824004	0.28103229814609365	0.1480215843305259	0.21208274787346382	0.3588633696499152
22800000	-57404.82982911924	-54891.6097695481	-2501.7995504654214	215.78556554665855	1134.1755553709506	127	5.165174437456892E-6	-0.24153622707201233	1.5665354502161581	0.4859600925909452	18.97860106811919	2.0210758984964055E-4	0.11570772367773394	0.3436487111836778	0.080480623140805	0.07717806125804676	0.14766333112560295	0.0037595682521151296	0.27591275277589655	0.14842975471802664	0.2115343024428968	0.36412319006317856
22850000	-57624.626494652344	-54903.373850121025	-2711.145185580751	282.35616159290277	1284.7686378535175	143	6.3849775261617256E-6	-0.32775333698668774	1.4098359872245054	-0.08655727743489106	16.40756809349057	2.2535043523343176E-4	0.11577167776722291	0.3436487111836778	0.07307751185781039	0.06439057194052893	0.1381825222700317	0.06814686103971267	0.2782240727989561	0.14926198846174404	0.2174359700711448	0.3550779686681538
22900000	-57146.60101781171	-54891.96316274263	-2242.640582386528	171.52935071016321	1004.3019051159825	113	3.780876486850413E-6	0.06331286129320965	2.0487285843936927	-0.5621501677452574	19.71176544064782	2.0189769779114657E-4	0.11837690243096069	0.34746251992629124	0.07732270906069369	0.0894077254402161	0.14207753513544175	0.04455624629872085	0.2736953007797677	0.1534683890173428	0.2175529824324608	0.3552833277704273
22950000	-58632.68608330055	-54904.27885503062	-3716.9643457273687	271.32538717577194	1432.624584183262	207	1.0137151381433445E-5	-0.42675909678887536	1.225469403308743	0.40120714953700365	18.007742040585036	2.1901824196611828E-4	0.11647822692217986	0.3364667207011426	0.08358699197299199	0.08343364498150678	0.14452599572407496	0.03952731111409799	0.2761160598980632	0.1479134208028373	0.21184289731831918	0.3641276219807808
23000000	-57621.651024139835	-54898.57907077116	-2711.9164117506425	228.81948247628893	1205.2818389468143	141	4.163022318274302E-6	0.1183701619340862	1.69758167952705	0.00739803000772013	19.88883110331366	1.929187390541908E-4	0.10741615842257159	0.3019349130885819	0.07939784834565203	0.07209534967227936	0.11803688977723588	0.04798252176712224	0.27176038516410034	0.15260157282561485	0.21623854790010894	0.3593994941101745
23050000	-57594.97527331144	-54875.28540389807	-2705.5514519935437	98.23742883761439	739.6839212609983	146	3.7905352040311857E-5	-1.6844537464088165	-0.17792203705499454	-1.0018663484207373	16.751234828947663	2.2084363262845274E-4	0.11283558965976598	0.2795646293240572	0.0683279042421395	0.09869973740791974	0.12640264269013363	0.01746974012754261	0.2752461348783334	0.14989485778736333	0.214257739841611	0.3606012674926927
23100000	-57675.259606596606	-54874.463436695645	-2789.9359241701964	254.47744608194336	1364.4678492098549	146	6.56122825319466E-6	-0.40201856265036506	1.3611160596165177	-0.2162831661609869	21.97758559649425	2.0926380542549402E-4	0.10353032405127108	0.30059204749941143	0.0662680887709809	0.09363017248656007	0.11084029042844216	0.052058901999977494	0.27645486579826245	0.15067734773048513	0.21545287216436684	0.35741491430688643
23150000	-58023.707301753704	-54874.24517523595	-3138.2004223017025	315.07947752487695	1704.7683032292884	166	5.634094406388883E-6	-0.2305692400418241	1.6876012415688244	-0.06484343647575555	22.288310135398863	2.1190810069752442E-4	0.12171568503248997	0.34868440614210977	0.07899881618933467	0.07261026799897038	0.12467656713500705	0.027969255811112315	0.2719513471009319	0.15148081152130538	0.2128147814296231	0.3637530599481405
23200000	-57414.645448207746	-54879.85551676053	-2523.4645291094985	196.7421023922723	1164.353377300426	127	6.708624759191624E-6	-0.8278324141707118	1.09423989484472	-0.5607792854801396	21.308538680906622	1.9584283714380778E-4	0.09788030611653113	0.34186068754279814	0.0713848044575143	0.05808299197822326	0.1302297005308058	0.03863455737146266	0.27506815891824093	0.14770204239890955	0.21434247520972485	0.36288732347312563
23250000	-57120.248841316155	-54908.25610241177	-2199.909150178871	359.29732072404227	1626.3527405378086	103	8.322435309155488E-6	-1.1996626422192311	0.55625537344284	-0.7896669012121283	26.610149195902867	1.964096843499779E-4	0.10521730540496782	0.2996083348838282	0.07303936689533636	0.06738274905052201	0.12706122716599733	0.05827390296682175	0.2801925951802751	0.15076987070451736	0.21412441064522378	0.3549131234699847
23300000	-57605.65522390054	-54867.2452252636	-2726.1118048593603	255.1299905953982	1292.1994059424746	141	1.731662474272447E-5	-1.4836039432052217	0.1870682929754781	-0.34809952308363834	19.20603201938837	2.181243615148694E-4	0.09805909083235442	0.3201140685455284	0.07122109877741686	0.09355927204419766	0.12693557246977177	0.027924278667242154	0.278082056355583	0.14885611764897302	0.2131505182245199	0.3599113077709228
23350000	-58152.28091200373	-54871.86959383276	-3268.993726069134	364.8649109670907	1823.1253212032516	171	6.355441373576976E-6	-0.6722429720541414	1.110887617358489	0.23413230781445715	23.46386658231264	2.047679375423748E-4	0.10541732338412757	0.3299296552790602	0.08793682757930786	0.09503769071793534	0.1312169120105459	0.008690773095991804	0.27389096019468945	0.15470207793553814	0.21339414920879898	0.3580128126609743
23400000	-57845.856514660176	-54860.26638177732	-2972.995321900587	338.0573277355341	1595.249801839815	156	1.1832744128059816E-5	-1.2377319513420117	0.8805676680823541	-0.10821038327722032	23.229651218053537	2.058932968454973E-4	0.12363546650716564	0.33022364516200126	0.07439205541626125	0.0833004614874364	0.13337998176384058	0.05493803281012252	0.27352048223119374	0.1525731220786167	0.2124710464418707	0.36143534924831966
23450000	-58062.301681360856	-54880.9606301666	-3168.3739293269373	229.77190008573191	1441.939234736094	170	1.5527811246484034E-5	-1.3172404444665213	0.6588326627996026	-1.0893280604527	23.012184275018676	2.0156912017572744E-4	0.08923622817481143	0.29564561339011713	0.07190093142361985	0.06707201068008281	0.11892713805470587	0.058516558194150456	0.27876570565358494	0.1518014533863621	0.21129073452213737	0.3581421064379165
23500000	-57614.32038042181	-54899.55436653569	-2702.4621541313454	199.11684054436358	1218.3984531567658	141	1.6800989252558764E-5	-1.3550161266435814	0.6686908789909256	-0.32094254792945065	20.230337805125487	2.20637110046742E-4	0.13052178029399972	0.3177749256207438	0.07465150540345634	0.07160647711096163	0.12913989613819132	0.034195851957894687	0.2770119160336491	0.15252906378323167	0.21187983007729128	0.35857919010582884
23550000	-57606.8661245671	-54857.13647034721	-2739.050592135307	149.25294674050528	992.5980694348629	144	2.951890282488639E-6	0.4897783360250819	2.1530835586904287	0.14476433201252326	19.010645718635214	2.1879878687398465E-4	0.10336847611726198	0.29469095675962287	0.07473452204002767	0.09596510778242823	0.12643668383461143	0.010948697944070494	0.2786673200253533	0.1490054936285945	0.209940348686223	0.3623868376598294
23600000	-57822.78698768448	-54895.000085526604	-2917.1073730423777	196.0578364653272	1076.029921657694	155	4.154155744049851E-6	0.5292415427443941	1.7500822590685292	0.4850399162977423	19.138029362734315	2.0830942184165804E-4	0.10888546257599001	0.36451495151828817	0.06716175441496418	0.06518012573527532	0.11525707316237309	0.01723600028629911	0.28156124078260214	0.15067707010468193	0.2111889626731355	0.3565727264395807
23650000	-57581.71962661884	-54859.59811484004	-2710.455519075752	265.0778749460757	1269.5918460723192	139	9.275057132542404E-6	-0.670520636254251	1.0029764948869473	-0.06716601972733229	22.125271471583854	2.0406006708673555E-4	0.11936551934277524	0.2874740711027924	0.07380990333942895	0.08926913123396091	0.1305860883089947	0.06569918944520158	0.2771772877768485	0.1471963166089247	0.21412258646675192	0.36150380914747354
23700000	-57586.36175608123	-54904.3388617916	-2669.77871346678	241.3738109986975	1344.4216491849825	136	8.797877285455954E-6	-0.9947453025129394	0.9627196200457697	-1.025909384720922	22.371051431529917	2.032652161131914E-4	0.10816364324280178	0.3016440243800789	0.07494185913227427	0.09434520126343504	0.11669398935746136	0.018777157780281585	0.2732730339691322	0.14830307280351937	0.2154163138753114	0.3630075793520358
23750000	-57219.08813643102	-54897.59735017323	-2309.9460177684527	202.8534145749656	1072.27964486872	116	9.353550702122012E-6	-0.7368007967255163	1.0242443939796049	-0.6474438247002046	18.488640415016548	2.1643436716590493E-4	0.1322517909410165	0.319853007006256	0.09108854081212099	0.08441880944376623	0.11669398935746136	0.10352332809122111	0.27233630625142896	0.1512754295311468	0.21480153028134816	0.36158673393607477
23800000	-57998.78425866749	-54879.7904898877	-3107.500374663649	340.4001984646557	1702.6413980947734	160	8.185583515073373E-6	-0.6273564857709285	0.9415954660088369	-0.7658672982937723	24.985586087161796	2.0560549639164508E-4	0.10371103440476326	0.31109784703927473	0.06814448073559462	0.07949643255535534	0.13482639507756267	0.03851123085165238	0.279131705045452	0.15047014160675454	0.21238538966862794	0.35801276367916907
23850000	-57207.59387650101	-54891.78364561986	-2303.7214099476428	91.77902142957691	684.5500542505454	119	1.2709176098369736E-5	-1.0983831985041725	0.9021634333879023	-0.4358664773916928	17.834815149338265	2.175749128059852E-4	0.12285098475357518	0.3309228031199485	0.07188739700700701	0.10486409741309526	0.12971057990560575	0.07957460622941312	0.2756160170135022	0.1494701939406183	0.2133260951430812	0.36158769390279866
23900000	-57407.301471134924	-54879.812819821236	-2516.1026105276724	185.29170751650577	1070.5338766049815	129	5.551239548697288E-6	-0.08799293268876612	1.5213023720610728	-0.7135848134567601	19.420534270858496	2.1423004237499456E-4	0.11778434783572539	0.3439756250995245	0.08222322375196972	0.09823939882471848	0.14027373275130628	0.058580918866169195	0.2769804679342043	0.15567352730613138	0.20866764254543332	0.3586783622142298
23950000	-57456.91013653936	-54864.90090483192	-2579.6043726517746	207.96640643676162	1156.9627137692212	136	3.197068142164747E-6	0.09873420207851856	2.378190950985213	-1.3617394490838037	18.595129482270217	2.1827929841845793E-4	0.09121641344879336	0.3161354214487777	0.08049444161959718	0.09705710552573184	0.1633593221310092	0.02641875380045592	0.2832441566178219	0.14920209206237123	0.21271650596079728	0.35483724535901034
24000000	-56948.671655612045	-54909.99997614879	-2027.7722189934505	120.83560994037546	795.2754790646958	98	2.460967044626609E-6	0.9195763429161168	2.119554482056406	0.011478518190414372	19.420546841218517	2.18038696779905E-4	0.11241935731444325	0.31841534440440616	0.07582724103177743	0.08470808036552777	0.144401547360229	0.06379979928208546	0.2791109681471811	0.14817881221795703	0.21068718583299237	0.36202303380187284
24050000	-57302.56642017098	-54894.612516353794	-2397.6297922876815	151.76986110919879	896.4609120349851	122	3.7007415937944335E-6	0.13314849396779158	1.7775671410812495	-0.24567879469318185	18.518282017220002	2.0876651891459048E-4	0.10258826910155718	0.2918134134510771	0.07195736051603949	0.08562187421514403	0.1141558695992775	0.027467266925826208	0.2737328361073722	0.1484242646772467	0.21540101114676552	0.3624418880686144
24100000	-57990.35278603609	-54900.226447836685	-3080.009500973804	296.34208811720293	1456.337163853207	165	5.276956388362572E-6	0.07165297852459271	1.658064167056129	0.2318820493933379	18.885845266900294	2.2695746138002388E-4	0.09615508780527096	0.32288232629928315	0.07202013797235604	0.08300011001812768	0.12550708087071433	0.03961941570309858	0.28065459089368605	0.15030045953248886	0.21290698240429348	0.3561379671695323
24150000	-58536.718813023355	-54833.27278189924	-3691.9823806335307	259.7199756555416	1512.6310198075726	199	1.2198356711964943E-5	-0.269439006274154	0.782843604667717	-0.2708576810546862	22.165803694642555	2.0767112072288957E-4	0.11391532231511207	0.3385613712544205	0.06862051978164162	0.0653776926782864	0.14553778483803306	0.057437229521600935	0.27891762709680645	0.14909114376654536	0.21573014736946264	0.35626108176718624
24200000	-57345.329245979454	-54846.0532422362	-2487.690879851877	189.31298054779455	1177.1254231655182	125	5.194556425337964E-6	-0.27808569466078037	1.556951013943498	-0.8711539284393822	21.821864138606408	2.006061335723447E-4	0.12184219872238518	0.30408751892472313	0.06758947154572366	0.07874660116478828	0.13230156832681575	0.010698196736186534	0.276531190865393	0.15168152405057764	0.21793698746739945	0.35385029761663056
24250000	-57235.46654461277	-54859.81153537809	-2364.4810575266483	164.73135111486494	1012.9914691109531	118	4.600123444582663E-6	0.1511701889030697	1.4759017359173376	-1.2865920746521433	22.315318645160996	2.0225992830492402E-4	0.08812426818144864	0.28898217457687614	0.06680162444037892	0.07210590500046733	0.13014467437532415	0.014068463334271702	0.2766098557573699	0.153105755020259	0.2097798421697105	0.36050454705266144
24300000	-58030.47794954226	-54854.98792720181	-3161.8296581449486	383.0100517247351	1754.4102447977643	166	1.224031759768953E-5	-1.0759020101328167	0.6420694461739389	-1.4608725740735458	21.78150495569932	1.9371824702920891E-4	0.09246177810421952	0.31893270854512923	0.0769413448863358	0.09112534356692119	0.13859785583515763	0.0761883826361494	0.27583332920341597	0.1489850324203826	0.21308925419935812	0.3620923841768442
24350000	-57193.06566027995	-54866.594822550964	-2315.0623340829225	209.41741289082975	1217.6072031095825	114	5.995171980700243E-6	-0.686194339225632	1.0591764489925293	0.26346540676385466	26.055175481634038	2.048980287574541E-4	0.13805310005795576	0.35307216926608676	0.07497191369849558	0.07380482414349891	0.14062230796973196	0.024719521041858504	0.2791868242527795	0.15066066027079453	0.21433930046864366	0.3558132150077832
24400000	-57748.39720740482	-54932.48539803756	-2804.3866173410283	215.7164228290395	1259.8530140625653	149	8.637035081819332E-6	-0.7973112964909193	1.2845595262479867	-0.6975266136720659	20.84277014257152	2.126399293022184E-4	0.09446572214312435	0.3392766038749918	0.06646877644507782	0.08002630288853912	0.13843607123425772	0.009598901899984707	0.27590114830150536	0.1544914733672162	0.21332264336787868	0.35628473496340335
24450000	-57688.30065588954	-54877.55253332698	-2799.2374599119453	133.1494066014057	942.4177208053513	148	1.0704268480990767E-5	-0.511181776501582	1.0376434721575623	-0.7441323147285622	20.63588547474879	2.1265078598358688E-4	0.11157097088819254	0.2920774105709926	0.0796505146156935	0.07166876753583683	0.13331036326402945	0.050507147361437826	0.2762052833160334	0.14905605642412822	0.21502817955559209	0.3597104807042499
24500000	-57101.80610043824	-54926.72347001637	-2165.747418482562	119.44924179115536	780.6750674403929	107	5.28263830797128E-6	0.0943023663051828	1.1116591501857074	0.05306302051615777	16.233892069797605	2.2164935907256346E-4	0.11157097088819254	0.29587803283394737	0.06640938744312427	0.08655574270741238	0.12181957452855625	0.017140133155133647	0.27702012728529	0.14492378116046437	0.210346034239046	0.367710057315203
24550000	-57749.68091181744	-54884.38777095444	-2854.6385933461224	281.453573156044	1359.2318557040473	150	9.396319815430265E-6	-0.4983139956225627	0.8536093152904385	-0.39304143188861557	18.719776131428713	2.1156132704102973E-4	0.10045028010248892	0.3119272573908844	0.0767432594010312	0.06697009655892938	0.12320462396702918	0.06519252075638025	0.2809184840598816	0.15038847653338105	0.21025894988458804	0.3584340895221526
24600000	-57458.013000219784	-54881.13860230186	-2565.8394661028656	234.8017536976588	1109.7094313314929	134	1.2508444088236414E-5	-1.2148981692598977	0.6424511811350526	-0.42049529176346523	15.55322064165518	2.1603327914604682E-4	0.11958557322916191	0.28190717091239265	0.06816960238158874	0.06765188330204372	0.11248014973044186	0.005006250622062667	0.27712720307146776	0.15142216370546502	0.21073119385757555	0.3607194393654924
24650000	-57492.83378848396	-54903.373256230625	-2579.140125745822	233.5730799685207	1119.3914431560497	134	6.9711516231703966E-6	-0.28918749461459153	1.2172251673863692	-0.4932404436921211	19.307599024092482	2.0850833865055323E-4	0.10971165018766094	0.30648224495276544	0.06765282755397477	0.04780264171056984	0.1275084330608865	0.06579753669486339	0.275590359629912	0.15149124388908555	0.21495280554019616	0.35796559094080743
24700000	-57848.67965657409	-54927.22211352425	-2903.2467181536235	285.5478139496537	1321.9301116020251	150	2.5735173342263188E-5	-1.4842622032861683	-0.320701529330979	-3.3535335273896383	21.73253986452016	2.169843610839893E-4	0.09428868621643582	0.2808013120906763	0.06831858033047775	0.0720866146757093	0.12016952211665079	0.0030026395565571707	0.27580317826696354	0.1528902478648007	0.2135170783586245	0.3577894955096104
24750000	-57665.73120992891	-54871.39111381833	-2783.4489709172076	188.79357891278173	1170.5689401031455	143	7.211270011137156E-6	-0.03082091448072541	0.7408788126230088	0.4975514415176949	18.463724426320375	2.019419690690335E-4	0.12636688301390497	0.33296879195512163	0.07862738442679075	0.07829200297589392	0.1310330691890609	0.00466505078972193	0.2798502069656975	0.14918348686196387	0.21088108625146693	0.36008521992087084
24800000	-57342.26809687136	-54929.977529538526	-2400.870291750875	191.666375376102	1026.3613031501745	126	7.84527232359872E-6	-0.7368460681944065	1.2023075639471348	-0.6272858547055546	17.300627045376075	2.0236669429225115E-4	0.10566367566487761	0.28511333538295325	0.06991748275737407	0.07523310441441597	0.14641503436039963	0.061075572667103006	0.2738208203366935	0.15091893330155476	0.21475341186237995	0.3605068344993732
24850000	-57480.06481532883	-54881.61447695074	-2586.9580611973533	158.88322213357648	948.7107394803535	135	7.975031207118296E-6	-0.29929755651802836	1.2316887161745749	-1.6091105995231831	17.619085290359347	2.2806081425662592E-4	0.10030257310928424	0.30756776757313276	0.06707924233151685	0.110432022871442	0.11920817869226907	0.01895911037134203	0.2729998713773269	0.15229616518180694	0.21038193346197498	0.3643220299788926
24900000	-57503.27197614338	-54868.98673116565	-2623.90882279102	177.17635143384283	996.9553019475378	135	2.4452213962084815E-6	0.7448465128232948	2.2330950788633217	0.4278940548347843	18.677228817092207	2.3236016831759083E-4	0.13058736730803625	0.30180330233295294	0.07496188100673873	0.07360395955780574	0.13612686398921386	0.028285143956380727	0.2807961028473367	0.1507857709554779	0.20811339189349415	0.36030473430369186
24950000	-57800.287448011324	-54895.56003304898	-2894.392902851966	232.55317666958186	1207.8354734600075	154	2.5695332091027047E-6	0.9056197396033391	2.233611158311192	0.21113459269081603	18.343491914980117	2.2979770620729683E-4	0.10730836874907257	0.32556220168067307	0.07211071433419726	0.07447891715767475	0.11987262714996921	0.037944610626954554	0.27608883136026763	0.15029594686583062	0.2091728552887323	0.3644423664851731
25000000	-57473.85892784511	-54884.05062353889	-2578.731283180641	141.26242794270058	1001.918396908411	133	4.094545739779039E-6	0.5193494744937862	1.7536982471514668	0.31492257248626027	19.27436475225137	2.0807863220101858E-4	0.1155834239020068	0.34728822324970227	0.06538082672009339	0.08467572208721025	0.1434917500236522	0.041996204440271405	0.2773549509129988	0.1473864457037134	0.21356518733552055	0.3616934160477708
25050000	-58810.21577229482	-54908.32551719158	-3890.164427853813	410.01150190023776	2117.5333258076125	213	9.09013116802947E-6	-0.7202759826169209	1.260996633363396	-0.3539684407758086	21.985387819727546	2.1030872512614476E-4	0.11351493971783318	0.33152764793097583	0.06998025797850517	0.08923862464147142	0.12472594247335417	0.03768572210703148	0.2760936094401026	0.14686693799172598	0.2164554153490727	0.3605840372190978
25100000	-57763.81717966191	-54935.45940191114	-2816.9662116402246	300.0230876112308	1528.6104239779188	145	1.185065384319246E-5	-1.0239664758055076	0.7626230110286469	-0.4879843446191271	21.43637816221143	2.076535825483934E-4	0.0879203277339257	0.30203451759352967	0.07753367237979673	0.0611646247618884	0.11096727136446376	0.08327626626763761	0.27811235704594206	0.14946701409153498	0.21610545428619957	0.3563151745763224
25150000	-57937.63243233791	-54906.443885747576	-3019.917883370053	271.3500448503138	1449.481239442045	159	6.193994819039245E-6	-0.28744918637341044	1.352428643441828	-1.067079741403829	20.71680061100244	2.0906690749642503E-4	0.09845635578497676	0.29836256082467777	0.07263472220737222	0.0797488025999184	0.13738029133893626	0.032860466524697665	0.28129435368257344	0.15017947622934874	0.2100448236634695	0.3584813464246073
25200000	-57950.40481988069	-54868.02159186575	-3071.5000126142168	177.1716118532069	1135.1260096862475	166	8.366299402941549E-6	-0.32735538205299985	1.0574437837640354	0.4198205174622245	15.739731123699752	2.2316208571544313E-4	0.11849576588380337	0.3360219317891735	0.0915551853478073	0.10397492080740244	0.13676046788480545	0.05532362971291671	0.2764965431438141	0.15165191322697835	0.21284874951872776	0.35900279411048325
25250000	-58451.88621582166	-54862.544168315755	-3576.5137247550474	277.89709955242427	1674.545308195634	193	1.8229880671515864E-5	-1.0500654873415245	0.5991493541794862	-0.996680370130548	24.148309850865946	2.1521204321738326E-4	0.11472886461311069	0.34192853764667874	0.08449037953263416	0.06929451430080935	0.1224674701752789	0.002709515395082152	0.27981768226175496	0.151630390510807	0.21077326135727184	0.35777866587016965
25300000	-57185.87243977575	-54894.819737187885	-2280.3102162259393	164.59350572178764	981.4634184764991	113	6.6085414918783556E-6	-0.6814935343486879	1.0523996242722118	-0.10554477597716982	18.219989715832217	2.0506862863070588E-4	0.11115598179295676	0.3067885331965404	0.06781372309515817	0.07956735678807034	0.12986706068267367	0.08876180444991243	0.2788489662259852	0.1510680231447849	0.21080342774053965	0.3592795828886917
25350000	-57257.49669341848	-54906.71375863571	-2340.124575655043	115.1138239693757	842.517061786216	120	7.327091560541851E-6	-0.7249910610097027	1.4528266369486866	-0.09124821422348395	19.58628849557555	2.2021879387042423E-4	0.12474923210241244	0.28627127421668597	0.07146120771753298	0.0663526218662458	0.11541615866115554	0.01762031934255257	0.2811518168077223	0.1484102996787449	0.21211111235959532	0.35832677115393907
25400000	-57298.611052432105	-54899.4394499248	-2386.4073191665166	149.19256038535926	955.71304423322	120	1.834780678433738E-5	-1.4991678690384793	0.10568315603481127	-0.6325167086596439	19.99647392945808	2.15594046341304E-4	0.10653507210919969	0.33469394782418294	0.07054292773468977	0.07077155386972	0.15932783926016011	0.03947364918991869	0.2763056907388787	0.15371556821517526	0.2122933230050214	0.35768541804092513
25450000	-56812.66630879888	-54884.63554257739	-1917.620267844806	136.2632343311625	789.304326995188	91	5.890290287399783E-6	-0.703416092859195	1.1645489184439604	-0.5767451939167546	20.261048117394207	2.2548129922405412E-4	0.09756149746100133	0.3379376128111694	0.07167385344957694	0.08622151111333844	0.15618342326511067	0.037604987647209834	0.27727045556400515	0.15193976605099366	0.21137087549559722	0.35941890288940453
25500000	-57679.79468864782	-54855.73219052977	-2813.022507161575	195.13938947544744	1110.0745628055713	149	4.0278964231822885E-6	0.2118693654677888	2.080168788528256	0.43317268500248796	16.57404812615805	2.1394197014094017E-4	0.11342915342735926	0.3230392528275616	0.07546077029533843	0.07203166979909564	0.13863699181608724	0.0107715748751127	0.27581981381541204	0.14481861157763418	0.21705412189325302	0.3623074527137014
25550000	-59172.612574262865	-54901.395387069184	-4259.129320854558	381.5692887996927	1890.1471750139106	239	1.4378089372494965E-5	-0.741831203898718	0.8142218415913289	-1.444624362959105	18.516574668270632	2.1841888565718063E-4	0.12536697497332674	0.29476956328189113	0.07535922637921438	0.054717091341095106	0.12578447303801096	0.02109085580093208	0.277211657717539	0.15318669335018337	0.21100286724649994	0.35859878168577636
25600000	-57996.02956006039	-54895.148512598265	-3088.552517635659	197.78142544056706	1242.4358550357802	166	3.2189811733198013E-6	0.6459607559925142	2.4605820169858807	0.393283017761345	21.325490052937376	1.9794481782485135E-4	0.09599578814475143	0.3130360126824462	0.0736641979501514	0.06873168038636811	0.12367397940732512	0.05464004787544282	0.28112605744512437	0.1502862557033112	0.21071951106281595	0.3578681757887499
25650000	-56913.72873197632	-54871.665944885026	-2031.378474519557	110.68224555010556	701.0956311133846	102	2.4618080528347525E-6	0.6973096804895991	2.4882603962342844	-0.39808483327518707	19.23094119375842	2.3513222781003433E-4	0.10485977571298731	0.304661854886962	0.06708960326156795	0.09662579509399825	0.11680141456648434	0.027149181276103454	0.2761565929176367	0.1499640908575685	0.21421254749302795	0.35966676873176734
25700000	-57489.197284621674	-54884.688188696935	-2593.040575149885	171.37780966738936	947.5467746813479	138	1.2143973811258992E-5	-1.0833673897303375	1.1831527912333466	-0.1742257164684724	16.295302628454046	2.1485482471294773E-4	0.09031964173786822	0.31466568841384207	0.06492950758081348	0.07776184913726672	0.13762024546141638	0.003612511620763491	0.2748670713366194	0.14900892602772062	0.21708544331244117	0.35903855932322015
25750000	-57070.69729463563	-54895.23357914519	-2165.129112028902	165.71346519648878	896.764350040076	108	4.4714120196897565E-6	0.03874866745736011	1.733776925063668	0.41536531508454855	18.263838469404522	2.1452041197322284E-4	0.10321962975393996	0.31047627503955066	0.07114470014653299	0.0793436004549587	0.11433854266178915	0.025000339852865785	0.28232006500297946	0.1468698835994209	0.21148317438288644	0.3593268770147146
25800000	-58201.91462769425	-54884.254027000665	-3307.0996621105633	257.56412152307337	1414.7503432720964	180	7.710825036261422E-6	-0.12048343971296481	1.2781221024053144	-0.4352490516366488	19.32806792954462	2.1978724520048908E-4	0.11793517706128848	0.3107142430554404	0.06278919600915647	0.08467368315924577	0.12597381327712553	0.018975272693818716	0.2754604554310793	0.14691029809949532	0.21573777194891308	0.36189147452051373
25850000	-57618.63579941639	-54887.412593639456	-2720.552299815938	240.20726812082347	1157.2997071413301	143	5.759210846621543E-6	-0.1891382565166419	1.3225611835951767	0.04638691653688107	17.860673138478063	1.9555082730940432E-4	0.09218419960936093	0.34239838482085666	0.08250900340955958	0.051985276237883786	0.13540216669012614	0.0011608038225148784	0.2737678754068713	0.1514368128069483	0.21398388228668003	0.36081142949950185
25900000	-58273.289671975166	-54891.43158600161	-3369.4111087137057	439.57280993227107	2050.0413918295762	178	1.3151423421634036E-5	-0.9676033463775522	0.6488016553533754	-0.6610830459672858	22.426148317636066	1.9454974668584824E-4	0.10111472480181939	0.28814792401316636	0.06608557770284884	0.08803806986796343	0.11639312731407844	0.06420640229039534	0.278667538468871	0.15053342707320913	0.21241520699248856	0.3583838274654302
25950000	-57365.11378354496	-54896.38394456679	-2457.7675766640546	175.02538536622248	1002.5070799093236	128	9.088478410386629E-6	-0.6832456782478248	1.1195277362348661	-0.5767569305321201	17.737848101053995	2.2181687542863416E-4	0.13738415624589861	0.3003545082327538	0.08603743770000032	0.06578098210585667	0.12954340306699283	0.012814269174318044	0.2765713249976095	0.1517919671989919	0.21179053467072098	0.3598461731326789
26000000	-56887.0577889717	-54891.85122963985	-1983.7005213621187	208.83824326223933	992.9930181909855	95	5.955147254710584E-6	-0.9194039013023011	1.2395584050376462	-0.5048122564422306	20.409943484308524	2.0390986331010345E-4	0.09707734098583734	0.3349591743945966	0.07593165375684198	0.10477892173621307	0.12643379714642536	0.018797851599603756	0.27389075944931673	0.15585727350419828	0.2126515694068633	0.3576003976396204
26050000	-57472.51450434368	-54876.34726493177	-2585.3027745450463	242.69055010369436	1241.927886159195	131	4.921887125774654E-6	-0.28285234179530233	1.3782550688851036	0.39756153325281973	22.03621688924568	2.092228964134105E-4	0.1265480661137413	0.3113312533262262	0.07029525279292051	0.0891488967565647	0.14097630895647903	0.007497742019489078	0.27952059933912893	0.14792927677471435	0.21296649457557934	0.35958362931057614
26100000	-57148.54492853544	-54903.991686197034	-2232.8655959935713	156.4589685411388	1017.2188581288493	110	9.465277295842374E-6	-0.7639052000739774	0.9336708485273166	-0.37708344744772804	20.076772374515272	2.0316846117895293E-4	0.112220067703226	0.3222436489492894	0.07954716604187038	0.08250260418892714	0.12885667488281463	0.01877528536608779	0.28019097422808725	0.15280167078054002	0.21308830269938833	0.35391905229198306
26150000	-57277.67449402772	-54857.243604482115	-2409.092335633053	146.01004593679357	975.477818720768	120	3.848250466861734E-6	0.011043754472272183	1.8894156709872416	-0.6744336247379666	20.487066409681585	2.027195234317393E-4	0.13624644366447974	0.29481344837508144	0.07843464021122026	0.05813535255947708	0.13484236463639154	0.07136413028648002	0.2799522880906784	0.14896259047446272	0.2105832189443827	0.36050190249048025
26200000	-57361.41789162563	-54908.69411108704	-2440.4004151836803	174.5283158229582	941.6693505637552	126	1.663561099685586E-5	-1.4683354883307742	0.40523106899022093	-0.6981813522316934	18.799964670359877	2.188146239639146E-4	0.12940884187181603	0.3151463576569498	0.0758644883356787	0.06460608765199878	0.12054374848060796	0.037155640400158334	0.27610659823544087	0.1471804120781693	0.21420239142589698	0.36251059826049153
26250000	-57481.207496013565	-54896.50439995219	-2571.29525594096	264.4377122870035	1307.327183831329	130	2.056100560666507E-5	-1.6141481530088249	-0.0776304726504686	-0.6735791322249276	19.72451968209931	2.0899230681300083E-4	0.12344594823648451	0.3569890182504673	0.06560422923114703	0.07307595841060431	0.13327860450571108	0.04852775019881399	0.27872793081099373	0.14901157366565804	0.21083954341926445	0.3614209521040825
26300000	-57824.16175544772	-54893.289909479965	-2919.733612204073	323.5143227706927	1589.3304211302648	151	1.0315332900140622E-5	-0.5762959643261287	0.7798537852103201	-1.113796252403934	21.415084053687192	2.1594824025740028E-4	0.09881175263734394	0.3288574919841115	0.05660822107610595	0.0677309595069245	0.13989345327326352	0.01658682612143851	0.2786621036500843	0.15016850935460987	0.21308093867209218	0.35808844832321496
26350000	-57758.97970769917	-54863.56015483331	-2882.869469335858	242.73634653245693	1335.745648628922	150	1.2665359608513957E-5	-1.2133463605932964	0.681409055885671	0.1616761324799938	21.04796029985852	2.0287424475923542E-4	0.10380374608921827	0.34010663881799974	0.09374312838972879	0.08058635052445878	0.12915772507664314	0.03874969651803508	0.2767440704951989	0.15063553328514462	0.21205787142616297	0.36056252479349776
26400000	-56938.0140722823	-54875.21182835404	-2050.131802338225	104.69014541675728	728.8319326198852	99	1.3044229415254769E-5	-1.0670257901892626	0.4590126037225889	-0.6399044067753596	22.676225800764716	1.9912169360594448E-4	0.10925634477719157	0.3214727277843071	0.08004308375395792	0.08030578482549613	0.14108174364507892	0.04589228810710787	0.2773842368926597	0.15210905740892286	0.21315898332835012	0.3573477223700716
26450000	-57657.187056286144	-54901.20879622741	-2745.5192630588335	200.94798556010838	1188.488742295605	142	4.012889464509006E-6	0.04896109728390613	1.62228876273341	0.9081774329058047	22.881358922942255	2.14691138397755E-4	0.11238876069872536	0.3089509398484293	0.0689334798827502	0.06562225801486776	0.11935035971082616	0.035345945284954335	0.27717318689293485	0.15093270450496707	0.21515567493471985	0.356738433667377
26500000	-56950.7846819639	-54891.21104817224	-2049.5480970203766	138.8944923362995	814.7295880686772	100	4.43568842995123E-6	0.1374409466043479	1.7102121552627954	-0.11588711571877652	17.21392044332736	2.1726135884753505E-4	0.10941712001511575	0.29666988840901837	0.0689334798827502	0.07388364022793288	0.12570043406985373	0.005777618186084794	0.27505244763920883	0.1480839249070146	0.21711946720044503	0.3597441602533305
26550000	-57189.76014154255	-54862.22846412656	-2317.352966450058	189.7775208803267	952.0338554396694	118	2.72101237176298E-6	0.452230323014817	2.2147058699121613	0.13998649741324967	18.386106313799132	2.2091954748798952E-4	0.1136294348006108	0.2887192183268664	0.07542784449409409	0.06244127212931487	0.1201849259662782	0.018290506611871503	0.27826978412230025	0.15083083068263836	0.21276908238571174	0.35813030280935104
26600000	-58449.55986547539	-54862.9193990803	-3574.0630884328257	214.7100717397441	1363.3225641072577	198	2.3358243126332478E-5	-1.3095397144219842	0.2690478995154467	-0.29848891521459353	18.79743880985993	2.17313942804211E-4	0.10887663372236753	0.32788207325986024	0.07795571750262091	0.06670202955300648	0.13963029284762996	0.05693617970371868	0.27630475428829854	0.15091468805417016	0.21582823577701893	0.3569523218805123
26650000	-57911.407078698736	-54878.716160869444	-3021.792321913346	272.27708024736705	1488.4001642184817	157	6.9681991541333515E-6	-0.37122999191235617	1.2522366409319055	-0.7703373587317648	20.259701058060504	2.0477976369174907E-4	0.10808558947968641	0.32151918994169737	0.06442586239346776	0.059355835516963835	0.12491389219732116	0.02084869239127968	0.2775566718134287	0.14946314776822664	0.2132905796942381	0.3596896007241105
26700000	-57478.135896988555	-54872.71840000327	-2595.197934348298	168.95200477198622	1021.6118104484822	133	3.645413063641247E-6	0.32872294203423186	1.6999951231747465	0.22598723965845213	20.070151593469078	2.0950091524143274E-4	0.1069426521867378	0.31274615627261754	0.06895370269089811	0.08106149760656348	0.10741703405938734	0.02669223075804271	0.27406906694038713	0.15068880752116875	0.21567930181107803	0.35956282372737014
26750000	-57983.37523804639	-54863.258858928704	-3109.6433439295656	163.7299964286376	1139.2901438707997	165	9.722120125367262E-6	-0.35891925196261837	1.0320449469897215	-0.4411835668827683	20.24228018316845	2.2542905915981694E-4	0.11558458468879411	0.30798938213506344	0.06516604070781125	0.07326726250736297	0.13371819246380068	0.006875930411361852	0.277560181329485	0.1498701992231205	0.2144783139285114	0.3580913055188829
26800000	-58789.84655393099	-54891.50091820753	-3886.657510041664	253.17831059433547	1683.2536105573076	212	1.3812732107165126E-5	-0.7550713459234522	0.6936738990303589	-0.6923345253030763	25.805633831432857	2.142584947411953E-4	0.11188804333173172	0.2811157839171353	0.06517890447682996	0.07417602460143863	0.1300138056367127	0.0202905176816818	0.27574321217517833	0.15304144743736106	0.21161323988953062	0.35960210049793145
26850000	-58288.63278355156	-54897.05808472111	-3378.4229320954214	380.763907553162	2011.6512124736664	177	1.814813120694549E-5	-1.2813435366022181	0.16530651443082756	-1.5771763136294543	25.578908726937282	2.1540303765077326E-4	0.11778294010248565	0.3072223711140642	0.05677126623174291	0.06769526326551625	0.10496842031614656	0.05742913065270424	0.2752390361646387	0.1477256642529651	0.21917698303124894	0.35785831655115147
26900000	-56999.864057094004	-54907.9946232713	-2080.1140469692746	150.2929729760566	843.2273569121799	103	9.864977827474899E-6	-0.9931070031884761	0.8284100012022919	-0.7310520827769192	20.243308453287256	2.0838967531612207E-4	0.0923045485137568	0.32112563839521346	0.07674735351397144	0.0917619448174008	0.12785080172899294	0.051127917722372185	0.27644608087569134	0.15128536935981932	0.2112427673193686	0.36102578244511957
26950000	-57692.65734269072	-54874.07669375845	-2807.7033853831776	116.08956352401064	1003.5296496466216	146	4.144128317584093E-6	0.26719737497260254	1.6974225749393366	0.002840092274750579	24.180718937851935	1.972897493520329E-4	0.11183932942340606	0.27929594831659105	0.06209431765922351	0.06798288175598789	0.12052225064499976	0.03747161641143818	0.27490922137061174	0.15003710138148185	0.2136551210769495	0.3613985561709583
27000000	-58346.01903382288	-54934.0750108499	-3401.834797417445	418.8114354417337	2073.8708053899772	178	2.2738784649721153E-6	0.6834522079052819	2.1220338495815665	0.027981518624215385	23.110262285987705	2.1453275356627592E-4	0.10447041944253097	0.2888910212344359	0.07115329860454662	0.05700261042814532	0.11900456199786967	0.046858796926109884	0.27646187812986206	0.14686216793561782	0.21475790076521328	0.36191805316930814
27050000	-57794.55075244554	-54909.16166177552	-2874.6480053270216	270.6329931794922	1375.8012203367332	151	7.046874471908599E-6	-0.4619834169527958	1.0942408225160674	-0.6497337616830254	18.156893060184732	2.2052402767357948E-4	0.0939258394633376	0.34577732984247933	0.08780951753798298	0.09154164902747312	0.14001114359741748	0.05929346664526377	0.2791046505536243	0.14822263750473125	0.2160269422524624	0.35664576968918077
27100000	-57733.19445264492	-54876.08387371514	-2845.8769684747904	150.80683433723675	1032.3634999549702	150	8.084935057558201E-6	-0.35069192511141756	1.231479809152634	0.26329640487313094	19.91062277908597	2.007565795319439E-4	0.10459294987316242	0.2922123154400605	0.08205127892837237	0.07355537601073268	0.11746586126757153	0.006570588927311234	0.27828609298395174	0.14656821466131645	0.21830726025156158	0.3568384321031703
27150000	-57071.78272356647	-54907.39651850542	-2153.6009826068193	121.42461305817935	773.2924064748146	109	1.2494404937431876E-5	-1.0598180428756647	0.3528055767240496	-0.7006985930709573	16.506657368983127	2.1515833150351376E-4	0.09906858183981637	0.2856085148359844	0.0593945536990351	0.06928927279506562	0.1203722701641798	0.034398400688166186	0.2817044722199979	0.1501422226647383	0.21283770481943054	0.355315600295832
27200000	-57840.73489851739	-54918.00851366245	-2908.3930256787744	258.44418314936905	1307.5814519428648	153	2.6348579410838667E-5	-1.6196021786059867	-0.24169872447217294	-0.8772265488472019	19.444853790859717	2.082800825819258E-4	0.1107862914196701	0.3531270774861525	0.07598164583307383	0.08491166719951339	0.14844441684328621	0.07367010298078706	0.27849146339450687	0.14833168688172926	0.21015789522013237	0.3630189545036302
27250000	-57922.9156941497	-54866.72871963213	-3045.259261164565	143.41848231950584	977.0757068024964	165	9.040180969449592E-6	-0.07221474016456844	1.295234167171839	0.17618209726524942	17.51701919803234	2.2156351095424412E-4	0.12395554748878769	0.3327197167718057	0.0786013512553966	0.07979003957540583	0.1310490157576625	0.04998258368949482	0.27775320469664044	0.15165021784791774	0.21448361714578876	0.3561129603096542
27300000	-57729.578257591405	-54888.11999283579	-2829.2011389631384	204.82583628568776	1229.0616004238268	151	7.058673714610494E-6	-0.9328107578574965	1.5732324123417114	0.4755310776428787	21.153591499873983	2.0435589679116566E-4	0.09344067049589251	0.351696304188663	0.08341803782450544	0.07838615305441249	0.14907554211000618	0.025182251131050416	0.2757516196141239	0.14980274513652844	0.2160552677135711	0.35839036753577524
27350000	-57893.33756013276	-54887.459195539406	-2996.0044083611533	287.80347914226763	1432.1575212890898	159	6.269069547633245E-6	-0.008488673893216683	1.274434838581585	0.0708070112795749	19.13366898297423	2.2247091603046378E-4	0.1040481396988731	0.32585549425652577	0.06725538377061815	0.07651616983406079	0.12133617062258759	0.02340523075984948	0.2759195283001517	0.1497653875696782	0.2171445259045828	0.3571705582255884
27400000	-57130.35824379404	-54966.59530977536	-2153.2502808678532	94.06893489457146	759.5308295858288	105	6.27670520164817E-6	0.1533260022639908	1.2582164463108145	-0.431164985379646	21.87278469933942	2.15977118276029E-4	0.1089131620268451	0.3050643744814958	0.06970182461040225	0.08283459102270083	0.125983678127821	0.06235111225686809	0.2761913567524324	0.15380486125375725	0.21448823386443588	0.3555155481293761
27450000	-57308.51667511899	-54894.18620496299	-2401.762565295334	123.98207814520217	823.188751066791	124	1.6395103993213273E-5	-1.110857877413318	0.49026539146585746	-1.5032602440033767	16.87858143527232	2.1849133833537734E-4	0.1079767629249721	0.2906720198266203	0.07985718114351857	0.072509544526787	0.1205431603573982	0.041720764502252476	0.27619132191387363	0.15307163694944267	0.21604482589999366	0.35469221523669087
27500000	-57567.7508883807	-54899.8150244106	-2657.435607214578	209.68045523596447	1137.9710583971319	140	5.5428515980372244E-6	-0.2506738630537001	1.5056867254697475	-0.6761952630782362	17.724576433997743	2.0980520390736612E-4	0.09466673848828187	0.32787029486006586	0.0733176790843046	0.06297730207376205	0.12208072233133123	0.048750848267042714	0.2783350714083041	0.14964507517576678	0.2150774484212757	0.3569424049946525
27550000	-57621.0951069181	-54967.67277043953	-2641.648623814082	189.39055869027825	1056.499558170361	136	1.2980682201700554E-5	-0.8026229229762298	0.3441698572799333	0.24994436421597666	19.16829346080042	2.0525270885762479E-4	0.1049188700471611	0.3094607479995093	0.07852994178273719	0.0855209722359555	0.1538337187181823	0.018817355712117637	0.2781993748312125	0.15141697711519106	0.21252518870082032	0.3578584593527779
27600000	-57217.355898136775	-54908.17827658691	-2298.2467512852554	142.7679452044119	954.6899253536869	116	5.0079410550723395E-6	-0.40648844252338723	1.5638997248472113	0.9376382700071755	19.938189318947433	2.1668112407183888E-4	0.12550645836682037	0.3259717352542891	0.06651918330592331	0.07535918897211945	0.1298580741487496	0.02809202801141989	0.27599043176362453	0.14872834782858935	0.21966625011239735	0.3556149702953893
27650000	-56884.22391948121	-54966.22265184619	-1908.2197451076693	106.35806849943322	704.7675871514954	90	4.608876236065152E-6	-0.19326910495968835	1.269280289810446	0.27678471587474107	18.17427388159846	2.067485729726453E-4	0.11653338312725504	0.29264408797812874	0.06401655549663261	0.06481496531932074	0.12251953817095805	0.016165951557281275	0.2733612171020016	0.15154262686181438	0.21514426746058302	0.35995188857560256
27700000	-57270.37504153893	-54926.36146617996	-2332.085003396423	156.43273862663534	918.0568324948057	119	2.9551627052437666E-6	0.6809166166621408	2.2158393220131094	-1.2921945510912043	20.13612740964278	2.1437868119331444E-4	0.10725368360885056	0.3417066165063997	0.06751370112151686	0.06680029388867108	0.15262210836506998	0.035542990399905425	0.2775408422818814	0.14830178200675576	0.2141538715771934	0.3600035041341684
27750000	-56999.575060039984	-54954.351184323656	-2035.5602050253458	115.01167185813547	809.0719283399354	97	4.4422720665532005E-6	0.21893069906881552	1.4496832175441678	0.6905824256809804	20.24613821946399	2.2662086834564378E-4	0.11110005525534139	0.30124097506185554	0.059681497314632986	0.07978588060453799	0.1207915201861882	0.04827813584644476	0.2770220697933402	0.1500947111909482	0.21021773527961243	0.36266548373610086
27800000	-58735.70367501641	-54906.10653354477	-3816.8290561416215	289.32791418461227	1615.102558498878	214	2.077890976315502E-5	-1.4123946774125373	0.658182762860726	-0.5153804407568606	19.972642818239056	2.1663819481962068E-4	0.12201902106975167	0.333836798502832	0.07023209944081035	0.0663536995123104	0.12451241577146208	0.03309951536423303	0.2738409201946776	0.14888994183794016	0.21606033695715565	0.3612088010102262
27850000	-58092.63257124219	-54893.75564797935	-3187.6481875809104	369.68136956080446	1689.3896589139913	168	7.470293128028353E-6	-0.38268124892297584	1.157668422375561	-0.5353215831354379	21.304120336276643	2.1173851825074286E-4	0.13548947809065798	0.3434358167227697	0.07202884303649372	0.0773810792913957	0.13328165118700608	0.022888466965659843	0.27695030898027456	0.1523254295114151	0.20818358013372723	0.36254068137458256
27900000	-57575.90367985831	-54891.34812225603	-2673.131118556758	157.2080427974208	919.1977131408157	143	1.2190190568713537E-5	-0.9895365707832559	0.9329669285935159	-0.19086916585382865	16.23302081569825	2.1916594022132905E-4	0.11176967060688967	0.3403210469467577	0.06562670346390063	0.09248659448163211	0.13648366412417992	0.030691045327680366	0.27507984343362457	0.15151873789250794	0.2137362717187641	0.35966514695510404
27950000	-57158.18310924707	-54985.737874214945	-2161.780217396284	211.2595153070326	995.0998284997121	107	6.617401367312961E-6	-0.3394989486607289	1.107329113966772	-1.1143734471500735	15.238067877278489	2.1809777633007908E-4	0.12747138252502446	0.3206217894756829	0.06918272486819839	0.07567377774192019	0.13248176485345642	0.05348897807937851	0.27708797794432555	0.1483460786077608	0.21057778718308737	0.3639881562648281
28000000	-57417.146938662816	-54924.926839428146	-2480.9846027993704	206.08251610720507	1062.584217203422	131	8.038099175639707E-6	-0.4028512585930538	1.2112774506233246	-1.5727897034129366	18.43005846851497	2.277356016537757E-4	0.11754116175390808	0.2932475810827077	0.07508214207327753	0.054784384171818835	0.1392025087162725	0.04387891851697322	0.2757147834333812	0.14794684040745493	0.21653448866115615	0.3598038874980083
28050000	-57310.06268304426	-54975.0991936165	-2325.0274134297583	268.2411887810077	1151.0570356060962	118	3.765955000881242E-6	0.16767579976901822	1.58881311709292	-0.7552599155421948	16.844658037295634	2.276089181603813E-4	0.1309476458078235	0.33140121481250034	0.07425282571203268	0.07693938336307286	0.13933750261751224	0.006815599717001339	0.2751688603123392	0.1515346974009362	0.20944703082240468	0.3638494114643218
28100000	-57318.763098493466	-54974.26269782124	-2334.7017276260826	241.22046798481162	1103.2574976537228	119	2.620670839015253E-6	0.5192008837195916	1.9215406745187396	0.4707085872824395	16.087041666302337	2.2563683515845087E-4	0.11349656561743665	0.3410493688794482	0.07911883038216624	0.07181179193084672	0.13182943576275974	0.056214322327977434	0.2782322183219924	0.14869923348067776	0.20944649922066122	0.3636220489766705
28150000	-57452.58651319186	-54978.64617655835	-2464.3921381270156	179.09794458635972	868.0713474830985	129	4.917252464757849E-6	0.1765389973306119	1.396338821664947	0.24485866321495176	15.680304976726548	2.3767103551464974E-4	0.12088862979495482	0.3427516899708727	0.08677953999338124	0.08286959854791104	0.13230524200267635	0.03219126025596339	0.2725726441551229	0.1526896307247526	0.2137238929691453	0.3610138321509811
28200000	-57603.348265568464	-54964.943422913384	-2625.70721095437	229.43984246437066	1152.0812103284397	139	1.407743301212095E-5	-0.9420167820814198	0.5652647761184889	-1.7465539902143004	16.664898327121143	2.1734288408207112E-4	0.09880013168296715	0.3289110285059628	0.08369571324547011	0.07064512220442645	0.12868634874508147	0.015737637056082828	0.2748914285894589	0.15043588587314638	0.21246685192624415	0.3622058336111525
28250000	-57484.695299115156	-54897.59438865268	-2577.2659726170095	139.27330656554795	892.2926173034498	138	6.213918020241076E-6	-0.24056205953802257	1.735752610371288	-0.372835733582399	14.667369055064624	2.2298091552599712E-4	0.09168316506628492	0.30828529739523064	0.06402019175010164	0.05710068572208155	0.11628816786286399	0.05899711910562927	0.278824626279656	0.15039337107543282	0.21527616420643547	0.3555058384384762
28300000	-57784.639361330075	-54961.61389926189	-2812.776041822276	216.3114280358174	1152.8952432030646	150	8.867174013669824E-6	-0.2926340907952023	0.9908950893449817	0.1348238584102524	15.649239548763875	2.2601129281832013E-4	0.13017993581396317	0.3021544370891496	0.07442591496283418	0.09661846193768407	0.11964399663357748	0.005406525412658001	0.27109690392738545	0.15212581352922602	0.21631883522782885	0.36045844731556165
28350000	-56918.485198639835	-54968.38775395166	-1939.1344548039006	107.6954413525164	696.5785442697312	94	1.3433567392681489E-5	-1.0310975206385973	0.4922172466060981	-0.3386931262364904	17.660996115582588	2.2633641364905554E-4	0.11794087880997092	0.32313635677135905	0.0640947033911719	0.07155467017059602	0.1369108997926858	0.07743674750983572	0.2753418668532455	0.1501711606202995	0.21649427577364178	0.3579926967528151
28400000	-57190.94048912888	-54944.8383533243	-2234.0654903173804	117.24132703898628	720.7040917507248	116	2.093699801387235E-5	-1.35577697609471	0.05708798704520096	-0.7243830842664228	16.44017973405143	2.3111788858001572E-4	0.1068297012250018	0.316497493297039	0.07381839734261113	0.0766089015316762	0.14177526708969296	0.06191121042490686	0.2778282054065474	0.15043282137222655	0.21317057908415543	0.35856839413707114
28450000	-56924.74523369188	-54917.10699397186	-1995.3786249382729	137.0582843130739	848.9855518386752	99	1.549264924413723E-6	0.916649153324742	2.7094013565557136	0.8703492533038394	16.49358311527611	2.1529576910877648E-4	0.12631752676696506	0.3449796129563478	0.0745504155557964	0.10206738796255388	0.14261878471821712	0.06859675730643341	0.27778667460849626	0.14574363335377608	0.21395976077495113	0.362509931262776
28500000	-57289.37803286325	-54938.639270450716	-2339.7872131826934	101.03536118631351	756.0757147226493	122	9.85663640666836E-6	-0.5699518238332032	1.2764133622328806	-0.47470813206651874	17.396396757511805	2.2046494369274534E-4	0.10587523866966371	0.3452053978691681	0.07456297042709756	0.06660170801187304	0.12502894213983787	0.05003174672526237	0.27648252233429416	0.15266057793049942	0.2117903385975849	0.3590665611376209
28550000	-57821.231004146706	-54902.78007996814	-2906.8423257107006	220.84835355070447	1160.4961101321217	157	1.2927612289120266E-5	-0.9107413626860859	0.8016119605053449	0.18409009538293508	17.6477688227498	2.1239328947168074E-4	0.1159191044172598	0.3240171181780175	0.08301014214099997	0.07338707290914111	0.13149047837975222	0.002243112992662601	0.2809146497379031	0.14965889067294327	0.21261548017562593	0.3568109794135282
28600000	-57020.020833633884	-54955.48542532503	-2054.7237880700213	138.99026318510957	762.5682422291993	104	2.722947963526512E-6	0.6011142978021585	2.176041391530628	0.13196332667089117	14.109486685910984	2.2949258915140388E-4	0.11685601056922722	0.30539155768656123	0.06685724583523177	0.0804074680018384	0.1205011607991585	0.04225854994653483	0.2774825017905631	0.15088613506414802	0.21055099154563178	0.36108037159965883
28650000	-57450.0880906028	-54927.01484044458	-2513.3975016483614	224.84958275295074	1109.4487022404567	131	4.3387597265935716E-6	0.07005123511019493	1.6287038634676878	0.0479184552548059	18.252521558480638	2.2472985147651775E-4	0.11616965434036276	0.2786362218188432	0.06712794583457621	0.07516440307124503	0.12719623708270364	0.054776584310239844	0.28006035337197044	0.15029530648523817	0.21362681797702568	0.3560175221657675
28700000	-57909.0403710502	-54901.75523221178	-2996.1277348633976	204.26287042973686	1172.8218346681608	160	1.0470596353385302E-5	-0.43356969812776314	1.0091426246358728	-0.14971568771328372	18.662808174152932	2.161148644479203E-4	0.10586089781148417	0.34350201671939457	0.06305675074784885	0.09836213020714324	0.14549783175380163	0.03659315591308962	0.2771303614167204	0.15291915093858555	0.20999653886486414	0.35995394877982845
28750000	-57385.27618811883	-54900.00949219851	-2474.8584813855227	232.8770462513343	1200.2998578295258	130	4.046907751129203E-6	-0.07916737854383113	2.0114671586342547	-0.2826257593985352	18.127891994899844	2.2743357077425452E-4	0.09013675294603986	0.33598001057306826	0.07829218452129226	0.07996109309441994	0.1433701634123854	0.004543521051017674	0.2770102578158032	0.15131955017980944	0.21243786340849327	0.3592323285958943
28800000	-57389.554049601415	-54882.23583857242	-2497.091494800833	211.9583300044579	1090.6754781745676	129	3.500267770876791E-6	0.3187036111636325	1.9933029446063801	-0.28281474980507104	20.571655110944594	2.285402739756789E-4	0.12365633425925703	0.3244919245198675	0.07790833271652267	0.06904592772515979	0.11221365800106793	0.05408609046726084	0.278866915754912	0.14757038590606716	0.2124937578688673	0.3610689404701522
28850000	-57289.98026495761	-54965.42249040441	-2314.1515811582476	214.70038159747492	1154.1001343788364	116	7.763751028142977E-6	-0.714232022775114	1.0223763707118203	0.30369886022133397	19.812733822028815	2.1939776003389305E-4	0.0974736110314084	0.28825637201562565	0.0714587994485593	0.09652959452986488	0.11499470360998444	0.0012974193392952067	0.2775096773906341	0.1554723294107681	0.21326059826528124	0.35375739493331826
28900000	-57242.21376370612	-54888.40051766538	-2343.136742391034	148.704588617032	938.9267239179535	119	6.830081044238994E-6	-0.4288935293731493	1.069650679656283	0.2031730473246697	19.41700242830072	2.1594347340925905E-4	0.11129019167862447	0.3481289366529616	0.07917021725592968	0.08935165419202817	0.13393466316679042	0.026397184765158482	0.2795268239300389	0.14708653075150238	0.2154399487325158	0.35794669658594225
28950000	-56800.486599950025	-54936.239238025046	-1852.676137694032	151.02660583283375	826.3361396127735	89	1.3142062671294751E-5	-1.1393765110997947	0.545526669723811	-0.7426450156520045	18.75576745860144	2.200312311014478E-4	0.0923443098612875	0.3286796306014706	0.06461141224613141	0.08649816747349509	0.13871024246154087	0.07875016292855061	0.27402550916302476	0.15198137752190116	0.21277249305618665	0.3612206202588868
29000000	-57405.66504313274	-55012.07106734351	-2383.9976933047133	329.76749696118225	1452.8697879367494	118	5.575981289442062E-6	-0.4453784635214356	1.393531595442962	0.3959981169382605	23.53046561015947	2.426491279338626E-4	0.09273265358321775	0.29436698779139026	0.0754052456358956	0.08328642501740634	0.1308819047070729	0.014862154506093414	0.27357840105480746	0.14667287212994792	0.21946792260821119	0.36028080420703285
29050000	-57694.71343477091	-54922.54773324105	-2761.6223344574346	232.45969273173228	1229.708982868608	143	6.634859508321696E-6	0.036627095646123764	1.1503813071024471	0.5352574548605973	21.46542120316665	2.1833517613446414E-4	0.10945073821316088	0.35315068397459387	0.06558316928041469	0.09059307614164497	0.1240698720014851	0.04310569178383196	0.2777959682548259	0.1510938897963525	0.21365129199707114	0.3574588499517499
29100000	-57029.37358543035	-54977.723551116025	-2043.2816430226217	218.3205953946421	948.1386192058395	102	4.264831272427514E-6	-0.30419202427808884	1.2502383149768972	0.1480518882478542	15.312637275927697	2.3411048874046348E-4	0.0883707129707578	0.30471439973692144	0.07069345074534768	0.06504199476942456	0.12939045063405055	0.033014711165982334	0.278505707196726	0.15171133605014842	0.21136719789127095	0.3584157588618561
29150000	-57297.41656075187	-54959.11901710046	-2326.310203292755	137.27143841172327	843.2944988166267	120	2.6222020943144446E-5	-1.140623251268046	-0.4114679321073299	-0.4066361660443343	13.702769582921107	2.2207448588779826E-4	0.1052474076889141	0.28924975012759746	0.06727180338439039	0.08278469399264733	0.137725065877546	0.013551373939029217	0.27772912482079404	0.15253685394858554	0.21589657558996972	0.35383744564065217
29200000	-57027.21043456879	-54908.3151118227	-2108.248657563837	253.26047418743678	1184.7107496084186	103	6.0659308102697075E-6	-0.7120287515826975	1.1980471899892926	-0.8543214837090882	18.026164996928763	2.173350144791392E-4	0.12843878437375655	0.3114072764348261	0.06041873516767171	0.07950805044309432	0.1348159221628434	0.007108798855646841	0.27754095321269373	0.1490236961663176	0.21293432513108299	0.36050102548990404
29250000	-57385.385215249735	-54900.83021885147	-2473.420582097567	124.90362348688053	839.7222717921023	129	4.965600338049904E-6	0.23329228209280245	2.0096145173328086	-0.40971218991735714	18.044301815507925	2.1592442195580825E-4	0.12385097064509389	0.30770797032682345	0.06237830578727856	0.08406338882569088	0.11988051238033662	0.04289278080823072	0.27937499720128856	0.14913661772231424	0.21273557732799395	0.3587528077484029
29300000	-57449.23572075031	-54908.499539095385	-2529.9205468713317	158.71307546434002	901.7759041787125	135	4.51278457649109E-6	0.26831124412683893	1.8624747069742191	0.38761460299923745	14.419326461781331	2.1142852223514648E-4	0.10677165698287974	0.2981937351734946	0.06785462970621933	0.10573217031486169	0.1260686114496626	0.053210405771247256	0.27544410242780204	0.15174326961641457	0.21642973292345413	0.3563828950323277
29350000	-57579.137533429544	-54873.011131340296	-2695.028110932021	119.93698920015737	881.16544716663	142	1.3423786657589124E-5	-0.6792032564065426	0.5934260219241256	-0.7773264557357379	19.025999046215965	2.1636033029971927E-4	0.08980747913369905	0.30446969764142423	0.059960755191553965	0.07276608647909832	0.14589172038849008	0.0710715261995456	0.27898513449261336	0.15063403215096424	0.21179109104071783	0.3585897423157041
29400000	-57074.38102172262	-54863.12355578606	-2197.985545768798	134.9747749529394	838.0437452925851	111	2.256275194745669E-5	-1.3087589731370886	0.08700358200392944	-1.5875060027901855	16.43462898513213	2.2031755074208156E-4	0.09910348833554489	0.31757218611056504	0.08844554643978415	0.06635397560866636	0.12322620513120401	0.013315436297012824	0.28016660852853664	0.15364214171998158	0.20784796282454868	0.35834328692693257
29450000	-57539.98488656112	-54907.146750256645	-2619.961319293805	136.56032206743183	902.8767695114235	138	1.740580597404651E-5	-0.7562423833219589	0.38497072567122326	-1.2893570822952218	18.050685909498	2.1583191990311775E-4	0.13055315201887951	0.32075878682075326	0.077020091257882	0.10372545026474475	0.14057146735699144	0.01607380269577131	0.27128065352249264	0.14778480230998697	0.21924194340523934	0.3616926007622792
29500000	-56827.60901737513	-54883.677590393774	-1932.6853705936817	116.7778741779037	734.1267947993028	94	7.268291130565361E-6	-0.5930920155081302	1.2437967438383242	-1.1866917260157606	18.74733925807622	2.1876739904966007E-4	0.08906024651498759	0.32596626624096675	0.08320971088522087	0.08018928986360187	0.13000275388940752	0.03535134391673375	0.2768110125889619	0.1502504940737095	0.21653011758936047	0.35640837574796763
29550000	-57267.835298769205	-54902.140341108505	-2354.66087927034	170.12444775429003	1124.1488146915942	116	3.291488724855809E-6	0.35770146030963257	1.7123329213734364	0.614628537521034	22.854334542935966	1.9801220284016775E-4	0.09679612096380089	0.31141769259049645	0.08523818703435418	0.07367322685776183	0.12605475479603134	0.018689454439817392	0.27758300207776165	0.14735668739277316	0.21584365157340848	0.3592166589560558
29600000	-57244.54935527075	-54896.86377987956	-2335.1638354461534	152.09327543327328	954.4582601404165	118	7.670260838352102E-6	-0.3333967539817989	1.2296635647615455	-2.2090161720069106	18.714349410139732	2.2524713476484835E-4	0.11620108159358526	0.2825846020058878	0.07525094824056641	0.06636645267204086	0.1296162275154276	0.03128561112058959	0.2769695155267251	0.1535232769050373	0.20819467424434862	0.3613125333238884
29650000	-57615.34736931051	-54859.941644110964	-2743.798457024319	218.19005094075936	1220.9675067079168	144	6.91884656268352E-6	-0.41588529503437727	1.516606455949289	-1.1455396413808234	22.09165485874935	2.2647719664726067E-4	0.1120218440114099	0.32263267917716193	0.08961042500179468	0.08089893329632146	0.13204942100398456	0.03602336816656346	0.2800049306543387	0.14998286130956	0.21370974228455536	0.35630246575154545
29700000	-57123.73725225898	-54868.48713972089	-2244.08096187176	212.7960456532445	1069.5867304559351	111	9.774541561855844E-6	-0.8200059545076108	0.7030924422406615	-0.5851628690988143	22.37473829456941	2.0977719478124432E-4	0.11198617701450636	0.2981553314308576	0.07632477188600009	0.06847576307237566	0.11714821864409986	0.03191684134129424	0.2752164628601424	0.15060914351896093	0.21370974228455536	0.3604646513363408
29750000	-57250.887685170936	-54856.2629482931	-2384.1229031384996	150.09357416480327	914.8039220762761	121	1.2907162376382817E-5	-0.8845722199590793	0.5571962988250119	0.12180991927399247	18.8232036237631	2.2812711683989218E-4	0.09113544323641412	0.3345750649282574	0.07401928077221144	0.07199073551666917	0.11529745132171466	0.0685056800287478	0.27743790682805713	0.15074762031709169	0.2119448529123841	0.3598696199424666
29800000	-57373.168632417284	-54898.682712812064	-2461.3532671290973	146.6057432058321	961.400234250903	125	1.2392920607365455E-5	-0.7882615864632819	0.8520485145774195	-1.6559587963480968	20.253102324134094	2.1163919194960886E-4	0.10619208312815341	0.38399133293924725	0.08281601287831768	0.07087205960377922	0.13412805524105487	0.05795364155016219	0.2767917732358668	0.15028095600761598	0.2135060419106822	0.3594212288458331
29850000	-57478.96072259532	-54876.732797803474	-2589.9578186917547	137.45250054075692	899.9135279000757	136	1.3822354165738856E-5	-1.0553378705812682	0.90356716703976	-0.16965897980858152	16.607257205301483	2.0495350882557685E-4	0.11744121705360498	0.3111673613379818	0.0821350329126725	0.08020418804344094	0.13412805524105487	0.024350445013133534	0.27753907329527583	0.1515391774593395	0.21363685104928232	0.3572848981961004
29900000	-57032.03108995576	-54964.43457144861	-2058.327500669428	144.9063068637594	843.6828311159139	102	2.615524157018599E-6	0.48299783471294233	1.99771959265647	0.4135789699014594	16.395411094311243	2.2931932541093162E-4	0.09896866115184742	0.2967271951337042	0.0796754341249259	0.05002054705702027	0.1466492352332499	0.0387109863885428	0.27514994377520935	0.14763681625300654	0.2144170884760596	0.3627961514957261
29950000	-57571.574435495066	-54946.03093304739	-2615.3382314905944	176.66950290251285	1019.8642412494553	137	6.396665849470355E-6	0.1268999442958389	1.2085346946103757	0.8187903623682409	19.41380228473579	2.322316568024237E-4	0.10049250543076745	0.34487474913318866	0.07169923487161696	0.08497237624153123	0.14052238682187546	0.06937065997287777	0.2790703996465947	0.1508180017731852	0.21120863437838322	0.3589029642018385
30000000	-57660.429567788284	-54903.347789088715	-2745.536071061218	254.59389944078575	1327.4940437813275	141	3.90818979972736E-6	0.050305072259534594	1.7441677739053372	0.48591379968168563	21.213830928401325	1.9921468042008176E-4	0.11711197560910556	0.30968605549795036	0.06833784928385124	0.1028416102487828	0.1409115647089685	0.07869880794415597	0.27908919852880565	0.14962394281135552	0.20966562842269357	0.3616212302371446
30050000	-56885.015149848434	-54956.22060778421	-1918.7960422806464	123.64794017503634	724.2170589439481	94	4.225228533518819E-6	0.17565932083571642	1.8592211504308442	-0.4429891574702711	16.91438652802948	2.2719501384961863E-4	0.124514279043652	0.3072396161770269	0.06329541412131397	0.07812293544672294	0.11592290483259418	0.025116580141952928	0.2768341646684888	0.15268723518436486	0.21305641535889341	0.35742218478825466
30100000	-57930.31430779302	-54911.28444818432	-3008.15929432275	189.79226220090774	1209.4409689049755	161	8.561468987860542E-6	-0.3537129159448137	1.2499254950179721	-0.4798532377711882	17.391616805875675	2.1705321105698212E-4	0.10935896333608816	0.37798700072796915	0.07341340493785771	0.0709085858950202	0.1281414098469936	0.013151285251513505	0.2755662539692704	0.15212686719403973	0.21374628281655597	0.35856059602013307
30150000	-57419.08724087914	-54937.22821029148	-2471.7955288350063	113.52584645998544	850.6212706822756	128	5.374243403431289E-6	0.1230754945981401	1.5121596901809375	0.4457821030174342	18.041290664613506	2.2010124608641549E-4	0.11712290100746647	0.30743068379735433	0.07153151074883146	0.07200762812766572	0.11319571080962337	0.010879984459978054	0.27429331516684896	0.1492721209130859	0.21814976075240175	0.35828480316766526
30200000	-57582.00291108298	-54866.6237842057	-2702.5505500053314	248.79472862309854	1220.7334592266518	140	9.179693912398506E-6	-0.8027911998776864	0.985343428608441	-1.6552195169314543	16.806345328577812	2.098505649935283E-4	0.12511493105816224	0.33077941915974174	0.09084845114490803	0.07877117501192427	0.1324351280475392	0.059347168782205646	0.27338652818594544	0.15231570867908242	0.21522613733924312	0.35907162579572716
30250000	-57132.88130311661	-54965.745513000395	-2156.050140766415	166.53238776107307	920.3819915514929	109	2.0301607887955513E-6	0.8761457741046392	2.321067683677806	1.0189627778391794	16.369374291477065	2.1350980947017548E-4	0.10696562524478334	0.33340811797850456	0.06431860159385452	0.07368153847518294	0.12956552580180997	0.03062385921926777	0.2758753221646717	0.15199528074859353	0.20924373643196315	0.3628856606547732
30300000	-57260.09220553124	-54899.950542810184	-2349.454298937494	156.24475906343082	869.9801678732786	119	6.056377511491936E-6	-0.21569880435312383	1.3450034863051132	-0.25386633626893684	20.168964230205198	1.9781416741813623E-4	0.09369601057773268	0.2784751108186001	0.07311612551659089	0.06864248802714619	0.11705575287901375	0.014542321044389742	0.2763090152439918	0.14944176533084266	0.21516412687617573	0.359085092548988
30350000	-58195.456697098016	-54907.06255692219	-3278.709439402159	194.83345356406244	1141.2239807469768	184	9.151087704765159E-6	-0.35117736446330405	1.2475987758818612	-0.06369422286584142	16.939040084698284	2.4443241109117927E-4	0.11321323881078266	0.289454449169821	0.0785639239739745	0.06490592635062392	0.13621511539590955	0.008612222043560562	0.2816608655120013	0.15008047901253593	0.21375253689244111	0.35450611858302145
30400000	-57709.96308435751	-54896.400528668724	-2802.1631721255367	290.8593003603665	1520.9371584933497	142	5.09568522446051E-6	-0.2626241749690428	1.283213749466372	-0.09478946046452205	22.621363163619076	1.946139388633689E-4	0.11969175061097233	0.33199688998856164	0.0753285023252787	0.0785194127165734	0.14857136690069864	0.03976727206364128	0.2788605696180919	0.151544792214982	0.21405198219828311	0.3555426559686421
30450000	-57514.21917262777	-54896.08678738614	-2606.737097442389	191.05257924382352	1060.6102366989678	134	9.072400542820263E-6	-0.3205324824905968	0.8611190742636669	0.23355508605540692	17.243750038121075	2.0605533867043666E-4	0.13836392522859536	0.3237497465054302	0.08701368559047379	0.08090193979326382	0.1428505370524496	0.05843413893187909	0.27880146652060217	0.14985949340330867	0.21563749721089454	0.35570154286519373
30500000	-56958.83254752472	-54870.69030706164	-2075.776835399019	154.73318766376855	894.9162425463954	101	7.4745591301721715E-6	-0.8212845992957077	1.2397870405355234	-1.0322136280903935	17.3914025366386	1.859929473969814E-4	0.09787406535563767	0.28780529444802794	0.07052244897593728	0.07147518595441195	0.1388574231061934	0.051896034720926604	0.27446385916493676	0.15094339892339295	0.21252671266494333	0.3620660292467252
30550000	-57696.42168236151	-54923.063425089094	-2762.850798527612	329.2055283950309	1472.4250695226178	145	4.971209494157343E-6	-0.1689385283133516	1.7353621087942943	0.40116202380243526	19.084263049942905	2.182624983422122E-4	0.10062939632499174	0.30019566074796794	0.06500941670169197	0.0741847075933766	0.15278955345022358	0.042445866375028785	0.2764445157484938	0.15256746651285547	0.21545144610424186	0.35553657163441027
30600000	-57718.52678777158	-54881.835223819246	-2825.6938938542935	215.08315107149735	1264.9051221945888	149	5.2962366095261095E-6	-0.08650236655919621	1.6389746263278728	-0.3592197871677829	21.570678971532985	2.0905666700096035E-4	0.10359230829750384	0.3256609941275334	0.07258044333545537	0.07882471895054313	0.12237375522080036	0.06941008744088681	0.2744861721627411	0.14817571887306685	0.21347437207311037	0.3638637368910807
30650000	-57201.013276296	-54900.60669202786	-2290.0399767165454	160.0117504624494	902.6670392358471	116	4.901366533143724E-6	-0.030274138073370642	1.5680767056886573	-0.12314506765542499	19.997517855630026	2.0839765106989624E-4	0.10317289907674723	0.29551502946117614	0.07321823572028488	0.0730520452859375	0.11281145508131066	0.03469407174599488	0.2774198749827036	0.14838730699650587	0.2146046510604587	0.35958816696033014
30700000	-57127.522577162425	-54967.61287077762	-2150.2990813477136	120.29101538676572	795.2027824001962	108	5.482626439593877E-6	0.15383252472362752	1.469954986592298	-0.3595485363607469	17.73994923774707	2.3395994092817067E-4	0.10904613895996497	0.33617069199740596	0.0803086811465173	0.062133098898309355	0.12689102303937375	0.033429526628537126	0.275325694541396	0.1523240679797034	0.2137476237364186	0.3586026137424834
30750000	-57343.88472004537	-54902.3695193647	-2430.7462616767734	158.95878701385146	1019.1059902414528	123	5.937403465067958E-6	-0.3496610695233133	1.328032667314976	-0.384751731557874	18.387671627433996	2.024437617884903E-4	0.10059566019620088	0.3176119819061261	0.06652166040327634	0.08703047090727768	0.11625913547512233	0.04373530776087184	0.275731505639836	0.1472472085931616	0.211086153599634	0.3659351321673668
30800000	-57070.34303690903	-54889.83435228991	-2168.9825460296656	180.99087354220723	1019.17551437342	107	6.372549868318354E-6	-0.803927348415926	1.4039738337403718	0.17466737822607797	20.08090453415718	2.0350985113388821E-4	0.11304503393656853	0.3187687058481101	0.08276015917722856	0.07041219635639796	0.13918582008951869	0.03340390194922035	0.2767857675515582	0.15336980676934422	0.21230827637934682	0.35753614929974986
30850000	-57639.01303962904	-54887.337002786655	-2740.5035054651757	134.6830352538821	871.1312986219972	145	2.8234349591732583E-6	1.08062403951302	2.1681725680602923	0.26165041486417656	18.949084406580962	2.1347634505851758E-4	0.1015425513479975	0.30833185659598583	0.07572572517642268	0.07845003739894536	0.12320703754475922	0.03138543978977852	0.2760691659884161	0.14927984494070434	0.21051041017712957	0.36414057889374857
30900000	-57691.66084736611	-54886.179610316234	-2793.6730720086466	144.0174072006985	964.0663683803099	147	3.1986885776483524E-6	0.8115097237822411	2.154380381060292	-0.17216938889158281	19.152273533116816	1.972403694783699E-4	0.12325106653058868	0.3175776872757426	0.07836471596057626	0.07560599654011078	0.10575105604994858	0.025268929222785126	0.272592307520262	0.15419859744363607	0.21464753948856227	0.35856155554753816
30950000	-57049.055469631276	-54860.38836434959	-2177.9575188539757	107.70638394205685	757.546926717304	110	6.989658591305738E-6	-0.4517944511359524	1.3521843428599112	0.007438141574454216	19.355045885302545	2.1622491202492248E-4	0.1014147345303038	0.29835151314472735	0.07840456164538852	0.09406981305270823	0.12020080802386257	0.00967528947425943	0.2772180443318838	0.15263584498004765	0.21331693705753765	0.3568291736305302
31000000	-57729.75377896432	-54892.73378035541	-2825.968557411443	200.04605229882887	1221.1281833952096	151	9.480960361020213E-6	-1.0173033297396645	1.369762830849151	0.2707968062743116	16.0928642666211	2.143479654068543E-4	0.10537250885541394	0.29894326462481347	0.058807375047271064	0.06386562633423343	0.12673320263886273	0.06294945197288773	0.2766448836259587	0.1478665240146164	0.21600583243376004	0.35948275992566464
31050000	-57514.76765430222	-54868.29651546014	-2635.7818215085795	176.0779158982528	1036.7384103345912	138	3.5834663488444664E-6	0.17596790030679563	1.9897571413752972	-0.131513607651074	16.990342362594603	2.0430442725372146E-4	0.10584432111413737	0.27168134420630224	0.07496857440904232	0.07656163881052558	0.12245076781530312	0.009666553034602187	0.27861130525996197	0.15097140055558617	0.21447629096998697	0.3559410032144634
31100000	-57780.254730448396	-54873.363547637906	-2895.422678343341	131.42109636566954	996.9488655992976	154	4.035194697053178E-6	0.8444595519990973	1.801833046680783	-0.22398360776792015	19.32692930234687	2.0778278675932986E-4	0.10819268565693548	0.3419736351495909	0.0802884049418164	0.08009231925010862	0.15005201195534212	0.05118329069090646	0.27626104906463034	0.14889393443994497	0.2163096622105535	0.3585353542848705
31150000	-57824.38141094694	-54886.84450194947	-2924.8349388082343	310.5792766085711	1447.6108412745496	154	2.4571977831029163E-5	-1.522859502210494	0.03932388929810779	-0.6453366666608489	19.518770327431103	2.164992575293121E-4	0.11354815859927186	0.2768654844402588	0.06829921640357908	0.06320697532385514	0.12341566497892831	0.015272979591922635	0.2767550882165834	0.14744366248590282	0.2153740153625895	0.3604272339349229
31200000	-57806.52512417694	-54899.95302208632	-2895.8045734696047	321.6722439416547	1516.6554167020458	153	5.7748213681412035E-6	-0.22990526292429647	1.5522150145852527	0.43747133667898724	17.148565703426012	2.088229975726893E-4	0.09983049095840409	0.25452329616082114	0.07054203908361353	0.08737385869865043	0.14981216856489554	0.036365651611903485	0.2784819424584562	0.14814381809975163	0.21453974545247895	0.35883449398931183
31250000	-57646.39223915418	-54883.925263322046	-2751.7807543261065	285.9194915879853	1360.4998567757407	144	6.121264264936588E-6	-0.30355827524614876	1.3120883440722315	0.1487474639235991	21.3190837928745	2.103099085840406E-4	0.10824904579966974	0.33065247514942236	0.07529477894219706	0.07769747738903676	0.11864118497264305	0.03295678049506947	0.27512267227444676	0.1492639258164768	0.21459361431198076	0.361019787597095
31300000	-57639.431194724806	-54897.472372641365	-2731.085465378202	265.96904913325534	1364.016312990332	141	1.0642434339403638E-5	-0.7709996748012722	0.8793456456128232	-0.6974157275403651	20.91350838558262	2.241288371180158E-4	0.1142171711459444	0.2796425628131632	0.06244799924934135	0.08923942163588144	0.11502476422547851	0.04557798164576879	0.2776955679877996	0.14639838071293418	0.21526063514719174	0.36064541615207363
31350000	-57982.47171776388	-54897.25845910533	-3073.682681348497	232.05514484033307	1207.5115278934197	167	8.636913020157904E-6	-0.42711496887960465	1.2437583077056265	0.17714974544623624	19.58944992869531	2.0452304357623956E-4	0.13763357757925018	0.33370539547433237	0.07531088944728787	0.0645378932108283	0.13768866053316178	0.0064261275083671	0.2763943885837179	0.15411898569829469	0.21507619082734947	0.354410434890638
31400000	-57952.437391575586	-54934.24872212886	-3007.872723940946	274.288081709547	1412.8251013740808	159	9.556714508326575E-6	-0.44304821014350826	0.8219455102065224	-0.02834410414778562	16.783305638426516	2.2178957873267917E-4	0.1011492544064577	0.33221742950960775	0.07368262762004914	0.0709556793944574	0.15301530596424923	0.044248202739136946	0.275986132887733	0.14755009516169987	0.21342631490234895	0.36303745704821966
31450000	-57266.92545390237	-54886.026211647804	-2369.115335427704	221.63336457009743	997.9259569293173	123	4.195150818983915E-6	0.35382373461545846	1.7027638989351401	-1.396790135200853	18.04577326300932	2.2135534159927744E-4	0.12589049032100402	0.34999096580443195	0.08192198746323197	0.1040742915286324	0.1417638908544045	0.03919226300302626	0.2802923809513148	0.1501347701314301	0.2107995138697717	0.35877333504748193
31500000	-57606.62121177178	-54876.2929112752	-2719.4787958540355	203.43695724247155	1144.2229955483467	143	6.209291478909383E-6	-0.20670676404090993	1.4183584551680968	-0.8719432694237574	18.41275268142816	2.1423019803817826E-4	0.11069878951706223	0.3255031399334036	0.07793125374982865	0.05808722739794762	0.13689923655282998	0.09999892768381877	0.27813948834065094	0.14841558497408028	0.21747404738984782	0.35597087929542093
31550000	-57510.84136834964	-54944.93518745328	-2556.019208877952	133.9616539825828	870.823070057995	135	6.592542616653752E-6	0.12579078805121488	1.3877486962060237	-0.44985613315531886	18.65893850172625	2.3188641724897492E-4	0.11944550195419888	0.29431995751070983	0.06510345534247201	0.07157220239194165	0.13047759556679867	0.05297551823593461	0.27665556472989583	0.14961039898059192	0.2177103498498996	0.35602368643961435
31600000	-57000.34132805092	-54884.294547862846	-2106.333050251568	150.6181704889468	821.4681761490889	106	6.152539743469074E-6	-0.24262722681938131	1.2895097408675338	0.22112284070687205	17.039386467566956	2.2996780270875418E-4	0.11452736943422874	0.2830704118603056	0.06736915183911604	0.08337482757151189	0.14403068943659642	0.01451581948898601	0.2738741273594389	0.1526780798950161	0.21492686213633694	0.35852093060920787
31650000	-57413.98034079432	-54949.7563459022	-2453.2342384988387	152.85893129744235	921.9626389693824	128	5.548515093784893E-6	-0.059119211619053647	1.749581980855235	-0.9756065048153334	17.079704542002162	2.2404939219998815E-4	0.10417220889059176	0.36736441984390483	0.08280034112033054	0.07096611630479749	0.12916996446749202	0.017214882010996902	0.2787748685029882	0.1523638653731893	0.2136488630962484	0.3552124030275758
31700000	-57281.2708567583	-54871.343647790636	-2399.459436508418	169.90084996319058	884.7684315429208	124	4.7850952890014055E-6	0.33953011083619156	1.4602948579480284	-0.9816363910747294	15.855392689148506	2.174586933980164E-4	0.1287367477994811	0.3059635211415436	0.0667434600155308	0.0776608527921404	0.12667538911835197	0.08550757960474854	0.2737182007593275	0.14937124582300804	0.21155673551783902	0.3653538178998238
31750000	-57118.62503468954	-54955.984503572414	-2152.457881870588	104.57373545227244	713.0259205100226	110	6.351440762572624E-6	-0.497009695663035	1.4507074823970356	0.1364854727110133	16.068562515291127	2.2404504113065468E-4	0.11176314280190819	0.3153479022015394	0.07617979609192108	0.06392102985865461	0.14737070457259285	0.016798160278637758	0.28049384278037315	0.1502897826757947	0.21413489919542858	0.3550814753484053
31800000	-57678.269031122276	-54954.5199488548	-2712.1589092744357	283.81881551131687	1287.0195888909004	140	2.141248991857653E-6	0.725212777337295	2.6339911742682904	0.6055782059864461	21.25100093850131	2.1378930298460858E-4	0.11203699949895088	0.31766393983035346	0.05686089643985729	0.06438418941579256	0.13871757138967633	0.04469928648437172	0.27741127162825263	0.15126316952744234	0.21437584224119166	0.35694971660311253
31850000	-57240.66558621083	-54874.82774350311	-2354.4961429230584	122.9946735086662	813.6570932461639	120	1.3511969227946457E-5	-0.8302816877385606	0.7510142007030725	-0.9143831446941341	17.95223192653643	2.1964378493056285E-4	0.09580055084069983	0.2861034245246465	0.07135719673279388	0.08123040773199987	0.12172385971464571	0.056994813684167187	0.2774436343823344	0.14881167326698236	0.21498783610608427	0.3587568562445986
31900000	-57396.43815309963	-54934.446855525275	-2451.6160728362715	158.65805041201196	911.3840122241877	127	4.36022562201656E-6	0.3477061612149367	1.507828611960839	0.18528644515780157	18.71906954795323	2.1092519608023816E-4	0.08958565861539633	0.33703665259611487	0.0753044156927296	0.0825765677706979	0.1449951659563749	0.04721101271059098	0.2762557165360386	0.14980080627828216	0.2133415141244182	0.36060196306126
31950000	-57120.82085251758	-54897.94582486893	-2211.6616302558946	122.22424680023485	805.5544337345996	113	9.925509241592558E-6	-0.4836453605751271	1.2631965131300593	-0.2114222957439349	17.34047934954774	2.2430475608676585E-4	0.1189670142888301	0.35087920515903637	0.0824522189944444	0.08826666958100024	0.13264936096652216	0.04658520207877756	0.2812238554965103	0.1479772850501345	0.2125551286498076	0.3582437308035466
32000000	-56954.59753985137	-54887.589699992124	-2056.811171593972	130.2875778112394	753.3728741590697	102	3.33633543769224E-6	0.14339338518680952	1.845453143962123	0.6325889975787928	18.134897577660162	2.1301110278650967E-4	0.1094228109623307	0.3327362036115837	0.07438114533393025	0.06718092617288282	0.1084252785034068	0.020365213162501034	0.279582634576803	0.1509329480949102	0.2107418269055925	0.35874259042269385
32050000	-57554.92453224746	-54871.55215898146	-2672.166880163469	241.80665753352218	1214.9252596062345	140	6.507604075325455E-6	-0.53154535357638	1.5973771179816345	-0.0694750976240508	20.05972711957388	2.0079112423084962E-4	0.09108754248380357	0.28780914681172803	0.0727148878138659	0.07311341997146698	0.11746383218315912	0.02816092140884065	0.28198281942051856	0.1498284297153835	0.211323988237591	0.3568647626265053
32100000	-57726.64085715606	-54875.508577811706	-2840.442032471971	231.72402623840802	1101.985713766939	150	7.461753567503713E-6	-0.23943818392418148	1.0861536930502085	0.02011145648710949	16.773732561517978	2.1722169107020456E-4	0.13725750398204223	0.3381458509937419	0.08386697723872105	0.09212525450807643	0.12111115896131688	0.009826589550238551	0.2757179043651898	0.1534389058982488	0.21064902292160076	0.36019416681496014
32150000	-57450.00076857499	-54877.09316986977	-2560.9068384446255	104.25975248660787	781.7684469785469	135	1.340974145207488E-5	-0.7475164410925118	0.8392357423722507	-0.9494684433029016	18.691290045263294	2.1560985640764794E-4	0.1002188082956326	0.3496377060099595	0.06797420362322536	0.08834359282405177	0.14393468390538458	0.05842292103799437	0.275026375894886	0.14930537400763086	0.21482159860311023	0.3608466514943749
32200000	-57566.98764317724	-54872.97411467791	-2682.682887325136	131.75768728587968	1003.0458143169683	142	1.3389873713527063E-5	-0.7215157791792629	0.8241754651044505	-0.7564047247551858	18.652717419172216	2.1523490346933975E-4	0.10559638820975392	0.2937465763530773	0.06813073585161426	0.07428093750778658	0.12386831236561492	0.004282362711676667	0.27542849991444923	0.15056231967641195	0.21604769589888842	0.3579614845102496
32250000	-57501.83414176545	-54894.035562450284	-2595.7729614099158	112.37739144728039	852.5387843849296	139	7.613326666753702E-6	-0.6092214750605025	1.799650135492559	0.5753127051072378	16.88688439518925	2.1371085109690239E-4	0.1120184279378273	0.28308298707717394	0.08859653218686611	0.09275982558417994	0.1361451865983765	0.01625270021081984	0.27839006058403365	0.15354165992020907	0.21098749408088324	0.3570807854148732
32300000	-57602.59421953463	-54852.550771513874	-2739.3809849886834	214.5359155236692	1114.021461856271	145	3.7457520838453776E-6	0.08649534550154236	2.033367884121703	-0.2790563347434636	17.153583011388136	2.042457127374603E-4	0.12283826826144688	0.29464085538816137	0.06549025398232201	0.05555454816139182	0.12204276087492576	0.010531602911537874	0.27423954189893746	0.1508708800148857	0.21572862832539283	0.3591609497607835
32350000	-57138.695185492215	-54872.67929999949	-2255.027849373504	121.0522041084884	776.5839042618061	114	2.322975590629824E-6	1.0752749084917979	2.189893786239965	0.4828161366871754	17.81930740504717	2.1791621613363946E-4	0.11943155429764374	0.31912436547437106	0.08009170797002503	0.07699283943499095	0.12470061825311936	0.02791607308361161	0.27803096060910204	0.15111711240619027	0.21316044432639122	0.35769148265831596
32400000	-57938.56688981812	-54890.74979632254	-3035.500208797688	246.73716645029404	1376.0518808625702	160	1.0289995316743892E-5	-0.4116664936984732	0.8273584360786009	-1.726932986961131	19.84357264896119	2.0888539799904783E-4	0.09600092175179163	0.31729111139298255	0.06862449373632522	0.08308528571056716	0.11527819100183852	0.04651072311885336	0.27386898459840814	0.15356055665030852	0.21156261167553905	0.3610078470757424
32450000	-57435.718522593714	-54894.56275730256	-2529.9245140313433	134.51939572973092	905.8709705669601	131	4.18034971316406E-6	0.3482045575461776	1.9150204012364855	0.3930800063780794	20.13245769101044	2.111657252049226E-4	0.11035319765277152	0.3113192029072367	0.08732707790175664	0.07967108001721483	0.1290833772409854	0.02539448019397647	0.2770220350315636	0.1526257481391478	0.21342240161577009	0.3569298152135167
32500000	-56988.82306030042	-54900.38886160342	-2077.73695095194	136.5433794454355	821.3730198031485	103	3.908247259852127E-6	0.4020570695882105	1.6197701197379393	-1.3318493956847997	19.005502972300196	2.2872681395997123E-4	0.09533082378256544	0.31665265934151177	0.07434820286825874	0.09291110069562471	0.14653421328207603	0.018691474934743546	0.2781256442979229	0.15007133009191437	0.21447691149759074	0.3573261141125712
32550000	-57463.9501558278	-54906.71271861762	-2546.610665679274	189.31885997106644	1020.1249712923794	132	8.73565536910038E-6	-0.5451244317571511	0.9394776894393333	-0.5553677753287753	17.60486985090496	2.1987511796527434E-4	0.11659169398266594	0.31458053026965827	0.08670478403480214	0.06672380392997093	0.13144028830265814	0.038026206083554316	0.2805427579109612	0.15070569259445765	0.21332328678280132	0.35542826271177896
32600000	-56828.86122933084	-54910.73976921868	-1907.1774411640172	127.32125481500199	699.4823076219169	92	6.766203863591657E-6	-0.17597393458360056	1.0667280642254062	-0.3513641581876075	20.154765559944376	2.056823851942167E-4	0.10829926912339145	0.32765895615150087	0.07439986445412194	0.09784803076804088	0.1277097787695505	0.0022541518386753365	0.2770271740870224	0.15141744600531823	0.21271052380650204	0.3588448561011589
32650000	-57629.612208487335	-54906.71788950676	-2712.0128238927787	141.42816109698367	849.7095078416944	144	6.846828675136205E-6	0.2392484106825857	1.1685300977837243	-0.9706792271709861	17.828429800937723	2.1601774992399933E-4	0.12013807376938486	0.3342086540279486	0.07921664272587399	0.0701068650916374	0.13676868159001246	0.0037530947848515286	0.2803877331996766	0.15063256712058215	0.21085378859156487	0.3581259110881781
32700000	-57908.13958289165	-54903.326121548795	-2993.0257748573845	271.25929823858354	1324.8637038412498	160	1.4792211565995329E-5	-0.9967190614452051	0.7321696968810699	-0.8805420787417113	17.749715830251656	2.1202386951012822E-4	0.08400670992686457	0.30882077592482843	0.08177260389511323	0.06139888744795604	0.14037872663940684	0.015050418429950661	0.28094466780184524	0.15148064301041933	0.2113724494242646	0.35620223976347054
32750000	-57046.97390430988	-54922.4111295445	-2114.0432180182484	146.15706712435323	919.9689303973392	104	3.592612333529172E-6	0.31890086904066156	1.8303993339567697	-0.4370248789695007	20.57331006419623	2.158157075284549E-4	0.09172841172065668	0.31642872983592635	0.07933261371990093	0.09706376979241231	0.11780231092436344	0.013961621702942257	0.2749937921560242	0.15134703100624236	0.21013317238689352	0.36352600445083966
32800000	-57369.480127898765	-54896.925129428266	-2461.2909276735404	252.63003961790653	1252.9779761364632	124	2.5411817507956155E-6	0.8208677621301922	1.9481975332457886	-0.3164190680669584	20.96461348674309	1.9819199542900058E-4	0.14328960920940106	0.3105251781488386	0.061488947054154516	0.08516065009178679	0.12150302793069363	0.025643655121647617	0.2728027718782896	0.14933213418433747	0.21527260468602166	0.362592489251351
32850000	-57939.8250048046	-54884.95466838308	-3041.458874462162	215.9078813187693	1327.6508283614496	164	1.545383834840049E-5	-1.3285624829613885	0.7272103386427371	-1.575544882200769	18.86061795398954	2.1263869731979405E-4	0.12279901031256675	0.31809483033682795	0.0701899927816535	0.06517541205316633	0.1330876291241902	0.035175445471721516	0.2792598274732717	0.15110827914578032	0.21409205258846725	0.3555398407924824
32900000	-57066.81901521428	-54902.18581081836	-2153.3803853963022	142.22816346608366	847.2763765141356	108	1.0482856816536379E-5	-0.9656432142366729	0.7306836860697835	-0.24827103135419332	18.30038352308633	2.0835881459581608E-4	0.11125013250039513	0.3068032011981072	0.07331594299934385	0.07191422257804041	0.126377987044275	0.05105144055645124	0.2783602300172003	0.14985427329563492	0.21282453079117108	0.35896096589599374
32950000	-57959.6988562774	-54901.68816514025	-3045.557039689183	333.1019472679185	1545.5728074167669	161	2.0141451154452927E-5	-1.2187720986555917	0.2165187412729645	-0.90727875162041	16.325762892525688	2.1720297007701465E-4	0.11411180961772847	0.3303757908455686	0.08244740213452442	0.07006458502914531	0.12696891721879047	0.031582732131628724	0.2775081094162691	0.14922160688085215	0.21364390616876258	0.35962637753411625
33000000	-57818.526827419526	-54868.76928171818	-2939.111506006806	229.44942490446908	1237.1377483745755	155	3.867822512843667E-6	0.20717669730120125	1.7774123183690986	0.9689412788216294	16.901078874031885	2.1652096235708922E-4	0.0987214132648032	0.3020870814185085	0.07941337461762182	0.08289129765320705	0.12974413775976668	0.04854848509643583	0.2757427314897339	0.14948803003179958	0.2138103089903249	0.3609589294881397
33050000	-57976.24412181805	-54882.60959258768	-3083.175527717123	249.40400479016057	1280.7740531725126	166	6.856241950843563E-6	-0.14232958673230636	1.3427359142800332	-0.5217200704882388	17.154331263684842	2.1928379009250872E-4	0.11632142662430885	0.34132556636391803	0.0623695615018526	0.08115826388713382	0.1259654848807937	0.05792342450119401	0.2756797697778936	0.15042205165597433	0.2107202252436322	0.3631779533224979
33100000	-58225.97075389781	-54920.76584940967	-3294.2723150746674	349.8335241694548	1583.1769519447382	177	7.458158893257547E-6	-0.047687603374868354	1.1721239512935535	-0.7823166959145935	19.40616412753467	2.1341943113451273E-4	0.10551651624469989	0.3024818628378523	0.07356538961567491	0.0787409136917103	0.14175981411139202	0.05914354878241652	0.2820496656676553	0.14958916457090052	0.2114827099408963	0.35687845982054656
33150000	-57236.87900981848	-54888.75173057657	-2338.273704552477	164.5939119877621	903.7837030130496	119	2.6253762427874763E-6	0.8543636103672447	1.847684972269005	-0.11834922577021607	15.723779360345707	2.18950750693676E-4	0.10850220253294562	0.2970727130933752	0.07710857936429037	0.08598768439024543	0.11711916452083779	0.04445833544077999	0.27687390451451	0.15231686173988085	0.20997543114756645	0.36083380259804093
33200000	-57524.68043545767	-54894.47365813125	-2619.3991466136436	168.7837367275167	1035.7229999671174	137	7.371583092981343E-6	-0.4060589518556117	1.204366212466004	-0.19683916330784984	18.142619240646695	2.110282406757878E-4	0.10404984830261703	0.3541664265895778	0.07041566786668445	0.08723928098064367	0.12543911263957028	0.019257612518289034	0.27954064887194735	0.14761966957683867	0.21346872565629005	0.3593709558949221
33250000	-57990.50010011203	-54874.602951117144	-3102.2066250999587	241.01559868473583	1310.8122476203873	167	1.6727037930528968E-5	-1.149894868358386	0.7187354755401434	-1.7918131997251616	20.396417690845077	2.179086502865199E-4	0.13987149333063553	0.2791419797420908	0.06285676737082795	0.08884022142991753	0.12665012014429095	0.022269245343354935	0.27658806736072755	0.15018680174313154	0.21402841734566277	0.3591967135504782
33300000	-57802.899773721496	-54878.46160851564	-2911.065143385346	145.83972778972196	923.5378803013826	158	2.498051699481786E-5	-1.2940186937110632	0.3724043841388146	-1.113722948642932	16.56963012463731	2.118064871862281E-4	0.09999666907032886	0.33300299867058464	0.07094717394970335	0.07374436905931782	0.1470797723486197	0.08385922736779722	0.28144872336099386	0.14843326942982657	0.21423256919375686	0.35588543801542444
33350000	-57667.22912951307	-54884.1602638507	-2771.8734948832043	227.5764269844001	1189.1840778373346	146	7.354453783233931E-6	-0.23712122724678206	1.112753631312032	-1.373763782681687	16.89812205241057	2.1721590824983964E-4	0.11605202087466734	0.3181279875467046	0.07701516739135385	0.06925690918650884	0.13408951204250627	0.03667557961404011	0.2753494735177091	0.1544090799038975	0.20963153079341157	0.36060991578497975
33400000	-57244.79653888445	-54879.755164811155	-2353.1904283922654	123.37480600433767	877.181815757683	119	6.625101680949013E-6	-1.05420612126383	1.5186100862312868	-0.075087310744964	21.24106863148205	1.9616470093746852E-4	0.11573551584629617	0.31883197132572283	0.060004288458835854	0.06331805288236524	0.12077180079730587	0.05296190732964791	0.2788121507224048	0.1475631041001003	0.21434607478009934	0.35927867039739736
33450000	-57476.95393178865	-54890.10774701541	-2575.6345069577073	177.93501876601408	1035.713186723307	134	2.9310363001777913E-6	0.7170250562577508	2.0720054579549543	-0.2926031174784214	18.686185525483275	2.137440872937227E-4	0.11067418481176909	0.32855797585307694	0.08385160226297146	0.09392999840118804	0.13537116343563924	0.053722405525781294	0.27705773064623096	0.15139557840423254	0.21454954265450452	0.3569971482950306
33500000	-57388.184687165434	-54910.665174895286	-2467.3058395696567	103.14742203732656	850.0603616279355	127	4.517340667055081E-6	0.3679416362680266	1.6831153619110235	0.19087713936273026	20.924704845564317	2.315549784723598E-4	0.11290783435560786	0.3193997787346777	0.08265608192750865	0.07652810488294219	0.1407590009297222	0.02787790672591414	0.2743367033896234	0.1518242553847215	0.21551584107680477	0.35832320014884833
33550000	-57752.14451641706	-54874.488426098505	-2867.28971418404	222.33442627693898	1274.8118546657322	150	5.795435082742471E-6	-0.2719427844019928	1.2563136112333575	0.903427819866254	18.626797370957398	2.0570685224948596E-4	0.08101196509607933	0.26433068295122797	0.06792703792434426	0.07925320746113078	0.11799163923428402	0.02799761632475222	0.27690762175659056	0.15091229770276668	0.21296271835801855	0.35921736218262235
33600000	-57318.852417931776	-54916.541005269726	-2391.656558581207	132.4476855509297	882.2124937765832	122	3.906144591250493E-6	0.4089471747941597	1.78896698021574	0.7221574132025215	17.640627989100256	2.1383199522503454E-4	0.10328552333119387	0.3226361353162136	0.07527616949667501	0.09002611008879846	0.11310469853542954	0.013485578276499145	0.2798336176073056	0.15378888549339892	0.20914129121034974	0.35723620568894393
33650000	-57429.703613003934	-54916.9558984682	-2502.903037860133	236.90930743855586	1102.950856239966	132	8.089265753422059E-6	-0.6648645124992463	1.1504970257873302	-0.17273632672902017	15.65573875195999	2.349368233956684E-4	0.12760981012149789	0.32453927424793827	0.066920824320223	0.07288948314574567	0.12028010112861134	0.02234190492765279	0.27983956092139806	0.14897267567271716	0.20997319501041153	0.3612145683954717
33700000	-57356.14045199403	-54879.17807823681	-2465.8572357008243	150.08434787300277	980.9255188397804	128	2.8662974067708132E-6	0.32728932814159767	2.2530639886739423	-0.6198761252418711	17.77488455247404	2.155582190884243E-4	0.11384682018727107	0.31857155570295875	0.07345437685071235	0.08268662004891716	0.13202500970801673	0.04587403527578606	0.27601066970023314	0.14712173060014755	0.21674212589689876	0.3601254738027222
33750000	-57324.797877379344	-54897.6724615487	-2416.3006994847883	134.54364408945364	852.0572110579222	124	4.517358898699263E-6	0.5455625932753204	1.9870714274857664	-0.301137468822089	18.474535926673383	2.1662117640466926E-4	0.10956933314194106	0.2766661242807404	0.06642025085020177	0.07863109273075179	0.12083219145077552	0.06568632712616042	0.27719206532449975	0.14751821967537856	0.21320385970829603	0.36208585529182397
33800000	-57077.234951113096	-54921.29643119815	-2144.8676807739375	113.71952512553648	759.5534653674048	108	6.439323862801666E-6	-0.536051781816937	1.449149898183034	-0.22908530296213014	18.180142541690046	2.1832821551916306E-4	0.12000974514487932	0.3615175172577481	0.09170871506475807	0.08007351032299606	0.13155861594812518	0.015157742212761324	0.277010633373292	0.14897701284824308	0.21476890328579903	0.35924345049266754
33850000	-57423.40578193797	-54896.91013149536	-2514.238131631761	160.70824360239797	1007.5213659199976	130	8.44052778683671E-6	-0.6320048741544606	1.033107236735936	-1.1775447719925618	19.11117125465255	1.953191844304273E-4	0.11890379383106793	0.3614186844171527	0.06969939106152472	0.05920078162698486	0.1425095374590462	0.041168669251570915	0.2786365120439646	0.14929482531688115	0.2121387879903783	0.3599298746487746
33900000	-57655.50481043211	-54903.70790117604	-2739.784329777089	195.8728734754096	1037.3512939058478	148	1.3328138469833422E-5	-1.183687755505487	0.9247152013222631	-0.74754181835264	17.629435844703828	2.2222006599650364E-4	0.10569836578848345	0.3205926333221276	0.07958061357827582	0.08815631518892171	0.134952239303986	0.015107591875415927	0.27641607108966887	0.14970248779880838	0.21457709467117683	0.35930434644034415
33950000	-58279.51699333862	-54892.08334735449	-3375.5008326287784	250.87168458903994	1286.2222389385283	187	1.3993045415539176E-5	-0.48154390106437506	0.7060504328474992	-1.1173073541560197	15.856530203614957	2.2368215079786286E-4	0.15217602151470172	0.3560462545111458	0.07692432876302534	0.08852650691238909	0.13404687108836133	0.02179557091751513	0.2757934230230889	0.14897842709945835	0.21625338595674487	0.3589747639207061
34000000	-57647.463770124974	-54888.434476193	-2748.343736520554	187.92061668659107	1103.5632701070165	144	9.540299643590993E-6	-0.5650747347244996	0.8781294514382783	0.22432231903289804	20.249987933573646	2.1528788854480616E-4	0.10520967103590445	0.3113430133159329	0.06356282873473607	0.07738145296589852	0.12978498176186248	0.07573790953377287	0.275876118946658	0.14869312123689804	0.21491144449688152	0.3605193153195626
34050000	-57864.7076156475	-54915.15038477214	-2938.4900735107185	235.8942398039896	1302.1575858387328	155	6.757155135205601E-6	-0.2596191494431431	1.3180322541204008	0.720057691892034	22.280941439335578	2.0611784784035954E-4	0.09808732871581675	0.31051679992038833	0.0685343866508252	0.07533957428624814	0.12074309305526107	0.051049043076454734	0.2800133318968679	0.14663224189940122	0.21258138426001913	0.3607730419437135
34100000	-57187.72300582783	-54920.177786811335	-2257.693574153979	158.08611854302055	897.7714823581956	115	7.459664478465095E-6	-0.18506393570211319	1.3960522546790488	-0.35251474124879145	14.843971867201626	2.2340788058501898E-4	0.08626761313516655	0.30205065772483575	0.06959966632707253	0.07046216380887584	0.12781344446464507	0.040047352546318124	0.27974090607656854	0.1510295530829102	0.2132279320419399	0.3560016087985796
34150000	-57522.84892270155	-54921.45839272745	-2591.176193578852	268.49604901845345	1251.9075797827593	134	3.160569263758166E-6	0.35249986253454246	2.1090569614674446	-0.39825847590963137	17.688640868651028	2.2189377514733033E-4	0.10858261186197644	0.3000654770199355	0.06882028135312196	0.0812149543168261	0.11207612049565188	0.005616292751670351	0.27774906746468014	0.14765286826480817	0.2109527960376827	0.36364526823282717
34200000	-57521.95713033079	-54906.13322967605	-2605.0833809009177	181.4197534880609	1050.2517261119121	134	1.1959799237787213E-5	-0.7879020105031636	0.2028399392276041	-0.17131045954341753	18.933429843459848	2.1440984648220943E-4	0.0964350120836899	0.3166632636645441	0.06183648683659717	0.09013068613616253	0.12149091781101631	0.03314667587476302	0.27822396624652806	0.1503673310723682	0.21016351961562887	0.3612451830654731
34250000	-57293.99298850012	-54906.179224292086	-2378.7576664087424	111.3445858921886	705.0979063833872	125	6.400773104276473E-6	0.19273102799885916	1.2343896081017558	-0.533471561590533	15.386061191326718	2.3179452103475642E-4	0.10709440211795727	0.2737618621743877	0.06747758959100238	0.06821981818033926	0.10654344139686574	0.007357957973845116	0.276122497265871	0.15282653707573923	0.2177367055743907	0.35331426008399913
34300000	-57465.240435334614	-54867.27418662351	-2587.5436409124777	234.72875092181735	1183.3693451271022	134	4.512036315283866E-6	-0.09441031213178122	1.7029730697894843	0.5218949276892844	20.375872593574787	2.2502182661612418E-4	0.11586577421485489	0.31543867273592563	0.08608210446910237	0.07671831891903332	0.11844732246900111	0.06066347683591985	0.28063560732780385	0.1492696804751196	0.2138241467237046	0.3562705654733738
34350000	-57258.43652499498	-54932.66552587278	-2315.751616212506	171.61351846912018	943.0862634779719	119	4.6721969588617045E-6	-0.1942612711274419	1.7523738492816692	-0.027357967933711203	15.813045404589674	2.2377977839326398E-4	0.10551901419574326	0.3129939224705026	0.08205432682461487	0.07223298434504485	0.12640609992345458	0.0070948950504363196	0.2771169532677184	0.1472153825194522	0.21159491083985812	0.36407275337297307
34400000	-57002.74449864252	-54902.01370913609	-2089.198330415959	130.69021123693625	859.0347775259597	104	1.3556109893789727E-5	-0.9905521751071127	0.7633725097631149	-0.8047872825321386	21.800810657954543	2.237396122846452E-4	0.0929876704265502	0.28204856487347507	0.06738952799470613	0.09548124004597315	0.12298197181426503	0.05258280543878853	0.27910733315833	0.14963404071891795	0.2118834273965562	0.3593751987261978
34450000	-57883.80374296256	-54905.95543228242	-2966.739083570139	196.04267375303334	1094.930775925231	162	1.2773361903001215E-5	-0.6043495381710838	0.8244212910780011	-0.7922512295258746	16.05637269727537	2.1894033395414037E-4	0.11714508712331	0.33825712830447996	0.062453923754497265	0.06278755336686742	0.14346104751886773	0.07915511028492153	0.2792837444102532	0.14962006860707744	0.2122777520908084	0.3588184348918594
34500000	-58091.12673426325	-54919.869514181126	-3159.2256567722125	253.83726275257433	1377.7386430301801	170	1.2463569743990663E-5	-0.6986697486559464	0.8757676482642567	-0.7924389128567944	17.933873431059926	2.0405766929792202E-4	0.12469326011915856	0.3406669707035299	0.07044611671939956	0.0697726253606185	0.13510209258699113	0.0017259101942996853	0.27767540907195437	0.14718170037626613	0.21020152863877023	0.3649413619130111
34550000	-57250.11390893585	-54882.34637340368	-2356.287631650474	129.04482717346298	889.1076345244595	121	7.08173498281513E-6	-0.08930464620253162	1.401952237730593	-1.0253708842665725	18.370694694485934	2.081129704902523E-4	0.10323930615876858	0.2974402098895764	0.08206462194399629	0.08578568197536648	0.11790506730731959	0.04874538796650858	0.2728323311725619	0.15169852810939247	0.21132182946115557	0.36414731125689026
34600000	-57684.03635866566	-54911.951514533124	-2760.691182001007	111.48590533852665	841.0562093160814	148	9.049071054770873E-6	-0.5604156612157917	1.3670830964130634	0.010416414380626793	17.67579055371232	2.0821576111025193E-4	0.10848210363180617	0.34641030399338024	0.06510059102090306	0.08321114647182408	0.12533882876381844	0.024708336097979813	0.27587598691716836	0.15331337318708033	0.21222621725226268	0.3585844226434869
34650000	-56855.1044864105	-54939.900182327634	-1905.7916501421155	115.14575412154433	714.2793209433976	95	5.856824825518218E-6	-0.5053727944077802	1.3772562772214778	0.11018868680074612	15.38800139925197	2.4225933168142683E-4	0.11521012846036986	0.3470610741107843	0.07068407643220825	0.07274398563493724	0.13461750562988223	0.06371815018405332	0.27445434903250726	0.15033242484293746	0.21536237770092556	0.3598508484236316
34700000	-57028.10709055159	-54889.59658632129	-2125.031337252561	160.4420308182832	872.5330498401072	106	1.904528462782732E-5	-1.3753075898612501	0.19378170724088106	-1.2459988668711897	18.85783332287945	2.091946452021639E-4	0.11575477206685675	0.33335955425924346	0.06830378602037902	0.08983997401188366	0.12663829344780908	0.040133485189915725	0.2774907949881633	0.149429505210569	0.21382394496703805	0.35925575483422967
34750000	-57282.89708081205	-54917.87904907981	-2352.992866200037	151.86803627050364	850.3330955699961	122	9.632083626542366E-6	-0.5233997430887041	0.9111221544714971	-1.9591984187761287	13.51152321314246	2.2485811033806514E-4	0.1077228832994447	0.34781796986370905	0.0672377234995569	0.08057005861530109	0.13441733417912585	0.036529057776445065	0.28187589771138505	0.1498674148022598	0.2132352385485188	0.3550214489378351
34800000	-57793.100411375926	-54905.61982377562	-2878.2098533775393	233.8247822093949	1168.0083794317738	155	4.505366672819665E-6	0.16905445567808985	1.5373231927195805	-0.07926190989163029	14.738259282149688	2.2226294395011185E-4	0.11188929680387982	0.2847348965034941	0.07098417259097663	0.06009128154717202	0.13203149450770996	0.001587600389661226	0.2737862638825866	0.15214411322966281	0.2158828392479405	0.3581867836398088
34850000	-57674.94219401441	-54928.37773621153	-2736.15225676218	229.36354502613452	1230.682396308636	145	3.1712449591078243E-6	0.1437799423456721	1.9032408728589378	1.00880956540703	16.462658978301043	2.2854695349469421E-4	0.13292983257735586	0.30133609767343983	0.07841859147707153	0.07406916116872529	0.14982766805059838	0.0362330505526539	0.2745620953449088	0.14637462909999407	0.2194902986786829	0.359572976876416
34900000	-57244.60541846082	-54897.48074087697	-2336.610575216955	116.37025478855774	791.4247384919244	122	4.51914950929478E-6	0.02606001711047956	1.8353789833818148	0.26664268042562805	16.53603245584553	2.1281959739191696E-4	0.10766586113922215	0.29382388535305126	0.06720397769603584	0.07989398431403215	0.13297939983362903	0.014993489980884117	0.2744707464819972	0.1510275800215408	0.21377162906243416	0.36073004443402806
34950000	-57047.67747848665	-54913.629571759906	-2123.600838561325	139.09291763329506	832.686474184828	108	5.3909581244346014E-6	-0.22835857160846848	1.5155728353434634	-0.6233694660104672	15.95922709564557	2.286583585702886E-4	0.12309170535319669	0.33938087096269204	0.08067090091286694	0.08975585295167614	0.1419848811536604	0.02509550901408872	0.27277885992522005	0.1504391742667729	0.21501343173411525	0.36176853407389054
35000000	-57441.38589463322	-54879.25024691352	-2550.1829224538574	223.03202707257333	1132.9162665867175	130	1.5456266392363195E-5	-0.9077762326210453	0.3574703923946922	-0.766403155782049	19.12167530413661	2.093413421626708E-4	0.11253434932950188	0.29820682865844544	0.07810591957070545	0.0726029954652366	0.12762039852353826	0.03068310978541878	0.2777822796236472	0.15283664346184797	0.21371945267070777	0.35566162424379527
35050000	-57334.05039903402	-54892.86245110918	-2430.144305349011	140.6891769165713	889.7471469593098	125	5.479029450060379E-6	-0.30040938859621646	1.487751933325099	0.8541099198385202	18.923068942511787	2.1009351539298305E-4	0.10543749564701968	0.31414519505650407	0.07526054169143628	0.0794354301691637	0.13247714465358942	0.04067133496239456	0.2773540533459117	0.1526513122538625	0.21111153467314825	0.35888309972707794
35100000	-58694.16038072111	-54886.83394195546	-3794.783281883423	156.8546263230084	1164.0643507532188	215	2.3338678047320408E-5	-0.6964565733949224	0.38933142527057363	-1.350428593960108	17.648692542004742	2.2754648586037523E-4	0.09570337853076255	0.3669651914100625	0.09289054194121463	0.06872720305083756	0.13743023723870348	0.008760868710559663	0.27363366274974	0.15524807704162952	0.2143458211287798	0.35677243907985245
35150000	-57345.91598291435	-54902.336022011805	-2427.9441033738035	147.78058185710609	935.8276639569129	125	2.308957170073153E-5	-1.7657842687497818	0.11148510827992966	-1.7133010323295623	18.926205102364435	2.0762065249736402E-4	0.13797109512908418	0.35720333974972607	0.0855731493207104	0.08651459991177494	0.13270357595303292	0.04976007830810413	0.27435015239073834	0.1477903620566179	0.21582973305846678	0.3620297524941787
35200000	-57632.828983280575	-54899.02339724862	-2722.9339415075033	197.70569482246168	1158.4322044768194	143	8.625108525554962E-6	-0.6500901322556425	1.1222803520057236	-0.3789150469575041	20.54020020791071	2.143411158169152E-4	0.11943060373075917	0.2853192239718561	0.07723214639349403	0.0653827984124069	0.125718683763369	0.001422009158945698	0.28023017681455575	0.14909083617143964	0.2136408917176707	0.3570380952963356
35250000	-57308.64515897022	-54919.92460607166	-2377.8827117282476	152.1131176509342	905.6151637532888	123	8.106182292038915E-6	-0.38546406536676747	1.2279923744493952	0.0031695275638279063	15.378177636046976	2.1230617629008336E-4	0.12399735336670646	0.32549554093795413	0.07083525884757731	0.08050694640064152	0.13100839931821545	0.06716351019223744	0.2756350066227342	0.15221159091694617	0.21389467000663234	0.3582587324536877
35300000	-57071.26389322915	-54890.07665123407	-2168.673921721345	137.9325210538162	834.1193310520572	107	1.0915619459636537E-6	1.1739916883591552	3.089527589903692	0.9133677617957581	20.900054704597252	2.1487267674402395E-4	0.10197265412086087	0.28382604253365856	0.0642325627672303	0.0739902533989075	0.13736211728001751	0.053858364638170626	0.2723412151008247	0.1515844296028575	0.21630890691310536	0.3597654483832143
35350000	-57673.7552291209	-54909.8808454342	-2752.960809805731	237.58425642864808	1173.1477373867324	146	3.810561978249115E-6	0.20529574394035283	1.903568605229638	0.8905223358739366	15.757662696509595	2.1836168858188062E-4	0.12459503399333471	0.33872751168871534	0.07364228312109096	0.08050376311821317	0.13220020659601175	0.07264685299618151	0.27559824579266545	0.14894743161306034	0.21471941514130863	0.36073490745296605
35400000	-57220.091248144585	-54909.01597919254	-2301.4480819619407	124.81380052789412	805.3763879314148	117	4.804610812771288E-6	0.14515071581115485	1.5032646296362622	0.1398328804458876	17.75599691174209	2.1422564500774187E-4	0.09598005059934392	0.2866702087059397	0.07196842177446976	0.06423400993584176	0.11279327133384354	0.014150813929380477	0.27637969504144394	0.1479243084170407	0.21479999911054934	0.36089599743096795
35450000	-57623.70678932383	-54940.1362893229	-2670.894352995117	195.5316068727584	1082.7165960889529	142	1.839656016885497E-5	-1.5316350740171107	0.3945726835244454	-0.6760033737730577	16.297216601944083	2.0966372543281583E-4	0.10728462188350216	0.32179321690245866	0.07290234849047987	0.0652397233261662	0.12925612489618962	0.06640155901093671	0.2775976394891777	0.14594554335576634	0.2132515801948677	0.36320523696018914
35500000	-57363.33927432746	-54906.19035050187	-2445.8876389186025	140.64649345952515	891.9942975761466	130	8.33938245894454E-6	-0.7891821434739488	1.376599490543921	0.34223789555118833	16.924544439608535	2.1148716948399894E-4	0.10728462188350216	0.3210637964067937	0.07350313499229809	0.07905291322440272	0.12326171745634762	0.012614389650104824	0.27912671204360184	0.14906494307542703	0.2119082069833304	0.3599001378976414
35550000	-56896.253414240935	-54965.176096426236	-1920.9983816130637	75.7744176503539	611.7569425144977	91	7.90567561858334E-6	-0.4223134099030178	0.6161586210089123	-1.0053055714343073	23.285545101304407	2.292146522576807E-4	0.10502069168010764	0.29384324488116326	0.06345747814734584	0.08685343379889887	0.11202171156552401	0.012777126525461603	0.27475205089243476	0.14782341962899964	0.21793470562731926	0.3594898238512451
35600000	-57405.43055487308	-54898.27638649529	-2497.0451660646772	148.65060551166997	903.693450462056	132	4.30131442178596E-6	-0.08936572372315688	2.0702363077866215	0.14756002525542478	16.764957723134792	2.287545136502361E-4	0.09014630462526366	0.2940016888123297	0.06853417205505004	0.07624224102288686	0.1337773625923401	0.019027982427320306	0.2791277700585101	0.15024530428259586	0.2148822217649013	0.35574470389399093
35650000	-57406.93148408915	-54893.162092991945	-2503.198851449682	149.54624884823818	924.4763548435934	132	4.338833992659303E-6	0.3080625716878931	1.8306372289072923	-0.08677753382398412	18.873737554892426	2.1939555625402979E-4	0.10021415011057587	0.3029518849026912	0.07467774878543516	0.08749397323732953	0.14140843157424576	0.030011380559077608	0.2772292654024045	0.15261016331505414	0.2093957310989871	0.36076484018355237
35700000	-57556.078054491256	-54900.830427301036	-2643.7686539127244	153.0904262012513	919.9637423989395	141	8.661682301029888E-6	-0.6893119430981274	1.4055948811437282	-0.6965438351217123	18.09269374565682	2.2037927083923574E-4	0.12833596498507513	0.29920931014356134	0.08183537476227705	0.07830633824224556	0.1336134007554323	0.01249286531387839	0.2746009516037589	0.14925180320636147	0.20946199321833361	0.3666852519715442
35750000	-57985.694592460655	-54883.92993221	-3090.02397171569	148.38701078673793	1016.8754483338913	169	2.0077539542498747E-5	-1.1870500107492639	0.34039447996277383	0.0206649762060562	16.924980424812667	2.1734311566627964E-4	0.1006597905445328	0.2942766987487305	0.06974414960734525	0.08204107109901486	0.11674081231211447	0.029283882299912373	0.27783487383073385	0.14634015229046307	0.21970824765571828	0.3561167262230857
35800000	-57363.877692849375	-54895.23490203797	-2453.9557476652544	152.98950479357796	911.540994206938	128	3.133057060034185E-5	-2.049808678066138	0.05182277458858248	-0.9402643884482814	20.359822543328075	2.14974622757632E-4	0.1212615131118404	0.32971726736138407	0.07553486240644955	0.05176306320707316	0.1387919477396369	0.05184702103372883	0.27709967511723366	0.15192749046821294	0.21275805543778878	0.35821477897676574
35850000	-57436.80205724833	-54914.69120432262	-2510.463051851987	131.6756686191844	919.1226478026542	130	1.3887280877107232E-5	-1.029604658432453	0.5789286372005393	-0.15484511747085386	19.887536459317893	2.1154629303163548E-4	0.09708398399888583	0.2833934666987614	0.07872596255283275	0.08091720760832286	0.1363216463336066	0.026158481240531502	0.2802058926144553	0.1488454168099162	0.21460353026848367	0.356345160307146
35900000	-57890.90240282605	-54891.486154143684	-2987.8409862632584	199.49290192659805	1142.0817315213149	160	9.575675849370786E-6	-0.669139312313001	0.8836507951615498	0.5514875606006493	17.273566655312955	1.898376027477478E-4	0.10700087436334133	0.3160013493940145	0.05894237377560165	0.06542860970808663	0.13723831018099222	0.007992323192141193	0.28130312527032153	0.1499853223523083	0.21014535379115723	0.3585661985862145
35950000	-57235.16698445378	-54921.89564773713	-2300.8482015821864	199.66147303681862	1011.9222451198607	116	1.213579445807181E-5	-1.391914286727321	0.8807897678454317	-0.24555165113557706	21.70602709022089	2.1436601620821341E-4	0.1261518416316103	0.35847629676276654	0.07191095902155505	0.07165874180923322	0.13560519199903756	0.0884187210744399	0.27452070428937336	0.1506498804332512	0.21288063645802718	0.36194877881934706
36000000	-57218.885762815036	-54878.39614378115	-2329.7027687546233	201.22282260935856	1023.0568250923134	119	1.0196560498507594E-5	-0.8351098705475664	0.7451337205427093	-0.44936887983461926	16.605795680601663	2.175146043934556E-4	0.10544743964761276	0.30606317529670224	0.07058010678737035	0.09490157047307904	0.11219022701798849	0.07109986556704391	0.2748235495414938	0.1494075718873306	0.21288473688419499	0.3628841416869789
36050000	-57180.36941631255	-54920.90037988752	-2248.264538108453	153.17002290211255	900.1438422274517	114	2.04784744143326E-6	0.8270053274718434	2.425323633156789	1.0370092746957769	19.342326666246393	2.2784543211367106E-4	0.09520060985437212	0.340171710147695	0.06874735786054081	0.07882109225344741	0.15860949044170897	0.0329267879984681	0.2780983738146651	0.15038074423744252	0.2109665950721304	0.36055428687576074
36100000	-57891.22050394044	-54903.23385459079	-2977.409629607361	300.2955004972182	1455.766091317948	159	1.0426256307934408E-5	-0.6896904821886867	0.8467499653595392	-0.4859809322833826	16.142156327538466	2.1941938457292732E-4	0.09307175331749351	0.3087343970290546	0.07690391984464504	0.07767530708338513	0.12995613046414256	0.01978246136326658	0.2762116977891621	0.14971354664402667	0.21741981337410854	0.3566549421927015
36150000	-57241.428576750826	-54907.60435643764	-2323.5740996836594	145.1901560460355	811.8291064209969	122	8.563689559033138E-6	-0.6755796143185218	1.0624078023830101	-0.2763209975703453	17.080818801756237	2.222472933157645E-4	0.09328129463545132	0.29490436306772383	0.06764811351764112	0.08012286283603315	0.13099476975682198	0.07140299565976281	0.27463011869738313	0.15201572316572276	0.21496870081056396	0.35838545732632854
36200000	-57565.873039975966	-54892.81649113941	-2660.6778961041814	214.15961178399073	1204.1625331253763	137	3.272908437503631E-6	0.6958527720312964	1.9712713750562623	-2.238762241115101	20.227907286205507	2.2971539657766767E-4	0.1001624455581795	0.2511911307450102	0.08046928814558406	0.07338072022304974	0.1258534703392746	0.011492695769792213	0.27514166831382225	0.15537462658470677	0.21436459034499916	0.3551191147564705
36250000	-56997.19781348159	-54904.95349931034	-2082.1463057669657	139.9992006989998	795.9394580967212	103	3.9967187938863404E-6	0.31854037367624854	1.7266195197954821	-0.40519105411266376	18.639803696166243	2.267063699004522E-4	0.12205946917156027	0.3181353201001763	0.07493018913788768	0.07700967756908486	0.13000190396883066	0.035324015939775445	0.27649819882420323	0.14889243882497682	0.2107293207576868	0.3638800415931318
36300000	-57155.23210943479	-54904.81795957802	-2237.8346816241497	152.67785635389066	996.8836792806267	110	2.3273837378054044E-6	0.36714486019356396	2.1992736997366498	-1.5537691286768354	25.39771832244203	2.084775756770221E-4	0.12225461656240168	0.3107417790802676	0.08065171516693427	0.09189828216600246	0.12894474130650413	0.052261575920142585	0.27435662796684795	0.1530577596504163	0.213817020171674	0.358768592211063
36350000	-57559.04428668896	-54904.787593991874	-2643.643515422202	149.57762919414407	980.1769364145291	137	4.383483869357815E-6	0.6386018678393877	1.6023662682886695	-0.4353481130688562	18.22114617499699	2.0169049851985534E-4	0.0975162736532849	0.2805467845105205	0.06807063566132847	0.06449291857994051	0.13887297013621053	0.03180636226793661	0.2809985987708251	0.14793547367102075	0.21169469817999914	0.3593712293781563
36400000	-56909.297656760464	-54943.56799036823	-1955.6673186103772	154.3991280902313	799.8239376726642	96	2.8481118060714203E-6	0.5699274880187993	2.081432522044221	0.7270904850888994	15.784821420099966	2.2144759943977283E-4	0.10942985880926981	0.28560815740118595	0.06434453467631117	0.06278010448443186	0.1399062628196695	0.03452106222399594	0.2766483646538499	0.14667130497307806	0.21326307726228688	0.363417253110784
36450000	-57939.76059205564	-54918.976913946564	-3008.3363516047298	197.615579125629	1143.9987744865093	160	1.294750459263661E-6	1.5693191873285752	2.9242364644684717	0.9808481540994749	18.43840240906148	2.224037099340497E-4	0.10580403742220669	0.2894423000919974	0.06457975547930218	0.06967875250161108	0.13732622923399718	0.03987075832842422	0.2737553319644311	0.15404298797811167	0.21421182852835277	0.3579898515291037
36500000	-57172.93316563615	-54868.2685813946	-2293.872312849546	129.15035977819062	843.5788438923473	119	3.2328264889397044E-6	0.19225762078592787	2.343137784222511	0.7764282735328979	16.227238577057268	2.3143092807449432E-4	0.11465191292498546	0.3029686779358383	0.07985107898991918	0.0681155469206196	0.14068129433083407	0.028475456133225115	0.27584953310750415	0.14939756450561276	0.21265250577058292	0.36210039661629895
36550000	-58037.664318810545	-54905.29296767201	-3119.970782044033	272.21358989778986	1439.8583814392664	168	9.298985532452614E-6	-0.638023928090908	1.2193496312767635	-0.8344654253618288	19.694995662292584	2.0043387059270329E-4	0.1175976801076346	0.33093310013742505	0.08470329175735854	0.07865725543850084	0.13653543837449478	0.027949622312117305	0.2737467405542168	0.14853582440585106	0.21433678179510668	0.3633806532448268
36600000	-57409.05404298891	-54906.31127725773	-2491.7954008509696	194.05169258031387	1057.7894374296204	126	6.386460289363722E-6	-0.2004442350398365	1.172716868752553	-1.1209149705247323	19.707771242165173	2.032467158280767E-4	0.09284760081870727	0.3108904964817225	0.06326874466188306	0.07990026779667554	0.11254150595722368	0.0027439939922712085	0.2740518274265119	0.1525846705654908	0.21378268298060818	0.3595808190273884
36650000	-57328.26639642558	-54910.96289773627	-2407.025287165608	298.2132498993771	1440.014471131099	116	8.808726776205142E-6	-0.5923661809798684	-0.003908079437017403	0.004450187615605627	24.28165144092237	2.1663324587448943E-4	0.09430861677302996	0.3232555888451576	0.07096623983842326	0.0719614301239173	0.1340230300186205	0.047121086010539145	0.2807176974952935	0.14934113660481743	0.21082233021205146	0.3591188356878388
36700000	-57509.43395292832	-54897.64359869594	-2601.6737387332637	159.88502673235084	1057.3204261546266	134	4.862595630606261E-6	-0.10774307809555447	1.6562416998539873	0.39797017095274867	18.929621863527768	2.3114982811537466E-4	0.12353176556473143	0.30148720960233566	0.06221551885132971	0.0994090869382789	0.12638204482706342	0.04966064118640731	0.2753764796984246	0.15124743560700013	0.2169528187835483	0.35642326591102824
36750000	-56974.65840684358	-54941.8418679553	-2021.4962190337453	155.45947543948674	869.9884359181531	100	5.289970555088233E-6	-0.44788798938943575	1.6982990622407537	-0.5718898958356964	19.628352840678872	2.089702953295118E-4	0.10349380005011528	0.319906930094498	0.08350478218526629	0.07461019141857662	0.13708598923588333	0.026790653112182743	0.27711749360326315	0.1471455520245088	0.2170136187380854	0.3587233356341443
36800000	-57291.01467959384	-54913.8633592289	-2366.820024430577	204.7810454990647	1033.0368197231978	122	3.480789607297971E-6	0.33617776463441906	2.1030614867143633	-0.7927457262950741	17.47046730015021	2.299800456617986E-4	0.12205676473068858	0.29590627023100385	0.06858224042648314	0.06444621343831615	0.12956448067079795	0.04428602176369799	0.2781442643366918	0.14881342196963845	0.21410931359527652	0.35893300009839213
36850000	-57149.89785836743	-54908.297264521156	-2231.199529052258	250.8455685036011	1149.7095912129862	110	3.6680133632186804E-6	0.16424909840621515	1.751861458384682	-0.0019814424319004598	20.271759998179146	2.1958083474268896E-4	0.13100821172625693	0.308578910997498	0.06430275987503786	0.10090915908099564	0.13392752754267226	0.017650485296695974	0.27713732110658623	0.15227052565154706	0.21298229461541357	0.357609858626452
36900000	-57312.74777543359	-54921.57629803721	-2381.078899763025	194.29637034038606	985.5549463358246	124	6.742439460830016E-6	-0.35560755835927665	1.4032790358472924	0.13588712376040418	15.645526082748779	2.2672381906826096E-4	0.11537569329637869	0.3043426242975036	0.07371784724528864	0.0788009024778494	0.12809946643871054	0.0540089457312291	0.27479570224338545	0.14851536082989647	0.213003767575368	0.3636851693513489
36950000	-57738.31534830566	-54923.74875079729	-2803.5583217054705	141.18125882737755	948.2461676885202	149	1.2523683973700035E-5	-0.6081925135141616	0.8842804774532402	-0.18176023370157612	18.160341563463792	2.183023169671075E-4	0.10672743500309599	0.3136862559995913	0.07774835052122483	0.07088161073843183	0.13307158069028052	0.007620902681277153	0.2740721821832565	0.15265034137833478	0.20982206231665676	0.36345541412175364
37000000	-57449.16428189715	-54909.335843762965	-2528.334945426762	142.9559421765382	879.7153881010057	132	1.3243440788639137E-5	-1.0769899440714634	0.4606250242912161	0.5684708297109852	17.940097112082356	2.2272664613828892E-4	0.09955323010083038	0.36655625865009545	0.06770600529427051	0.10281759682314202	0.13083509643393157	0.028707612808617864	0.2763396501430367	0.1516456809819172	0.2109418469314527	0.3610728219435951
37050000	-57343.734198319995	-54929.86141982027	-2402.8505548896023	247.83268943180565	1174.6488223104561	121	9.900958183554912E-6	-0.7450425502602148	0.7749217732804032	-0.5692629829192378	21.02021265925215	2.1575678409416042E-4	0.11394564791830306	0.29344439099592406	0.07147381863340226	0.08093300484497458	0.12690009564771318	0.006965657655278798	0.2755619493763398	0.14977417629396897	0.21837663020107778	0.3562872441286125
37100000	-57618.42580036456	-54894.47750267949	-2712.455187156374	217.32723804855965	1182.6496367168104	141	9.99314610760885E-6	-0.7911045932955553	0.9741990248809966	-0.19513067135895126	21.431952361951407	2.065139112061475E-4	0.10959992468649007	0.30010418650916015	0.06679124632020036	0.09281606353263112	0.11690296542918957	0.03527940942675002	0.2781593323462941	0.14909125814328006	0.2152230782999779	0.3575263312104496
37150000	-56918.399203592155	-54917.14950939549	-1989.86634560043	133.98727225267595	767.8099427281968	99	9.07264883014154E-6	-0.8606766325377824	1.046653327666733	-1.1469649348662387	16.753715119234997	2.1217892497371217E-4	0.12249438076801147	0.27312673919800773	0.06851943141692615	0.0707385166147496	0.11380834375078139	0.05809180467080635	0.275432937410544	0.15340028775275513	0.2178393746111184	0.35332740022558146
37200000	-57545.231458514434	-54900.07439076201	-2634.5431161871375	120.12076922786048	861.2225365644794	143	1.4481767868301328E-5	-0.9092097164036246	0.8448995449320338	-0.38006356252615586	17.64768921722482	2.3076212570250632E-4	0.09462030402484317	0.31452490956676576	0.07215605793645223	0.058800073356431205	0.12126046220631284	0.05745609282588027	0.27434843774264245	0.15047432899767407	0.2175883522723093	0.35758888098737296
37250000	-57736.06200727485	-54907.82859709992	-2817.345648145964	260.2799643035537	1287.6420009453584	149	5.422726727451819E-6	-0.34396617237076554	1.688451596987008	0.07847876309060267	18.174537241130466	2.1400155626079878E-4	0.09892618993161592	0.32898583215856053	0.07474598324973142	0.08836882354410447	0.13063041037663517	0.06233668038810383	0.2776948569979648	0.149935016537305	0.21445588105143604	0.35791424541329314
37300000	-57517.5948665671	-54918.782938714714	-2588.3021129313024	206.05922907649713	1045.2417748789692	137	8.610476032891117E-6	-0.6524108724778735	1.1586976762073085	-0.7223669447532743	16.555538131740438	2.2551091506631596E-4	0.10398022942628875	0.2885264555557113	0.07736691600650197	0.07378928426039326	0.13311318606884326	0.012691857097275215	0.277292616958819	0.15019959934419286	0.21547004624224111	0.35703773745474593
37350000	-57898.351594337735	-54876.65842295041	-3010.203822842126	124.29093801256175	951.8319447279778	161	4.278146238075632E-6	0.5985576317142265	1.7000605636609916	0.7764409438232107	18.807802874867974	2.0855631206300842E-4	0.13303605056764248	0.3326748596753344	0.08337852997521365	0.08464870912489615	0.1261739774695721	0.025587998267510823	0.2742793241763725	0.1519595799626505	0.2140771975356599	0.35968389832531833
37400000	-57544.46398371539	-54910.83896123008	-2621.8182413417167	109.81236492437411	812.3921173087649	141	2.5467450168888683E-5	-1.2803241932945428	0.2591797534525644	-0.5362784254033397	14.921367196024033	2.3839468475701645E-4	0.10726512471182481	0.33856044147672937	0.07564606370589365	0.08370928860386503	0.11955825092687485	0.022961828521500964	0.2778757450460847	0.152014151744495	0.21353356252701994	0.3565765406823995
37450000	-57786.608839984896	-54910.26971793488	-2866.2061870698653	235.59072615128784	1159.5154746562716	153	5.075731284964423E-6	0.10586787805530168	1.5849964180565435	-0.7315369295792096	16.350757690162826	2.2399825744335496E-4	0.08924082419448559	0.3161291691287552	0.07294275342578359	0.08490129679677383	0.13537083896093538	0.02835204570783329	0.27844037556043116	0.14977235909757455	0.21480684313694218	0.3569804222050512
37500000	-57795.69676071059	-54905.733462765515	-2877.7685406352675	259.4621490882755	1307.9033598858778	152	7.77037079766144E-6	-0.4395452525790715	1.331410689778986	-1.0500524796569979	21.501381929347787	2.118328992733565E-4	0.111347539547013	0.3226491805267977	0.07695386462261965	0.1205418662058166	0.13587671323773504	0.013734167015249375	0.279030543841427	0.14945913490344975	0.21250217980401254	0.3590081414511095
37550000	-57679.98711838008	-54905.31482566697	-2763.9788082873997	311.2672185740539	1470.1867256527405	142	5.445331158713475E-6	-0.07060025638957762	1.4538761782316303	-0.2501480221885665	20.53825973826678	2.0881301512601082E-4	0.10909807489669915	0.3058685736399082	0.09375845673401505	0.06714358055724393	0.11344802788130219	0.07823358771568754	0.2704978342025349	0.15031158538943445	0.22007419880733833	0.35911638160069087
37600000	-57044.10756645554	-54924.463466903435	-2109.2889188487347	187.45333521062167	951.3989592349938	106	3.4001489738510084E-6	-0.4462423710588045	1.8723402298329836	-0.05006871034002902	18.08376115148622	2.1115083943493038E-4	0.10397572175010614	0.31597711004110923	0.07136905720075128	0.07188943596059715	0.13205163616960286	0.02319313586954012	0.2764109113189881	0.14785336793539608	0.21235598763223487	0.3633797331133802
37650000	-57009.12619576025	-54876.72654847915	-2121.41447057174	104.24534932501565	756.9613644258413	105	1.2987209485982978E-5	-0.6887411553412784	0.51688983069231	-0.6548336485227727	16.61436161660895	2.1216815401439227E-4	0.10985589895648769	0.3144276308854815	0.06801296931795492	0.06688244541590561	0.11839449781112595	0.05729861240851456	0.27883448558899687	0.14823175460992155	0.21037642308931487	0.36255733671176715
37700000	-56736.5488560975	-54916.01698681089	-1809.0209201332102	109.73163473951188	670.2214945727694	87	5.738572656306512E-6	-0.451386325840404	1.6211079122853596	-1.5533136745174247	14.811162357450284	2.172975557894552E-4	0.12675504415835848	0.35351906231273394	0.07173992103063516	0.05239125031211953	0.12790425168129094	0.059045704887140636	0.2780874716487479	0.14954587711173808	0.21312312053987287	0.3592435306996404
37750000	-57319.72198193083	-54925.998415685084	-2383.207925875209	161.2213814827534	929.0456690144307	124	2.4379673322290283E-6	0.26654137570160025	2.4659676112076663	0.12690351482611917	17.659222826127877	2.2212112959213694E-4	0.11316160890882648	0.26176255438898677	0.06844225603270873	0.07430337299843462	0.1279658956614735	0.06125715661718067	0.2769014653941134	0.14890597428771235	0.21540414479649073	0.35878841552168206
37800000	-56880.86795622575	-54908.19258010883	-1962.8250456193273	140.00041365741097	846.5959171887116	94	4.633303880956329E-6	-0.28735176416141034	1.3960363285271853	0.6760620787880337	18.70290933872681	2.2599018435402293E-4	0.10038830103577956	0.32196817708946635	0.06871717900930212	0.08604251465351154	0.1339459204273497	0.026181835616031723	0.27571024783591247	0.1516641811237951	0.21308758314768003	0.3595379878926126
37850000	-57485.50848041979	-54900.753908137434	-2574.1793576662153	229.23094125525364	1159.3534077454506	132	4.19268490407021E-6	0.1713727607803518	1.862190692978502	0.1601039714649397	17.589349977980852	2.090624140351549E-4	0.10534321523552924	0.2831739651812548	0.0688240154990191	0.07956972333261025	0.12023980389443778	0.07301870885453518	0.2781854848292454	0.14843036421140965	0.21719127569675228	0.35619287526259286
37900000	-57045.336201667924	-54924.294097571	-2110.965417763782	174.5183732867509	953.8453537166982	105	3.0116580377954817E-6	0.21955173263966127	1.8291026448195862	0.22151378212720657	14.519803101084046	2.137229914865728E-4	0.12047666404944977	0.3486630136891177	0.08722664255473084	0.07749259379515844	0.11214971933294011	0.061059168288397546	0.27294067825526747	0.14856936349954536	0.2150853175115612	0.3634046407336254
37950000	-57396.944152668446	-54889.56473740291	-2496.169224035081	159.44422728078456	875.8015878295423	133	1.2301738964999092E-5	-0.8124633961931752	0.9402024580419921	-0.49506987267273783	15.171292437015934	2.3124418095402303E-4	0.1230213272943346	0.3449831468270655	0.075016681435789	0.10042902312773481	0.1369511014964878	0.0429222698881751	0.2781734453569488	0.15073148370748757	0.2124048027259113	0.3586902682096512
38000000	-57311.166995563304	-54916.40654931102	-2384.084919706091	256.6216029065718	1106.2923497630773	122	9.156993576037034E-6	-0.6390888742263062	0.5360559516568941	-0.7217261703249173	15.90585391275694	2.1671187108421468E-4	0.10599555266100046	0.29975527988758394	0.08286246685863771	0.08590161752529699	0.14008606733501985	0.014845708175097757	0.27890083636817903	0.15381034133850977	0.2144051521153527	0.35288367017795785
38050000	-56963.26308001126	-54863.71293567631	-2088.1454740608788	132.9551297746558	839.5427562325852	103	4.423055359832655E-6	-0.11638551682099824	1.5768759488302586	-1.2491990974408536	21.149467245849554	2.0884835869439095E-4	0.10783867914464114	0.3170854090459376	0.07465578229095052	0.08539069343847748	0.12677362256120606	0.008732636859430466	0.27865186935497527	0.14888911834702165	0.21090215197056716	0.36155686032743756
38100000	-57804.331264199194	-54891.67929519048	-2902.945702008998	226.32484481156376	1050.3850874295697	157	9.154467251895708E-6	-0.32452458183387645	1.2553256914021544	-0.501734356495609	16.096208828726873	2.3556500374263527E-4	0.09169022736089814	0.3003229724358629	0.06699418028312458	0.0698425326631292	0.1243256778984641	0.006029723390833965	0.2770587746414258	0.1483340879516657	0.21546596523862066	0.35914117216828706
38150000	-57112.886072283436	-54896.23101894338	-2207.2135422600672	146.58767049767513	788.2776005237296	112	3.957736772473385E-6	0.28587143660206055	1.7718399608110489	-0.06904488340422635	16.362089254138674	2.2521178788311786E-4	0.10047819456666286	0.30340712894706046	0.06371060900672837	0.06497898819173292	0.13052678158571876	0.040132921809624675	0.2742626514184555	0.1461902086317398	0.21500144190396117	0.3645456980458452
38200000	-57544.81864831914	-54866.317060185276	-2663.54253781011	180.47837417794426	1034.1115127540766	141	3.252255800163906E-5	-1.7065157502514188	-0.15174078945320124	-1.567565435357119	18.585796073385726	2.1962084079670961E-4	0.1195349624656048	0.32614265670576925	0.07510092717418444	0.08050906268202056	0.12604092976906614	0.08461832551296258	0.2792841729593015	0.15065939698363798	0.21577791600591004	0.3542785140511503
38250000	-57750.66838682823	-54896.63240090891	-2841.975777843568	172.9100461635731	1041.470994037942	153	2.5921094188434015E-6	0.8761380052129166	2.4351441450278783	0.9666769457699758	16.927240229643548	2.1325846406930978E-4	0.10491102955516277	0.3091837956248865	0.07732700669290687	0.0970690128845414	0.12685088470893482	0.03306626916647513	0.2753026283293907	0.14978023860513376	0.21532840198148814	0.359588731083989
38300000	-57129.15102224748	-54912.09048703921	-2202.4554485716226	244.60660911611944	1060.8993410940718	111	2.1076205457512754E-5	-1.9684301220296656	0.07186443429777098	-1.303044241549585	18.40986075353407	2.1433783955455147E-4	0.10338137124576888	0.3193448466068219	0.0810260354613291	0.10173395673130439	0.13087553469258953	0.012861322286024213	0.2792047625550949	0.15225088098616854	0.21207581059257047	0.3564685458661652
38350000	-57987.15365536556	-54875.899640190815	-3099.0199556796133	274.12354161156765	1400.7166312335426	166	1.3395623844915343E-5	-0.8219569318323393	0.639809604217908	-1.4670874807919811	18.864647113024837	2.1010150826183995E-4	0.12843584633159438	0.2589462121498223	0.06505717372008206	0.07067124778618443	0.11236291732235097	0.0808492275540331	0.2731667464683817	0.15027015941200852	0.21457072129556082	0.36199237282404895
38400000	-57358.81637122845	-54903.912627739766	-2443.371999670118	135.66245206612734	868.048626446944	132	5.425747550831318E-6	-0.026463678386718925	1.980332078682081	-0.8768848735882391	14.585653936326247	2.306171010933045E-4	0.12090384014484672	0.36499003093917326	0.08694057837628981	0.09801320497858883	0.14839564963976573	0.03508917467851949	0.2772152796429895	0.1509477047644544	0.21328939157867297	0.35854762401388257
38450000	-56987.94015598401	-54897.358660822574	-2081.2121658654164	99.7538790832899	682.6885287450219	105	3.513032249132323E-6	0.11856291056231837	1.8419000592773838	0.2242991487198734	16.95252222319802	2.3086104935107386E-4	0.1002990702179662	0.3120080917878928	0.06606738320263461	0.080151857070875	0.12076156171044795	0.016281315389371737	0.2756147549480997	0.14815865505889542	0.21606194130271053	0.3601646486902937
38500000	-57396.076543548385	-54887.96426061808	-2498.358214885791	181.25797730439916	981.8645374135457	131	7.351176946759099E-6	-0.48867591730810356	1.0562674992552512	0.08328245247455965	14.679060379077855	2.257526592748286E-4	0.11795216363165476	0.32864843800134047	0.07635869092599096	0.07282249492372399	0.11753317667674275	0.013530343431449428	0.27724058913750105	0.15294783897231937	0.21337577933409427	0.35643579255608443
38550000	-57149.23869059664	-54886.07467386099	-2251.312009564033	120.43100727215135	830.9370508308386	113	1.1852301128198504E-5	-0.9080530613210535	0.7767867614578539	-0.47473214851619633	19.674809576267837	2.0726619720154126E-4	0.09898498934871827	0.3008395808786035	0.0832938992533383	0.08143289250341373	0.14358643994853795	0.028647217403152802	0.27693112488034244	0.15118226385751937	0.21192485393217705	0.35996175732996116
38600000	-57390.13302079981	-54891.30029117728	-2488.466344981504	124.78470041368254	835.1336896390638	131	8.19280324734981E-6	-0.29026218911207846	0.9297295600340335	-0.7796071481936406	14.42138872299813	2.2486178516075884E-4	0.11006509576474026	0.32288587266294905	0.07120058745066471	0.09950096431894638	0.13362183826041651	0.06695892160678704	0.2798972467667095	0.15098243741627404	0.2121458521049391	0.3569744637120773
38650000	-57636.08643162311	-54889.17304597068	-2735.659425724845	207.54569811279012	1092.9424897067884	146	2.6605599169071196E-6	0.600789013953613	2.299121197720837	-1.3408538515888344	18.92721200931639	2.277129149604986E-4	0.0978480466501584	0.3392160610941423	0.08530489731109078	0.0611670146775129	0.12177592302258025	0.060423258847955685	0.2789742940665666	0.14774765205942814	0.21565028246114643	0.3576277714128588
38700000	-57466.30319651745	-54920.865651821136	-2534.2685866204306	197.4470259415429	991.3712151717199	133	1.4487281969290995E-5	-0.9153887147166018	0.6333469283418465	-0.8110655535986044	16.435707012869425	2.1951933743966353E-4	0.10716726289964203	0.33656667355456876	0.06221569190197782	0.06111987083026939	0.12492544601979733	0.06699382749285179	0.2753702332540355	0.14935972068615688	0.21129594159898687	0.3639741044608197
38750000	-57758.0638611839	-54909.301816847816	-2837.36792987112	257.63930925961705	1347.2381350626	152	6.230404104232742E-6	-0.5056939817526875	1.8001560018893865	0.28294765959858115	17.599666089462705	2.1114825286268923E-4	0.10318721509640333	0.3074110548825835	0.0672619774680024	0.08949593491980305	0.1314893098340851	0.07601733705705238	0.27789060688586814	0.14894632913547204	0.2116348284480216	0.361528235530637
38800000	-58219.91769602401	-54925.57599911657	-3283.9804027472687	250.18701529942263	1345.9477269439312	178	5.5175054298934734E-6	0.42370244472139895	1.6500334129762813	-0.6384844196419882	18.20981130271644	2.221296327753523E-4	0.11861305166270605	0.33104077429299705	0.0640341299266656	0.06748041575013085	0.11044840605460853	0.033769295479887544	0.2756858533172967	0.15191907039792626	0.2133440068698917	0.3590510694148852
38850000	-57415.1131867648	-54915.76380262511	-2488.302245875433	127.29327635072168	898.0862724066392	131	3.095628694886787E-6	0.6318760002207352	2.2724799068513564	-0.3240474245854349	18.45317603150077	2.2170478887333678E-4	0.11718115567073073	0.28642277954851314	0.07436111098817536	0.08507129845435844	0.13010778034712467	0.059502416376840915	0.2808264009265136	0.15015238290548272	0.21267082057110162	0.3563503955969009
38900000	-57032.006654994526	-54914.348985954195	-2103.267149376086	109.65389019712865	722.8106389650753	108	1.2460263557556173E-6	1.3907132096983477	3.170274723006965	1.6953384513566951	14.809071111594118	2.1383969837213886E-4	0.1012174770023757	0.3080588378275668	0.07709156525465086	0.0862236693735039	0.14768161015699616	0.050626638893549826	0.27747532352378285	0.1509842738625614	0.21622035444951485	0.3553200481641397
38950000	-56825.23833764177	-54864.97679774688	-1949.7974074544343	123.91132899470185	772.3910589881822	94	4.519693931111538E-6	-0.22498962603060005	1.4771388781279267	-0.06512640441202872	17.335068777599492	2.0717778495848123E-4	0.11335021015048354	0.2955029729061883	0.07163310892767484	0.10172546202053619	0.11814901543053388	0.05560275674954451	0.2800121988280425	0.149501091543635	0.21108548119072654	0.3594012284375958
39000000	-57074.943189964935	-54905.53459744638	-2158.040535950859	218.91479744517187	1095.8771358503577	106	7.704584397856985E-6	-0.9659556657229327	1.0769323554463717	-0.44799924667649915	24.223656030721475	2.1785017516276925E-4	0.1354926377900783	0.34589429322522613	0.07037818826160798	0.06710761451639298	0.14221968528522438	0.03584232860317736	0.2766063580627252	0.14860582210340778	0.21340008409085548	0.36138773574301297
39050000	-57518.34167647545	-54889.36170705404	-2617.992690381773	213.61037933983147	1047.420674302128	141	3.1622618929361565E-6	0.3842315682311983	2.2932921179563848	0.07208416226396214	13.753320483728764	2.1808587525524412E-4	0.12267624004998186	0.3511547890092164	0.0818295372979242	0.07245004416571148	0.13567976522202052	0.05422613509605912	0.27560137600590345	0.1505457336948916	0.2157994746562994	0.35805341564290427
39100000	-57037.75360359206	-54925.900196933864	-2101.1247777558883	160.5984506687994	879.022407921357	106	4.74499860978761E-6	-0.38687195319229306	1.7816119611989585	0.14845065812131392	18.811895131164537	2.118830939425877E-4	0.09605717301239154	0.32689012696806863	0.06513391588331366	0.07336555933936299	0.13971692261720953	0.0908394977378852	0.27638808499123674	0.14865915645624056	0.2157090276368614	0.3592437309156599
39150000	-57166.45226172144	-54940.87765434661	-2214.93064913667	155.36567974835233	862.6006182179977	112	3.7596447422065793E-6	-0.1009334524778171	2.0977216091993305	0.44607536921805846	17.743578836975654	2.323187586227264E-4	0.12672123086800632	0.30613818476873855	0.07278503981114404	0.0965293943809382	0.1351352935063816	0.022939421543096004	0.2792435636450236	0.14795906712702342	0.2173676414382922	0.3554297277896622
39200000	-57870.84205550069	-54878.606293712015	-2981.9666420678814	232.0951056816233	1249.6300002338965	160	6.418241793891162E-6	0.1965453501002377	1.4238484330738699	-0.4958962268218161	15.758852003368721	2.272324070338159E-4	0.12842244238481218	0.349194562864324	0.08021048595114764	0.06778031405672312	0.12336630032499986	0.08319244771454598	0.27495108698409504	0.1513944158943233	0.2114778926000962	0.36217660452148565
39250000	-57050.27465825037	-54898.26498871209	-2141.9682564840814	106.0664975874667	674.551446153695	110	4.574276496145431E-6	0.30671343353856506	1.6673135338060199	0.33242928601928734	15.78669371514793	2.167201503701539E-4	0.10525151713588407	0.29610228013869716	0.0779328609053266	0.06696532408064866	0.1308121180871362	0.0093731780885552	0.2814856749348071	0.14755630204729014	0.2120029179015768	0.358955105116325
39300000	-57506.38725662221	-54865.31370277331	-2630.352255481485	160.55211850351014	915.306096506774	139	3.4418678239486768E-6	0.531566940351307	2.0929559556518793	0.7285961045882455	16.716321742504665	2.2654169211979003E-4	0.1261212990477386	0.34344958801999453	0.06306177656435369	0.07377829805194054	0.1433521710855598	0.0390802463226367	0.2765684637592445	0.1511629005932336	0.2089043271303225	0.3633643085171996
39350000	-56858.659479373775	-54923.72071622781	-1922.7514790253992	188.00015069051162	960.3241199483998	92	1.8783993210541598E-6	0.7402274261864448	2.4025730441384203	0.94387412470905	20.91510645088589	2.0009677017018265E-4	0.11335220404729297	0.35993745526485343	0.0674181263350339	0.08675405530449154	0.14003595204749153	0.018976737694223252	0.2773575601202739	0.14522007252538607	0.21759775003671616	0.359824617317624
39400000	-57015.96023707778	-54892.68809531658	-2112.519944088613	177.74861699007184	873.1362803055949	107	1.9104892076852476E-6	0.8667608701238945	2.500683194904666	-0.7047086469730256	14.439623777119039	2.2981690368299577E-4	0.11456591435711455	0.3356496017353994	0.06470975219290206	0.08802122546497376	0.13728598149583005	0.07068745262872034	0.27461900575896214	0.14878652872305836	0.21382539599453407	0.36276906952344556
39450000	-57826.116766780535	-54907.23888023261	-2905.434416985739	181.43818911120417	1056.552344355831	157	2.04965587617219E-5	-1.4324328569400462	0.4034588053656376	-0.7567739580651286	16.37260418667295	2.0285969775980233E-4	0.10778198343897748	0.31612521359928575	0.08823915663104269	0.09392903528664376	0.11492503645227005	0.046451244230436325	0.2838276543735192	0.1466867239786788	0.2141554691214345	0.35533015252636635
39500000	-56907.52532690727	-54941.14299141579	-1955.8130594419194	180.03527814173466	871.2092447105921	96	9.705814364470003E-6	-0.9770602133999726	0.9294698084222586	-0.5305441122438862	19.188301508448923	2.221533652660427E-4	0.10805680130243639	0.27371184614897853	0.06894608641224624	0.060872755370278024	0.12415927683800163	0.06429768516150672	0.28057835355869987	0.14588957690394228	0.2152867035477754	0.35824536598958084
39550000	-57468.048957756124	-54919.65209221214	-2537.744259520322	152.83431596860964	904.4966755116321	135	9.797695607702645E-6	-0.8543355601805465	0.8597778363506371	-0.39938245944783224	15.550483202601388	2.2201027935347234E-4	0.1108519237050718	0.31761382323696025	0.0745680830988124	0.08011342430962189	0.1260607800305495	0.06797060973371176	0.27536680623076415	0.1529677867258595	0.21211890804923164	0.35954649899414304
39600000	-57110.20705584822	-54883.11247859753	-2216.5165179120663	141.3424272130614	781.3012880810301	110	4.2383170654067555E-6	0.24611479406594294	1.627303311569285	0.39979672749459094	20.86814401063952	2.106023690034565E-4	0.11434316203226896	0.31873343091139045	0.07797938684726051	0.06555198415216584	0.13247234198514773	0.03883664872612708	0.27380168449646775	0.15063147295076007	0.2165086975035176	0.3590581450492564
39650000	-58629.13929732193	-54876.49420062894	-3741.847452202945	347.7271476006173	1834.4829419640528	203	7.003276043865945E-6	-0.23945340728482933	1.204713752686855	-0.13449544246925518	18.907910536229792	2.094524464919113E-4	0.13333751598097887	0.3012337674338112	0.06738708008284434	0.07572616345763722	0.1362055936702926	0.06705549845316078	0.2814352673476676	0.1491815031878279	0.21152615126148835	0.3578570782030179
39700000	-57096.819797529744	-54923.76611352129	-2163.051394782588	208.83513676775627	986.4388397203247	109	8.559869202884392E-6	-0.5685921271594219	0.8740103863693726	-0.5341367743015965	17.60372828795369	2.3494606110598332E-4	0.10183492571171589	0.3343830546475122	0.07102513085139213	0.0955839239864605	0.1238888768921613	0.014859981141404043	0.2728317543798652	0.15155378497008148	0.21708161696222972	0.3585328436878218
39750000	-57231.37048921604	-54939.1963075831	-2281.6717478058076	194.08873333754224	1001.2034580766847	117	1.3451735480782144E-6	1.2893469782098106	2.694417202176529	0.222227913044301	18.48660049940999	2.3792937140535269E-4	0.08842137738042491	0.29277818101570985	0.07101162785532773	0.07399683545457413	0.14304848672043102	0.05233273984694962	0.28155772856453504	0.15062421490373407	0.21218307500549086	0.3556349815262382
39800000	-57433.2649321261	-54897.00679096731	-2525.620925341153	154.80021658872425	885.3565861467112	134	5.6674769250370335E-6	-0.06789066409113159	1.2636625004447162	-0.7405454870589632	14.871802193877512	2.1200957483210567E-4	0.1213983811823642	0.29586602235170434	0.08263949800629411	0.09075768579326063	0.13441774805452267	0.05066173532862827	0.276135235185048	0.15026558837421183	0.2119566848452639	0.3616424915954766
39850000	-56787.95714595086	-54913.809591223384	-1863.8226139682156	98.33518728046273	591.0978394279917	96	8.323482666231467E-6	-0.7529983229512777	1.4156401590900334	-0.3136647858758015	12.904305551127324	2.3943142665591946E-4	0.12902752188044556	0.32457877700941484	0.07775353408392027	0.08214658267713394	0.132027406249902	0.01801368485074925	0.27372349806319496	0.15022894841506187	0.214363580045306	0.36168397347643555
39900000	-57133.29651940184	-54924.70759780723	-2198.250377907084	122.61588843361915	737.4489391915332	115	5.1389448425605205E-6	-0.3080041969686409	1.6669401584708738	-1.187067917291603	15.265599165928775	2.399232257625788E-4	0.09698144822610777	0.33287702703603916	0.07935180498696426	0.08819291490879222	0.12626689629998028	0.04592650868772298	0.2788030580284405	0.1532983509321037	0.2112207216926435	0.35667786934681067
39950000	-57285.49794746753	-54906.910540312085	-2366.214404524561	319.1209323973277	1312.1275259379786	119	1.615781157204246E-5	-1.628511887517345	0.21185774590943446	-1.088400528459002	17.7825984715005	2.1866467656286653E-4	0.10729762778373901	0.3200210138675598	0.060379957279970906	0.05742847270148991	0.13693261285146208	0.027015735524382044	0.2801864816813214	0.14681631907181059	0.21362744104002526	0.3593697582068429
40000000	-57249.55759784541	-54910.811315523926	-2325.8201898434345	174.4613209256227	1033.7203005681563	117	6.737225720937211E-6	-0.44939277082202955	1.5785979149623672	-1.7726232299022842	19.125668230521732	2.1310842937568726E-4	0.08686652431998369	0.36868031497243375	0.09612810784877511	0.07097924290154253	0.1561263524716749	0.039170828972454504	0.27455655001361956	0.15242436424365738	0.21260359641885576	0.3604154893238693
40050000	-57573.092344697325	-54923.14215753165	-2637.9224918660607	235.4922614565437	1233.6881325374268	136	7.350405706821205E-6	-0.33497296864840936	0.8428651215451016	-1.4892225771620755	19.171706825508714	2.0518260664130594E-4	0.10296341437748362	0.34359789969829363	0.07246118897046773	0.10788636808078884	0.13021259948028302	0.02618283011196631	0.27718828727545125	0.14926929848048828	0.21326113753086628	0.3602812767131961
40100000	-57315.18776931559	-54887.155884307045	-2417.108883850764	210.87921569586553	1121.6879707624316	125	7.029636807131783E-6	-0.5656980526239164	1.5892090432550336	-0.6937890183451025	16.863250927858388	2.274951702444161E-4	0.1262678190894807	0.31160651212899027	0.07035960364023165	0.08058301652829089	0.12625185937535602	0.08412204719632517	0.2751441636524362	0.14941215857751047	0.21288088998101515	0.3625627877890384
40150000	-57921.403360743425	-54899.80179988076	-3012.0500203694014	244.43642705999198	1163.082732000613	164	7.475445748820022E-6	-0.20688885854801015	1.270902435893965	-0.11331924158556925	14.31556011678104	2.2923246588937518E-4	0.1187201625038563	0.30779478841841657	0.062445681254250957	0.06328831297161834	0.13081082550438258	0.061567740949585385	0.27631898107356867	0.14838156901160118	0.21625892183044224	0.3590405280843861
40200000	-56870.03440124417	-54908.67651523081	-1951.8761480815663	152.5837605837533	803.9584477517274	97	5.406656350907462E-6	-0.20323631992093633	1.1202730175461773	-0.06651828372161496	16.574139733962493	2.3425715191421372E-4	0.14120537236234662	0.30547000913812367	0.06929047829428621	0.08535621989485631	0.15209315114549612	0.025276872051311447	0.27551005071096585	0.1519276852849621	0.2154883597929739	0.3570739042110963
40250000	-57089.84833943431	-54908.208930040935	-2170.654161317086	135.6843843106608	756.8038466722958	112	2.757863901074697E-6	0.573917768467332	2.194304189252299	1.3926449126035279	14.14823267874679	2.2368553409362162E-4	0.11974381917145947	0.3075369180252373	0.0608575622593728	0.08270009483275421	0.12364744737516811	0.008220031254086293	0.2738608708265084	0.1518214509051027	0.21438253314157837	0.35993514512680874
40300000	-57956.27887112762	-54894.54143595811	-3049.4200822776447	226.2158926908997	1294.116880002925	164	9.396268763051246E-6	-0.8402454624554776	1.1865555960036804	-1.1270800902067104	20.7133837346907	2.0739904433269324E-4	0.13207855639098526	0.30237042288748456	0.0706007686125226	0.08070253218437139	0.12185638944960958	0.0028816107051954677	0.27664913583803774	0.14883455660516026	0.21247722447428694	0.3620390830825143
40350000	-57434.15331179125	-54913.58380644911	-2509.5416426921956	200.18046968875623	989.0475181556445	128	1.1974152584027384E-5	-0.5521458652466205	0.43126882256568105	-0.8602649327932448	17.76921281993142	2.122696409960661E-4	0.11007295390672622	0.27584788414189876	0.07017763625675148	0.08034965585213076	0.11809282135407076	0.05858980912051122	0.27921267551474516	0.14928112684316336	0.21241732333093336	0.3590888743111573
40400000	-57398.7636938716	-54929.148765934835	-2459.02950946626	214.3699120501012	1136.4015565665745	124	7.398939572451293E-6	-0.2883006530320797	1.1642875526946093	0.021505229698489586	20.263485449499278	2.060479665075884E-4	0.08118550140535348	0.3165319016533747	0.07674005707382862	0.07131950860671521	0.12383868144778426	0.04785971560470357	0.27701400568797635	0.15070330716969635	0.2132636431539986	0.3590190439883304
40450000	-57573.02350810596	-54930.3076392156	-2632.047951901281	256.16791516704205	1240.6376521246787	135	8.786912986776702E-6	-0.3352402168286492	0.6224340820190142	-0.2597439254607566	20.064048979414952	2.1142415302596317E-4	0.11910678393248582	0.32519354015634794	0.06610691586987644	0.08077482468309563	0.14001405632379513	0.02486473174384445	0.2758912558534771	0.15032805268087837	0.21050047063883862	0.3632802208268076
40500000	-57168.15801456707	-54841.00645267422	-2316.682106681708	112.89233018110406	797.6984345635785	119	6.20204973703113E-6	-0.27744274536887015	1.6363501187364473	-0.20108854961663686	16.16226092902824	2.1633718405222245E-4	0.11981632210858958	0.3545031427202507	0.06936099860460515	0.06430518640626756	0.10489904012860883	0.06482884303922799	0.27440916792037057	0.14749354737660153	0.21639451223121106	0.36170277247181704
40550000	-56801.091265714334	-54941.38519759974	-1847.6889023707115	141.0037345560765	851.9050317595444	86	5.7124634017777106E-6	-1.0734472708924054	1.0391971712566286	0.46466135755453697	22.30415169985954	1.888990695109797E-4	0.11150953051976828	0.28867711188508743	0.07434752127769513	0.0890460046588108	0.1374883360281525	0.038467650970217	0.27755915702294354	0.1482303886966794	0.21332167740111796	0.36088877687926096
40600000	-58269.866902195434	-54919.3964669518	-3338.706687576918	269.09922607038635	1354.4928959332747	183	1.3193664391209238E-5	-0.8741583655917569	0.739352127924921	-0.21955452337014478	16.783808085064784	2.0531542387830338E-4	0.11338669924324198	0.30172347285878354	0.07245604752084649	0.08412389714781666	0.13757196634671598	0.012852891880577219	0.2736665700006881	0.1525925132840401	0.21242545167724042	0.36131546503803036
40650000	-56990.21199400524	-54904.826641977954	-2075.5552997955297	107.15698943069232	702.841424752877	107	7.167647247403209E-6	-0.37275412792765705	1.4326217763664966	-0.44200034348600736	14.054817136912488	2.385255927167024E-4	0.11324055428039903	0.33676923035596706	0.07679782648124846	0.06840406779246867	0.1386587892602756	0.015808390145669315	0.2769458045644959	0.1517023178642005	0.20871597752720683	0.36263590004409496
40700000	-57152.622148978466	-54922.77042569119	-2218.9038278953876	125.34752148045588	786.1268692277454	114	8.271849734469175E-6	-0.42637422509902945	1.4837235921420389	-0.81742623453261	14.583414190055194	2.2128676262757178E-4	0.11669059459132064	0.2981714300053904	0.06691096519530625	0.0747925007725206	0.1437604670602648	0.026976358985564827	0.278691552380392	0.1483273915048521	0.21400899439101334	0.3589720617237407
40750000	-57484.59104757736	-54921.49597841624	-2552.1224607639983	199.2260125265974	1031.7791920139273	134	8.06753638912667E-6	-0.6057347847605532	1.0031356194017829	-0.8577390465562335	17.610820647426127	2.0950845151357326E-4	0.10112749071083826	0.3290287472643602	0.07135711840816435	0.06667710790717774	0.13403344342242143	0.062314388347587436	0.2788115397840656	0.15025685448697043	0.21399500866974575	0.35693659705922
40800000	-57510.4145273966	-54902.421528487175	-2594.7164522899448	219.5927088585388	1079.530600657337	136	2.1457054271822433E-5	-1.402274023147247	0.22823534522381536	-1.1856506182304833	19.920786118623795	2.1650968480441357E-4	0.1285965882616162	0.3145035852800251	0.07153657464475115	0.06722313489496272	0.13557670596180463	0.015941909325997997	0.27657043339281046	0.14851440411031444	0.21514800285755203	0.35976715963932115
40850000	-57736.12900244408	-54903.49454925105	-2822.4186281581387	183.58252529329928	1086.3382509091753	150	8.753430549769198E-6	-0.387354780916932	1.0679212348961598	0.2933309076754199	18.416025177446393	2.3311064316686349E-4	0.12087264051806342	0.29803581260066764	0.07691025211108944	0.0829771639822664	0.12840582322798197	0.05137596643274446	0.2807676865929565	0.15263997960214176	0.21054188797434484	0.356050445830555
40900000	-57928.99064530479	-54845.04559253398	-3072.634266711295	284.9672978689381	1649.4485284147431	159	4.054737237589087E-6	-0.013694285027339409	1.9586792254626813	-0.8090756922702083	24.997532735297614	2.1660785319282003E-4	0.10644089184488265	0.34642837737733045	0.06964770017894693	0.06945221152548388	0.13966522893268635	0.054791803010030504	0.27797617014602094	0.15398958744289343	0.2128876281278842	0.3551466142832017
40950000	-57254.87814637375	-54866.650636440056	-2377.8806062757667	135.88818481615513	865.7907592424681	122	6.49317174831817E-6	-0.2587377565163469	1.2110968048832602	-0.20510616644132718	18.960615536102406	2.1449808834263408E-4	0.09726582505164662	0.3044492859178404	0.08064755374083966	0.08641244369443457	0.12012218293425815	0.025875321426903023	0.27647901633979166	0.15071853476848843	0.21363958802947786	0.35916286086224103
41000000	-57415.594206237845	-54888.45756526044	-2516.1726435657215	123.17293932705512	848.6563222776917	134	5.4525258297597685E-6	-0.048455297665779135	1.8887983106888346	-0.3711497955980908	16.19540207262459	2.1879835196638608E-4	0.09202000747261592	0.35113281183488076	0.07072027443016568	0.09231031071433049	0.13653973118330526	0.04626868444928407	0.2772660321660553	0.150128548420023	0.21018007684945247	0.3624253425644673
41050000	-57790.44330958697	-54874.32835109093	-2902.3320287731035	264.4058858845593	1329.5771830367328	154	1.625392672203548E-5	-1.1785365283432814	0.758852088024611	-1.3945583000905326	20.32317226035704	2.1582935485893242E-4	0.11279052911095626	0.3395910583441922	0.08458521917998099	0.11176348653028241	0.14704000888570415	0.023655022306918416	0.27787492592399393	0.149774035197682	0.2135013029676314	0.35884973591069064
41100000	-57583.26256992817	-54833.504735455426	-2736.4171258355923	189.2371283871712	1090.9197775930452	143	1.4167986127869199E-5	-1.2382918389255317	0.713157134687837	-1.6054646364955347	20.62442630882639	2.1314780300648673E-4	0.10971063074017016	0.33386556594615996	0.06714058913024083	0.08512241022797323	0.11864303633837708	0.06822473808080029	0.2752914477379957	0.15204094313047145	0.21630350513761318	0.35636410399392016
41150000	-57354.63883002417	-54889.34304876597	-2454.654613127827	114.1232945729997	768.101436421386	127	6.342754332402421E-6	-0.30672439174363697	1.1985413984861246	0.2900650126975355	18.675659586153444	2.0906762779017158E-4	0.11721601817372648	0.33632092431713223	0.0691349953790532	0.08265560701717534	0.12326781964835776	0.028522475398672052	0.2785774792857072	0.14914691935279978	0.21076724359225582	0.3615083577692353
41200000	-57774.657560119245	-54928.60588113695	-2835.006794266351	202.95358360575918	1129.0566882492353	150	8.100573806023657E-6	-0.29017539192219954	1.1901610985789783	-0.14331408023980757	18.13737274828367	2.0774959684396934E-4	0.12479490141016819	0.35915982295634336	0.0723834624077881	0.06895811620714362	0.1243680258625675	0.05645080418583565	0.2733070362434488	0.14744162686955647	0.2161842532599563	0.36306708362704
41250000	-57461.51975015683	-54949.570986456296	-2501.5248633784	155.0935093038216	973.3591073096761	129	4.221466981389523E-6	0.06505525163758977	1.7402910563839786	-0.46702157898001784	17.129795654613233	2.1722076147324157E-4	0.1271907907401793	0.32338954898637085	0.06938649825587853	0.0745311806410844	0.1377007366565936	0.007973579364271642	0.2753257783508476	0.1499682331487187	0.2151389133295443	0.35956707517089115
41300000	-57592.61025673013	-54826.25459867956	-2755.5877739213097	241.78318983433107	1274.6585402846295	143	2.9737397464943716E-6	0.513463514484134	2.0322915526712135	-0.7082146490469758	21.15787380490293	2.1944902162104128E-4	0.13152939503187605	0.30023025457201663	0.0638298673345321	0.08173512266851438	0.12686937674209275	0.04769607485447063	0.2762039576072581	0.15032064380977644	0.21211249995496007	0.3613628986280061
41350000	-57678.47143060452	-54850.84525593325	-2816.1602024713734	335.5508193229724	1558.40999589193	146	5.286551693485506E-6	-0.3256997861323637	1.3852718316732022	-0.27277044107328285	21.21748620898217	2.0046155131586086E-4	0.11417037286241843	0.34601092517919463	0.07204433640264636	0.08916114879356346	0.1612858368148421	0.03295594853955519	0.2781619367648253	0.14837660079116835	0.21709190338108855	0.35636955906291856
41400000	-57912.79579882962	-54923.10042384118	-2978.7596515095734	219.401337979869	1157.0825564901088	160	1.2043884974966962E-5	-0.6635773590549462	0.7615587249624023	-0.03174244761636613	16.203346093098627	2.2571176066620556E-4	0.11676485439219483	0.3428848270110645	0.06483981114499322	0.11002680341043158	0.13178889036776256	0.06609179152246518	0.27262800386186725	0.14810612098334663	0.21637000695409733	0.36289586820069064
41450000	-58148.394636242265	-54894.25316023697	-3242.9786547714266	296.1735893700231	1619.1843351830712	172	3.6239689415606658E-6	0.6575356732042732	1.7445291342426774	-0.5598710815910631	20.128793077898592	2.0842531249584036E-4	0.14645225915953786	0.33784211388473273	0.07017745538794704	0.08105210022211363	0.12213663471229065	0.043993994875674076	0.27459310109288393	0.15421011914098673	0.21470118240021407	0.35649559736591385
41500000	-57995.12910332819	-54919.53618326114	-3063.056175205126	269.47953590676434	1467.7413103537701	162	1.9809222538115187E-5	-1.5115034117447383	0.2305827801769744	-0.5929668572550505	20.345200211428814	2.2372237935921468E-4	0.10555139334423631	0.3091987958770602	0.06589094867648879	0.09492564057350769	0.1264984386200162	0.046231698651101265	0.2810805766304799	0.14968380478037718	0.21201320786122602	0.3572224107279189
41550000	-57742.647547586486	-54915.727178775014	-2815.1210126324013	228.9073499440287	1215.5280087989331	148	1.46446899339421E-5	-0.9054883389060218	0.17618807888752233	-1.0305105499796618	17.614304056321213	2.0679463294590763E-4	0.10800461487983087	0.30019657367161984	0.0660914862190002	0.07356052671244213	0.11923538825922804	0.012279485844710314	0.2782314016401756	0.14880965297904744	0.21620901267683712	0.3567499327039384
41600000	-58067.2772667101	-54861.80788375208	-3194.4807905921766	231.73210229372194	1255.7092925070024	171	5.245229873980198E-6	0.1804368360091767	1.4690914880096886	0.5170120039188226	18.903395611052282	2.014611357434787E-4	0.10135290692751366	0.3139119304338908	0.075480495157248	0.08218221248914674	0.12358133705062192	0.058314000101410614	0.2765464180568571	0.15163082784641535	0.21238248478497587	0.3594402693117498
41650000	-58170.93010067841	-54838.373191005456	-3320.884463892905	255.70112195123718	1394.3248930461928	182	1.0303158442040734E-5	-0.5479785185790589	1.3014394328467116	-0.991625461822839	18.541465488694644	2.1977658952499295E-4	0.11995397683163503	0.3130464496230741	0.06789805213025844	0.07946730310098547	0.13234476737997591	0.04596790925304733	0.27771509003492173	0.1474215030489208	0.21654264965409037	0.3583207572620684
41700000	-57467.986020278	-54906.413130452274	-2551.7748552175913	201.06675005697952	1002.5925077019979	133	4.444283964808122E-6	0.36464371603694024	1.7961194624936325	0.1421144365249919	15.441835025793049	2.2318500600200942E-4	0.10721104698525581	0.30360988738775496	0.07476877079943946	0.06575638320827226	0.11203091785114191	0.044120724854628264	0.2749969528571891	0.1521542954620625	0.21670631780467056	0.3561424338760797
41750000	-57784.42089373578	-54844.50480773174	-2927.745980078281	220.38817761479027	1241.6686798189507	157	1.1500245513247887E-5	-0.7932652418216678	1.0194195057591466	-1.2568589667968533	17.784002357657055	2.1526900349705418E-4	0.09889406841356707	0.327151927605654	0.0691806563944044	0.10322266302247254	0.12640119220580387	0.0187431764394722	0.2739653872319517	0.15035956080395665	0.21440035911373265	0.3612746928503604
41800000	-58350.06891649902	-54851.447514031664	-3487.7616102367447	226.80362597604528	1280.6731373451214	194	6.568046566496594E-6	0.020353073056529128	1.5720611794803512	0.040722046208833414	17.57145958028517	2.160048816492749E-4	0.1076088117310782	0.28074765924142925	0.07714055360867107	0.09937595604789634	0.12645217061680664	0.05379598160148364	0.2755221561434577	0.15136692132521365	0.21488584506659417	0.35822507746473253
41850000	-58127.96792125664	-54864.362234286586	-3252.666683071101	215.31325208928232	1332.358461478871	176	3.4252065932718526E-6	0.4878440627625752	2.154152031000832	-0.13596347677294457	19.32907090745929	2.2097259396079935E-4	0.11092302711631567	0.29893568503940465	0.07655636477880069	0.0776904304031827	0.1529941839761459	0.014005767640166976	0.27590968016083806	0.14923543139686238	0.21787774024251452	0.3569771481997864
41900000	-57675.28265083478	-54863.80579388099	-2800.89957662061	249.1788487875691	1202.5738563357343	150	5.4281785544047554E-6	-0.022728415829253473	1.5981134647479578	-0.8944332953623781	15.186266484678375	2.2318991069511794E-4	0.12555172817264695	0.2992858861774338	0.07218761717184494	0.08309906108898168	0.1374341457048901	0.009055234023983779	0.27858947123945754	0.14743021743693863	0.21903491754672816	0.35494539377687756
41950000	-57678.57731767991	-54890.6286994361	-2776.3429638117454	170.8891380324714	985.6576015321275	147	1.1942556592289553E-5	-0.9105712128843739	0.7526887864026166	-0.23679811575861953	17.666284877326408	2.0902508385320462E-4	0.10691729548661671	0.348353979496896	0.08096369343241526	0.08298410740127891	0.12038292706066693	0.020042130905147396	0.28094180698680626	0.15079175448381044	0.2093322609204126	0.3589341776089695
42000000	-58329.19230904171	-54894.92890764338	-3422.810165489603	202.81187534792568	1207.8274482136403	189	1.0315468724074757E-5	-0.2411818369614639	1.05298530731491	-1.2880430110736618	17.63303911773331	2.2843254750407128E-4	0.11415051010211351	0.3470648450724355	0.07634763054885067	0.0840873833768808	0.13797767782052314	0.009603578016357157	0.2736534704864074	0.15107505040281374	0.21578472048679267	0.3594867586239849
42050000	-57802.97013928641	-54873.676435225396	-2917.045454159345	282.17560394943376	1367.4277726976575	153	8.900590093350144E-6	-0.7554920349239571	1.26617875746763	-1.0462208842924614	20.146501990563934	2.0279647040606267E-4	0.10732789429334255	0.2941267806512234	0.06966166159799163	0.07870601442963222	0.14575907793697318	0.010965887701223817	0.27968330421707105	0.15185766321606986	0.21254967080526646	0.3559093617615906
42100000	-57374.18737751954	-54908.75338976727	-2455.6762388821207	141.4127143071103	894.5723503009383	128	4.0619555726507055E-6	-0.061412409852184074	1.8453576874031723	0.7822539322837934	17.958886635873377	2.3363506495801574E-4	0.11683784725245061	0.3187241157844836	0.06518187387355465	0.06097035396294238	0.12445991598874706	0.003915933745075786	0.27331186522588446	0.15242600024320957	0.21431101289963828	0.3599511216312696
42150000	-58186.26096013583	-54895.84544286379	-3280.074357988848	219.82807963224545	1201.7676768525419	180	4.339215684837242E-6	0.6253846815726354	1.6914234986304162	0.5543056358421714	18.03570642768079	2.2518388854390013E-4	0.11665734338676621	0.3167303612867106	0.0741621151906929	0.0790999855978137	0.12944810120994682	0.009020661481140389	0.27799168559648757	0.14960672682927578	0.21421481354101443	0.358186774033224
42200000	-57341.522501525375	-54906.60332857391	-2424.337000651212	184.23298528951793	962.6445778397195	124	6.885390346364799E-6	0.09951735483937729	1.0187146564091998	-0.5519757465723308	16.83974823278251	2.1363168456054813E-4	0.11979351246299302	0.3414126223253103	0.08101752264029112	0.07506184713337048	0.14565528436473432	0.005345515416130376	0.2762264883150344	0.14739461055098516	0.21096444373815365	0.3654144573958286
42250000	-57441.61653380406	-54931.61534216563	-2499.190693975944	155.30252142299395	938.2727632819664	130	8.196367855418609E-6	-0.7397309300253405	1.1923345675289354	-0.4743335561034234	17.711383422055885	2.2426124890946738E-4	0.0959624779107509	0.33673430870989857	0.08099467389611639	0.08772222324015123	0.13448003954665935	0.02953391540875057	0.27434755277808637	0.14779635798935753	0.21273138789522134	0.3651247013373366
42300000	-58036.35085649629	-54884.350310700946	-3141.179364623932	237.57403208032505	1350.3906560224946	168	5.750124730659695E-6	-0.23711165130789877	1.663721288124532	0.011298466210472466	18.496380766310214	2.1769774781297418E-4	0.10326839582701385	0.3307810976774924	0.08062527933508314	0.07208245301815176	0.15166957991708221	0.0320804043983198	0.2792078212797368	0.14904041022850287	0.2105975756831191	0.36115419280863925
42350000	-57440.64861238266	-54921.34327876708	-2508.2743135239457	155.5460678551837	995.0100129284846	128	2.7094737366788004E-6	0.6951582089043691	2.082175983431427	0.31559912982683824	21.270893513799276	2.1147952835987794E-4	0.10411215767639963	0.3307810976774924	0.07022442470445459	0.09097504074356365	0.13041880702921987	0.04109006685123877	0.2748629509473317	0.15100101513969968	0.21268167011113084	0.36145436380183577
42400000	-57434.127166934704	-54919.792068871175	-2502.9214866548086	136.94143469025144	843.8261319807411	130	1.6221221848541503E-5	-0.9970325559454344	0.14568251471667287	-0.6452036092737083	16.618931678860505	2.174524800076773E-4	0.10697649428288797	0.31867139356565993	0.0646021227060874	0.07999587911616861	0.12447196654454629	0.030740621950135095	0.27806641664428905	0.15162208262706536	0.21107016565851697	0.35924133507013034
42450000	-58129.037330878775	-54850.503486518945	-3267.407201207451	290.55075878577844	1621.429549897986	175	2.8859275270269867E-6	0.5538427569322965	2.3387321376238854	0.22091045242691948	22.153412134134605	2.170453765079647E-4	0.09812668165317287	0.333570213369763	0.05930735233590929	0.08737357609139441	0.12572903298305832	0.040393619751944686	0.27977132436137414	0.14881630053462644	0.21299162938758107	0.3584207457164194
42500000	-57688.271896970364	-54852.811272139326	-2824.2241463628943	166.22379278555368	1121.0596273916497	149	6.0589310907181286E-6	-0.15086315467157857	1.7172752258117239	0.4445427222238472	21.874192811724676	2.106957116291031E-4	0.11379171197378547	0.291173948415782	0.06663576734285695	0.07993824464274658	0.12077689570608449	0.06935112354953987	0.27812499946036	0.15024163656585732	0.21281891855657234	0.3588144454172115
42550000	-57678.55292567375	-54872.91786902684	-2795.3278828449347	262.88300632593433	1292.7019210939986	149	8.066595280726198E-6	-0.6704833808471663	1.1518569319666867	-1.0014122145543047	17.09771888292268	2.2452111709657637E-4	0.09484907292076336	0.2791107804128013	0.06662576712811294	0.059252047502540844	0.13851152012148824	0.03667515886727328	0.2786063983973397	0.14770875795794142	0.21381172308992233	0.35987312055479775
42600000	-57334.24790163614	-54943.46283315403	-2379.228095874593	158.460480801082	1053.4223977713832	120	4.271507888173644E-6	0.04155928962637108	1.7495331550960267	-0.6847257252826285	21.2329584204696	2.1046793501256546E-4	0.12090402011708376	0.3477794086039247	0.07890546962702373	0.098394875007357	0.14590580614571627	0.016550773132756838	0.27545826319957806	0.1513758645975506	0.21535864493077422	0.35780722727209896
42650000	-58613.04279327929	-54853.81893737972	-3747.339800987112	265.8478430647869	1576.5757145089312	206	8.627629157865677E-6	-0.3009438497046428	1.518422223002294	-0.35404800471868586	21.758076548782718	2.0410599966959577E-4	0.12100083243833654	0.32681323902212905	0.07716682264557614	0.07061317942269643	0.11958904688620021	0.01961338013760091	0.2787684206476866	0.14830777406381251	0.2132170420294555	0.3597067632590433
42700000	-57228.09437985323	-54899.56846887875	-2318.2014804007126	110.80260018493091	694.3031430372872	120	3.203068886726263E-6	0.6450081165478745	1.9608289188996069	0.2640564899878861	15.026417442827539	2.150928909290378E-4	0.10081321753481917	0.3209040518862824	0.08470943615681072	0.061814817498007324	0.14081541618170537	0.06255992814859089	0.2768033383974133	0.1513186530183234	0.21135145910011136	0.36052654948415075
42750000	-57491.489576674714	-54928.06803651044	-2552.133314039238	288.7700546863985	1286.5604620187519	130	9.993561576566053E-6	-0.9807474865460735	0.903042629930011	0.09506013832990068	18.13046925649643	2.1567641899124002E-4	0.10088361458561719	0.34293357326199125	0.08589946231917292	0.0757261975920768	0.13664934963558947	0.04311582200583366	0.27640659557196473	0.14805570374782345	0.21601259643449747	0.3595251042457163
42800000	-57641.360668001085	-54910.17300804186	-2720.3480015245746	276.75471440422007	1357.4762054818045	141	8.223616460583426E-6	-0.6799996086095144	1.0090295375813456	-0.08403773658891107	19.35493060795847	2.1418054927541954E-4	0.09129708784081249	0.3032460312523571	0.07537035589936154	0.09370557013543786	0.13848750519274391	0.058912742195431536	0.27649987060685144	0.1525720007789091	0.21074889960753126	0.3601792290067102
42850000	-57352.34817099513	-54907.15155578708	-2432.9312598285906	178.18768256488022	1017.8975084191827	123	1.079145215716908E-5	-1.0316439449288364	0.8515079369090506	-1.5125151994387263	19.215145571536716	2.1735925701206596E-4	0.11364767372675301	0.3467444552053555	0.05980561691863114	0.07308083032936574	0.1307216750465872	0.04752532726378828	0.2765545519230051	0.15106333406802966	0.21603493341670382	0.3563471805922634
42900000	-57293.190788006075	-54916.56332005105	-2365.249307004247	165.27333756270934	904.3809298291856	122	1.5057283930949688E-5	-1.008320941642709	0.39762302452782805	-0.7642901923405823	16.655399626375285	2.132218966872127E-4	0.09915378470230658	0.31671589269533557	0.06879763156635929	0.06482579299764346	0.12302941555746123	0.021760832774814727	0.2722790931602371	0.15082482966572455	0.2163164604001387	0.36057961677389844
42950000	-56969.0794809458	-54954.823084512216	-2003.000397647212	117.60093267715149	724.326132679959	100	8.09388280573109E-6	-0.8997053449363341	1.337502272487085	0.12667143112205503	16.22871932211992	2.044132862108204E-4	0.09181052401339666	0.31324599750486815	0.0713333192750605	0.07572109843272735	0.1265292495598752	0.04287850139955479	0.2775731374045851	0.1512814016297149	0.21350216126834903	0.35764329969735326
43000000	-57174.952318594056	-54931.4694012941	-2232.3533012766584	133.9408873067146	820.179753404889	114	1.1094413127546166E-5	-0.5736747671473854	0.8264237140499899	-0.9453225717118668	15.379501987346254	2.2100931201426643E-4	0.1049618865645696	0.3238147416405379	0.06896863241409007	0.0875027323923827	0.14572107193430434	0.06065421741285745	0.2764358310659008	0.14878472999270206	0.21396469213398567	0.36081474680741027
43050000	-57139.810556237244	-54934.659423617115	-2194.7416445675876	204.84991808865885	1044.0577359142915	108	3.3009504238190886E-6	-0.005494470571914614	1.8455321598620413	0.5845187476550683	19.444094973746687	2.0805016977351674E-4	0.10967290044991373	0.3229012802360048	0.06749234648192173	0.06694164143302254	0.12453381660564578	0.005965490219097812	0.2793451288976391	0.1498984431242736	0.2136987676309757	0.3570576603471139
43100000	-57772.39335494018	-54910.099387697825	-2850.8971795232324	129.2569415076627	932.2339301991631	151	3.18018005009375E-6	0.8181755583313033	2.141940115590772	1.393312058200312	16.914976815495077	2.2827290885202864E-4	0.12360370388913565	0.3146024306028524	0.06779738466478329	0.07513686055482524	0.12196695316710933	0.06001784095105582	0.273685732516785	0.15030061186380442	0.21319839755387612	0.3628152580655333
43150000	-57227.53581763429	-54849.46215409595	-2366.8864513963695	153.92274388382026	919.0330284885038	120	3.6334016376315526E-6	0.2878114986053612	2.0091690606454624	0.6190625854339873	20.035523059731993	2.0304349959573552E-4	0.11514838988637077	0.2871642906278545	0.07770972368803204	0.056976032574636404	0.13183519308762431	0.04756069580330291	0.27549031012243386	0.14828471918413005	0.21629697985800406	0.35992799083543286
43200000	-57065.13699472128	-54848.87158759705	-2204.9120750743064	191.21379000708976	1000.1280185761168	111	4.109765225028168E-6	-0.4123187742343162	1.9710920713136448	-0.667528461875291	18.1995215355287	2.095832944903181E-4	0.10722933990999198	0.29897423955416513	0.07494166416466339	0.08855254484559034	0.1269018665784341	0.0715917447068516	0.2738322049504327	0.14963655429186165	0.21194450099714857	0.3645867397605579
43250000	-57126.28682384788	-54924.11855179162	-2190.7643775678475	126.02216575897056	816.8097084544019	108	2.574488346654897E-6	0.8691005576364808	2.1713999593819566	0.392357679045422	20.378464129435283	2.102566406281145E-4	0.11129580465102684	0.3332448895534415	0.08481357442694114	0.08134440713473759	0.12836238439718514	0.009483872431035649	0.27839742116307253	0.15074200131388904	0.21146040266096022	0.3594001748620763
43300000	-57212.589153452966	-54905.42636935955	-2295.234241346081	162.6262721807233	964.0959820316111	115	1.009388026910926E-5	-0.8669939736871916	0.9513337360043131	-0.7977445590206291	20.87214755124392	2.0729641658992354E-4	0.12442003742161233	0.3294342821177817	0.0752418046766696	0.08202580173952746	0.10988406085594155	0.025741757414209733	0.27758107764040596	0.14657483177970518	0.21809327018901598	0.35775082039087097
43350000	-57805.34418922534	-54874.866464531086	-2919.259196912908	239.8663170233015	1399.5485920007714	153	3.5418036248885254E-6	0.48079200365364394	2.0215207103426165	-0.27592287406629895	20.863067844628937	2.0835722900292597E-4	0.10698248458539768	0.3142372626081606	0.06914884384062403	0.08089048940132654	0.14220113706789006	0.03456850221283072	0.2773150264833865	0.14988339369547304	0.21754979290266876	0.35525178691847376
43400000	-57451.041975465836	-54928.347239419985	-2510.813287672668	269.2351366924799	1319.7065157956902	128	7.325901987254103E-6	-1.131300811709	1.1651706706666145	0.22534785221016707	24.337974734976697	2.0123084041296442E-4	0.11720194258998008	0.3120114718557031	0.07845713342717012	0.06658426170196992	0.12492325206676529	0.029790831340510977	0.27810888366266806	0.1487976557796677	0.20944259400556633	0.363650866552096
43450000	-57347.8634466451	-54942.5058638395	-2394.4367675951034	228.7648382893654	1223.2103308228036	119	7.058436956413956E-6	-0.6370970347425567	0.9460561651292676	-0.7966840833433171	23.25673038904401	2.081299571239119E-4	0.11075034325178298	0.2813958772762717	0.06659089800684974	0.07417877060033508	0.1267270539833246	0.03838611194675519	0.2764770899360637	0.1505302646791171	0.21394336997387298	0.35904927541094434
43500000	-57503.99241649128	-54901.06215457845	-2592.7685248574116	161.76899066071056	983.0268866397945	135	3.0656135378641483E-6	0.5522265735689299	2.101529040295579	-0.06652469662188379	19.511342551962386	2.1694268499245964E-4	0.09658123907745965	0.28092257759548084	0.0628125009697006	0.0658735884426331	0.12376407850148527	0.08028517929001769	0.27625275896245544	0.1484157562304609	0.21448466481370632	0.3608468199933784
43550000	-57742.05225353729	-54837.75400561681	-2891.9236249663654	187.65642751346468	1097.3231246687403	153	3.6098929847346193E-6	0.48002624781338077	2.0644031507590355	0.7716041932612541	19.07830564843073	1.9457182442346436E-4	0.128665963923603	0.30871506764623047	0.07863732499534562	0.08833661525370723	0.1332799234275393	0.01938058696890929	0.2797793075122251	0.15187246601921606	0.21684189287345884	0.3515063335951011
43600000	-57461.83054750169	-54944.00321921218	-2507.301434189607	187.60152637354992	1126.548094761416	132	7.752866722575434E-6	-0.9106438789643925	1.4390591210646553	-0.14998000109071155	19.724775845760018	2.2949753528766942E-4	0.1270806996412053	0.2999412931700903	0.06897587659846476	0.05764369355489349	0.1179470244301916	0.0663755336887456	0.2733474464981879	0.14925945234054627	0.21579384340672655	0.36159925775453716
43650000	-57173.78213331991	-54928.248670072484	-2235.007593206578	197.36753458119185	1078.5419296279858	111	8.15335705268161E-6	-0.8440377683952731	1.0822488089012212	-0.6399014571158015	19.943146571568185	2.2451543805856737E-4	0.09967374986888884	0.3242007624376807	0.07015912585480072	0.0724882588854532	0.119410421920153	0.019185806394552793	0.27818238947768165	0.15217870509110165	0.21347943728384472	0.3561594681473699
43700000	-57267.40811660124	-54921.5250470131	-2334.296447595602	186.7772535685125	1010.8497440296438	116	7.82155192021629E-6	-0.6520211083285219	0.9525130532846269	-1.0302612829235371	24.635740961802437	2.0448933346986725E-4	0.1256804657965326	0.2702930354621223	0.061798663620209145	0.07428904327939492	0.13305104656804775	0.035740008136111584	0.2766904935605679	0.14988096024884373	0.21640183101760835	0.3570267151729818
43750000	-57244.58579885456	-54928.60150533666	-2305.075001286684	207.24921058709126	1148.690875282888	114	5.571707088283684E-6	-0.6634534154793894	1.2214196513587803	-0.3782740346313524	21.341640774343908	2.0482770290422314E-4	0.0875273811386337	0.32207476076257363	0.06832438383179988	0.10651523691065429	0.12139538220013059	0.061484201370757614	0.28095727208271665	0.14929179983508653	0.2120343502615252	0.35771657782067345
43800000	-57298.55746109846	-54899.381510721665	-2388.5466118028085	257.21541452775097	1192.0630679179576	119	3.334641734038536E-6	-0.0496342522073947	1.7574431735906502	0.3668569642446977	23.21523670642393	2.052968526980432E-4	0.1004066530791518	0.3034025906057443	0.08026782932273348	0.07066122737370047	0.13488611842879464	0.014600342317942555	0.2763284453204545	0.15129473919666833	0.21464642340535978	0.3577303920775193
43850000	-57396.54855860924	-54908.75385616062	-2475.987181715626	176.85163582479845	1028.3475194492146	124	1.239381627281002E-5	-0.8951533202512244	0.33106302251786957	-0.4647577324937264	20.86772947286466	1.9825652614004804E-4	0.10732875811635821	0.3164951071757543	0.06655998737155668	0.06678797320994218	0.13514866831302674	0.06443025730040335	0.27249748439290367	0.14840383163688178	0.21433985701142116	0.3647588269587952
43900000	-57477.718068374634	-54896.01375047939	-2570.600772537137	212.25330831034734	1040.7758404170925	134	9.599217439886198E-6	-0.25473673512799594	0.7278254165525404	-0.08819900475436296	17.662721724419942	2.1358558237375962E-4	0.1140217149568867	0.3419569926702941	0.0801635829597741	0.1156547155121361	0.13590750300534712	0.014291741047616857	0.27720877402138433	0.15305937590170127	0.2132462664541292	0.3564855836227849
43950000	-57537.882048707535	-54825.94974658446	-2700.9518497434697	118.9237337488343	891.2273153816088	143	3.2246610568559594E-6	0.7037634441785003	2.1978519045533034	1.0210918599084868	17.45446294565604	2.3051848905755097E-4	0.1305242259464545	0.2967314215662269	0.0731261596781897	0.07222449924627075	0.12086047705190081	0.060806209416777765	0.2790797939127251	0.14814382370878731	0.215773536057166	0.35700284632132273
44000000	-57103.01810924591	-54899.93377387611	-2192.8695118826936	184.63966172676803	950.2879746980677	111	2.5941291199835655E-6	0.6137646163085951	2.173328442644078	0.6407628777068919	14.900165840573461	2.241906268567644E-4	0.1009424055222589	0.3728148234057477	0.06950271476605445	0.06586013567351226	0.1391400970391689	0.03469408264868419	0.2768137119028973	0.15110381553527352	0.21371026569930376	0.35837220686252513
44050000	-57402.74699371711	-54940.467524788146	-2452.2254911148348	137.50748697362738	926.4294413341806	127	4.408766279865858E-6	-0.10525220956311498	1.791627941749424	0.5394622963736402	16.73121179659534	2.2606223204421063E-4	0.11929714521871293	0.3022403348992411	0.05883366473758518	0.08489782523804959	0.12894340886094077	0.015157095018359469	0.27896082287800483	0.14998179451174024	0.21248057158541886	0.3585768110248341
44100000	-57979.857471401694	-54894.033911199105	-3076.0126846166636	293.77195248334533	1447.1274558701875	165	4.6133060032644016E-6	0.11989721629726899	1.6428407477990263	-0.36806709701667334	18.9941047734712	2.2235482626241528E-4	0.0957225301524312	0.2876529346892133	0.059453696198900806	0.08541850955136084	0.1258543712691234	0.02619408062181001	0.27305843071480346	0.14990052951137237	0.216742018755342	0.36029902101848177
44150000	-58328.17689319469	-54836.72458639763	-3480.9634953416235	240.9605371743321	1417.348425781166	191	9.017033256461716E-6	-0.44153275867871156	1.1456975226120198	-0.775804133676869	18.15213386899695	2.170499179536836E-4	0.08922528564271881	0.27867679832877584	0.06202349225618923	0.06654874193657599	0.13889562433923952	0.043255838109785665	0.27432125646892047	0.1456885562662496	0.21889258369685763	0.3610976035679735
44200000	-57154.07009475488	-54874.89445722849	-2267.167158076711	188.4123449599014	1007.6215281210788	114	9.09658041953199E-6	-0.8251239042489746	0.7283055734031659	-1.0396951288847012	18.8408371547238	1.983791340365616E-4	0.13173720522780769	0.3216535888251354	0.07956636412442958	0.06955938126516216	0.11905710756909867	0.008754458052839005	0.27867781576727646	0.14762260838501148	0.21603652834453846	0.35766304750317307
44250000	-57150.358042001135	-54915.564927163956	-2223.5896339478204	163.70690311303954	1031.1178877653401	108	3.0070090367385114E-6	0.06883770291710459	1.575467626740312	0.9727903541930571	24.645831295698684	1.9813075299537184E-4	0.1042817451641219	0.3454631280875508	0.07998376501013016	0.09323593576872281	0.10866809998117329	0.058799291741666204	0.27786676819789885	0.14936061807919715	0.21644511675659336	0.3563274969663121
44300000	-57761.819605520635	-54913.3415621756	-2837.4916113258328	294.4807918436701	1315.019789885941	151	2.1736729656315636E-6	0.7716850703512904	2.3154566542014328	0.9318833719556302	17.487328895154914	2.2903473519090382E-4	0.1290119721497531	0.34078323679629224	0.07953025980695669	0.07623141739372895	0.13497099687019462	0.03691720227436719	0.2776184701674507	0.15058086056010245	0.21338989953126503	0.3584107697411797
44350000	-57360.552632300605	-54922.99501951361	-2426.088754323989	207.77751021567926	1030.9145130223183	127	1.4170859740094748E-5	-0.8569852943919471	0.6356050082908931	-1.2456848419438502	15.599609365897747	2.2792509822399775E-4	0.11095867945253804	0.31790962554417196	0.0746769054170949	0.07263529374595676	0.12135421923224146	0.08065477430347202	0.28040762443158707	0.14892671563010226	0.2152524682627109	0.3554131916755977
44400000	-57308.64566901145	-54878.40209824187	-2419.811281462246	200.1052724730669	1110.0262424762823	121	6.48188213733317E-6	-0.3814251927276081	1.0916041498958713	-0.04573059218239493	19.008620443151354	2.0138381683522022E-4	0.10076465361440881	0.2926606089289356	0.07149910676762374	0.07453595286145823	0.1125906135023914	0.0205613004142004	0.27332220509445493	0.1503833948944832	0.2151307973001761	0.3611636027108853
44450000	-57190.76315953469	-54917.69683053139	-2262.6888237482235	193.7731737232719	984.2728092900818	114	5.24884370270605E-6	-0.32679998113442355	1.4541501482630077	0.11092096023809855	19.31341305650957	2.1770598271049079E-4	0.11884854750869103	0.32074491736504485	0.06536819551212766	0.09381774296230394	0.12437641692160535	0.018124840584655494	0.27918489214577646	0.14863284044825253	0.21485373309600844	0.35732853430996064
44500000	-57209.582596643195	-54900.530144569224	-2297.8068819318783	121.89399383807512	725.334648638834	118	1.3109471201248218E-5	-0.6428540669235124	0.656060993901996	-0.517818130799605	16.84084871073513	2.0937985013725694E-4	0.11183426112946443	0.3009009439214174	0.06989333306109924	0.07194972036785521	0.13576242189236906	0.003914247901713647	0.2787922556934227	0.15084274190025054	0.20983688372308018	0.36052811868324613
44550000	-57894.67028091295	-54900.299775013504	-2983.729770573359	267.88092664370475	1357.6073020986094	159	1.0339793172016577E-5	-0.7300403372198041	1.032238527852575	-0.3874249178575531	18.28878239692774	2.1855697466336666E-4	0.08173854737590783	0.2918520493880352	0.0676108040901782	0.07672879686328657	0.13938175665840602	0.016582634258290093	0.2788645560267326	0.1494403909138287	0.21096969112638558	0.36072536193305144
44600000	-57455.78818041688	-54902.406324852345	-2541.304608172676	262.33721628168234	1388.6032619801247	131	1.5330340442719362E-5	-1.3128812148446376	0.6193060806938634	-0.8877605247625983	23.21876600897104	2.3683709273641625E-4	0.12043047053075633	0.3050288691067291	0.0654809077143954	0.10138263189353931	0.1314157269783569	0.019433087061992184	0.2768585477328734	0.15172440661044023	0.21669601635181499	0.35472102930486965
44650000	-57008.95823395743	-54896.274625642174	-2096.085658030016	135.13202875267208	830.2448212768007	103	3.648781687853248E-5	-2.4002409409877883	-0.2600907483054909	-1.7345047857885882	17.056133971862653	2.2175844467216014E-4	0.11384837003451069	0.2978037516650232	0.07439555223407893	0.07847594618732291	0.13821295483260645	0.05678081867816757	0.2793514835591293	0.14979524412881495	0.21287827830391845	0.3579749940081355
44700000	-57869.14596107284	-54910.88167640199	-2948.258972413961	275.52439542761095	1370.1928451782778	159	6.578839641285027E-6	-0.649368153869558	1.2924993452850497	-0.13424431338611176	17.584020181462357	2.2603255487683893E-4	0.09117954142711712	0.3100877850597483	0.07106892861019531	0.08392452433114019	0.13019141555852065	0.023950109176480983	0.2787155333881279	0.15036547790953017	0.21625159160123048	0.35466739710111095
44750000	-57391.61595952753	-54845.47639769376	-2535.6757911957925	310.02427423708855	1392.9688153233114	126	2.497356699797907E-6	0.26744687034869163	1.9847756273611052	-0.26900016949666844	25.43172101013125	2.1939474925212105E-4	0.12362551788822987	0.32841421282592276	0.06587735305141738	0.09014457530509765	0.12923810031777527	0.04711890444125014	0.2725424853622395	0.15036208386115715	0.21302843499890078	0.3640669957777037
44800000	-57954.35705461037	-54889.81336983449	-3053.038849304021	258.9547756188434	1395.8823347026503	163	8.92323223709171E-6	-0.9101385484864654	1.1967235206777056	-0.2934728248710276	19.388705003666676	2.153114969746563E-4	0.11448764071559181	0.3508211231557727	0.07177460352538013	0.06681831534748836	0.1660706786625373	0.037944672305519365	0.2788222910816784	0.14774227701980566	0.21399666534323195	0.35943876655528223
44850000	-57570.39337239055	-54902.577037534444	-2656.769034463553	279.8607453379319	1257.1911536330763	138	1.3495720108740695E-5	-1.030792807136794	0.44153370544598924	-0.6527928947796211	19.766307573155647	2.3581000835011222E-4	0.1434423565441277	0.3113259827988533	0.07719718617878697	0.062286412832446306	0.13862090720657969	0.019429735184079863	0.27541363423882637	0.14939859944921388	0.21253004412393983	0.3626577221880193
44900000	-57820.04176054336	-54839.4415264783	-2969.3845976343105	154.35152329456838	1133.5606873225415	153	8.605714453049071E-6	-0.45652379618990213	1.273408462164411	-0.0914453452369948	22.839798361479936	2.0582717955191425E-4	0.09016809284790467	0.31519091319081005	0.07236339483243903	0.06551308492836429	0.1385518311931741	0.02453208382684195	0.2769414032927472	0.15160067078108228	0.2139303215743251	0.3575276043518466
44950000	-57177.032980483214	-54917.30790700373	-2249.03620565245	160.54858339083106	869.8536172118587	114	2.7821223906840123E-6	0.5311345925572737	2.160631346019657	0.47603834330575207	19.443226463896643	2.2065818675917284E-4	0.10231137266949392	0.3338775560250977	0.06787422227955994	0.08858929079515812	0.1288091125590426	0.05664740252723002	0.2789674288975377	0.1478982487379441	0.21261004694048297	0.3605242754240369
45000000	-58126.68353343124	-54882.61884060365	-3233.0130682273525	265.32713963827194	1386.587639448643	176	4.679621263072343E-6	0.2851135163584026	1.877539119808613	0.29181453155224657	16.965021031993384	2.140637452883253E-4	0.12602981906218771	0.30960667802663205	0.07098108096152067	0.08480212122144275	0.14169452244996394	0.01876390910908817	0.2801654501779856	0.1487027889987266	0.21087311101176245	0.3602586498115246
45050000	-57878.55289447941	-54927.80947020781	-2940.785411275832	236.36323243056785	1331.9938247833375	155	3.1834518016090405E-6	0.5147740718434052	1.8115423988209822	0.3424405827921051	19.601086925855512	2.1923624894336827E-4	0.1096955313990705	0.29625129881896933	0.06680809721620856	0.0695597173970591	0.14264123253690258	0.007942700413966127	0.2812868787409579	0.15487432100152532	0.20837544271735148	0.355463357540167
45100000	-57356.07005176223	-54926.67865044436	-2418.788677744027	139.62032255487208	986.7473573118189	122	2.865874512038958E-6	0.5746284311612995	2.005855986990535	0.20002866514792117	22.62229519013618	2.1252035644905723E-4	0.13409000506248447	0.28340017236147197	0.0645620624329584	0.06939308353048144	0.12658623951600131	0.03744453905656451	0.27618410882019195	0.15032561705651087	0.21281812489240992	0.36067214923088886
45150000	-57850.865644528705	-54925.296891619364	-2914.3210646527523	232.00238705692072	1261.8661455967383	157	3.006083761913099E-6	0.6253282432861351	2.333771791483185	0.7639042999922158	17.543446859353836	2.1811050563334803E-4	0.09947307177369313	0.30105760628916745	0.07135956894831676	0.08298131215101281	0.131872003015052	0.009315375258078172	0.2777361475934448	0.15017098129742826	0.21509776367676048	0.3569951074323682
45200000	-57607.31520552109	-54894.695488621415	-2697.3827802715464	304.77308665431286	1514.7090178076376	139	2.477576540042633E-5	-1.8718109994299805	0.03370144033338737	-1.3965785789557439	20.84504941278967	2.0842723435059434E-4	0.12596952793792263	0.33058236394240964	0.07578867731607992	0.08334506213883167	0.13753247736722768	0.04507293731747699	0.27493413611135586	0.1491157189208621	0.21402908986976252	0.3619210550980175
45250000	-57623.55966091505	-54837.356466589285	-2774.6768439847892	247.35274899952435	1390.4937208480812	144	5.367864517240268E-6	0.04584750016152506	1.7287264787653813	-0.5066705312652897	24.290734593033118	2.099934122303299E-4	0.1207615035156517	0.3191587195933135	0.06667274295849868	0.08452200044751741	0.14046605290959563	0.024892782122071758	0.2758135488735858	0.1484424283862956	0.2138863285122053	0.36185769422791486
45300000	-57137.850781161986	-54906.156948201664	-2221.3290156668277	128.79551396973125	790.9690306547504	113	7.606563959645921E-6	-0.4130422057606363	0.9332160490437987	-0.10219723406324716	18.083926389402404	2.184631702090231E-4	0.10824200211699761	0.35832468305619825	0.0833322282287952	0.06850978104769524	0.14313268914206276	0.011695391162156895	0.274042303273037	0.15320843919576232	0.21399977428887673	0.3587494832423256
45350000	-57500.53425459431	-54888.31710996388	-2600.977581229904	205.64288028087768	1172.6170895742819	133	6.450372677883127E-6	-0.37597011901051247	1.4243792151489423	-0.2513348604006228	19.15288530881802	2.0599372525350563E-4	0.142262863286551	0.3486834604704668	0.06967131587788299	0.07141439493726977	0.12910316995206603	0.0037052376286720733	0.27622227553888173	0.15098975682969062	0.21481498332477117	0.35797298430665453
45400000	-57593.04720438219	-54909.13234397983	-2671.9178428776722	218.73937111009226	1152.158299704482	140	1.7305819319779052E-5	-1.4975247044888458	0.37502242628225013	-0.9467855257810289	18.53888637995959	2.1926703415270905E-4	0.09436390080290882	0.27325500793977475	0.06388212289590438	0.0668933691894753	0.12214911037948276	0.002585524774092897	0.27959013826266116	0.14906736278300023	0.2122988984022711	0.359043600552069
45450000	-57399.08986534354	-54930.67483025176	-2455.5720497565267	180.9262998642611	1053.085152536406	125	1.3515959876647322E-5	-1.0492628190568658	0.6278059308490871	-1.4893466869444276	21.056803620040817	2.0153377975091935E-4	0.09894076544177764	0.28077577393201975	0.06558785658900262	0.06455859626928867	0.130994455075092	0.06613015411507062	0.27550658107333803	0.15457376066680464	0.21259327076262324	0.3573263874972356
45500000	-57663.906476329146	-54914.59430114717	-2739.5776216665868	180.4134075583432	1046.602425667322	148	6.370366199535764E-6	-0.4051282905749015	1.3459194119236453	0.6820466488714774	14.080252746714748	2.2669960334781736E-4	0.09726814082315278	0.3136987199702105	0.06400077390118715	0.08354574283489376	0.11998688317985795	0.01348379576049272	0.27744670413538947	0.14863562258240365	0.21542281299781665	0.3584948602843892
45550000	-57226.2597707885	-54896.01364507577	-2319.2460012915058	148.14467501235094	1058.7927812142048	113	1.8605931908193E-6	1.0884731484041081	2.192238444006201	0.04065301918102457	23.613891596391102	1.9380145571326146E-4	0.07649730582849629	0.2785456601247591	0.07118456333406152	0.053707787176665064	0.14436515496842545	0.05169949180127973	0.2819435613242412	0.14943212678848405	0.21103122244939665	0.3575930894378796
45600000	-57233.2318418303	-54894.09095672714	-2327.778954345651	205.6126803364391	1275.3344726436978	112	6.966124188213648E-6	-0.5288393342762898	0.8311647086082417	-0.7599015128194784	25.142972779903758	2.0388100081462698E-4	0.1298709292606645	0.3005579645007005	0.06652018145044557	0.08143345507229059	0.13891666778557465	0.03887256654193884	0.2762307170696219	0.1537873767180546	0.212167943049592	0.357813963162733
45650000	-57197.100785571034	-54890.2893507476	-2296.732345751403	128.94020179231018	863.0941524426314	115	4.7477099585034825E-6	0.09638824822059879	1.4486640752665654	-0.29430605919003294	20.346875309812148	2.1388207952250065E-4	0.10372398653232198	0.27774056145970916	0.07559241943942993	0.07433075970170618	0.1288995732999467	0.01734323134035372	0.2795085789142984	0.14642686077904138	0.21697073725682106	0.35709382304983756
45700000	-57267.438159415746	-54918.16242291905	-2338.7257040616764	163.23064471487697	1049.9288416270622	114	4.778409936705346E-6	-0.4300275108860656	1.2674965680919632	0.7016605347987739	21.69830500325035	1.9979724912703463E-4	0.11079480046509971	0.2924750674049205	0.06283995437484773	0.06778535762609851	0.12010220643590926	0.004871812572511932	0.27782631546819864	0.1471282609712585	0.21416827306501393	0.3608771504955303
45750000	-56983.67235312362	-54925.873950488705	-2047.420099262875	129.8714003665893	811.7610738214862	98	1.9871497713902834E-6	0.6814752808200323	1.9276031018008042	0.171227847744722	22.491489090415783	1.9746784782727995E-4	0.11641965113430583	0.29797700696626717	0.06283995437484773	0.07593388028169783	0.10748955394236781	0.039592919050840926	0.2758641617043183	0.1519705269317673	0.21390774772230894	0.35825756364160677
45800000	-57555.21195815151	-54905.646608222625	-2639.68932198293	218.05008868324097	1261.0332782275295	134	4.20102442302183E-6	0.14084904760960734	1.3127168052287463	0.7373229451171328	19.694989035737954	2.090186977970196E-4	0.1046818893088413	0.3034322743434069	0.06320008722436729	0.061148807623884804	0.13473267017483087	0.026055420559880707	0.2810478321508966	0.14792180248575434	0.21356336376120688	0.3574670016021435
45850000	-57577.162013078196	-54893.61247192353	-2671.9627436160085	224.50035984414183	1166.2505254378323	138	1.2552401419863017E-5	-0.92180191458853	0.38447345456212156	-0.6014260113702525	19.22139342679139	2.2066073195725256E-4	0.148309682527293	0.33096043990701635	0.073758767436901	0.08383812677622694	0.13645822561599572	0.01776972575084406	0.27943446821072104	0.15046438992348304	0.20877288124978058	0.36132826061601375
45900000	-57642.59795772068	-54900.15060415928	-2731.006901419805	158.09036778546184	1108.4244248488546	140	9.084202082302475E-6	-0.370769194102718	1.1117896180176363	-0.16005421246441084	24.614990300286507	2.1027701574625804E-4	0.11827984233884992	0.31489454757829227	0.0662455972836304	0.0948074352830197	0.12633354732058782	0.03802393279509322	0.2694377934645266	0.15107462440092503	0.2166107869947842	0.36287679513976256
45950000	-57214.070459749986	-54911.84864171193	-2289.3886994775985	165.41905355540155	963.7717281192354	117	1.5312299439825053E-5	-1.4268833826493537	0.7047001439380289	-1.4063253565916185	17.3843209619554	2.182514222730887E-4	0.10168261645809891	0.3255399511426104	0.07061853744918735	0.060514563765386636	0.1397376548024634	0.08703385889254442	0.2785730107220877	0.14955982246307511	0.21204998355097218	0.35981718326386347
46000000	-57300.24168548211	-54895.54096183962	-2395.589671063085	171.78003197993	949.6037087669164	123	6.577364096019833E-6	-0.23761378994170174	1.1946556005261297	-0.38850059388429736	16.254509932259904	2.408470419798576E-4	0.11516428186273563	0.2887308168213817	0.07595119730082926	0.06249660757625162	0.13090793537640383	0.019094839164424813	0.2755591079078035	0.15068650009517962	0.21332760098729991	0.360426791009716
46050000	-57724.27374559443	-54901.580988824186	-2812.782111198382	128.82468807377464	877.4753144361549	151	1.0328989470354747E-5	-0.46136018353790853	1.0104580984595477	-0.13525639614733592	15.403247143272809	2.283761689893403E-4	0.10723114761520659	0.28104846775862175	0.0760624739320915	0.06104992244278167	0.1299309319638765	0.031176125925688594	0.27756659794588023	0.14857818372641549	0.2151643823525219	0.3586908359751813
46100000	-57793.67506325746	-54875.98743928186	-2906.265639577377	260.3065257522377	1434.7895822943997	152	8.700164879971021E-6	-0.6811259039566668	1.086890615502132	-0.43611284296036	21.039998648199887	2.0681464190137414E-4	0.11430413968852628	0.3141285038172734	0.06381531291871394	0.08628408512490685	0.127106815193809	0.06055583977213924	0.27480870767661775	0.14904025060582332	0.21475945392295676	0.3613915877946037
46150000	-57901.87708150317	-54897.83071916617	-2993.044686388751	170.34710047697232	1047.8388284638527	162	6.067481383522982E-6	-0.032438797534611985	1.7733053850341776	0.8359959113201498	18.499289833592666	2.2333072753804616E-4	0.12376672667559999	0.30868705353179726	0.07072836001169253	0.07103995145804551	0.13036590917118818	0.004628601131957181	0.2763984739582367	0.1504283084491814	0.21386712461855786	0.35930609297402233
46200000	-58127.874154945486	-54888.633839346796	-3228.9725877403584	222.96879559225576	1134.6093394716481	181	9.191243168540102E-6	-0.22775742919911868	1.2364534170632322	-0.10947780012419994	13.341993715994555	2.2768447096928644E-4	0.10001616819458439	0.36452352314687975	0.07207074199458122	0.08031403221026712	0.14698869653456675	0.02114457160640805	0.2770192633234121	0.14904862624087836	0.2153493286597357	0.35858278177597286
46250000	-57839.22952456107	-54871.67436167592	-2956.3646807441705	236.84642110625433	1131.7602586697437	161	1.428225170886091E-5	-0.6771483954556222	0.5275817394826583	-1.1947667994104256	14.957693430011279	2.3325082334391364E-4	0.12198336292574562	0.31948741370919087	0.06770993078374056	0.08203761115253468	0.1374899379434577	0.04397290974728434	0.275347931908251	0.14854747281242306	0.21263652609011635	0.3634680691892085
46300000	-57201.919511587745	-54898.823805047985	-2292.5232432537523	164.68041996157154	878.2970353848992	119	8.327583964202256E-6	-0.3041180895215201	1.1279126204359673	-1.236394421715628	15.853058500009247	2.2713211292643947E-4	0.10837045074517139	0.3167988423139039	0.06594013593724656	0.06538989727480629	0.1359388713874187	0.05022872000530562	0.2746556893251793	0.14786559486477627	0.2186566389869918	0.35882207682305145
46350000	-56812.53838957163	-54947.66119793268	-1854.042601014252	129.35030048257545	772.137846026636	89	1.2154584354598995E-5	-0.810081857211951	0.500271987146998	-1.123132376497338	19.577887656465045	2.3686322008214839E-4	0.10344337400555388	0.3121187364936046	0.07492533385678218	0.07457930186690884	0.12817376242706932	0.027894688453465964	0.27916588740968895	0.1509303127220883	0.21113307142163829	0.35877072844658586
46400000	-57340.31453050722	-54865.01568477767	-2464.3042743835927	155.04170572412986	887.0928918444993	128	8.873891121295132E-6	-0.4373957850486298	1.057537213705251	-1.0541751060385527	18.412834377425536	2.141571735166361E-4	0.11436540081742848	0.31787293371483016	0.06393161097289585	0.07000237147303719	0.11226412139762751	0.05274600385809577	0.284832715079079	0.14703897578942016	0.20973697362490595	0.35839133550659646
46450000	-57287.267656726006	-54928.51726065405	-2346.924255930712	116.45624997642872	882.4792989369787	118	8.985984788517395E-6	-0.4992087352096715	1.067378769007514	-0.24878734301476832	21.214283874504194	2.0690185616953723E-4	0.1087644715389057	0.3709145216645736	0.08272942428728985	0.08935170592180111	0.15370972621225482	0.017885956480969162	0.2769615509623649	0.15011242814085687	0.21066821057053664	0.36225781032624305
[truncated: 781 more rows]
