# Supplementary material for: A Bayesian approach to infer recombination patterns in coronaviruses
Source: Nat Commun. 2022 Jul 20;13:4186. doi: 10.1038/s41467-022-31749-8 (PMC9297283; doi:10.1038/s41467-022-31749-8)
Supplement: Supplementary file 6 — Source Data [file 41467_2022_31749_MOESM6_ESM.zip › Source_Figure3/oc43_spike_bhatt_analysis_bootstrapped.json]

{"cov": "oc43", "gene": "spike", "window": 3, "clade": null, "min_seqs": 2, "midfreq_high": 0.75, "midfreq_low": 0.15, "window_midpoint": [1984.5, 1986.5, 1987.5, 1988.5, 1989.5, 1990.5, 1991.5, 1992.5, 1993.5, 1994.5, 1995.5, 1996.5, 1997.5, 1998.5, 1999.5, 2000.5, 2001.5, 2002.5, 2003.5, 2004.5, 2005.5, 2006.5, 2007.5, 2008.5, 2009.5, 2010.5, 2011.5, 2012.5, 2013.5, 2014.5, 2015.5, 2016.5, 2017.5], "adaptive_substitutions": [0.0, 0.0, 0.0, 0.0, 0.4817359855334539, 0.0, 0.0, 34.579913757128935, 1.5786618444846292, 1.2618444846292949, 0, 0.0, 0.0, 0.0, 41.35189873417717, 0, 0.0, 0.5629294755877035, 26.372212176009636, 25.791139240506315, 27.88316254771952, 57.77420964020702, 60.29698968194872, 55.66777435945607, 32.524246721020916, 32.253122812425744, 29.551487527558276, 48.13411693791441, 26.304776517434743, 53.93515646426115, 48.465698589349955, 52.38472049820451, 31.463795276453506], "adaptive_substitutions_per_codon": [0.0, 0.0, 0.0, 0.0, 0.00011789916434984189, 0.0, 0.0, 0.00846302343542069, 0.00038635874803833316, 0.000308821459772221, 0.0, 0.0, 0.0, 0.0, 0.010120386376450604, 0.0, 0.0, 0.00013777030729018684, 0.006454285897212344, 0.006312075193467037, 0.006824073066010652, 0.01413955204116667, 0.014756972511490142, 0.013624027009166928, 0.007959923328688428, 0.007893568970246144, 0.007232375802143484, 0.011780253778246307, 0.006437781820223872, 0.013199989345144677, 0.011861404451627498, 0.012820538545816081, 0.0077003904249763845], "rate_of_adaptation": 0.00042412773708115555, "bootstrap_adaptive_substitutions": [[0.0, 0.0, 0.0, 0.0, 0.0, 0.0, 0.0, 31.873184759166048, 0.919626168224299, 1.1360747663551403, 0.0, 0.0, 0.0, 0.0, 36.628785046728915, 0, 0.0, 0.36336448598130844, 25.2853582554517, 24.0043613707165, 25.01246105919004, 53.521753142120524, 55.263056624518946, 50.47443864546668, 28.23870318406345, 29.114135810371888, 27.65884009729868, 50.20186915887851, 25.187133012366658, 49.66048616322168, 43.38088690961551, 47.625725674071546, 25.384661568960635], [0.0, 0.0, 0.0, 0.0, 0, 0.0, 0.0, 32.9019512981777, 0.8658280922431865, 0.6616352201257862, 0.0, 0.0, 0.0, 0.0, 37.28218029350101, 0, 0.0, 0.4310272536687631, 24.392732354996497, 24.559748427672943, 26.58898206382484, 49.56944444444444, 51.189727463312366, 49.21593291404611, 31.436659539824483, 28.66793452652561, 27.234269549984205, 40.9456673654787, 24.268163818478286, 47.343104799699404, 43.00865682701824, 46.22105372468711, 31.3466107617051], [0.0, 0.0, 0.0, 0.0, 1.0592592592592593, 0.0, 0.0, 33.2959611194905, 4.10239651416122, 2.7546840958605667, 0, 0.0, 0.0, 0.12527233115468395, 40.428976034858316, 0.12527233115468395, 0.0, 0.8045751633986927, 30.314088598402307, 31.85403050108932, 28.653110626966846, 52.720034182255276, 57.146418044341914, 52.678946326005146, 34.51080674894717, 36.126553987060745, 31.66739785716418, 42.071986201888166, 28.895814352677093, 47.74468633988697, 46.38528656304681, 45.85676449714258, 32.23786228296032], [0.0, 0.0, 0.0, 0.0, 0, 0.0, 0.0, 41.28573353091739, 1.7478108581436076, 1.4444833625218916, 0.0, 0.0, 0.0, 0.0, 47.977758318739, 0, 0.0, 0.1574430823117338, 27.470227670753054, 26.258902510215986, 30.233605759875473, 58.6970227670753, 61.00875656742557, 55.88400391202491, 33.56119254453247, 30.879736920904787, 29.374865052899263, 49.92877991827205, 27.500203435404835, 55.77160841028177, 48.71333153108681, 53.88753710249742, 32.1056678872791], [0.0, 0.0, 0.0, 0.0, 0.07940074906367045, 0.0, 0.0, 24.5900316911553, 0.18352059925093633, 0.9902621722846442, 0.0, 0.0, 0.0, 0.0, 28.378277153558045, 0, 0.0, 0.6337078651685394, 22.556803995006238, 20.053682896379524, 22.698293799417403, 43.92347927160015, 46.42740691782331, 43.6532175689479, 26.26740550738376, 27.87703916527476, 26.92163049612642, 42.04182272159802, 22.04047970340105, 41.65509506061462, 38.427159004264816, 39.54234907456341, 24.83384405856316], [0.0, 0.0, 0.0, 0.0, 1.5110204081632654, 0.0, 0.0, 28.895178291096677, 1.693877551020408, 2.2347521865889215, 0, 0.0, 0.04344023323615162, 0.13206997084548103, 35.13276967930028, 0.13206997084548103, 0.04344023323615162, 0.22373177842565597, 13.381049562682218, 12.24052478134111, 14.964334305150636, 44.883864481753285, 48.17720802606757, 46.10156374238006, 22.933319636255778, 20.35832190671442, 18.793054834458243, 37.292128279883386, 19.5323703507377, 48.50479737254653, 41.41378519576577, 46.91435904773829, 28.48969520275643], [0.0, 0.0, 0.0, 0.0, 0, 0.0, 0.0, 37.060878335014195, 0.6412395709177593, 0, 0, 0.0, 0.0, 0.0, 44.562455303933206, 0, 0.0, 1.499761620977354, 30.58224076281286, 28.81764004767579, 34.45172824791419, 53.343758990588135, 56.18260534249457, 53.64124731049641, 37.831529618445686, 39.13109394927281, 37.785385406632166, 47.281287246722286, 32.80882724744465, 50.551840187455234, 48.08478293910137, 49.9997367593615, 39.03486834976704], [0.0, 0.0, 0.0, 0.0, 0.07940074906367056, 0.0, 0.0, 33.204263900893096, 0, 0, 0, 0.0, 0.014981273408239792, 0.20474406991260924, 40.814232209737774, 0.20474406991260924, 0.014981273408239792, 0.901123595505618, 23.22846441947565, 22.217852684144813, 25.739700374531846, 53.336658917732144, 55.85668649482264, 49.6289216401576, 29.680677688869064, 28.943133297989387, 25.398517264378434, 44.024968789013755, 22.601418681193962, 50.46265616884004, 41.698295754468006, 49.55470524943119, 25.467336284190218], [0.0, 0.0, 0.0, 0.0, 0, 0.0, 0.0, 35.450752637193276, 1.6317411402157165, 1.3605546995377504, 0.0, 0.0, 0.0, 0.0, 44.71186440677958, 0, 0.0, 0.613251155624037, 29.772470467385705, 28.31972265023111, 30.736260914227024, 53.90234976887519, 57.186440677966104, 53.94348948432152, 35.050317916091565, 35.51247440741288, 34.74484454482133, 49.58461736004111, 28.99698837372181, 45.668651128381434, 39.70721950479658, 44.098690391955785, 31.02808516598963], [0.0, 0.0, 0.0, 0.0, 0.4548104956268222, 0.0, 0.0, 31.704642296479022, 1.306122448979592, 1.3411078717201166, 0, 0.0, 0.0, 0.0, 38.22157434402328, 0, 0.0, 0.5626822157434402, 28.794946550048575, 28.994169096209895, 30.394395853579535, 49.2374962300191, 51.647659063625454, 51.22441406989511, 36.18657083535293, 37.9855551265951, 33.47669635368825, 46.352769679300295, 32.91043083900227, 50.90390713115278, 46.03202105386739, 50.01470522314811, 33.96603056807138], [0.0, 0.0, 0.0, 0.0, 1.2533711852377574, 0.0, 0.0, 33.69236228640061, 1.3243435060326472, 1.9588360539389642, 0, 0.0, 0.0, 0.0, 39.43080198722495, 0.0, 0.0, 0.28424414478353444, 23.598178377099593, 23.69316299976342, 24.67092500591437, 59.02189128998311, 61.69949484406963, 54.69396182242171, 27.406133382174502, 28.24897871514533, 26.407031120876557, 51.23515495623376, 24.708296592611706, 58.68956373032357, 50.38782880269538, 56.91828751847753, 27.256650966729037], [0.0, 0.0, 0.0, 0.0, 1.2171632896305127, 0.0, 0.0, 39.83038415696339, 7.314660309892729, 4.434564958283671, 0, 0.0, 0.0, 0.0, 47.56305125148981, 0.0, 0.0, 0.5431466030989274, 29.147199046483895, 26.744934445768763, 31.292014302741368, 67.53922978915787, 71.96508448433006, 65.83393960032816, 38.74647710703691, 39.490275260647685, 36.01486603425474, 61.49404052443386, 32.99388160508541, 63.11049244698097, 56.08418219196712, 62.17238321337199, 36.02189836385307], [0.0, 0.0, 0.0, 0.0, 0.6594925634295714, 0.0, 0.0, 44.65899454875829, 0.9571303587051619, 0.46789151356080494, 0, 0.0, 0.0, 0.0, 53.40227471566047, 0, 0.0, 0.499650043744532, 31.332312627588202, 29.729367162438017, 32.95528336735687, 64.69339608411016, 68.475451597962, 64.46974241856131, 41.22660470791027, 41.16725347814527, 38.13521854288762, 56.683435403907865, 33.10166317594139, 59.516330937140566, 51.95019778008735, 58.526662429712395, 38.911686417985635], [0.0, 0.0, 0.0, 0.0, 0, 0.0, 0.0, 37.36287139772131, 1.759922555663117, 1.7622458857696033, 0, 0.0, 0.0, 0.0, 46.66679574056138, 0, 0.0, 0, 33.69119070667957, 31.42255566311712, 38.21001398300525, 66.41147311145976, 70.536729115654, 64.19017236393809, 41.93655545653484, 43.86095824105876, 43.95714702489093, 63.61519845111329, 40.9272639267799, 63.478709480885826, 56.63926943309274, 61.4310907880583, 42.24597964152659], [0.0, 0.0, 0.0, 0.0, 0, 0.0, 0.0, 38.23031080957181, 2.0107270560190704, 1.0431466030989274, 0, 0.0, 0.0, 0.0, 47.561620977353925, 0.0, 0.0, 0.34755661501787855, 31.926102502979724, 32.128724672228834, 34.475963448549855, 66.83983395668078, 68.61449204234732, 66.52622943206973, 42.443830981583304, 43.23148979632563, 37.91179976162098, 59.04112038140646, 30.69501932314805, 60.35860527971835, 56.30776731647616, 58.442470816714916, 33.40173366561925], [0.0, 0.0, 0.0, 0.0, 0.6890117484450587, 0.0, 0.0, 38.23597894848757, 1.8590186592950935, 0.4872149274360747, 0, 0.0, 0.0, 0.0, 45.611610228058, 0, 0.0, 0.5881133379405667, 31.60815480304076, 30.255010366275037, 35.252553175151654, 67.35005838476752, 69.55857961705759, 63.540800940593606, 38.69778406937601, 38.04567489832706, 35.37487574670315, 56.560585118636276, 32.05544037472164, 61.60347106270713, 57.58852613368091, 60.547483475436806, 38.59333835940609], [0.0, 0.0, 0.0, 0.0, 0.7647969052224372, 0.0, 0.0, 21.77637256360662, 1.7678916827853, 1.766344294003869, 0, 0.0, 0.0, 0.0, 29.554352030947754, 0.0, 0.0, 0.91431334622824, 19.509671179883945, 19.971631205673752, 21.514291854717396, 50.95411191889548, 52.39839572192513, 45.51927955989851, 24.519414833622108, 26.650637826825527, 23.22044990858748, 44.76660219213413, 19.541978782017466, 42.848075411672255, 35.576881336570054, 41.762439035967304, 20.192380282515682], [0.0, 0.0, 0.0, 0.0, 0, 0.0, 0.0, 29.36931348221671, 0.32526881720430123, 1.4268817204301076, 0, 0.0, 0.0, 0.1308243727598567, 37.26559139784943, 0.1308243727598567, 0.0, 0.4268817204301075, 24.54121863799282, 24.329301075268805, 24.840725806451623, 50.166165531145715, 52.355945604048074, 44.96601382488478, 25.936649857253396, 26.745664282635854, 24.740572985712184, 38.69147625448029, 21.116965352449224, 44.69536884423863, 40.494409564359785, 43.292735888471114, 24.173924731182797], [0.0, 0.0, 0.0, 0.0, 0, 0.0, 0.0, 28.369899665551834, 0, 0, 0, 0.0, 0.0, 0.0, 30.174009661835736, 0, 0.0, 0.6201932367149757, 19.35152979066022, 18.70434782608695, 20.126462694578645, 49.79456938197567, 54.04430235862458, 49.95004705439489, 31.841707004231548, 30.233577942975074, 28.08346899609556, 41.21561996779389, 25.253434831405844, 51.037679984014474, 46.357089777259034, 49.2411012941357, 31.619364661103795], [0.0, 0.0, 0.0, 0.0, 0.0, 0.0, 0.0, 27.36801973536669, 2.4606413994169096, 2.0116618075801753, 0, 0.0, 0.0, 0.0, 38.56413994169093, 0, 0.0, 0.27842565597667635, 33.526239067055386, 35.04907677356657, 35.21882086167799, 56.06129360611239, 56.96981649802778, 55.452160084813144, 42.42504828943275, 41.25666848605066, 37.85834098805863, 50.59232264334305, 37.05296404275996, 53.540750119999345, 51.072282987979484, 52.295432237880384, 39.06714374061313], [0.0, 0.0, 0.0, 0.0, 0, 0.0, 0.0, 39.32223776223773, 0.8000000000000005, 0.6734545454545455, 0.0, 0.0, 0.0, 0.0, 46.808727272727204, 0, 0.0, 0.1461818181818184, 30.888484848484836, 28.151515151515135, 31.241616161616175, 59.88363636363636, 60.9290909090909, 54.790956316410856, 30.893428378073537, 31.021433513214337, 25.85359900373599, 40.225454545454554, 23.591691460055095, 51.162088033620876, 48.05857230018306, 49.257214131774475, 32.06403305785123], [0.0, 0.0, 0.0, 0.0, 1.4489795918367347, 0.0, 0.0, 44.05629064812733, 2.9679300291545188, 2.7900874635568513, 0, 0.0, 0.014577259475218707, 0.19922254616132168, 47.4314868804664, 0.19922254616132168, 0.014577259475218707, 0.9037900874635569, 35.20991253644315, 32.96307094266277, 36.424846128927754, 63.35484316879461, 65.98002057966042, 60.07642648896293, 40.21838398599425, 39.04731507736819, 34.417029434082835, 48.24817784256561, 31.415142680448803, 56.03700945098234, 51.980948467594146, 54.928901660966275, 38.045189504373184], [0.0, 0.0, 0.0, 0.0, 0.4147420147420148, 0.0, 0.0, 39.81062181062177, 0.3562653562653564, 1.0702702702702704, 0.0, 0.0, 0.07862407862407861, 0.2653562653562654, 45.13759213759208, 0.2653562653562654, 0.07862407862407861, 0.9665847665847666, 26.393120393120384, 27.637592137592122, 26.8890253890254, 63.99846437346437, 67.24938574938574, 61.88249465522194, 32.79847519524939, 32.09354373053003, 29.59604187001447, 50.18550368550369, 24.492331174149356, 60.71556759148001, 52.223186517817396, 59.41076966537092, 32.6242573151664], [0.0, 0.0, 0.0, 0.0, 0, 0.0, 0.0, 37.46557240228124, 0.9529837251356239, 1.2618444846292949, 0.0, 0.0, 0.0, 0.0, 41.83363471971062, 0, 0.0, 0, 21.178420735382755, 20.073839662447252, 22.89923648784409, 57.67088607594937, 59.31283905967449, 52.40158756252788, 23.799445389237142, 23.126385482809965, 20.39036141593797, 44.22091621458712, 21.429283796372403, 56.55755819836945, 45.98677500394433, 54.84788664530325, 27.35181653789249], [0.0, 0.0, 0.0, 0.0, 0, 0.0, 0.0, 18.976127320954898, 0.7758620689655173, 1.1655172413793105, 0.0, 0.0, 0.0, 0.0, 31.786206896551658, 0, 0.0, 0, 29.586206896551722, 29.367816091954023, 30.711685823754777, 51.16487068965518, 52.91379310344827, 48.616435288849075, 36.78838025156156, 37.03932888958869, 34.80940009447331, 49.43103448275865, 32.60884709160571, 49.450093687949234, 47.067175808069145, 48.36239673846332, 30.36656217345873], [0.0, 0.0, 0.0, 0.0, 0, 0.0, 0.0, 40.831033831033785, 0.11793611793611791, 0, 0, 0.0, 0.0, 0.0, 45.36511056511049, 0, 0.0, 1.1054054054054054, 30.089680589680576, 29.520884520884508, 33.0958230958231, 62.402588325002114, 64.8321289203642, 58.662784390057105, 33.922678193645936, 35.29099211290992, 32.518478004779375, 53.692874692874696, 27.956109001563547, 55.40649641014605, 48.129337268934606, 54.52498901578659, 32.32316283225374], [0.0, 0.0, 0.0, 0.0, 0.356554307116105, 0.0, 0.0, 29.889369057908382, 0.460674157303371, 0.2179775280898878, 0.0, 0.0, 0.0, 0.0, 34.97228464419473, 0.0, 0.0, 0.0, 18.966292134831455, 18.28401997503121, 21.430087390761557, 51.846280511429676, 54.93203348755233, 49.426723089644426, 29.216631815689446, 28.398433655039266, 27.40092863372839, 42.625468164794015, 25.33029924715318, 52.16128865681888, 46.78041960971606, 49.58149308365679, 30.913562592214276], [0.0, 0.0, 0.0, 0.0, 1.3236514522821579, 0.0, 0.0, 47.53335461219274, 2.9695712309820195, 2.266943291839558, 0.0, 0.0, 0.08367911479944676, 0.17127708621484553, 57.068464730290366, 0.17127708621484553, 0.08367911479944676, 1.715767634854772, 33.65859843245734, 34.030659289995384, 33.08214230828339, 79.5247233748271, 82.24688796680493, 74.57146449677572, 37.742702552433514, 37.519314991301954, 35.211542469542806, 63.626671277086196, 30.396104894030202, 70.03507115862871, 59.77020152793635, 68.26135076178778, 39.17402238149126], [0.0, 0.0, 0.0, 0.0, 0.365628891656289, 0.0, 0.0, 32.516907749784444, 2.3212951432129514, 2.0470734744707353, 0, 0.0, 0.0, 0.0, 40.356911581569065, 0, 0.0, 0.0013698630136986245, 20.250933997509332, 22.14009962640099, 21.537775010377757, 53.15561257353888, 56.808658706321864, 52.02463974381785, 23.975348028021475, 24.905497080013873, 21.199824289053037, 44.67621419676216, 19.38743348805615, 52.541124675411254, 47.0931582070591, 51.21271841025604, 23.713449564134496], [0.0, 0.0, 0.0, 0.0, 0, 0.0, 0.0, 37.11829008687645, 0.03141361256544517, 0.6357516828721018, 0.0, 0.0, 0.0, 0.0, 46.47643979057585, 0.0, 0.0, 0, 22.39940164547494, 22.810022438294684, 27.636250311642993, 67.3455497382199, 69.46297681376214, 64.35297088849822, 34.9727204901162, 31.705075312297573, 27.792804377004337, 53.2104213413114, 25.956573967045166, 65.87854294849745, 55.46618945550742, 62.9227353419315, 31.762686702477282], [0.0, 0.0, 0.0, 0.0, 0.6543259557344066, 0.0, 0.0, 33.617448279420096, 2.0288397048960434, 1.598792756539236, 0, 0.0, 0.2484909456740445, 0.7157388777107087, 40.22769953051638, 0.7157388777107087, 0.2484909456740445, 1.3045606975184443, 23.577800134138155, 22.213615023474173, 25.789887472986074, 53.04276521196142, 56.987552767585896, 49.742311008910605, 29.230665049020345, 30.57195753584589, 26.602629475483035, 41.47557567627992, 19.023802071689392, 41.61630882891292, 34.5031935085532, 40.55947071253293, 24.000089425441534], [0.0, 0.0, 0.0, 0.0, 0.45739257101238173, 0.0, 0.0, 35.17222253347525, 0.6970138383102696, 1.5571740713765478, 0.0, 0.0, 0.5717407137654771, 0.9407623209516873, 48.58339402767655, 0.9407623209516873, 0.5717407137654771, 1.0072833211944647, 36.829084729303226, 37.2163146394756, 39.383183620619874, 68.25819373634377, 70.98871085214859, 64.2963696900332, 43.0643742578874, 41.26985222359316, 38.21781121232378, 55.42267540665211, 33.669863235413125, 58.662807628762096, 51.82971122527624, 57.31356195448529, 38.32866538656779], [0.0, 0.0, 0.0, 0.0, 0, 0.0, 0.0, 32.82145054945055, 0.4857142857142857, 0, 0, 0.0, 0.0, 0.0, 45.335999999999956, 0.0, 0.0, 0.7069714285714286, 26.553142857142845, 26.125714285714277, 30.744761904761916, 61.17337931034482, 61.826689075630256, 57.864927643784775, 35.17828259482453, 34.384942813655144, 31.212219178082194, 49.41485714285715, 28.903109956709958, 56.68233020507472, 52.427382550335594, 55.12607069821795, 34.15979220779221], [0.0, 0.0, 0.0, 0.0, 0, 0.0, 0.0, 30.62152311528869, 0.7456359102244389, 0, 0, 0.0, 0.0, 0.0, 38.49975062344135, 0, 0.0, 0.40798004987531167, 18.45386533665835, 17.630922693266832, 22.815461346633427, 59.47183764726115, 62.004620800938795, 55.359102244389035, 24.296871964010567, 25.626536778297787, 23.990144501759296, 48.91147132169577, 21.775485528602736, 56.74178301205623, 47.21307971681534, 55.418166410830466, 27.370324189526183], [0.0, 0.0, 0.0, 0.0, 0.637941473259334, 0.0, 0.0, 51.9819917721027, 2.6316851664984866, 2.7727547931382444, 0, 0.0, 0.0, 0.0, 58.524621594349036, 0, 0.0, 3.0580221997981836, 36.4532458795829, 36.33753784056509, 36.46905482677428, 80.3931460732802, 83.47762212856884, 74.07705715072015, 42.33121117351448, 41.7531853142002, 37.87947693626197, 67.4583753784056, 30.003132230478343, 65.03386725460206, 49.87884698302623, 63.41215455497267, 34.71290401492218], [0.0, 0.0, 0.0, 0.0, 1.3901430842607314, 0.0, 0.0, 34.09196526843585, 1.6597774244833068, 1.47758346581876, 0.0, 0.0, 0.0, 0.0, 43.27821939586641, 0.0, 0.0, 0.540381558028617, 31.767090620031784, 31.967408585055633, 32.97853736089031, 63.15868441971383, 63.82273449920508, 58.52780129250717, 35.15850438089527, 36.17197697294394, 32.27389637824771, 51.474960254372036, 28.23780893192658, 56.29746556345955, 49.937074935179965, 55.39585453371091, 31.207457725104785], [0.0, 0.0, 0.0, 0.0, 2.1796407185628746, 0.0, 0.0, 36.712114233072285, 3.604790419161677, 3.4491017964071857, 0, 0.0, 0.0, 0.0, 42.88023952095803, 0, 0.0, 0, 27.09181636726545, 26.403193612774434, 26.963073852295416, 61.45123115837291, 62.84624867911233, 55.05612800373278, 26.224937222329537, 26.8187156888658, 23.253301615946192, 50.5308133732535, 21.719712090969573, 56.93516859225588, 49.8959798523758, 55.53002923940804, 25.43594628923971], [0.0, 0.0, 0.0, 0.0, 0.6368108566581849, 0.0, 0.0, 39.51549553076269, 1.9754028837998303, 0.5740458015267176, 0.0, 0.0, 0.0, 0.0, 43.830025445292584, 0, 0.0, 2.1301102629346906, 27.058524173027983, 27.62807463952501, 26.965743096786362, 57.15309584393554, 60.04283290924512, 56.60747606930812, 31.74489168387223, 29.76807603378763, 26.751571450149306, 44.05385920271418, 17.205867838692264, 48.127907824616656, 43.00833926297835, 47.031126494306264, 25.32773536895674], [0.0, 0.0, 0.0, 0.0, 0.68, 0.0, 0.0, 32.89790209790206, 0.6295454545454546, 1.6472727272727279, 0.0, 0.0, 0.0, 0.0, 40.2127272727272, 0.0, 0.0, 0, 21.36969696969696, 19.906060606060603, 22.661742424242433, 55.05880681818182, 58.28181818181815, 51.75795454545457, 24.0229167606587, 24.958233015082328, 21.05952677459527, 45.80113636363638, 19.525757575757577, 48.524047039740466, 38.84875330486068, 46.612768792216656, 22.463560606060607], [0.0, 0.0, 0.0, 0.0, 0.0, 0.0, 0.0, 17.768162393162395, 0.0, 0.0, 0, 0.0, 0.0, 0.0, 28.02777777777773, 0.0, 0.0, 0.8333333333333334, 22.49074074074073, 20.631944444444432, 21.878086419753096, 37.4243444683908, 40.60294117647059, 38.196541305916305, 27.4712400055142, 30.711275297367383, 27.548040334855404, 36.7074652777778, 24.040544332211, 35.17641029106967, 31.104337559035557, 32.78190089373629, 22.158354377104374], [0.0, 0.0, 0.0, 0.0, 0.0, 0.0, 0.0, 42.30769230769229, 1.5, 0.8, 0.0, 0.0, 0.25, 0.3333333333333333, 46.79999999999996, 0.3333333333333333, 0.25, 0.3, 24.58333333333333, 24.58333333333333, 24.44444444444445, 68.93265086206895, 71.94891640866868, 65.5227272727273, 31.25707196029777, 31.238457635717907, 25.856164383561644, 52.718750000000014, 28.234343434343433, 71.71857258718572, 64.76935123042504, 69.88127698250399, 37.59924242424242], [0.0, 0.0, 0.0, 0.0, 0, 0.0, 0.0, 35.1416361416361, 0, 0.3460317460317461, 0, 0.0, 0.0, 0.0, 49.488888888888766, 0, 0.0, 0, 29.99470899470899, 28.756613756613756, 31.029100529100514, 66.26217843459223, 68.15919701213818, 64.09276437847868, 39.8358383551932, 37.93459125574803, 34.96923244183518, 51.76455026455029, 30.878130511463844, 61.241731999639555, 56.38811831966195, 57.90282932330196, 38.97287157287157], [0.0, 0.0, 0.0, 0.0, 0.3780995475113123, 0.0, 0.0, 37.40174034110683, 1.0479638009049774, 0.6794570135746607, 0.0, 0.0, 0.37330316742081454, 0.6484162895927602, 41.860542986425294, 0.6484162895927602, 0.37330316742081454, 1.3182805429864253, 24.29879336349924, 23.41221719457013, 25.538914027149332, 54.43755656108597, 57.52669683257919, 53.65459246635717, 33.47952775001965, 30.043364302751893, 26.407903055848266, 37.60723981900453, 21.205360391242746, 47.943520750991766, 42.04128195005417, 45.18678433497393, 28.953327848621967], [0.0, 0.0, 0.0, 0.0, 1.36056338028169, 0.0, 0.0, 39.53954496208015, 2.1267605633802815, 1.219718309859155, 0, 0.0, 0.0, 0.0, 43.552112676056296, 0, 0.0, 2.080281690140845, 27.26056338028168, 27.194835680751158, 31.020344287949932, 64.51657357940746, 67.26180613090304, 62.285256996524595, 35.32326215356656, 35.23526343244653, 31.04437584410573, 49.38615023474179, 23.918679755299472, 57.008961310441705, 49.57907174591171, 55.403655059189504, 31.549679897567223], [0.0, 0.0, 0.0, 0.0, 1.4806629834254146, 0.0, 0.0, 42.5694857628559, 1.9640883977900554, 2.3204419889502765, 0.0, 0.0, 0.0, 0.0, 51.983425414364575, 0, 0.0, 0, 34.581952117863715, 33.09576427255984, 36.32044198895028, 70.02710635359117, 70.42265193370164, 66.6156274664562, 37.325260820092396, 36.669060493173106, 34.38927571331265, 58.194981583793755, 35.89382778056811, 68.84264449552589, 60.47258580839732, 67.69148879189103, 43.48066298342541], [0.0, 0.0, 0.0, 0.0, 0.8, 0.0, 0.0, 46.153846153846125, 1.5, 0.8, 0.0, 0.0, 0.5, 0.6666666666666666, 54.399999999999935, 0.6666666666666666, 0.5, 0.6, 33.33333333333332, 33.749999999999986, 34.22222222222223, 71.15894396551724, 75.1517027863777, 67.93506493506493, 39.649627791563276, 39.246067985794014, 35.38356164383562, 52.17708333333334, 32.819191919191915, 65.54298459042984, 61.90514541387026, 64.00901310308264, 43.51287878787879], [0.0, 0.0, 0.0, 0.0, 0.6082551594746717, 0.0, 0.0, 43.28469716649826, 1.2945590994371483, 0.6539086929330832, 0.0, 0.0, 0.1016260162601626, 0.1887638107150302, 48.72839274546586, 0.1887638107150302, 0.1016260162601626, 0.944777986241401, 23.66572858036272, 24.134563268709606, 27.5536446390105, 63.58825828642902, 65.74327704815508, 61.729205753596005, 31.019665051202907, 28.644204949250053, 26.03368972045885, 55.77433812799667, 24.929539295392953, 62.48828190977024, 51.51981271851956, 61.42410900984896, 30.06195538878466], [0.0, 0.0, 0.0, 0.0, 0, 0.0, 0.0, 24.98624484181566, 0.5323246217331501, 0.9892709766162312, 0, 0.0, 0.0, 0.0, 34.229986244841754, 0, 0.0, 0.7491059147180194, 21.729023383768904, 19.824621733149925, 22.863136176066035, 47.0848195228383, 50.31183752730803, 44.682907876167846, 29.144253722937666, 29.234696078000333, 26.020990748242923, 37.13686382393399, 21.46955524988537, 42.91127420958041, 39.219793580310736, 41.66864305255122, 25.3248718269351], [0.0, 0.0, 0.0, 0.0, 0, 0.0, 0.0, 20.34819863680625, 0, 0, 0, 0.0, 0.0, 0.0, 29.653164556962004, 0, 0.0, 0.11468354430379749, 14.120253164556965, 14.310126582278482, 16.790717299578066, 48.192928852029674, 50.250260610573314, 43.03197435475916, 18.22991425071458, 21.081642679613893, 18.029512744928038, 37.8107594936709, 17.882347525891827, 45.92678554929316, 38.97194121145188, 44.20792656444596, 21.663774453394705], [0.0, 0.0, 0.0, 0.0, 0.5632432432432433, 0.0, 0.0, 27.6792396792397, 0.17220077220077223, 0.5632432432432433, 0.0, 0.0, 0.13359073359073365, 0.3096525096525096, 31.884942084942082, 0.3096525096525096, 0.13359073359073365, 0.5210810810810811, 18.590733590733592, 18.308880308880312, 21.41158301158302, 50.40250965250965, 53.40270270270269, 48.53766735195306, 23.899495674334382, 22.90328978685143, 18.11891891891892, 37.617760617760624, 20.595472095472093, 49.42577572358594, 46.1565271695473, 47.76042773711486, 26.50675324675325], [0.0, 0.0, 0.0, 0.0, 1.3880668257756563, 0.0, 0.0, 33.514778777308614, 0.837708830548926, 1.5646778042959428, 0.0, 0.0, 0.051312649164677815, 0.14200477326968972, 39.799284009546504, 0.14200477326968972, 0.051312649164677815, 0.8880668257756563, 28.094272076372302, 27.238663484486864, 29.4280031821798, 54.19749403341289, 57.4653937947494, 54.300437033133925, 36.05026383271052, 36.6034063127763, 32.75455258770066, 47.20763723150358, 33.06494539668764, 54.59571799383309, 51.50116448559211, 53.74182695514526, 36.853504013885875], [0.0, 0.0, 0.0, 0.0, 1.1231503579952269, 0.0, 0.0, 39.15237745548006, 3.1980906921241052, 3.1293556085918857, 0.0, 0.0, 0.33054892601431984, 0.6026252983293556, 39.10525059665869, 0.6026252983293556, 0.33054892601431984, 0.6704057279236276, 24.903341288782812, 24.550119331742238, 28.359188544152754, 46.45614558472553, 49.205250596658715, 47.97360753804667, 31.72971093884174, 30.49109280267942, 28.63414195573283, 37.8335322195704, 24.82179069935633, 43.1055026160073, 39.237918662203086, 41.89752112098628, 30.58426990670427], [0.0, 0.0, 0.0, 0.0, 0.5644573925710125, 0.0, 0.0, 37.61499243655104, 2.571740713765477, 0.5644573925710125, 0.0, 0.0, 0.0, 0.0, 43.162418062636505, 0, 0.0, 1.4719592134013109, 29.64457392571011, 27.21631463947559, 32.046046775107236, 56.561544064093226, 60.51493080844865, 54.22958068879409, 35.319174834046905, 34.79897220550126, 33.415867663051614, 44.85433357611072, 27.80433982946729, 48.70796244807016, 45.62293822537889, 46.65320377594115, 33.08812818645302], [0.0, 0.0, 0.0, 0.0, 0, 0.0, 0.0, 19.430129192841072, 1.4607087827426812, 0.6764252696456088, 0.0, 0.0, 0.0, 0.0, 28.898305084745758, 0, 0.0, 0, 13.41037493579867, 12.555213148433491, 16.725218284540325, 40.10323574730354, 42.323574730354395, 37.39038080563503, 17.39642014628346, 17.48333579585031, 17.178430462038545, 30.60760143810992, 16.493836671802775, 42.362120524807644, 39.720392412350115, 40.831734849914476, 22.123780174627633], [0.0, 0.0, 0.0, 0.0, 0.8, 0.0, 0.0, 39.230769230769226, 1.5, 1.6, 0.0, 0.0, 0.25, 0.3333333333333333, 44.39999999999997, 0.3333333333333333, 0.25, 1.1, 28.916666666666657, 29.58333333333332, 29.763888888888896, 61.820581896551715, 64.74458204334366, 61.04545454545453, 37.42431761786601, 36.175545408422124, 32.90410958904109, 50.73958333333334, 28.223232323232324, 54.286699107867, 50.07606263982104, 53.26274331591304, 35.29015151515152], [0.0, 0.0, 0.0, 0.0, 0.0, 0.0, 0.0, 32.19975186104218, 1.028225806451613, 1.4258064516129032, 0, 0.0, 0.17338709677419362, 0.35215053763440857, 37.711290322580616, 0.35215053763440857, 0.17338709677419362, 2.6370967741935485, 26.861559139784937, 25.624327956989237, 26.957437275985676, 51.84109514043381, 54.65868121442125, 50.499541788856305, 33.57709717441767, 33.54466784504345, 31.923497569597878, 46.28435819892474, 23.03108504398827, 45.88817269706722, 40.53533953958289, 44.79973240441445, 24.52121823069404], [0.0, 0.0, 0.0, 0.0, 0.38227848101265827, 0.0, 0.0, 30.05216302684658, 1.7775768535262206, 1.5602169981916818, 0.0, 0.0, 0.0, 0.0, 40.57179023508134, 0.0, 0.0, 0.0, 26.89572031344182, 23.948161543098244, 26.00221016676714, 51.7992766726944, 53.71428571428572, 49.218606890397126, 30.542373877653585, 30.754246245056027, 30.05318437414848, 46.73960216998192, 29.462847279302977, 51.002850337831404, 46.99111415868702, 49.322755089225026, 32.87168064003507], [0.0, 0.0, 0.0, 0.0, 0.0, 0.0, 0.0, 37.563206807748266, 1.3202328966521106, 0.9199417758369723, 0, 0.0, 0.12809315866084425, 0.31246967491508976, 40.950509461426435, 0.31246967491508976, 0.12809315866084425, 0.5574963609898107, 25.784085395439092, 24.95123726346433, 25.423661652919304, 57.96188450534557, 60.73752033564517, 54.36427909790354, 30.636162189690857, 32.41845626208849, 29.843253374808082, 46.7721979621543, 25.7378589387323, 53.380572584824655, 48.7362995743905, 51.357966535548755, 31.228551894490757], [0.0, 0.0, 0.0, 0.0, 0.5680000000000001, 0.0, 0.0, 42.18965034965031, 0.9200000000000002, 1.0305454545454547, 0, 0.0, 0.0, 0.0, 56.15563636363626, 0.0, 0.0, 0.46254545454545465, 36.80969696969697, 37.258181818181825, 41.97373737373735, 75.88075235109717, 77.47582887700531, 70.00793388429753, 40.3104110083465, 41.79483326414833, 37.802789539227895, 62.87878787878789, 34.76266666666666, 66.69182039371819, 57.65415253203173, 64.87116564417181, 39.6148870523416], [0.0, 0.0, 0.0, 0.0, 1.5283540802213003, 0.0, 0.0, 39.55995318650918, 2.6929460580912865, 1.5283540802213003, 0, 0.0, 0.13485477178423239, 0.22245274319963115, 45.63139695712305, 0.22245274319963115, 0.13485477178423239, 1.7669432918395576, 32.111341632088504, 30.68026740433378, 33.84839403719072, 62.056427958220056, 63.855178585957205, 59.89193655583696, 38.47320922953368, 38.65222770279706, 36.51005134617935, 54.967381281696646, 31.054850021655, 57.930598042086075, 52.16254049588312, 55.67416616723074, 33.52108219120667], [0.0, 0.0, 0.0, 0.0, 0.0, 0.0, 0.0, 35.097301266752325, 2.116945107398568, 1.4763723150357997, 0.0, 0.0, 0.0, 0.0, 46.70167064439134, 0.0, 0.0, 0.0, 34.34128878281623, 34.71837708830549, 36.4717581543357, 62.354662167722815, 63.89540923768075, 64.01278554381179, 46.47870861142861, 46.000748320818936, 40.68171118449014, 53.79892601431981, 39.26561799378028, 60.50038035178186, 55.63737245919497, 59.4916136981235, 43.66610978520286], [0.0, 0.0, 0.0, 0.0, 1.5687943262411348, 0.0, 0.0, 36.32460447354063, 3.8368794326241136, 2.04113475177305, 0, 0.0, 0.0, 0.0, 41.364539007092155, 0, 0.0, 0, 29.730496453900695, 28.187943262411334, 31.14302600472814, 58.228325996576174, 61.270337922403, 56.06203371096987, 35.74537423226511, 37.09898672596623, 34.82410375983678, 51.218085106382986, 35.162791030876136, 61.077315318113584, 59.09581131895857, 59.18632961668395, 40.49933376316355], [0.0, 0.0, 0.0, 0.0, 0.0, 0.0, 0.0, 12.634504224099608, 0.0, 0.9375722543352605, 0, 0.0, 0.0, 0.0, 22.196531791907486, 0.0, 0.0, 0.5190751445086705, 20.95953757225433, 19.24855491329479, 22.645472061657046, 36.18960534183775, 37.61033662019721, 34.08024923053824, 23.902835668899442, 26.849772569306975, 25.222187029851927, 35.64523121387285, 21.075705027150114, 30.1303883099166, 27.2987857392249, 29.071775594879256, 19.693168681029952], [0.0, 0.0, 0.0, 0.0, 0.0, 0.0, 0.0, 34.539007092198574, 0.2624113475177305, 0.0, 0.0, 0.0, 0.0, 0.0, 42.92907801418435, 0, 0.0, 0.0, 25.666666666666654, 25.842789598108734, 28.807328605200958, 64.69060283687944, 66.34397163120565, 61.60113290964354, 32.136052302764725, 30.674232038314425, 27.600893811328092, 47.084515366430274, 23.686775556988323, 57.38066354909031, 55.36870071556634, 55.48514280281239, 34.08284977433914], [0.0, 0.0, 0.0, 0.0, 2.1019264448336257, 0.0, 0.0, 35.46409807355516, 4.81260945709282, 4.463047285464098, 0.0, 0.0, 0.0, 0.0, 42.14921190893166, 0, 0.0, 0.0, 25.65323992994745, 23.74897840046701, 24.571511967308822, 56.33522555709886, 58.12908210569692, 51.8583937953465, 30.61344947916893, 30.291977100532147, 26.826464026101768, 43.5, 27.112634223142102, 53.76602423431524, 46.541064579195044, 52.69156992526642, 33.71716287215412], [0.0, 0.0, 0.0, 0.0, 2.1439927732610666, 0.0, 0.0, 49.67034952400799, 2.9376693766937674, 3.0227642276422766, 0.0, 0.0, 0.0, 0.14152363745859697, 56.425654923215795, 0.14152363745859697, 0.0, 0.8485998193315267, 31.70761818729297, 29.806835290575112, 32.38376994881061, 71.83514001806684, 76.96928635953023, 72.56749257968772, 38.42160848738347, 37.925801722079456, 34.94795263021123, 64.001204456489, 30.45542507276924, 68.7368672848664, 58.034787573080806, 67.37932884049991, 36.4641975308642], [0.0, 0.0, 0.0, 0.0, 0.0, 0.0, 0.0, 30.061495903819573, 0.0, 0.0, 0.0, 0.0, 0.03250345781466113, 0.12010142923005995, 39.847164591977844, 0.12010142923005995, 0.03250345781466113, 0.8748271092669433, 29.25703088981096, 28.87713231904102, 28.41025049946213, 56.9859958506224, 58.729598893499315, 52.58820570853766, 32.86728341038339, 31.008497697948048, 30.210093029424584, 48.92346703550024, 26.925311203319502, 52.37729104759727, 48.75241737602151, 51.63357064265855, 29.90906995263842], [0.0, 0.0, 0.0, 0.0, 0, 0.0, 0.0, 30.12024967872224, 1.6539379474940334, 0.5174224343675418, 0.0, 0.0, 0.0, 0.0, 41.401909307875854, 0, 0.0, 0.01742243436754176, 20.569212410501187, 20.03937947494033, 24.38225934765315, 52.05757756563246, 53.65035799522674, 50.3259306326132, 28.023542997921318, 27.71381632719783, 27.04467584267826, 47.25596658711219, 21.963072249945757, 47.875180739682605, 41.22417228620399, 47.00967641873539, 24.452614449989152], [0.0, 0.0, 0.0, 0.0, 0.42728226652675766, 0.0, 0.0, 33.4044717087739, 1.347324239244491, 0.543756558237146, 0, 0.0, 0.0, 0.0, 40.77859391395588, 0, 0.0, 1.291500524658972, 22.693249387897865, 21.79625743266876, 23.789028797948006, 55.15174856171075, 58.54502808468612, 54.857817418677854, 31.878843875550373, 31.92543986439256, 29.368166855927214, 46.024221755858704, 23.624050579244702, 50.39953440239512, 44.816140716587924, 48.765464961976036, 28.706645680307798], [0.0, 0.0, 0.0, 0.0, 0.0, 0.0, 0.0, 27.59426847662138, 0.0, 0.0, 0.0, 0.0, 0.13725490196078427, 0.3442265795206971, 36.09150326797377, 0.3442265795206971, 0.13725490196078427, 1.7647058823529411, 32.366013071895416, 29.949891067538122, 32.12490922294843, 50.73790004507549, 55.83756247597078, 50.58295136236312, 39.40419079128756, 40.277815912429574, 36.170561375235025, 42.66734749455339, 32.045586584802265, 47.84059019660852, 46.96073313740112, 46.449956907199244, 34.545157456922155], [0.0, 0.0, 0.0, 0.0, 2.0729019859064706, 0.0, 0.0, 29.823781599566363, 2.5733504163997436, 2.144010249839847, 0, 0.0, 0.7866752081998719, 1.1437112961776639, 38.37885970531708, 1.1437112961776639, 0.7866752081998719, 1.786675208199872, 24.151185137732217, 22.937860345932094, 24.56594775428857, 51.594413395480345, 55.25473866676717, 49.38674842134162, 27.791180496055368, 27.37118990903007, 25.32838538695778, 40.73841554559045, 20.14730585806819, 45.89200285964714, 41.638789739268276, 45.0429736549208, 25.053512705530643], [0.0, 0.0, 0.0, 0.0, 0, 0.0, 0.0, 42.63922674184449, 0.3790575916230367, 0, 0, 0.0, 0.0, 0.0, 52.901780104711946, 0, 0.0, 1.9891099476439793, 32.475392670157056, 31.054624781849903, 37.08173356602675, 67.49200667990611, 68.82975053895902, 63.79138505473583, 35.667686331570806, 37.72683252714092, 34.66020942408377, 53.045462478185, 24.39530805436565, 54.57498545666084, 49.4946538294857, 52.86260666602426, 31.0581405679835], [0.0, 0.0, 0.0, 0.0, 0.4573925710123817, 0.0, 0.0, 23.366911311558088, 1.741442097596504, 1.2359796067006557, 0, 0.0, 0.0, 0.0, 28.31099781500365, 0.0, 0.0, 0.13619810633648954, 19.419033746054865, 19.34158776402039, 22.83248361252732, 39.33601225607153, 40.06051583051284, 36.554161424882466, 25.504213663365977, 25.887715834442833, 22.54781550249928, 29.620417577081817, 16.663900475990793, 32.94739823581776, 29.903386825824352, 32.40896422213959, 20.460151404798168], [0.0, 0.0, 0.0, 0.0, 0.9463203463203465, 0.0, 0.0, 22.185148185148147, 1.4199134199134198, 0.0, 0, 0.0, 0.0, 0.0, 32.08917748917739, 0, 0.0, 0.23679653679653678, 30.664502164502164, 28.86507936507936, 29.144540644540637, 48.57803403493059, 51.32671250318306, 42.24987350312025, 29.476291450485, 34.63650420271425, 32.36360671292178, 37.05122655122656, 26.836319909047177, 38.09224500830339, 38.32659093330234, 35.56520950079232, 29.252184179456904], [0.0, 0.0, 0.0, 0.0, 0.5941356673960613, 0.0, 0.0, 26.286315435111952, 0.026258205689277836, 0.4011378555798687, 0, 0.0, 0.0, 0.0, 31.852428884026263, 0.0, 0.0, 0, 19.664624361779723, 20.44821298322392, 23.010770726963294, 54.11011091828264, 56.53342772557599, 52.866614567052196, 27.983877157641537, 28.113392994925324, 24.08904709091454, 46.13843909555071, 24.905874057865304, 54.79720842406399, 49.45040146074732, 53.27327084504864, 28.60621444201313], [0.0, 0.0, 0.0, 0.0, 0, 0.0, 0.0, 28.660167789200038, 1.6605222734254994, 0.599078341013825, 0, 0.0, 0.0, 0.0, 39.125960061443884, 0, 0.0, 0, 23.927291346646175, 22.090117767537112, 25.72247823860728, 53.87814502886805, 54.501219842775804, 48.424511740179945, 26.21623918918404, 27.751299370830964, 26.145613702838627, 41.44444444444446, 20.433179723502302, 46.269217736017836, 41.144498053244554, 44.12760383672055, 24.938556067588326], [0.0, 0.0, 0.0, 0.0, 0.7950101146325017, 0.0, 0.0, 52.95912651071107, 1.387727579231288, 0.7700606877950101, 0.0, 0.0, 0.4875252865812542, 0.6583501910541695, 57.60822656776796, 0.6583501910541695, 0.4875252865812542, 1.3850303438975051, 36.23038885142728, 36.47415149471791, 37.2358207836967, 76.78158788104263, 80.18144857403513, 75.8866066502614, 44.48609719082605, 44.647655673482625, 38.84262740280254, 62.104742638795244, 33.159157318294206, 69.18623064643413, 60.72944150031455, 67.0055962321647, 40.29386583297575], [0.0, 0.0, 0.0, 0.0, 0.0, 0.0, 0.0, 34.72875226039782, 1.2802893309222423, 0.4817359855334539, 0, 0.0, 0.0, 0.0, 40.78625678119345, 0, 0.0, 1.9242314647377943, 23.571127185051232, 24.356540084388175, 25.943841671689782, 61.32032175593938, 63.301510477608744, 56.92454381061975, 29.24709390242261, 30.517686380179878, 27.497213208154772, 50.175708257986756, 22.723829616234678, 53.958441678436124, 48.40953068679687, 52.376801316047, 28.481659269001042], [0.0, 0.0, 0.0, 0.0, 0.6890117484450587, 0.0, 0.0, 46.06411142416667, 2.4450587422252936, 2.957843814789219, 0, 0.0, 0.08604008293020043, 0.17357751670122093, 53.16620594333095, 0.17357751670122093, 0.08604008293020043, 1.7183828610919143, 27.278852798894256, 24.412347385395062, 26.408661598709983, 61.22276767628625, 62.49695109557297, 56.571006740322574, 26.47808677489664, 27.270379030847074, 21.688917079266503, 44.502418797512114, 19.60773247331644, 50.35312622081875, 38.79372349488026, 48.94739182802846, 28.455498314171432], [0.0, 0.0, 0.0, 0.0, 0.4139202855443189, 0.0, 0.0, 41.130279595478825, 1.416418798334325, 1.3543129089827486, 0.0, 0.0, 0.0, 0.0, 45.29506246281967, 0.0, 0.0, 0.06627007733491985, 25.808645647432073, 25.312809835415415, 29.21075418071255, 58.11161511005355, 60.746579417013656, 58.05951543994376, 32.43191072902074, 32.65411268267934, 28.05377588356572, 46.768441403926246, 21.859710730144997, 51.4558220230591, 43.28156391942052, 50.046104726347316, 28.14702467867251], [0.0, 0.0, 0.0, 0.0, 0, 0.0, 0.0, 47.35102925243765, 1.7746478873239435, 1.5014084507042254, 0.0, 0.0, 0.11267605633802813, 0.29107981220657275, 56.419718309859064, 0.29107981220657275, 0.11267605633802813, 1.0056338028169014, 35.88262910798122, 38.02816901408451, 36.53286384976525, 73.86795774647888, 76.90140845070422, 74.0894457655021, 44.63180372557929, 43.3640641413167, 39.330696507814004, 60.830985915492974, 35.5906103286385, 66.69523548427628, 61.561099032674804, 64.30619374811317, 42.7734101579172], [0.0, 0.0, 0.0, 0.0, 1.371657142857143, 0.0, 0.0, 42.94663736263733, 0.9714285714285714, 1.371657142857143, 0.0, 0.0, 0.0, 0.0, 46.453942857142806, 0, 0.0, 0.0, 26.590857142857132, 28.48742857142856, 27.006285714285724, 63.713428571428565, 65.75199999999998, 60.60802226345082, 30.30792314781992, 29.570276146988473, 26.578497064579256, 49.26457142857144, 25.054642424242424, 59.84888286409455, 51.76551716203261, 57.57644418476323, 33.25367272727273], [0.0, 0.0, 0.0, 0.0, 0, 0.0, 0.0, 24.104479199914902, 1.0138312586445366, 0, 0.0, 0.0, 0.03250345781466113, 0.1201014292300599, 35.642461964038716, 0.1201014292300599, 0.03250345781466113, 1.6645919778699863, 27.00899031811894, 26.60742277547256, 29.27885354233903, 51.62776625172891, 52.70331950207469, 50.796500871189664, 32.11220994683717, 32.50103120418966, 30.74686901987533, 45.30958967266022, 26.03818964192408, 48.81539981087185, 47.388407734365586, 48.13713572997629, 29.675992288025483], [0.0, 0.0, 0.0, 0.0, 2.3160180995475113, 0.0, 0.0, 25.422067525234965, 3.0217194570135746, 3.019185520361991, 0.0, 0.0, 0.0, 0.0, 35.6568325791855, 0.0, 0.0, 0.557556561085973, 23.281297134238304, 23.20482654600301, 24.12187028657618, 47.44705882352941, 48.84886877828055, 47.21925133689839, 30.070713764413956, 29.71679786772454, 28.764557118948737, 39.5052790346908, 25.42359522830111, 45.89217080805746, 42.33639547713769, 44.51058188818324, 30.255346222405045], [0.0, 0.0, 0.0, 0.0, 0.3408114558472555, 0.0, 0.0, 32.62823572608775, 1.6539379474940334, 0.9465393794749405, 0, 0.0, 0.014319809069212486, 0.19570405727923634, 38.07112171837706, 0.19570405727923634, 0.014319809069212486, 0.9054892601431982, 23.792362768496414, 24.309069212410492, 23.710023866348457, 50.846257509669975, 54.4710094061491, 50.79420698633108, 29.827767874592112, 29.81321403791734, 26.696603132049567, 41.20405727923628, 23.24089101034208, 49.99501768200268, 47.71282055389152, 47.49426388773652, 28.574679973963985], [0.0, 0.0, 0.0, 0.0, 0, 0.0, 0.0, 37.39693864314434, 0.6559865092748736, 0.6158516020236088, 0, 0.0, 0.05817875210792581, 0.15430016863406404, 42.563406408094366, 0.15430016863406404, 0.05817875210792581, 0.885160202360877, 20.717537942664418, 19.25716694772344, 21.246205733558188, 58.59943958248532, 61.72725920047609, 53.559569435623416, 25.055429138125106, 25.31439857700571, 23.242070733904686, 49.75147554806071, 20.465613981296947, 53.8747615120444, 43.08103262899374, 52.763997374504434, 25.077786294649698], [0.0, 0.0, 0.0, 0.0, 0.0, 0.0, 0.0, 32.532067593136304, 0.4910941475826972, 0.0, 0.0, 0.0, 0.0852417302798982, 0.1711902742437093, 35.944444444444436, 0.1711902742437093, 0.0852417302798982, 0.29372349448685325, 16.285694091037605, 16.16016398077467, 15.595372726415988, 48.96225614927905, 51.39016115351994, 48.4325754821938, 22.04936071070028, 21.114410865953268, 20.01994957416896, 43.30110262934692, 17.41559102475133, 48.19713394790009, 40.006271951545806, 46.9785535608024, 24.211892461510786], [0.0, 0.0, 0.0, 0.0, 2.2600953895071547, 0.0, 0.0, 29.29741959153725, 3.465818759936407, 3.130047694753577, 0.0, 0.0, 0.0, 0.05643879173290939, 33.40047694753576, 0.05643879173290939, 0.0, 1.585214626391097, 23.148648648648646, 22.670906200317955, 24.631160572337052, 51.63593004769475, 54.92845786963435, 50.971868354221286, 29.433596594697164, 29.43077364229661, 27.108042772829236, 42.67269475357712, 22.582844341667872, 47.14997737110233, 40.629746801677335, 45.58470560058434, 27.233010550657607], [0.0, 0.0, 0.0, 0.0, 0.592644483362522, 0.0, 0.0, 38.13902734743364, 2.6112084063047285, 2.1667250437828374, 0, 0.0, 0.0, 0.0, 51.90823117337997, 0, 0.0, 0.52784588441331, 27.60537069468767, 28.467308814944527, 32.10108970616852, 73.83036415242466, 75.31827547130933, 69.42602406350217, 38.612162720054926, 38.76149305027984, 36.84918312021687, 66.7956800934034, 36.14799483450972, 74.97916604525577, 67.1272636804225, 73.5186443324124, 40.247020113570024], [0.0, 0.0, 0.0, 0.0, 0.7492571428571428, 0.0, 0.0, 44.424967032967, 1.2674285714285713, 0.7492571428571428, 0.0, 0.0, 0.0, 0.0, 49.46285714285708, 0, 0.0, 0.0, 21.759999999999998, 20.351428571428574, 20.94380952380953, 65.73857142857143, 68.00457142857138, 63.10597402597404, 25.276561503013113, 21.909927375516418, 20.22293542074364, 50.5737142857143, 19.943809523809524, 66.18625095585676, 55.58239386385425, 64.03697458369854, 31.100467532467533], [0.0, 0.0, 0.0, 0.0, 0, 0.0, 0.0, 34.76808591833396, 1.1523742026931254, 0.24379872430900085, 0, 0.0, 0.0, 0.0, 42.3366406803685, 0, 0.0, 1.1055988660524452, 24.24828726671391, 22.68249468462083, 27.103866446176873, 61.02412082406705, 63.03314295243255, 58.15042292930315, 32.927624671800615, 33.43266125654017, 29.46673397862198, 48.960548074651555, 27.379439325931177, 59.39588007102115, 54.974926948219256, 57.72372602537074, 33.75084294396839], [0.0, 0.0, 0.0, 0.0, 0.6818428184281844, 0.0, 0.0, 31.106107984156765, 1.782294489611563, 1.2652213188798556, 0, 0.0, 0.0, 0.0, 39.94814814814811, 0.0, 0.0, 0.08337850045167117, 27.425323697681407, 26.31300813008129, 29.265833584261777, 60.184982711896076, 62.07269249163079, 55.473368997759245, 30.970163699982738, 31.344562552677786, 27.38498471742708, 50.98629930743754, 26.882480632887138, 54.32867119290279, 49.413403013970495, 52.27106517701043, 29.828151433029483], [0.0, 0.0, 0.0, 0.0, 0.0, 0.0, 0.0, 31.26728971962616, 0.0, 0.0, 0, 0.0, 0.0, 0.0, 40.17644859813079, 0, 0.0, 0.22691588785046746, 27.7252336448598, 26.038940809968835, 27.46967808930427, 52.49932323557847, 53.661187465640474, 48.62639883481005, 30.756507038333993, 31.084374362840627, 28.48805530661887, 43.759190031152656, 25.82249787595582, 47.07537500663227, 41.872803529239604, 45.15062478720144, 27.97738884168791], [0.0, 0.0, 0.0, 0.0, 1.1278219395866456, 0.0, 0.0, 47.09979209979204, 1.4848966613672498, 2.0852146263910973, 0.0, 0.0, 0.0, 0.0, 51.876947535770974, 0.0, 0.0, 1.3027027027027027, 41.395866454689994, 40.3616852146264, 42.71144674085848, 67.48817567567568, 68.64864864864865, 63.11861747155865, 44.88043883907262, 43.96173893474458, 39.12584663632206, 53.006558028616865, 32.345584622055206, 57.151294488993074, 54.37375081358502, 56.21523923779429, 38.45886688827866], [0.0, 0.0, 0.0, 0.0, 0.606113537117904, 0.0, 0.0, 36.797783003023156, 0.9978165938864629, 1.0506550218340611, 0, 0.0, 0.0, 0.0, 42.224454148471565, 0.0, 0.0, 1.3737991266375547, 22.39737991266375, 19.912663755458514, 22.590490053372157, 53.726928361692515, 58.536475725661425, 54.76587931718935, 30.271338325007857, 31.216365465184033, 29.623526948615186, 44.890101892285315, 26.565921220943054, 54.779263485587386, 50.53527153365964, 53.472390322829256, 38.19306603149398], [0.0, 0.0, 0.0, 0.0, 0, 0.0, 0.0, 42.07437137844875, 1.1720801658604008, 0.6385625431928128, 0.0, 0.0, 0.3234277816171389, 0.49850264915917986, 45.35936420179677, 0.49850264915917986, 0.3234277816171389, 0.5293711126468555, 25.48951854411425, 24.151232434922825, 25.083736466252024, 58.871285418106424, 61.67760884588803, 56.87206401062656, 26.39990242497098, 25.675797508938345, 24.163948083422483, 47.446210550564395, 21.036784569956648, 54.23682636727496, 48.22699900588893, 51.544175108157724, 26.922273879081068], [0.0, 0.0, 0.0, 0.0, 2.1002096436058704, 0.0, 0.0, 33.017255281406214, 2.9140461215932913, 1.9849056603773587, 0, 0.0, 0.0, 0.16701607267645002, 37.9438155136268, 0.16701607267645002, 0.0, 2.4234800838574424, 23.719776380153736, 22.354996505939894, 25.26717912881436, 63.946531844140814, 66.43858675545688, 59.54907566228323, 30.833281832794917, 30.148391721896214, 28.379282616811693, 56.87727113906359, 21.13953793702221, 53.377238621351005, 41.958755082802206, 51.829348786907765, 24.204548630963725], [0.0, 0.0, 0.0, 0.0, 0.0, 0.0, 0.0, 46.153846153846125, 0.75, 0.8, 0.0, 0.0, 0.25, 0.3333333333333333, 53.999999999999936, 0.3333333333333333, 0.25, 1.1, 31.416666666666654, 29.99999999999999, 32.00000000000001, 76.34913793103448, 80.38235294117644, 75.65259740259741, 41.32803970223325, 41.2716894977169, 39.93150684931507, 67.25000000000001, 34.599999999999994, 74.22465531224655, 66.82774049217004, 72.22286601529959, 41.43181818181819], [0.0, 0.0, 0.0, 0.0, 0.4817359855334539, 0.0, 0.0, 39.50549450549447, 0.12839059674502717, 0.5811934900542496, 0.0, 0.0, 0.026220614828209754, 0.11784207353827603, 45.82585895117534, 0.11784207353827603, 0.026220614828209754, 0.8613019891500904, 34.419228450874016, 33.02139843279083, 35.517882258388575, 62.15551537070524, 64.87070524412297, 62.36594960193514, 39.14857600545636, 39.41268189837637, 34.473333498476556, 49.3565400843882, 27.86980656474327, 52.652658433172164, 48.88685105849325, 51.01568873258709, 34.16776809688202], [0.0, 0.0, 0.0, 0.0, 1.0525891055817083, 0.0, 0.0, 43.275826392840465, 0.8157363819771353, 1.1770006724949564, 0, 0.0, 0.1590450571620714, 0.44014794889038344, 46.34868863483517, 0.44014794889038344, 0.1590450571620714, 1.8779421654337594, 30.979488903833207, 30.107038780542464, 34.29339460509602, 64.25647856132458, 69.2352347798568, 66.71390143145354, 42.37092735886367, 42.885700764651666, 40.543762839586925, 59.11023313158487, 32.11031906149592, 60.07179006376431, 56.37017191498583, 59.11443446780376, 38.28533960995293]], "bootstrap_adaptive_substitutions_per_codon": [[0.0, 0.0, 0.0, 0.0, 0.0, 0.0, 0.0, 0.007800583641499277, 0.00022506758889483577, 0.0002780408140859374, 0.0, 0.0, 0.0, 0.0, 0.008964460363859254, 0.0, 0.0, 8.892914488039855e-05, 0.00618829130089371, 0.005874782518530714, 0.006121502951343623, 0.013098813789065229, 0.01352497714745936, 0.012353019737020724, 0.006911087416559826, 0.007125339160639229, 0.006769172808932618, 0.012286311590523374, 0.006164251838562569, 0.012153814528443876, 0.010616957148706684, 0.011655831050923042, 0.0062125946081646195], [0.0, 0.0, 0.0, 0.0, 0.0, 0.0, 0.0, 0.00805236204067002, 0.0002119011483708239, 0.00016192736664850374, 0.0, 0.0, 0.0, 0.0, 0.009124371094836272, 0.0, 0.0, 0.00010548880412842954, 0.005969831707047601, 0.006010706908387896, 0.006507337754240049, 0.012131533148420078, 0.012528078184853736, 0.012045015397466007, 0.007693749275532178, 0.007016136692737545, 0.006665264207044592, 0.010020966070846475, 0.005939345036338298, 0.01158666294657352, 0.010525858254287382, 0.011312054264485342, 0.007671710905948385], [0.0, 0.0, 0.0, 0.0, 0.00025924113050887406, 0.0, 0.0, 0.00814879126761882, 0.001004012852217626, 0.0006741762349144803, 0.0, 0.0, 0.0, 3.0658916092678404e-05, 0.009894512000699539, 3.0658916092678404e-05, 0.0, 0.00019691022109610687, 0.007419013362310893, 0.007795895864192198, 0.00701250871927725, 0.01290260258988137, 0.013985907499838942, 0.012892546824768758, 0.00844611031545452, 0.008841545273387359, 0.0077502197398835486, 0.01029661923687914, 0.007071907575300317, 0.011684945261842137, 0.011352248302263047, 0.011222898800083841, 0.007889834136798904], [0.0, 0.0, 0.0, 0.0, 0.0, 0.0, 0.0, 0.010104193228320457, 0.0004277559613665217, 0.00035352015724960637, 0.0, 0.0, 0.0, 0.0, 0.011741986862148555, 0.0, 0.0, 3.853232557800631e-05, 0.0067230121563272285, 0.006426554701472341, 0.007399316142896592, 0.014365399600361062, 0.014931169008180511, 0.013676946625556756, 0.008213703510654055, 0.007557449075111303, 0.00718914954794402, 0.012219476240399424, 0.006730348368919441, 0.013649439160617173, 0.01192200967476427, 0.013188335071585271, 0.007857481127576872], [0.0, 0.0, 0.0, 0.0, 1.943239086237652e-05, 0.0, 0.0, 0.006018118377668942, 4.491448831398344e-05, 0.00024235491245341268, 0.0, 0.0, 0.0, 0.0, 0.006945246488878621, 0.0, 0.0, 0.0001550924780148163, 0.005520510033041174, 0.004907900855697387, 0.005555137983215224, 0.010749750188839979, 0.011362556759134437, 0.010683606845068014, 0.006428635709100284, 0.006822574440840616, 0.006588749509575727, 0.010289237083112584, 0.005394145791336527, 0.010194590078466622, 0.009404591043628197, 0.009677520576251446, 0.006077788560588144], [0.0, 0.0, 0.0, 0.0, 0.00036980430938895385, 0.0, 0.0, 0.007071751906778433, 0.0004145564246256505, 0.0005469290716076656, 0.0, 0.0, 1.063148145769741e-05, 3.2322557720382043e-05, 0.00859832836008328, 3.2322557720382043e-05, 1.063148145769741e-05, 5.475569711836906e-05, 0.0032748530500935433, 0.0029957231476605752, 0.0036623431975405375, 0.010984793069445248, 0.011790799810589224, 0.011282810509637801, 0.005612657767071898, 0.0049824576374729364, 0.004599377100944259, 0.009126805746422757, 0.004780315798026848, 0.011870973414720149, 0.010135532353344535, 0.011481732512907069, 0.006972514733910041], [0.0, 0.0, 0.0, 0.0, 0.0, 0.0, 0.0, 0.00907021006730646, 0.00015693577359710212, 0.0, 0.0, 0.0, 0.0, 0.0, 0.010906131988236223, 0.0, 0.0, 0.00036704885486474646, 0.007484640421637998, 0.00705277534206456, 0.00843165155357665, 0.013055251833232534, 0.013750025781325151, 0.013128058568403428, 0.009258817821450242, 0.009576870765852376, 0.009247524573331415, 0.011571533834244318, 0.008029571034616899, 0.012371962845681653, 0.011768179867621482, 0.012236842085012602, 0.009553320692551893], [0.0, 0.0, 0.0, 0.0, 1.9432390862376546e-05, 0.0, 0.0, 0.008126349461794689, 0.0, 0.0, 0.0, 0.0, 3.666488841957854e-06, 5.010868084009037e-05, 0.009988798876587806, 5.010868084009037e-05, 3.666488841957854e-06, 0.00022053930384376358, 0.005684890949455616, 0.0054375557229918775, 0.006299486141588802, 0.01305351417467747, 0.013670261011948761, 0.012146089486088498, 0.0072639935606630115, 0.007083488325499116, 0.006215985625153801, 0.010774588543566754, 0.005531428947918248, 0.012350136115721987, 0.010205162935503673, 0.012127925905391872, 0.006232828263384781], [0.0, 0.0, 0.0, 0.0, 0.0, 0.0, 0.0, 0.008676150914633694, 0.00039934927562792864, 0.0003329796132006242, 0.0, 0.0, 0.0, 0.0, 0.010942698092701807, 0.0, 0.0, 0.00015008594117083628, 0.007286458753643099, 0.006930915969219557, 0.007522335025508327, 0.013191960295857853, 0.013995702564357832, 0.013202028752893176, 0.008578149269723829, 0.008691256585269917, 0.008503388288013053, 0.0121352465394129, 0.007096668716035685, 0.011176860285947488, 0.009717870657072096, 0.010792631030826184, 0.007593755547231921], [0.0, 0.0, 0.0, 0.0, 0.00011130947029535541, 0.0, 0.0, 0.007759334874321836, 0.00031965796597640525, 0.0003282202329222018, 0.0, 0.0, 0.0, 0.0, 0.00935427663828274, 0.0, 0.0, 0.00013770979337822815, 0.007047221377887561, 0.007095978731328902, 0.007438667609784517, 0.012050292763098163, 0.01264015150847417, 0.012536567320091804, 0.008856233684618926, 0.00929651373631794, 0.00819302407089776, 0.011344290180934972, 0.008054437307636384, 0.01245812705118766, 0.011265790762082083, 0.012240505438851716, 0.00831278281156911], [0.0, 0.0, 0.0, 0.0, 0.0003067477203225055, 0.0, 0.0, 0.00824580574801777, 0.00032411735340985, 0.0004794018732107108, 0.0, 0.0, 0.0, 0.0, 0.0096502207506669, 0.0, 0.0, 6.956538051481508e-05, 0.005775374052153596, 0.005798620411102158, 0.006037916056268813, 0.014444907315218579, 0.015100219002464423, 0.013385697949687154, 0.0067073258399839705, 0.0069136022308236246, 0.006462807420674634, 0.012539196024531022, 0.006047062308519752, 0.014363574089653346, 0.012331823006043902, 0.013930075261497192, 0.006670741793129965], [0.0, 0.0, 0.0, 0.0, 0.0002978862676530868, 0.0, 0.0, 0.009748013743750217, 0.0017901762872963116, 0.0010853071361438256, 0.0, 0.0, 0.0, 0.0, 0.01164049222992898, 0.0, 0.0, 0.00013292868406728522, 0.007133430995223665, 0.006545505248597348, 0.007658349070666023, 0.01652942481379292, 0.017612600216429287, 0.016112075281529165, 0.00948274035903987, 0.009664776128401293, 0.008814210972651674, 0.015049936496435112, 0.008074860892091388, 0.015445543917518593, 0.013725937883496605, 0.015215952817761133, 0.008815932051848524], [0.0, 0.0, 0.0, 0.0, 0.00016140297685501013, 0.0, 0.0, 0.010929758822505698, 0.00023424629434781253, 0.00011451089416563998, 0.0, 0.0, 0.0, 0.0, 0.013069572862374075, 0.0, 0.0, 0.00012228341746072736, 0.0076682116073392564, 0.007275909731384733, 0.008065414431560664, 0.015832940793957456, 0.016758553988732747, 0.0157782042140385, 0.010089722150736728, 0.010075196641738931, 0.009333142080980818, 0.013872597994103735, 0.008101239152212773, 0.01456591554996098, 0.012714194268254368, 0.014323705929934507, 0.009523173376893205], [0.0, 0.0, 0.0, 0.0, 0.0, 0.0, 0.0, 0.009144119284806978, 0.0004307201555710027, 0.0004312887630371031, 0.0, 0.0, 0.0, 0.0, 0.011421144332002297, 0.0, 0.0, 0.0, 0.008245519017787462, 0.0076902975191182376, 0.009351447377142743, 0.016253419753171745, 0.017263027194237394, 0.01570978276160991, 0.010263474169489683, 0.010734448908727058, 0.01075798997182842, 0.015569064721270995, 0.01001646204767007, 0.01553566066590451, 0.013861788896987946, 0.01503453029565793, 0.010339202065963433], [0.0, 0.0, 0.0, 0.0, 0.0, 0.0, 0.0, 0.009356414784525651, 0.0004921015800340359, 0.00025529774916762787, 0.0, 0.0, 0.0, 0.0, 0.011640142187311289, 0.0, 0.0, 8.5060356098355e-05, 0.007813534631174675, 0.007863124002013909, 0.00843758283126526, 0.016358255985482323, 0.01679258248711388, 0.01628150500050654, 0.010387623832986614, 0.010580393978542739, 0.009278462986201904, 0.014449613407098987, 0.0075122416356211575, 0.014772052197679478, 0.013780657688809633, 0.014303101031990924, 0.008174677842784936], [0.0, 0.0, 0.0, 0.0, 0.0001686274470007486, 0.0, 0.0, 0.009357801994245612, 0.00045497275068406595, 0.00011924007034656747, 0.0, 0.0, 0.0, 0.0, 0.011162900202657366, 0.0, 0.0, 0.00014393375867365803, 0.0077357207055900054, 0.007404554666244503, 0.008627643948886847, 0.016483127357994988, 0.017023636714894173, 0.015550856813654822, 0.00947082331604895, 0.00931122733683971, 0.008657580946329698, 0.013842531844991747, 0.007845188540068928, 0.015076718321758964, 0.014094108206970364, 0.014818277894135293, 0.00944526146828343], [0.0, 0.0, 0.0, 0.0, 0.00018717496456740996, 0.0, 0.0, 0.005329508703770588, 0.0004326705048422173, 0.00043229179980515636, 0.0, 0.0, 0.0, 0.0, 0.007233076855346979, 0.0, 0.0, 0.00022376733877343122, 0.004774760445394994, 0.0048878196783342515, 0.0052653675611153685, 0.01247041407706693, 0.01282388539449954, 0.011140303367571833, 0.006000835739995621, 0.006522427270392934, 0.005682929493046373, 0.010956094515940805, 0.0047826673475324195, 0.010486557858950625, 0.008707019416683812, 0.010220861242282747, 0.004941845394644073], [0.0, 0.0, 0.0, 0.0, 0.0, 0.0, 0.0, 0.007187790866915495, 7.960568213516917e-05, 0.0003492123642756015, 0.0, 0.0, 0.0, 3.201771237392479e-05, 0.00912031115953241, 3.201771237392479e-05, 0.0, 0.00010447423407491618, 0.006006171962308571, 0.005954307654250809, 0.0060794727866988795, 0.01227757355143067, 0.012813496232023512, 0.011004898146080466, 0.006347687189734066, 0.006545683867507551, 0.006054961572616785, 0.009469279553225721, 0.0051681266158710775, 0.010938660999568925, 0.009910526080362159, 0.010595383232616523, 0.005916281138321781], [0.0, 0.0, 0.0, 0.0, 0.0, 0.0, 0.0, 0.006943196198128203, 0.0, 0.0, 0.0, 0.0, 0.0, 0.0, 0.00738473070529509, 0.0, 0.0, 0.00015178493311673416, 0.004736057217489041, 0.004577667113579772, 0.004925712847425023, 0.012186629804693018, 0.013226701507250263, 0.012224681119528851, 0.007792879834613692, 0.0073993093350404, 0.006873095691653343, 0.010087033765979905, 0.006180478421783124, 0.012490866369068643, 0.011345347473631678, 0.012051175059749316, 0.0077384641852921675], [0.0, 0.0, 0.0, 0.0, 0.0, 0.0, 0.0, 0.006697997977329097, 0.000602212775187692, 0.0004923303493833028, 0.0, 0.0, 0.0, 0.0, 0.009438115502127002, 0.0, 0.0, 6.814137444363102e-05, 0.008205149061932301, 0.008577845514822949, 0.008619388365559958, 0.01372033617379158, 0.013942686367603471, 0.013571257974746242, 0.010383026992029552, 0.010097079903585575, 0.009265379585917432, 0.01238187044624157, 0.009068273138218296, 0.013103463073910755, 0.012499335043558366, 0.012798686303935483, 0.009561219711359063], [0.0, 0.0, 0.0, 0.0, 0.0, 0.0, 0.0, 0.00962365094523684, 0.00019579050416054835, 0.00016482000622969787, 0.0, 0.0, 0.0, 0.0, 0.011455880389801078, 0.0, 0.0, 3.577626485115478e-05, 0.007559590026550376, 0.006889749180498075, 0.0076460147238414525, 0.014655809193254127, 0.014911671783918478, 0.013409436200785819, 0.007560799896738506, 0.0075921276341689515, 0.006327361479132646, 0.009844702531927204, 0.005773786456205359, 0.012521313762511227, 0.011761765124861248, 0.012055118485505256, 0.007847291497271472], [0.0, 0.0, 0.0, 0.0, 0.0003546205560050746, 0.0, 0.0, 0.010782254196800619, 0.0007263656459017422, 0.0006828407889272764, 0.0, 0.0, 3.5676112274152487e-06, 4.875735344134158e-05, 0.011608293411763681, 4.875735344134158e-05, 3.5676112274152487e-06, 0.00022119189609974473, 0.008617208158698764, 0.008067320348179826, 0.008914548734441448, 0.01550534585628845, 0.016147826867268823, 0.014702992288047707, 0.009842972096425416, 0.009556366881392117, 0.008423159430759383, 0.01180816883077964, 0.007688483279600784, 0.013714392915071547, 0.012721720134017168, 0.013443196686482202, 0.00931110854243103], [0.0, 0.0, 0.0, 0.0, 0.00010150318520362574, 0.0, 0.0, 0.009743177144058191, 8.719171714766432e-05, 0.00026193594475532804, 0.0, 0.0, 1.9242309991208666e-05, 6.494279622032927e-05, 0.011046889901515438, 6.494279622032927e-05, 1.9242309991208666e-05, 0.00023656014845442158, 0.006459402935173858, 0.006763972623003456, 0.00658076979662883, 0.01566286450647684, 0.016458488925449277, 0.015145006034072917, 0.00802703749271889, 0.007854513884123844, 0.007243279948608534, 0.012282306335169772, 0.005994207335817268, 0.014859414486412141, 0.012781005021492266, 0.014540080681686472, 0.007984399734499855], [0.0, 0.0, 0.0, 0.0, 0.0, 0.0, 0.0, 0.009169254136632707, 0.0002332314550013764, 0.000308821459772221, 0.0, 0.0, 0.0, 0.0, 0.010238285540800446, 0.0, 0.0, 0.0, 0.005183167091380997, 0.004912833984935696, 0.005604316321058269, 0.014114264825244584, 0.014516113328358905, 0.012824666559600557, 0.005824631764375219, 0.0056599083413631825, 0.004990298927052856, 0.010822544350119217, 0.005244562847864024, 0.013841791042185376, 0.011254717328424946, 0.013423369223030652, 0.006694032437075988], [0.0, 0.0, 0.0, 0.0, 0.0, 0.0, 0.0, 0.0046441819189806405, 0.00018988303205225583, 0.0002852465103718332, 0.0, 0.0, 0.0, 0.0, 0.00777929684203418, 0.0, 0.0, 0.0, 0.007240872955592688, 0.007187424398422424, 0.0075163205638166366, 0.012521994784546055, 0.012950022785963845, 0.011898295469615535, 0.009003519395878993, 0.00906493609632616, 0.008519187492528954, 0.012097658953195948, 0.007980628265199635, 0.012102323467437405, 0.01151913260109377, 0.011836122549795231, 0.007431855646955147], [0.0, 0.0, 0.0, 0.0, 0.0, 0.0, 0.0, 0.009992910873968131, 2.8863464986812998e-05, 0.0, 0.0, 0.0, 0.0, 0.0, 0.011102572336052495, 0.0, 0.0, 0.0002705348520326494, 0.007364092165854277, 0.007224886079511627, 0.008099809861924401, 0.01527229278634413, 0.015866894008899707, 0.014357020163988522, 0.008302172832512465, 0.008637051422640705, 0.007958511503861815, 0.013140693757433847, 0.006841925844729209, 0.013560082332390123, 0.011779084010997212, 0.013344343860936511, 0.007910710433738068], [0.0, 0.0, 0.0, 0.0, 8.726243443859642e-05, 0.0, 0.0, 0.007315068296110715, 0.00011274453189020338, 5.334741265048649e-05, 0.0, 0.0, 0.0, 0.0, 0.008559051552666355, 0.0, 0.0, 0.0, 0.004641774873918613, 0.004474796861241119, 0.005244759518052266, 0.012688761750227527, 0.013443963163864986, 0.012096603790906614, 0.007150423841333687, 0.006950179553362522, 0.006706052039581104, 0.010432077377580522, 0.006199290075172096, 0.012765856254728068, 0.01144895242528538, 0.012134481909852371, 0.007565727506660371], [0.0, 0.0, 0.0, 0.0, 0.0003239479814689569, 0.0, 0.0, 0.01163322432995417, 0.0007267673105682867, 0.0005548074625157998, 0.0, 0.0, 2.047947009286509e-05, 4.191803382644286e-05, 0.013966829351515019, 4.191803382644286e-05, 2.047947009286509e-05, 0.000419913762813209, 0.008237542445535324, 0.00832859992413005, 0.008096461651562258, 0.019462732103481914, 0.020128949575821082, 0.018250480787267674, 0.00923707845140321, 0.00918240699738178, 0.008617607065477926, 0.015571872559247723, 0.00743908587714885, 0.01714025236383473, 0.014628047363665284, 0.016706155350413063, 0.009587376990085968], [0.0, 0.0, 0.0, 0.0, 8.94833312913091e-05, 0.0, 0.0, 0.007958127202590417, 0.0005681094329938696, 0.0005009969345253879, 0.0, 0.0, 0.0, 0.0, 0.009876875081147592, 0.0, 0.0, 3.3525771260367706e-07, 0.004956175721367923, 0.005418526585022268, 0.005271114784722897, 0.013009205230919942, 0.013903244910994093, 0.01273241305526624, 0.005867681847288662, 0.006095324787081222, 0.005188405357085912, 0.01093397312696088, 0.004744844221257012, 0.012858816611701237, 0.0115254914848407, 0.012533704946220274, 0.005803585306934532], [0.0, 0.0, 0.0, 0.0, 0.0, 0.0, 0.0, 0.009084260912108774, 7.688108802115803e-06, 0.00015559267813805723, 0.0, 0.0, 0.0, 0.0, 0.011374556972730262, 0.0, 0.0, 0.0, 0.005481987676327689, 0.005582482241383917, 0.006763644227029611, 0.01648202392026919, 0.0170002390635737, 0.015749625768110186, 0.008559158220782232, 0.007759440849803616, 0.006801958976261463, 0.013022619026263192, 0.006352563379110418, 0.016122991421560807, 0.013574691496697851, 0.01539959259469689, 0.0077735405537144595], [0.0, 0.0, 0.0, 0.0, 0.00016013851094821502, 0.0, 0.0, 0.008227471434023519, 0.0004965344358531678, 0.000391285549813812, 0.0, 0.0, 6.081520941606571e-05, 0.00017516859464285578, 0.009845251965373563, 0.00017516859464285578, 6.081520941606571e-05, 0.0003192757458439658, 0.005770386719074439, 0.0054365186058429205, 0.006311768838224687, 0.012981587178649391, 0.013947027109051859, 0.012173840188181745, 0.007153858308619762, 0.007482123723897672, 0.006510677796251354, 0.010150654840009769, 0.004655849748333185, 0.010185097608642418, 0.008444247065235732, 0.009926449024114764, 0.0058737370106318], [0.0, 0.0, 0.0, 0.0, 0.00011194140259725446, 0.0, 0.0, 0.008607983977845141, 0.00017058586351205817, 0.00038109987062568475, 0.0, 0.0, 0.00013992675324656805, 0.0002302404113929729, 0.011890209013136697, 0.0002302404113929729, 0.00013992675324656805, 0.0002465206366114696, 0.009013481333652283, 0.009108251257825647, 0.009638566720660761, 0.016705382705908902, 0.01737364435931194, 0.01573577329663074, 0.010539494434137885, 0.010100306466860784, 0.009353355656466908, 0.013564041949743541, 0.008240299372347803, 0.01435702585138573, 0.012684706614115575, 0.014026813987881862, 0.009380485899796327], [0.0, 0.0, 0.0, 0.0, 0.0, 0.0, 0.0, 0.008032660437946782, 0.0001188728060974757, 0.0, 0.0, 0.0, 0.0, 0.0, 0.011095447870778256, 0.0, 0.0, 0.00017302286553387875, 0.006498566533808822, 0.006393958464443044, 0.00752441554203669, 0.014971458470471077, 0.015131348280868883, 0.01416175419573783, 0.008609467105928666, 0.00841530661127145, 0.007638820161057805, 0.012093699741276836, 0.007073693087790004, 0.013872327509807813, 0.012830979576685168, 0.013491451467992646, 0.008360203672979004], [0.0, 0.0, 0.0, 0.0, 0.0, 0.0, 0.0, 0.007494254311132816, 0.0001824855384788152, 0.0, 0.0, 0.0, 0.0, 0.0, 0.009422356980773703, 0.0, 0.0, 9.98482745656661e-05, 0.004516364497469004, 0.0043149590536629544, 0.005583813349641074, 0.014555026345389414, 0.015174894958624277, 0.013548483172880332, 0.005946371014197397, 0.006271790694639693, 0.00587130310860482, 0.011970502036636263, 0.005329291612482315, 0.01388687787862365, 0.011554840850909286, 0.01356293842653707, 0.0066985619651312245], [0.0, 0.0, 0.0, 0.0, 0.00015612860334295988, 0.0, 0.0, 0.012721975470411822, 0.0006440737069257187, 0.0006785988235776418, 0.0, 0.0, 0.0, 0.0, 0.01432320645970363, 0.0, 0.0, 0.0007484146352907938, 0.008921499236314953, 0.008893181067196547, 0.008925368288491014, 0.019675268250925162, 0.020430157153345285, 0.018129480457836553, 0.010360061471736291, 0.010218596503720069, 0.009270552358360738, 0.016509636656486932, 0.007342910482251185, 0.01591626707161088, 0.01220725574719193, 0.015519372137780879, 0.008495571222447915], [0.0, 0.0, 0.0, 0.0, 0.0003402210191533851, 0.0, 0.0, 0.008343603834663694, 0.0004062108234173536, 0.0003616210146399315, 0.0, 0.0, 0.0, 0.0, 0.010591830493359376, 0.0, 0.0, 0.00013225197210685682, 0.007774618360262307, 0.00782364380446785, 0.008071105570457735, 0.015457338330815916, 0.01561985670563022, 0.014323984653085455, 0.008604626622832911, 0.008852662010020542, 0.007898653053903014, 0.012597885524809602, 0.006910868558963921, 0.01377813645703856, 0.012221506347327452, 0.013557477859449562, 0.007637654851959076], [0.0, 0.0, 0.0, 0.0, 0.000533441193970356, 0.0, 0.0, 0.008984854193116076, 0.0008822296669509733, 0.0008441267245245193, 0.0, 0.0, 0.0, 0.0, 0.010494429642916796, 0.0, 0.0, 0.0, 0.006630400481464868, 0.006461868236117091, 0.006598892279073768, 0.015039459412230278, 0.015380873391853237, 0.013474333823723147, 0.006418242100423284, 0.0065635623320767994, 0.005690969558479244, 0.012366816782489843, 0.005315641725641109, 0.013934206703929485, 0.012211448813601518, 0.013590315526042104, 0.006225145934713585], [0.0, 0.0, 0.0, 0.0, 0.0001558518983500208, 0.0, 0.0, 0.009670948490152396, 0.00048345640817421204, 0.00014049089611520253, 0.0, 0.0, 0.0, 0.0, 0.010726878474129365, 0.0, 0.0, 0.0005213192028719262, 0.0066222526120969126, 0.006761643328322323, 0.00659954554497953, 0.01398754181202534, 0.014694770658160822, 0.013854007848582506, 0.007769185434134173, 0.007285383268181016, 0.006547129576639576, 0.01078165912939652, 0.00421093192332165, 0.01177873417146761, 0.01052578053425804, 0.011510309959448425, 0.0061986625964162365], [0.0, 0.0, 0.0, 0.0, 0.000166421928536466, 0.0, 0.0, 0.008051371046965752, 0.00015407377742179506, 0.0004031504472033108, 0.0, 0.0, 0.0, 0.0, 0.009841587682997357, 0.0, 0.0, 0.0, 0.005229979679318884, 0.004871772052388792, 0.005546192467998637, 0.013474989431762561, 0.014263783206514478, 0.01266714501846661, 0.005879323729970313, 0.0061082312812242604, 0.005154069205725715, 0.011209284474702982, 0.0047786973998427745, 0.011875684542276178, 0.009507771244459295, 0.011407921877683958, 0.005497689820377045], [0.0, 0.0, 0.0, 0.0, 0.0, 0.0, 0.0, 0.004348546841204698, 0.0, 0.0, 0.0, 0.0, 0.0, 0.0, 0.006859465927013639, 0.0, 0.0, 0.0002039484418339044, 0.005504341835717261, 0.005049423505737747, 0.005354401962739378, 0.009159164089180324, 0.009937087904177824, 0.009348150099343198, 0.006723259913243808, 0.0075162200923561875, 0.006742055882245571, 0.008983716416489916, 0.005883637868872002, 0.008609008881808534, 0.007612417415329309, 0.008022981129157194, 0.0054229942185766945], [0.0, 0.0, 0.0, 0.0, 0.0, 0.0, 0.0, 0.010354305508490527, 0.0003671071953010279, 0.00019579050416054824, 0.0, 0.0, 6.118453255017132e-05, 8.157937673356175e-05, 0.011453744493392062, 8.157937673356175e-05, 6.118453255017132e-05, 7.342143906020558e-05, 0.006016479034100178, 0.006016479034100178, 0.005982487627127863, 0.01687044808175941, 0.017608643271822978, 0.016035909758376723, 0.007649797347111544, 0.00764524171211892, 0.006327989325394431, 0.01290228830151738, 0.006910020419565207, 0.017552269355649956, 0.01585152991444568, 0.017102613064734214, 0.00920196828787137], [0.0, 0.0, 0.0, 0.0, 0.0, 0.0, 0.0, 0.008600498321496843, 0.0, 8.468716251388792e-05, 0.0, 0.0, 0.0, 0.0, 0.012111818132376105, 0.0, 0.0, 0.0, 0.007340848995278754, 0.007037839881696955, 0.007594004045301154, 0.016216881653106273, 0.01668115443273083, 0.015685943313381957, 0.009749348594026725, 0.009284040933859039, 0.008558304562367886, 0.012668759242425425, 0.00755705592546839, 0.01498818697984326, 0.013800322643089072, 0.014171030181914332, 0.009538147717296027], [0.0, 0.0, 0.0, 0.0, 9.253537628764374e-05, 0.0, 0.0, 0.009153631997334027, 0.0002564767011514874, 0.00016628903905400408, 0.0, 0.0, 9.136151919256352e-05, 0.0001586921903065982, 0.010244871019683136, 0.0001586921903065982, 9.136151919256352e-05, 0.0003226335151704418, 0.005946841253915624, 0.005729862260051426, 0.006250346066360581, 0.013322945805454227, 0.014078976219427115, 0.013131324636896029, 0.008193717021541765, 0.007352756804393513, 0.006463020816409267, 0.009203925555311927, 0.005189760252384421, 0.011733607623835478, 0.010289104735696077, 0.011058929107923134, 0.00708598332075917], [0.0, 0.0, 0.0, 0.0, 0.0003329817377096647, 0.0, 0.0, 0.009676834303005422, 0.000520499403666246, 0.0002985115785264697, 0.0, 0.0, 0.0, 0.0, 0.010658862622627581, 0.0, 0.0, 0.0005091242511357918, 0.006671699309907411, 0.006655613235621918, 0.007591861059214374, 0.015789665584779115, 0.0164615286663982, 0.015243577336398579, 0.00864494913205251, 0.008623412489585543, 0.007597742497333757, 0.01208667406626084, 0.005853812960180977, 0.01395226659580071, 0.012133889316180056, 0.013559386945469775, 0.0077214096665607496], [0.0, 0.0, 0.0, 0.0, 0.0003623746900209042, 0.0, 0.0, 0.010418376349206044, 0.0004806873220239979, 0.0005679006336148499, 0.0, 0.0, 0.0, 0.0, 0.012722326337338368, 0.0, 0.0, 0.0, 0.008463522300015593, 0.008099795465628938, 0.00888899706043815, 0.017138303072342428, 0.017235108158027812, 0.016303384108285905, 0.009134914542362309, 0.008974317301315003, 0.008416367037031976, 0.014242530979880997, 0.008784588296761651, 0.016848420091905503, 0.014799947579147656, 0.016566688397428055, 0.010641376158449685], [0.0, 0.0, 0.0, 0.0, 0.00019579050416054824, 0.0, 0.0, 0.01129560600926239, 0.0003671071953010279, 0.00019579050416054824, 0.0, 0.0, 0.00012236906510034264, 0.0001631587534671235, 0.013313754282917263, 0.0001631587534671235, 0.00012236906510034264, 0.00014684287812041116, 0.008157937673356173, 0.008259911894273124, 0.008375482677979008, 0.017415306893176025, 0.018392487221335706, 0.016626300767269928, 0.009703775768860322, 0.0096050092965722, 0.008659706716553014, 0.012769721814325341, 0.008032107665000468, 0.016040867496434127, 0.015150549538392134, 0.015665446182839608, 0.010649260594194515], [0.0, 0.0, 0.0, 0.0, 0.00014886323041475078, 0.0, 0.0, 0.010593415850831685, 0.0003168279734305307, 0.00016003639083041684, 0.0, 0.0, 2.487176119925663e-05, 4.619770208395257e-05, 0.01192569572820995, 4.619770208395257e-05, 2.487176119925663e-05, 0.0002312231978074892, 0.00579190616259489, 0.005906647887594128, 0.0067434274691655655, 0.015562471435738868, 0.0160898866980311, 0.01510749039490847, 0.007591694824082944, 0.007010329160364673, 0.006371436544409899, 0.013650107226626695, 0.00610120883391898, 0.015293265274050474, 0.012608862633019961, 0.0150328215883135, 0.007357306752027572], [0.0, 0.0, 0.0, 0.0, 0.0, 0.0, 0.0, 0.006115086843322482, 0.00013028013258275823, 0.00024211232907886225, 0.0, 0.0, 0.0, 0.0, 0.008377382830357747, 0.0, 0.0, 0.00018333478089036206, 0.005317920554030569, 0.004851840854906982, 0.005595481198254047, 0.011523450690856168, 0.012313225043394035, 0.010935611325542792, 0.007132710162246125, 0.0071548448551151085, 0.006368328621694303, 0.009088806613787076, 0.005254418808097252, 0.010502025014581598, 0.009598578947702089, 0.010197905788681159, 0.006197961778496109], [0.0, 0.0, 0.0, 0.0, 0.0, 0.0, 0.0, 0.004979980087324094, 0.0, 0.0, 0.0, 0.0, 0.0, 0.0, 0.007257260048204112, 0.0, 0.0, 2.8067436197698845e-05, 0.0034557643574539805, 0.0035022336226819585, 0.004109328756627035, 0.0117946472961404, 0.012298154823928858, 0.010531564942427596, 0.004461555127438712, 0.0051594818109676685, 0.004412509237623112, 0.009253734579948825, 0.004376492297085616, 0.01124003562146186, 0.009537920022381761, 0.01081936528743171, 0.0053019516528131925], [0.0, 0.0, 0.0, 0.0, 0.0001378470981995211, 0.0, 0.0, 0.00677416536447374, 4.214409500753114e-05, 0.0001378470981995211, 0.0, 0.0, 3.269474635113403e-05, 7.578377622430485e-05, 0.0078034611074258645, 7.578377622430485e-05, 3.269474635113403e-05, 0.00012752840946673546, 0.004549861378055211, 0.004480881132863513, 0.005240230790891586, 0.012335415969777202, 0.013069677607122538, 0.011879017952019838, 0.005849117884075963, 0.005605308317878471, 0.004434390337474038, 0.00920650039592771, 0.00504049733124623, 0.012096371934308845, 0.011296262156032135, 0.011688797781966437, 0.0064872132273013335], [0.0, 0.0, 0.0, 0.0, 0.0003397128795339345, 0.0, 0.0, 0.008202344292048119, 0.00020501929284114684, 0.0003829363201899028, 0.0, 0.0, 1.2558161812207002e-05, 3.475398268959611e-05, 0.009740402351822443, 3.475398268959611e-05, 1.2558161812207002e-05, 0.00021734381443359185, 0.006875739617320681, 0.006666339570358997, 0.0072021544743465, 0.013264193351300265, 0.01406397302857303, 0.013289387428569242, 0.008822874163658963, 0.00895824921996483, 0.008016287955873877, 0.01155350886723044, 0.008092252911573089, 0.013361653938774618, 0.01260429869936175, 0.013152674242571038, 0.009019457663701878], [0.0, 0.0, 0.0, 0.0, 0.00027487771854998213, 0.0, 0.0, 0.009582079651365653, 0.0007826947362026689, 0.0007658726403798056, 0.0, 0.0, 8.089792609258929e-05, 0.00014748538872475664, 0.00957054591205548, 0.00014748538872475664, 8.089792609258929e-05, 0.00016407384432785797, 0.006094797182766229, 0.006008350301454292, 0.006940574778304639, 0.011369590206736547, 0.012042401027082407, 0.011740971007843043, 0.007765470126980358, 0.007462333040303333, 0.007007866362147046, 0.009259307934305043, 0.0060748386439932285, 0.010549560111602374, 0.009603014846354157, 0.010253920979193903, 0.007485137030519891], [0.0, 0.0, 0.0, 0.0, 0.00013814424683578376, 0.0, 0.0, 0.00920582291643442, 0.0006294030136479386, 0.00013814424683578376, 0.0, 0.0, 0.0, 0.0, 0.010563489491589943, 0.0, 0.0, 0.0003602445456195083, 0.0072551575931742805, 0.006660869955818794, 0.007842889568063446, 0.013842766535509844, 0.014810311015283567, 0.013272046179342654, 0.008643948809115738, 0.008516635390479995, 0.008178136970888794, 0.010977565730815153, 0.006804782141328265, 0.011920695655425884, 0.0111656725955406, 0.011417817859995388, 0.008097926624193104], [0.0, 0.0, 0.0, 0.0, 0.0, 0.0, 0.0, 0.004755293488213674, 0.0003574911362561628, 0.00016554705571356063, 0.0, 0.0, 0.0, 0.0, 0.007072517152409632, 0.0, 0.0, 0.0, 0.003282030087077501, 0.0030727393902186713, 0.004093298650156712, 0.00981479093179235, 0.010358192542915907, 0.00915085188586271, 0.004257567338786946, 0.004278838912347115, 0.004204216951061808, 0.007490847145890827, 0.004036670746892505, 0.010367626168577495, 0.009721094569836053, 0.009993082440018227, 0.005414532592909357], [0.0, 0.0, 0.0, 0.0, 0.00019579050416054824, 0.0, 0.0, 0.009601265107873036, 0.0003671071953010279, 0.0003915810083210965, 0.0, 0.0, 6.118453255017132e-05, 8.157937673356175e-05, 0.010866372980910418, 8.157937673356175e-05, 6.118453255017132e-05, 0.00026921194322075383, 0.00707701093163648, 0.007240169685103603, 0.00728435851416762, 0.0151298536212804, 0.01584546794991279, 0.014940150402705465, 0.00915915751783309, 0.008853535342247216, 0.008052890256740355, 0.012417910752161856, 0.006907301107007421, 0.013286025234426579, 0.012255521938282193, 0.013035424208495605, 0.008636845696317064], [0.0, 0.0, 0.0, 0.0, 0.0, 0.0, 0.0, 0.0078805070633975, 0.0002516460612950595, 0.00034894920499581577, 0.0, 0.0, 4.243443386544141e-05, 8.61846641298112e-05, 0.009229390681003577, 8.61846641298112e-05, 4.243443386544141e-05, 0.0006453981336743878, 0.006574047758146093, 0.006271250111842691, 0.006597512793926989, 0.012687492692225601, 0.013377063439652778, 0.012359163433396061, 0.008217595980033694, 0.008209659286598983, 0.007812897104649505, 0.011327547283143597, 0.005636584690158656, 0.011230585584206369, 0.009920543205967424, 0.010964202742147442, 0.006001277100023015], [0.0, 0.0, 0.0, 0.0, 9.355812065899616e-05, 0.0, 0.0, 0.0073549101876765974, 0.00043504083542002464, 0.00038184459084475815, 0.0, 0.0, 0.0, 0.0, 0.009929464081028228, 0.0, 0.0, 0.0, 0.00658240829991234, 0.005861028277801822, 0.006363732297299838, 0.0126772581186232, 0.013145933850779667, 0.012045669821438357, 0.007474883474707192, 0.007526736721746458, 0.0073551601503055505, 0.011438962841405267, 0.007210682153524958, 0.012482342226586247, 0.01150051741524401, 0.012071158856883266, 0.008044953656396249], [0.0, 0.0, 0.0, 0.0, 0.0, 0.0, 0.0, 0.009193148998469963, 0.0003231113305560721, 0.00022514483011183855, 0.0, 0.0, 3.1349280142154734e-05, 7.647324398313503e-05, 0.010022151116354976, 7.647324398313503e-05, 3.1349280142154734e-05, 0.00013644061698233254, 0.00631034884861456, 0.006106519154053923, 0.006222139415790333, 0.014185483236746347, 0.014864787159971898, 0.01330501201612911, 0.007497837050829872, 0.007934032369576233, 0.007303782030055821, 0.011446940274633945, 0.006299035472034337, 0.013064261523451947, 0.011927630830736785, 0.012569252700819569, 0.0076428173995327356], [0.0, 0.0, 0.0, 0.0, 0.00013901125795398925, 0.0, 0.0, 0.010325416140394103, 0.00022515907978463048, 0.00025221376763226986, 0.0, 0.0, 0.0, 0.0, 0.013743425443865948, 0.0, 0.0, 0.00011320250967828062, 0.009008736409617468, 0.009118497752858988, 0.0102725740023831, 0.018570913448628774, 0.01896128949510654, 0.017133610838056174, 0.009865494617803842, 0.010228789345117065, 0.00925178402820066, 0.01538883697474006, 0.008507750040789687, 0.01632203142283852, 0.01411016948899455, 0.015876447783693542, 0.00969527338530142], [0.0, 0.0, 0.0, 0.0, 0.0003740465198779492, 0.0, 0.0, 0.009681828973692899, 0.0006590665829885674, 0.0003740465198779492, 0.0, 0.0, 3.3004104695113166e-05, 5.4442668428690936e-05, 0.011167742769731535, 5.4442668428690936e-05, 3.3004104695113166e-05, 0.00043243839741545704, 0.007858869709272761, 0.007508631278593681, 0.008283992666958081, 0.015187574145428305, 0.015627797010758004, 0.014657840566773609, 0.00941586128965582, 0.009459673936073682, 0.008935401699994946, 0.013452614116910584, 0.007600305927962555, 0.014177826246227624, 0.012766162627479961, 0.013625591328250303, 0.008203886977779412], [0.0, 0.0, 0.0, 0.0, 0.0, 0.0, 0.0, 0.008589647887115106, 0.0005180971873222144, 0.00036132459986191865, 0.0, 0.0, 0.0, 0.0, 0.011429679550756569, 0.0, 0.0, 0.0, 0.00840462280538821, 0.008496910692194196, 0.008926029895823716, 0.01526056342822389, 0.01563764298523758, 0.015666369442929953, 0.011375112239703526, 0.01125813713186954, 0.009956365928656423, 0.013166648559549635, 0.009609793928972168, 0.01480674996372537, 0.01361658650494248, 0.01455986629910022, 0.010686762061968395], [0.0, 0.0, 0.0, 0.0, 0.00038394379007369915, 0.0, 0.0, 0.008890015779133781, 0.0009390306981458917, 0.0004995435026365761, 0.0, 0.0, 0.0, 0.0, 0.010123479933209044, 0.0, 0.0, 0.0, 0.00727618611206576, 0.006898664528245554, 0.007621885953188482, 0.014250691629118007, 0.01499518793989305, 0.013720517305670551, 0.008748256052928317, 0.009079536643653017, 0.008522786040097107, 0.012535018381395738, 0.008605675729534051, 0.014947947948632792, 0.014462998364894413, 0.01448515164382867, 0.00991173121957013], [0.0, 0.0, 0.0, 0.0, 0.0, 0.0, 0.0, 0.0030921449398187977, 0.0, 0.000229459680454053, 0.0, 0.0, 0.0, 0.0, 0.005432337687691504, 0.0, 0.0, 0.00012703748030070254, 0.005129598035304535, 0.00471085533854498, 0.005542210489881802, 0.008856976344062103, 0.009204683460645426, 0.008340736473455273, 0.005849935308100696, 0.006571163134925838, 0.006172830893257936, 0.008723747237854344, 0.005158028641005901, 0.007374054897189574, 0.006681053778567034, 0.0071149720007046635, 0.004819669280721966], [0.0, 0.0, 0.0, 0.0, 0.0, 0.0, 0.0, 0.008453012014732886, 6.422206253493159e-05, 0.0, 0.0, 0.0, 0.0, 0.0, 0.010506382284430824, 0.0, 0.0, 0.0, 0.006281612008484252, 0.00632471600541085, 0.007050251738913597, 0.01583225717985302, 0.016236899567108578, 0.015076146086550059, 0.007864917352610065, 0.0075071541943990275, 0.006754991143252103, 0.011523376252185578, 0.005797057160300618, 0.01404323630667898, 0.01355083228476905, 0.013579330103478313, 0.008341372925682608], [0.0, 0.0, 0.0, 0.0, 0.0005144215479279553, 0.0, 0.0, 0.008679417051775613, 0.0011778290399150318, 0.0010922778476417274, 0.0, 0.0, 0.0, 0.0, 0.010315519312024391, 0.0, 0.0, 0.0, 0.006278325974044897, 0.005812280567906758, 0.006013585895082923, 0.013787377767278232, 0.014226402864830377, 0.01269172633268392, 0.007492278384524946, 0.007413601835666213, 0.0065654586456440935, 0.010646108663729809, 0.006635495404586907, 0.013158596239431043, 0.011390373122661538, 0.012895636300848366, 0.008251875397002966], [0.0, 0.0, 0.0, 0.0, 0.0005247167824916952, 0.0, 0.0, 0.012156228468920213, 0.0007189597103998452, 0.0007397856651106894, 0.0, 0.0, 0.0, 3.4636230410816686e-05, 0.013809509281256925, 3.4636230410816686e-05, 0.0, 0.00020768473307183717, 0.007760063188275323, 0.007294869136215152, 0.00792554330612105, 0.0175807978507261, 0.01883731922651254, 0.017760032447304876, 0.009403232620505011, 0.009281889799823655, 0.008553096581060017, 0.015663535109272885, 0.007453603786776613, 0.01682253237515086, 0.014203325397229762, 0.016490290954601056, 0.008924179522972147], [0.0, 0.0, 0.0, 0.0, 0.0, 0.0, 0.0, 0.0073571942985363615, 0.0, 0.0, 0.0, 0.0, 7.954835490617017e-06, 2.93933992241948e-05, 0.00975212055603961, 2.93933992241948e-05, 7.954835490617017e-06, 0.0002141035509708623, 0.007160311035196026, 0.007067335369319878, 0.006953071585771446, 0.013946646072105336, 0.014373372220631257, 0.012870339135716509, 0.008043877486633233, 0.0075889617469280584, 0.007393561681210128, 0.01197343784520319, 0.006589650318971978, 0.012818720275966047, 0.011931575471370904, 0.012636703534669247, 0.007319889856250225], [0.0, 0.0, 0.0, 0.0, 0.0, 0.0, 0.0, 0.0073715735875482715, 0.0004047816807376489, 0.00012663299911099896, 0.0, 0.0, 0.0, 0.0, 0.010132625870747885, 0.0, 0.0, 4.26393401065633e-06, 0.00503407058504679, 0.0049044002630788865, 0.005967268562812812, 0.01274047419619003, 0.013130288300349178, 0.012316674163635145, 0.006858429514909769, 0.006782627588643619, 0.006618863397620719, 0.011565336903355896, 0.0053752012359142825, 0.01171688221724978, 0.010089126844396473, 0.011505060308060545, 0.005984487139008603], [0.0, 0.0, 0.0, 0.0, 0.00010457226297766952, 0.0, 0.0, 0.008175347946347014, 0.0003297416150867575, 0.00013307796334731913, 0.0, 0.0, 0.0, 0.0, 0.009980076826714606, 0.0, 0.0, 0.0003160794235582408, 0.005553903423371969, 0.005334375289444141, 0.0058220824273000505, 0.013497735820291422, 0.014328200705992687, 0.0134257996619378, 0.007801968643061766, 0.007813372458245853, 0.007187510243741364, 0.011263881976470559, 0.005781705966530764, 0.012334687812627292, 0.010968218481788528, 0.011934768713161046, 0.007025610788132109], [0.0, 0.0, 0.0, 0.0, 0.0, 0.0, 0.0, 0.006753369671224028, 0.0, 0.0, 0.0, 0.0, 3.359150806676071e-05, 8.42453694372729e-05, 0.008832967025935822, 8.42453694372729e-05, 3.359150806676071e-05, 0.0004318908180012093, 0.007921197521266621, 0.007329880339583486, 0.007862190216091148, 0.01241749878734104, 0.013665580635333035, 0.012379576936456955, 0.009643707976330778, 0.009857517354975422, 0.008852315559284146, 0.01044232684643989, 0.00784277694194867, 0.011708416592415203, 0.011493082020900911, 0.011368075601370348, 0.008454517243495389], [0.0, 0.0, 0.0, 0.0, 0.0005073181561200368, 0.0, 0.0, 0.007299016544191474, 0.0006297969692608281, 0.0005247210596769082, 0.0, 0.0, 0.00019252941953007145, 0.0002799097641159236, 0.009392770363513726, 0.0002799097641159236, 0.00019252941953007145, 0.0004372675497307567, 0.0059107158927391625, 0.005613769051867864, 0.006012224119992308, 0.012627120263211049, 0.013522941426032102, 0.012086820465330793, 0.006801561550674344, 0.0066987738397038836, 0.006198821680606407, 0.009970243647966335, 0.004930813964284922, 0.011231522971034543, 0.010190599544607997, 0.011023733150984044, 0.006131549854510681], [0.0, 0.0, 0.0, 0.0, 0.0, 0.0, 0.0, 0.010435444626002077, 9.276984621219695e-05, 0.0, 0.0, 0.0, 0.0, 0.0, 0.012947082747115014, 0.0, 0.0, 0.0004868110493499705, 0.007947966879627278, 0.007600250803193809, 0.009075314137549376, 0.016517867518332383, 0.01684526444908444, 0.015612184301207985, 0.008729242861373178, 0.009233194451086862, 0.008482674846814432, 0.012982247302541605, 0.005970462078895167, 0.013356579896392766, 0.012113229033158517, 0.012937495512977059, 0.007601111250118331], [0.0, 0.0, 0.0, 0.0, 0.00011194140259725445, 0.0, 0.0, 0.005718774182955968, 0.0004261972828185276, 0.0003024913379100968, 0.0, 0.0, 0.0, 0.0, 0.0069287806693596795, 0.0, 0.0, 3.3332869881666555e-05, 0.0047525780093134766, 0.004733624024478803, 0.005587979347167724, 0.009627022089102185, 0.009804335739234666, 0.008946197118179752, 0.006241853564210959, 0.006335711168488212, 0.0055183102061916985, 0.007249245613578516, 0.004078291844344296, 0.008063484639211395, 0.0073184989784200564, 0.00793170930546735, 0.0050073791984332275], [0.0, 0.0, 0.0, 0.0, 0.00023160067212930652, 0.0, 0.0, 0.005429551685058284, 0.0003475069554364708, 0.0, 0.0, 0.0, 0.0, 0.0, 0.007853445298379193, 0.0, 0.0, 5.795314165358218e-05, 0.0075047729232751255, 0.007064385551903906, 0.00713278038290275, 0.011888897218534162, 0.012561603647377156, 0.010340155042369126, 0.007213972454842144, 0.008476873275260463, 0.007920608593470822, 0.009067847907789174, 0.00656787075600763, 0.009322624818478557, 0.009379978201982952, 0.00870416287341956, 0.0071591248603663496], [0.0, 0.0, 0.0, 0.0, 0.00014540765232404828, 0.0, 0.0, 0.006433263689454712, 6.426384162818854e-06, 9.817372872732959e-05, 0.0, 0.0, 0.0, 0.0, 0.007795503887426888, 0.0, 0.0, 0.0, 0.0048126833974008135, 0.005004457411459599, 0.00563161300219366, 0.013242807371092178, 0.013835885395393047, 0.012938476399180665, 0.006848721771326857, 0.006880419235175067, 0.005895508343346682, 0.011291835314623277, 0.006095417047935708, 0.01341096632992266, 0.012102398791176534, 0.013038000696291885, 0.007001031434658133], [0.0, 0.0, 0.0, 0.0, 0.0, 0.0, 0.0, 0.007014235875966725, 0.0004063931163547478, 0.00014661731302345203, 0.0, 0.0, 0.0, 0.0, 0.009575614307744465, 0.0, 0.0, 0.0, 0.0058559205449452215, 0.005406294118339969, 0.006295271228244562, 0.013186036473046512, 0.013338526637977436, 0.011851324459172771, 0.006416113360054832, 0.006791801118656624, 0.006398828610582141, 0.010143035840539515, 0.005000778199584509, 0.01132384183456139, 0.010069627521596807, 0.010799707253235574, 0.006103415581886522], [0.0, 0.0, 0.0, 0.0, 0.00019456928894579092, 0.0, 0.0, 0.012961117599292969, 0.0003396298529689887, 0.00018846321287200444, 0.0, 0.0, 0.00011931602706344939, 0.00016112339477586136, 0.01409892965437297, 0.00016112339477586136, 0.00011931602706344939, 0.0003389697366366875, 0.008866957623942065, 0.008926615637473791, 0.009113025155089747, 0.018791382251845967, 0.01962345780079176, 0.018572346218859864, 0.010887444246408725, 0.010926983767372155, 0.009506272002643795, 0.01519939859001352, 0.008115310161109694, 0.016932508724041635, 0.014862809960918882, 0.016398824334842074, 0.009861445382519762], [0.0, 0.0, 0.0, 0.0, 0.0, 0.0, 0.0, 0.008499449892412584, 0.000313335616965796, 0.00011789916434984189, 0.0, 0.0, 0.0, 0.0, 0.009981952222514304, 0.0, 0.0, 0.0004709328107532536, 0.00576875359399198, 0.005960974078411203, 0.006349447300951978, 0.015007420889853006, 0.015492293313169052, 0.01393160641473807, 0.007157879075482773, 0.007468841502736142, 0.006729616546293385, 0.012279909020554761, 0.00556138757127623, 0.013205688124923183, 0.011847658024179362, 0.012818600419982134, 0.006970548034508331], [0.0, 0.0, 0.0, 0.0, 0.0001686274470007486, 0.0, 0.0, 0.011273644499306576, 0.0005983991048030576, 0.0007238971646571755, 0.0, 0.0, 2.105728901864915e-05, 4.248103688233503e-05, 0.013011797832435378, 4.248103688233503e-05, 2.105728901864915e-05, 0.000420553808392539, 0.00667617542802111, 0.005974632252911175, 0.006463206460770921, 0.01498354568680525, 0.015295386954374197, 0.01384508241319691, 0.006480197448579696, 0.006674101573873489, 0.005308105012057392, 0.010891438765910944, 0.004798759782994723, 0.01232332996104228, 0.009494303351659388, 0.011979293154191988, 0.006964145451339068], [0.0, 0.0, 0.0, 0.0, 0.00010130207673625034, 0.0, 0.0, 0.010066147722828885, 0.0003466516882854442, 0.00033145200905108875, 0.0, 0.0, 0.0, 0.0, 0.011085428894473733, 0.0, 0.0, 1.6218814815203095e-05, 0.00631635967876458, 0.006195009749245084, 0.007148985359939439, 0.014222128024976395, 0.014867004262607356, 0.014209377249129651, 0.00793732519065608, 0.007991706481321425, 0.006865828654812951, 0.011446020901597222, 0.005349904730823543, 0.012593201669862726, 0.010592649025800422, 0.01224819009455392, 0.006888650190570854], [0.0, 0.0, 0.0, 0.0, 0.0, 0.0, 0.0, 0.011588602362319542, 0.00043432400570825834, 0.00036745189689285987, 0.0, 0.0, 2.7576127346556075e-05, 7.123832897860321e-05, 0.013808056365604273, 7.123832897860321e-05, 2.7576127346556075e-05, 0.0002461169365680131, 0.008781847554572005, 0.00930694297946268, 0.008940984789467756, 0.018078305860616466, 0.01882070691402453, 0.018132512424254062, 0.010923104191282253, 0.010612839975848434, 0.00962572112281302, 0.014887661751221972, 0.008710379424532183, 0.016322867225716173, 0.015066348270356047, 0.015738177618236215, 0.010468284424355653], [0.0, 0.0, 0.0, 0.0, 0.0003356968044192714, 0.0, 0.0, 0.01051067972653875, 0.0002377456121949514, 0.0003356968044192714, 0.0, 0.0, 0.0, 0.0, 0.01136905111530661, 0.0, 0.0, 0.0, 0.006507796657576391, 0.006971960002797004, 0.006609467869379766, 0.015593105377246345, 0.016092021536955454, 0.014833094043918459, 0.007417504441463514, 0.007236974093731883, 0.006504771675129529, 0.012056919096566678, 0.006131826339755855, 0.014647303686758333, 0.012668995879107345, 0.014091151293383073, 0.00813844168557825], [0.0, 0.0, 0.0, 0.0, 0.0, 0.0, 0.0, 0.005899285168848483, 0.0002481231665796712, 0.0, 0.0, 0.0, 7.954835490617017e-06, 2.9393399224194787e-05, 0.00872306949682788, 2.9393399224194787e-05, 7.954835490617017e-06, 0.0004073891282109609, 0.0066101297890648406, 0.006511850899528282, 0.0071656518703717646, 0.012635282978886175, 0.01289851187030707, 0.012431840643952438, 0.007859082219000776, 0.007954241606507503, 0.0075249312334496644, 0.011088984256647142, 0.0063725378467753505, 0.011946989674711663, 0.011597750302096326, 0.011780992591770997, 0.007262846864421312], [0.0, 0.0, 0.0, 0.0, 0.0005668179391942025, 0.0, 0.0, 0.006221749271961567, 0.0007395299699005322, 0.0007389098189823766, 0.0, 0.0, 0.0, 0.0, 0.008726586534308736, 0.0, 0.0, 0.00013645535024130518, 0.005697821129280055, 0.005679105860500002, 0.005903541430880122, 0.011612104459992513, 0.011955180807215015, 0.011556351281668719, 0.007359450260502681, 0.007272833545698615, 0.0070397839253423244, 0.00966844812400656, 0.006222123159153478, 0.011231564074414453, 0.010361330268511427, 0.010893436585458454, 0.007404636863045777], [0.0, 0.0, 0.0, 0.0, 8.340955845503071e-05, 0.0, 0.0, 0.007985373403349915, 0.0004047816807376489, 0.00023165427789401382, 0.0, 0.0, 3.504603296429879e-06, 4.789624505120811e-05, 0.009317455143998302, 4.789624505120811e-05, 3.504603296429879e-06, 0.00022160774844424822, 0.005822898377018212, 0.005949356145964388, 0.005802746908063744, 0.012444017990619182, 0.013331132992204871, 0.012431279242861254, 0.007299992137687741, 0.007296430258912712, 0.006533676733247569, 0.010084203935202223, 0.005687932210069036, 0.012235687146843534, 0.011677146488960235, 0.011623657339142566, 0.006993313747910911], [0.0, 0.0, 0.0, 0.0, 0.0, 0.0, 0.0, 0.009152456838752897, 0.00016054491171680704, 0.00015072236956035457, 0.0, 0.0, 1.4238559008302938e-05, 3.776313476115126e-05, 0.01041688849928888, 3.776313476115126e-05, 1.4238559008302938e-05, 0.00021663245285386123, 0.005070371498449441, 0.004712963031748272, 0.0051997566650901095, 0.01434151727422548, 0.015107013999137565, 0.013108068878028246, 0.006132018878640505, 0.006195398574891266, 0.005688220933407902, 0.012176083100357492, 0.005008716099191617, 0.01318520839746559, 0.01054357137273464, 0.012913362059350082, 0.006137490527324939], [0.0, 0.0, 0.0, 0.0, 0.0, 0.0, 0.0, 0.007961837394306486, 0.0001201894634318887, 0.0, 0.0, 0.0, 2.0861901683773422e-05, 4.189678762694794e-05, 0.008796976124435741, 4.189678762694794e-05, 2.0861901683773422e-05, 7.188533883672375e-05, 0.003985730320860892, 0.0039550083163912555, 0.003816782360845812, 0.011982931020381558, 0.012577131951424361, 0.011853297964315663, 0.00539631931245724, 0.0051675014356224345, 0.004899645025494117, 0.010597430893134342, 0.004262259183737477, 0.01179567644344104, 0.00979106019372144, 0.011497443358003526, 0.005925573289650217], [0.0, 0.0, 0.0, 0.0, 0.0005531315197031705, 0.0, 0.0, 0.007170195690537751, 0.0008482180029212939, 0.0007660420202529558, 0.0, 0.0, 0.0, 1.3812724359498137e-05, 0.008174370275950993, 1.3812724359498137e-05, 0.0, 0.0003879624636297349, 0.005665356986942889, 0.005548435193420938, 0.0060281841831466105, 0.012637280971046194, 0.013443088073821427, 0.012474759753847597, 0.007203523395667441, 0.007202832511575284, 0.006634371701622427, 0.010443635524615056, 0.005526883098792921, 0.011539397300808206, 0.009943648262769783, 0.011156315614435718, 0.006664956081903477], [0.0, 0.0, 0.0, 0.0, 0.00014504270273189474, 0.0, 0.0, 0.00933407424068371, 0.0006390622629233305, 0.0005302802358744096, 0.0, 0.0, 0.0, 0.0, 0.012703923439397935, 0.0, 0.0, 0.00012918401478544055, 0.006756086807314653, 0.006967035931215009, 0.007856360672092149, 0.018069105274700115, 0.018433253908788385, 0.016991195316569303, 0.009449868507110848, 0.009486415332912345, 0.00901840017626453, 0.016347449851542684, 0.008846792666301938, 0.018350260901922606, 0.016428600998634975, 0.01799281554880382, 0.0098499804487445], [0.0, 0.0, 0.0, 0.0, 0.00018337179218236486, 0.0, 0.0, 0.010872483365875428, 0.0003101880987343542, 0.00018337179218236486, 0.0, 0.0, 0.0, 0.0, 0.012105447171526451, 0.0, 0.0, 0.0, 0.005325501713166911, 0.004980770575484232, 0.005125748782136449, 0.016088735053492762, 0.016643311656527503, 0.015444438087609898, 0.006186138400150052, 0.005362194658716696, 0.004949323402042007, 0.012377316271589403, 0.004881010651935762, 0.016198299303929704, 0.013603131146317731, 0.015672289423323185, 0.007611470272263224], [0.0, 0.0, 0.0, 0.0, 0.0, 0.0, 0.0, 0.008509076338309829, 0.000282029907658621, 5.966684393269722e-05, 0.0, 0.0, 0.0, 0.0, 0.010361390279091654, 0.0, 0.0, 0.0002705821992296733, 0.005934480486224647, 0.0055512713374010845, 0.00663334959524642, 0.01493492922762287, 0.015426613546850845, 0.014231625778096708, 0.008058645294126435, 0.008182247003558534, 0.007211633377048943, 0.011982512989390983, 0.006700792786571506, 0.014536436630205863, 0.013454460829226446, 0.014127196775665868, 0.008260118194803814], [0.0, 0.0, 0.0, 0.0, 0.0001668729364728792, 0.0, 0.0, 0.007612850705863134, 0.00043619542085451856, 0.00030964789987270085, 0.0, 0.0, 0.0, 0.0, 0.009776835082757736, 0.0, 0.0, 2.0405898299478993e-05, 0.006712022441919091, 0.0064397964097115245, 0.007162465390176647, 0.014729560135070013, 0.015191554696923834, 0.01357644860444426, 0.007579579955942912, 0.00767120963110078, 0.006702149955317445, 0.012478291558354757, 0.006579168045248932, 0.013296297404038862, 0.012093343860492045, 0.012792722755019683, 0.007300086009062527], [0.0, 0.0, 0.0, 0.0, 0.0, 0.0, 0.0, 0.007652298022424415, 0.0, 0.0, 0.0, 0.0, 0.0, 0.0, 0.009832708908010473, 0.0, 0.0, 5.5534970105351804e-05, 0.006785421841620117, 0.00637272168623809, 0.00672287765279106, 0.012848586205476865, 0.013132938684689299, 0.01190073392922419, 0.007527290024066078, 0.007607531660019732, 0.006972113388795612, 0.010709542347320767, 0.006319749847272594, 0.011521139257619254, 0.010247871642006755, 0.011050079487812392, 0.006847133833012216], [0.0, 0.0, 0.0, 0.0, 0.00027602103269374587, 0.0, 0.0, 0.011527115051344112, 0.00036341083244426087, 0.0005103315287300777, 0.0, 0.0, 0.0, 0.0, 0.012696267140423635, 0.0, 0.0, 0.0003188210236668387, 0.010131146954158099, 0.00987804337117631, 0.010453119613523857, 0.016516929925520233, 0.01680094191107407, 0.015447532420841568, 0.010983954684060847, 0.010759113787260055, 0.009575586548292232, 0.012972725900297813, 0.00791619790064983, 0.013987100951784893, 0.013307330106114786, 0.013758012539841971, 0.009412351171874367], [0.0, 0.0, 0.0, 0.0, 0.0001483390937635595, 0.0, 0.0, 0.009005820607690444, 0.00024420376747098945, 0.00025713534552962826, 0.0, 0.0, 0.0, 0.0, 0.0103339339570415, 0.0, 0.0, 0.0003362210295246096, 0.005481492881219714, 0.004873388094825872, 0.005528754295979481, 0.013149027988666793, 0.014326107617636178, 0.013403298902885304, 0.0074085507403347664, 0.007639834915610385, 0.007250006595353692, 0.010986319601636152, 0.006501693886672309, 0.01340657451923333, 0.012367907864331777, 0.01308673282497045, 0.009347299567179142], [0.0, 0.0, 0.0, 0.0, 0.0, 0.0, 0.0, 0.010297202980530776, 0.00028685270823798354, 0.00015628060283720332, 0.0, 0.0, 7.915511052793415e-05, 0.00012200260625530589, 0.01110116598183964, 0.00012200260625530589, 7.915511052793415e-05, 0.00012955729629144776, 0.006238257108202215, 0.005910727468165155, 0.006138946761197265, 0.014408048315738234, 0.015094862664191883, 0.01391876260661443, 0.006461062756967934, 0.006283846673748983, 0.005913839472203251, 0.011611896855253157, 0.005148503321085817, 0.013273819473146098, 0.011802985561891563, 0.012614825038707226, 0.006588906969917051], [0.0, 0.0, 0.0, 0.0, 0.0005140013812055483, 0.0, 0.0, 0.008080581321930057, 0.0007131781991173008, 0.0004857820999455112, 0.0, 0.0, 0.0, 4.087520134029614e-05, 0.009286298461484778, 4.087520134029614e-05, 0.0, 0.0005931179843018704, 0.005805133720057204, 0.005471120045506582, 0.0061838421754318055, 0.0156501546363536, 0.01626005549570653, 0.01457392943276633, 0.007546079743708986, 0.0073784610185746976, 0.006945492564075304, 0.013920036989491822, 0.005173650988013268, 0.013063445575465248, 0.01026890726451351, 0.012684617911626962, 0.005923775974293618], [0.0, 0.0, 0.0, 0.0, 0.0, 0.0, 0.0, 0.01129560600926239, 0.00018355359765051394, 0.00019579050416054824, 0.0, 0.0, 6.118453255017132e-05, 8.157937673356175e-05, 0.01321585903083699, 8.157937673356175e-05, 6.118453255017132e-05, 0.00026921194322075383, 0.007688856257138193, 0.007342143906020555, 0.007831620166421931, 0.018685545259675595, 0.019672626759955073, 0.018515075233136908, 0.010114547161584251, 0.010100756117894493, 0.009772762322397228, 0.016458639255996086, 0.008467939304943708, 0.018165603355909582, 0.016355296253590317, 0.017675689186319038, 0.010139945712632938], [0.0, 0.0, 0.0, 0.0, 0.00011789916434984189, 0.0, 0.0, 0.00966850085792816, 3.142207458272814e-05, 0.00014224020804068762, 0.0, 0.0, 6.417184245768418e-06, 2.8840448736729326e-05, 0.011215335034550989, 2.8840448736729326e-05, 6.417184245768418e-06, 0.00021079343836272402, 0.008423697614017135, 0.008081595309053067, 0.008692580092606112, 0.015211824613486353, 0.015876335106246444, 0.015263325893767778, 0.009581149291594803, 0.009645786074003028, 0.0084369391822018, 0.01207942733342834, 0.0068208043477100515, 0.012886113175029898, 0.01196447651945503, 0.01248548427131353, 0.008362155677161533], [0.0, 0.0, 0.0, 0.0, 0.00025760868956967896, 0.0, 0.0, 0.010591244834273242, 0.00019964179686175607, 0.00028805694383136476, 0.0, 0.0, 3.8924389907506464e-05, 0.00010772098602309922, 0.01134329139374331, 0.00010772098602309922, 3.8924389907506464e-05, 0.0004596040541932842, 0.007581862188897016, 0.007368340377029482, 0.008392901273885468, 0.015726010416379, 0.016944501904027607, 0.016327435494726757, 0.010369781536677353, 0.010495766217486947, 0.00992260470866053, 0.014466527932350677, 0.007858619447257935, 0.014701857578013781, 0.013795930473564814, 0.014467556159521234, 0.009369882430238112]], "bootstrap_rate_of_adaptation": [0.0003892911876709634, 0.00038035120617625745, 0.0004063769225624621, 0.00042750256108753235, 0.00034439103346593547, 0.0003371125364005151, 0.00044593298103832757, 0.0003803215291722282, 0.0004042295135679306, 0.0004276485187742667, 0.00042236088108375103, 0.0004995199695146336, 0.0004911560195621006, 0.0005392486333886013, 0.0005001322524290153, 0.0005018031412431667, 0.00033974186693189694, 0.00034999568912385984, 0.00039826916049235, 0.0004773533134053476, 0.00040309696410799356, 0.0004639173726453607, 0.00045183235182039865, 0.0003861243331632907, 0.0004351889480186234, 0.0004471318535731313, 0.00039571052341353297, 0.0005339350509917698, 0.0003732806861278172, 0.00047277704906185995, 0.00034349681210313576, 0.0005030268310572897, 0.0004536129249425457, 0.0004070539655832061, 0.0005171595500584003, 0.00045185612077124564, 0.00040576166420882274, 0.00037680828228311107, 0.0003556689687070118, 0.0003151548826076666, 0.0005002362339663665, 0.000492941591853993, 0.00037344359757987994, 0.0004428332573495162, 0.0005289477139954561, 0.0005197928518428862, 0.00044515951953235646, 0.0003493059077888889, 0.00032796362478057153, 0.00035999747351999327, 0.00044867357137761766, 0.000354407017133646, 0.00041416817023444386, 0.0002984223224254488, 0.00044970532637559826, 0.0003818042475399325, 0.00041019106215623493, 0.0004166897033669175, 0.0005394875977683025, 0.0004678893658057418, 0.0005228590684767195, 0.00048382221747099343, 0.0002864012738984493, 0.0004473856849137934, 0.0004050416988108404, 0.000515813007158798, 0.000425294801356798, 0.0003725131847024748, 0.0003992914280197774, 0.00043269325873111807, 0.0003580336637775802, 0.0004511491757201182, 0.0002790618905395711, 0.0003621914255105726, 0.000409920781556017, 0.00036223989599373687, 0.0005469622022883098, 0.00041685772679119566, 0.0003679840377873244, 0.00039859092142557895, 0.0005468547164559166, 0.0004375576859197592, 0.000410006993076366, 0.0003717976177685342, 0.0003859919332353509, 0.00038513555844972813, 0.00034090391373877034, 0.00037080620423916074, 0.0005638259505972501, 0.00043359518536825075, 0.00045334244173948833, 0.00042790119294673867, 0.0003843724759205373, 0.0004939453176386167, 0.0004244666201087908, 0.00039344793891140945, 0.0004097783787477277, 0.0005719130386893785, 0.0004516576678488323, 0.0005051183095952832]}
