# Supplementary material for: A Bayesian approach to infer recombination patterns in coronaviruses
Source: Nat Commun. 2022 Jul 20;13:4186. doi: 10.1038/s41467-022-31749-8 (PMC9297283; doi:10.1038/s41467-022-31749-8)
Supplement: Supplementary file 6 — Source Data [file 41467_2022_31749_MOESM6_ESM.zip › Source_Figure3/oc43_s1_bhatt_analysis_bootstrapped.json]

{"cov": "oc43", "gene": "s1", "window": 3, "clade": null, "min_seqs": 2, "midfreq_high": 0.75, "midfreq_low": 0.15, "window_midpoint": [1984.5, 1986.5, 1987.5, 1988.5, 1989.5, 1990.5, 1991.5, 1992.5, 1993.5, 1994.5, 1995.5, 1996.5, 1997.5, 1998.5, 1999.5, 2000.5, 2001.5, 2002.5, 2003.5, 2004.5, 2005.5, 2006.5, 2007.5, 2008.5, 2009.5, 2010.5, 2011.5, 2012.5, 2013.5, 2014.5, 2015.5, 2016.5, 2017.5], "adaptive_substitutions": [0.0, 0.0, 0.0, 0.0, 0.4817359855334539, 0.0, 0.0, 27.862706913339846, 0.32730560578661844, 0.4817359855334539, 0, 0.0, 0.0, 0.0, 34.0636528028933, 0.0, 0.0, 0.6623869801084992, 24.120855937311628, 23.53978300180831, 25.448563391601375, 49.77059300367898, 52.02935857887459, 46.85830534745543, 29.597454444289887, 29.759786800102386, 28.551487527558276, 47.23357444243521, 24.09179681078415, 43.403933363334275, 37.49658351043843, 42.987990120589735, 24.153586497890295], "adaptive_substitutions_per_codon": [0.0, 0.0, 0.0, 0.0, 0.00021325187495947496, 0.0, 0.0, 0.012334088939061464, 0.00014488959972847209, 0.00021325187495947496, 0.0, 0.0, 0.0, 0.0, 0.015079084906105933, 0.0, 0.0, 0.0002932213280692781, 0.010677669737632416, 0.010420444002571186, 0.011265410974591135, 0.02203213501712217, 0.023032031243415046, 0.02074294172087447, 0.01310201613293045, 0.013173876405534479, 0.012638994036103707, 0.020909063498200625, 0.010664806025136852, 0.019213781922680067, 0.0165987532140055, 0.01902965476785734, 0.010692158697605265], "rate_of_adaptation": 0.0006610090017592843, "bootstrap_adaptive_substitutions": [[0.0, 0.0, 0.0, 0.0, 0, 0.0, 0.0, 24.891955372871422, 0, 0, 0.0, 0.0, 0.0, 0.0, 28.338931297709927, 0.0, 0.0, 0.21526717557251912, 21.473282442748083, 20.992366412213734, 25.186598812553022, 38.92557251908397, 41.29389312977099, 38.586150490730645, 29.23211978860834, 28.686046916936803, 28.33159050507163, 37.97709923664122, 26.608258154059683, 35.751901878953745, 33.12002632143256, 34.93984559134769, 26.97735368956743], [0.0, 0.0, 0.0, 0.0, 0.13732317736670308, 0.0, 0.0, 26.563990960073674, 0, 0.6106637649619152, 0.0, 0.0, 0.0, 0.0, 35.04744287268768, 0.0, 0.0, 0.0, 23.300689154878484, 22.038447587957922, 23.350985370571888, 47.219532100108815, 49.44450489662678, 42.84820457018498, 24.611458943667866, 24.689758572202262, 24.50668534887534, 45.24464998186436, 23.29246216242952, 42.33309430229974, 36.14297131619585, 41.827219275229375, 24.807471889735222], [0.0, 0.0, 0.0, 0.0, 0, 0.0, 0.0, 28.2320364199559, 0, 0, 0, 0.0, 0.0, 0.0, 29.140085417937776, 0.0, 0.0, 2.209884075655888, 23.77486272117144, 23.694325808419762, 27.49196664632907, 45.94498327407376, 50.068280515378824, 47.35949620848949, 34.66009292720702, 35.44540606952118, 34.46973597332152, 47.4621720561318, 25.855399633923124, 37.415424184507515, 35.33635585641492, 37.09410865919956, 25.33367907260525], [0.0, 0.0, 0.0, 0.0, 2.9815602836879433, 0.0, 0.0, 19.991271140207324, 2.5319148936170213, 3.0595744680851067, 0.0, 0.0, 0.0, 0.0, 22.600000000000012, 0.0, 0.0, 0.6283687943262412, 17.212765957446813, 17.619385342789602, 18.25768321513003, 37.1790780141844, 38.38297872340426, 34.46301925025328, 18.676541189307148, 18.626105119984455, 17.13975517341883, 34.17080378250592, 13.436234687298517, 32.10673254966457, 28.876776928300735, 31.632593802680393, 14.123404255319151], [0.0, 0.0, 0.0, 0.0, 0.0, 0.0, 0.0, 24.509307019511123, 0.0, 0.0, 0.0, 0.0, 0.1151603498542274, 0.2074829931972789, 34.648688046647216, 0.2074829931972789, 0.1151603498542274, 1.7274052478134112, 26.880952380952372, 27.387269193391628, 27.1109491415614, 52.255900020106566, 53.02666780998115, 46.710745522698865, 30.498878672348063, 30.720609183007838, 29.227924437876915, 46.69922254616134, 22.737609329446066, 44.88216035245689, 38.7605646094799, 44.053863171725425, 22.448007774538386], [0.0, 0.0, 0.0, 0.0, 0.3772549019607843, 0.0, 0.0, 29.623529411764693, 0, 0.5694117647058824, 0.0, 0.0, 0.0, 0.0, 38.00784313725485, 0.0, 0.0, 0, 25.196078431372534, 24.811764705882336, 28.497167755991292, 48.15098039215686, 49.21176470588236, 43.533893557422964, 28.782986425339363, 28.6317485898469, 27.73934998656997, 45.27647058823531, 26.211301247771836, 44.18570273879652, 35.84367104768927, 42.738096041209246, 25.09986928104575], [0.0, 0.0, 0.0, 0.0, 1.5092819614711035, 0.0, 0.0, 22.664690825811682, 1.0140105078809107, 1.2500875656742558, 0, 0.0, 0.0, 0.0, 32.037828371278465, 0.0, 0.0, 0.2686514886164625, 18.103911266783424, 18.360186806771747, 20.003891807744704, 46.007729935382564, 48.13346038940971, 44.74305729296972, 27.97650545601509, 29.4691001127558, 28.73894633303745, 47.35347343841215, 24.942270339117975, 43.669212166437234, 36.61818757898463, 42.358857259848875, 24.38849970811442], [0.0, 0.0, 0.0, 0.0, 0, 0.0, 0.0, 26.149720011788986, 0, 0, 0, 0.0, 0.0, 0.0, 33.296551724137906, 0.0, 0.0, 1.9716475095785444, 25.254789272030642, 24.581098339719016, 28.37377607492551, 48.60179680274805, 51.17861167455488, 44.576081007115484, 29.6367816091954, 29.223718049650977, 28.529470424605044, 44.80332056194126, 20.289690003483106, 36.75910628154913, 34.20347153785805, 36.69154922755514, 20.54074074074074], [0.0, 0.0, 0.0, 0.0, 0.9892709766162311, 0.0, 0.0, 23.82975346524178, 0.3548830811554333, 1.243741403026135, 0.0, 0.0, 0.0, 0.0, 25.821182943603848, 0.0, 0.0, 0, 20.542640990371382, 20.983493810178807, 22.300779458963788, 41.49174690508941, 45.33356258596975, 39.33926115150324, 25.385927415088354, 25.054662621770838, 24.087382939835315, 39.62723521320497, 19.47118919594848, 37.173968729714076, 30.65539648315717, 35.84141793542007, 16.925584594222833], [0.0, 0.0, 0.0, 0.0, 0.0, 0.0, 0.0, 27.2166330089958, 0.0, 0.0, 0.0, 0.0, 0.10262529832935563, 0.2840095465393794, 30.72649164677805, 0.2840095465393794, 0.10262529832935563, 0.5646778042959427, 17.326968973747018, 16.652744630071602, 18.803898170246622, 44.10734713192329, 46.52428751930367, 39.835492669621544, 21.734697998898476, 21.75931495951439, 19.521741262627913, 38.58949880668259, 16.60763723150358, 36.62052516744858, 30.453545910813915, 36.17047043342927, 16.580906921241052], [0.0, 0.0, 0.0, 0.0, 0.6806509945750452, 0.0, 0.0, 35.72332730560578, 0.5262206148282097, 0.6806509945750452, 0.0, 0.0, 0.0, 0.0, 42.063652802893266, 0.0, 0.0, 1.1623869801084992, 32.88004822182036, 30.990054249547903, 32.35654008438819, 59.22423146473779, 62.516274864376136, 57.42766726943941, 38.03723744609821, 37.66089491111167, 37.30298000941316, 58.75256178420736, 32.49184612855499, 55.38748220430795, 49.91391937579364, 54.90897367225591, 31.110367691380347], [0.0, 0.0, 0.0, 0.0, 0.29106753812636166, 0.0, 0.0, 21.440757499581046, 0.07407407407407407, 0.45010893246187367, 0, 0.0, 0.0, 0.0, 25.665359477124202, 0.0, 0.0, 1.7775599128540307, 21.188453159041394, 19.006899055918662, 22.66303558460422, 40.34625967245135, 42.34903242342689, 39.75925925925925, 28.833400368694488, 29.16138418837855, 27.73292147909392, 39.504266521423396, 19.432283620518913, 31.262677241061034, 27.6516278489473, 31.00764389914984, 18.87777777777778], [0.0, 0.0, 0.0, 0.0, 1.3347517730496454, 0.0, 0.0, 35.37697763229678, 0.9929078014184397, 1.3347517730496454, 0, 0.0, 0.0, 0.0, 42.29219858156025, 0.0, 0.0, 1.4907801418439717, 31.104018912529536, 32.30732860520094, 34.795902285263985, 58.184641721692344, 60.24864413850647, 55.789260385005065, 38.240698308783415, 38.20873409112989, 38.38803070047605, 58.12884160756503, 32.645712443584785, 49.37403577495202, 41.91663196992749, 48.46433402609483, 32.64255319148936], [0.0, 0.0, 0.0, 0.0, 0.5766309639727362, 0.0, 0.0, 35.73575013107632, 0.5248296007789679, 0.540603700097371, 0, 0.0, 0.024829600778967897, 0.11116520610191494, 40.07254138266795, 0.11116520610191494, 0.024829600778967897, 0.292794547224927, 27.030996429730596, 27.64216163583251, 27.9661906307476, 54.650794916563136, 56.81101437653933, 50.29649464459591, 30.382727885551645, 30.384437538070273, 29.320937429139267, 50.54373580006492, 25.80487740107993, 47.72213129502795, 38.59442235082784, 46.793837819255224, 26.142486205777345], [0.0, 0.0, 0.0, 0.0, 1.6, 0.0, 0.0, 34.61538461538463, 1.5, 1.6, 0.0, 0.0, 0.25, 0.3333333333333333, 39.59999999999999, 0.3333333333333333, 0.25, 0.3, 23.749999999999996, 22.5, 23.95833333333334, 53.79202586206897, 57.60681114551083, 51.875, 29.176923076923075, 30.94977168949772, 30.678082191780824, 55.250000000000014, 30.40909090909091, 55.040126030562405, 46.74767368578205, 52.62270264871266, 29.275000000000002], [0.0, 0.0, 0.0, 0.0, 0.0, 0.0, 0.0, 20.87259041674318, 0.0, 0.0, 0.0, 0.0, 0.0, 0.0, 24.467780429594285, 0.0, 0.0, 0.5174224343675418, 16.424821002386636, 16.066825775656326, 17.48528241845665, 39.95037445477739, 41.34571107679349, 37.26304125468803, 21.98584541949697, 22.904763461601334, 22.507405106744695, 39.75835322195705, 19.78646127142547, 38.97797295832306, 33.17314601820665, 38.08160841766124, 20.07780429594272], [0.0, 0.0, 0.0, 0.0, 0.0, 0.0, 0.0, 27.060753215890912, 0.0, 0.0, 0.0, 0.0, 0.0, 0.0, 36.266084620550686, 0.0, 0.0, 0.52961719274681, 20.734721289456008, 21.43586299529885, 20.927468099395576, 43.9107651513397, 44.662288152332806, 38.71716396430969, 23.70140001033218, 24.011053662934582, 23.21070958720112, 40.17998656816657, 21.410678307588988, 36.98871660393765, 28.35906028328519, 38.009561552556065, 21.729415715245132], [0.0, 0.0, 0.0, 0.0, 0.5201907790143085, 0.0, 0.0, 23.593616240675082, 0.3783783783783784, 0.6076311605723371, 0.0, 0.0, 0.019077901430842648, 0.20031796502384736, 28.327503974562816, 0.20031796502384736, 0.019077901430842648, 0.3901430842607313, 23.33863275039745, 23.954689984101744, 25.123211446740864, 42.8685413354531, 46.02464228934818, 40.5165796048149, 28.834058945823653, 28.198953183642946, 26.860977415771938, 38.92766295707472, 22.935958953606008, 34.221822054964385, 30.523763571615376, 33.47155891969862, 21.935612082670907], [0.0, 0.0, 0.0, 0.0, 1.7435804701627489, 0.0, 0.0, 27.912087912087934, 1.8770343580470163, 1.9424954792043403, 0, 0.0, 0.3770343580470163, 0.6518987341772152, 35.63164556962025, 0.6518987341772152, 0.3770343580470163, 1.3220614828209765, 27.089511754068702, 24.885473176612408, 27.45951376331124, 53.11779011036977, 54.84129347941709, 49.66313614053216, 31.635345666991235, 31.697416334315932, 28.661324283484856, 47.17480409885474, 23.86993259904652, 42.14660491688221, 36.84201071728957, 42.64423452693785, 23.16672694394213], [0.0, 0.0, 0.0, 0.0, 0.28282097649186255, 0.0, 0.0, 30.300459034636262, 0.4267631103074141, 0.28282097649186255, 0.0, 0.0, 0.026220614828209754, 0.11784207353827603, 42.254792043399604, 0.11784207353827603, 0.026220614828209754, 0.28010849909584085, 24.335443037974677, 25.67058468957202, 26.11894715692185, 60.01808318264015, 61.88878842676312, 56.09907000774993, 31.840687160940327, 31.634323366939977, 30.792464514850508, 57.77275467148887, 28.4901200065757, 54.2302682925926, 43.94015169008517, 53.16923096134528, 28.32242314647378], [0.0, 0.0, 0.0, 0.0, 0.0, 0.0, 0.0, 39.348494983277554, 0, 0, 0, 0.0, 0.006521739130434745, 0.2956521739130433, 44.700869565217324, 0.2956521739130433, 0.006521739130434745, 1.717391304347826, 28.334057971014477, 26.202173913043463, 29.065096618357497, 60.40066997751124, 64.74936061381074, 57.32391304347827, 34.77545150501672, 34.798927933293626, 32.535616438356165, 56.22291666666666, 22.956047430830036, 46.555285625894726, 37.200191808351406, 47.38507459978431, 22.41231884057971], [0.0, 0.0, 0.0, 0.0, 0, 0.0, 0.0, 19.581061982636797, 0, 0, 0.0, 0.0, 0.0, 0.0, 31.423797025371833, 0.0, 0.0, 0.6594925634295713, 16.431904345290178, 14.765091863517064, 19.40045688733353, 32.36439195100613, 33.35870516185477, 33.08311461067366, 22.779944814590483, 22.595213269574177, 22.19008497225518, 33.64887722368037, 19.934343434343432, 33.651594013254254, 28.851479986364023, 33.514217891450286, 20.007903178769322], [0.0, 0.0, 0.0, 0.0, 0.52961719274681, 0.0, 0.0, 19.03409619259184, 0, 0.6525184687709873, 0, 0.0, 0.0, 0.0, 26.30852921423776, 0.0, 0.0, 0.52961719274681, 15.413476606223423, 15.386948735169023, 17.3420267144243, 41.691910215140915, 42.68814443171493, 39.0910486424254, 22.57109056155396, 22.994967662400988, 22.57933521624332, 41.24177300201479, 19.902283411685694, 39.824451168394226, 31.68781974814784, 38.38972329076502, 18.91443922095366], [0.0, 0.0, 0.0, 0.0, 1.6957241379310348, 0.0, 0.0, 26.626737400530516, 0.6041379310344825, 1.2364137931034485, 0, 0.0, 0.022758620689655062, 0.31103448275862067, 34.26827586206894, 0.31103448275862067, 0.022758620689655062, 0.5019310344827586, 18.54045977011494, 17.621839080459768, 21.0952490421456, 43.51207788347207, 46.87995943204869, 42.0703448275862, 26.20057294429708, 27.340670760510154, 26.322446858762397, 43.34195402298851, 25.13655172413793, 40.181591183655144, 31.674760593937787, 39.2738113915925, 26.188781609195402], [0.0, 0.0, 0.0, 0.0, 0.4817359855334539, 0.0, 0.0, 17.016970371400763, 0, 0.28282097649186255, 0, 0.0, 0.0, 0.03676913803496085, 21.566365280289343, 0.03676913803496085, 0.0, 0.4607594936708861, 13.728149487643162, 13.120855937311637, 16.371810327506534, 39.8465423707676, 41.04925007977875, 32.5808576595195, 16.76423702879399, 16.815349236625465, 16.13717208749288, 33.17570825798675, 14.963340457011343, 37.21840720425337, 30.10493803743096, 36.893905943917595, 14.60126582278481], [0.0, 0.0, 0.0, 0.0, 1.2332361516034986, 0.0, 0.0, 24.185691859161267, 0.6909620991253645, 1.4489795918367347, 0, 0.0, 0.6763848396501457, 1.0456754130223518, 32.94169096209912, 1.0456754130223518, 0.6763848396501457, 1.676384839650146, 26.180758017492703, 27.195335276967917, 25.119047619047628, 47.427000603196944, 52.11413136683245, 50.24135776759683, 36.39078268670105, 36.305443508127325, 35.08456807380486, 48.72157434402333, 28.720116618075803, 43.34220105518446, 41.93122037638393, 43.46682025840002, 28.86103012633625], [0.0, 0.0, 0.0, 0.0, 2.097166841552991, 0.0, 0.0, 31.236338687545413, 2.0461699895068204, 2.097166841552991, 0, 0.0, 0.0, 0.0, 40.039874081846776, 0.0, 0.0, 1.3204616998950682, 28.04267226302902, 26.797656523259867, 26.239769150052478, 51.181129464124176, 53.00882661564101, 47.891920251836304, 29.922519977399308, 30.320914008634112, 29.666403139329297, 49.44552291010844, 23.012944767719166, 40.26735996333257, 33.99283440229384, 39.73971406978295, 22.021650926897518], [0.0, 0.0, 0.0, 0.0, 0, 0.0, 0.0, 24.132710280373846, 0, 0, 0, 0.0, 0.0, 0.03769470404984426, 31.155327102803728, 0.03769470404984426, 0.0, 1.5452336448598132, 23.729283489096566, 23.073520249221176, 25.815368639667714, 47.92175314212052, 50.38642111050028, 44.437516688918556, 27.823479511143063, 27.80719924892246, 27.30216361541416, 45.312461059190056, 21.996176720475784, 37.95607510989639, 32.42713931626453, 37.477782461196256, 22.73856697819315], [0.0, 0.0, 0.0, 0.0, 1.8839024390243906, 0.0, 0.0, 23.688930581613526, 1.380487804878049, 1.8839024390243906, 0, 0.0, 0.0, 0.0, 28.401951219512206, 0.0, 0.0, 0.4409756097560976, 17.78780487804878, 16.339024390243907, 18.73333333333334, 32.41153280067283, 34.79311334289814, 30.210452961672473, 20.179962476547843, 20.295779039982186, 19.234614099565654, 29.775609756097566, 15.87450110864745, 27.654231309629175, 25.335865117040434, 27.93120007644243, 17.323902439024394], [0.0, 0.0, 0.0, 0.0, 0, 0.0, 0.0, 30.60251421730023, 0, 0, 0, 0.0, 0.1011673151750973, 0.1874189364461738, 39.438521400778185, 0.1874189364461738, 0.1011673151750973, 0.9459143968871595, 27.88067444876782, 27.18936446173799, 30.015023778642465, 55.36769589427076, 57.40993362325476, 52.1760700389105, 35.29646812331637, 35.35079864257414, 34.606151058045945, 52.35011348897537, 28.293880438627518, 47.421874120232914, 42.71464335969668, 46.121341432440715, 27.159014267185473], [0.0, 0.0, 0.0, 0.0, 0.31261199172984155, 0.0, 0.0, 25.680432592906772, 0.40730530668504483, 0.46492074431426605, 0, 0.0, 0.0, 0.003331036067080184, 31.983804272915226, 0.003331036067080184, 0.0, 0.11722949689869056, 27.205490466345037, 27.000229726625303, 29.962095106822893, 44.061598422015734, 45.84469128795557, 41.51688490696071, 33.94183321847002, 33.73165727305055, 31.325023838071054, 39.333907649896624, 26.674293590627155, 33.00358924430628, 29.534173185072383, 32.61057863781633, 24.942889960946477], [0.0, 0.0, 0.0, 0.0, 0.0, 0.0, 0.0, 26.435359041658277, 0.0, 0.0, 0, 0.0, 0.7445319335083115, 1.0991542723826189, 31.42379702537184, 1.0991542723826189, 0.7445319335083115, 1.7445319335083114, 21.176436278798484, 21.566345873432486, 23.34898415475844, 42.79814161160889, 46.05596726879729, 41.63404574428196, 27.99930008748907, 27.676296456093674, 26.43676218554873, 39.88422280548266, 21.428680505845858, 35.80932589407524, 32.99267534277892, 36.01818663872828, 22.637445319335086], [0.0, 0.0, 0.0, 0.0, 0.33345008756567435, 0.0, 0.0, 22.85908662265932, 0.2802101576182137, 0.2686514886164625, 0.0, 0.0, 0.0, 0.0, 31.05639229422067, 0.0, 0.0, 1.2500875656742558, 19.557501459427904, 18.120840630472856, 23.49542712589999, 47.09982486865149, 49.42556917688267, 46.492244183137345, 29.79612016704836, 29.57506257547041, 28.883525657942087, 47.251605370694705, 23.035487979621077, 39.05675899864561, 32.85072706620771, 38.58297154096682, 22.838528896672504], [0.0, 0.0, 0.0, 0.0, 0.0, 0.0, 0.0, 29.45032594524122, 0.0, 0.0, 0, 0.0, 0.0, 0.0, 40.21491525423727, 0.0, 0.0, 1.5267796610169493, 27.954802259886996, 26.983615819209028, 26.30602636534841, 56.180742255990644, 57.698703888335, 51.94818401937045, 29.41960886571056, 29.705866419007815, 28.205409798003252, 52.479661016949166, 23.45383667180277, 48.1565822469576, 43.78732657179857, 47.64930891597729, 26.510282485875706], [0.0, 0.0, 0.0, 0.0, 1.6940978077571671, 0.0, 0.0, 30.739525230250358, 1.2141652613827993, 1.6940978077571671, 0, 0.0, 0.0, 0.0, 39.095446880269776, 0.0, 0.0, 1.385160202360877, 28.123102866779078, 27.544688026981436, 31.11888701517707, 62.070244810141304, 64.5948814601726, 57.57480125271018, 35.95122583992736, 36.22500712267166, 34.02111390884521, 57.8954468802698, 25.854637436762225, 49.673527002304795, 43.68457031667212, 49.16878956383627, 26.797470489038787], [0.0, 0.0, 0.0, 0.0, 0.7222416812609458, 0.0, 0.0, 30.101172032870824, 0.6690017513134852, 0.592644483362522, 0, 0.0, 0.014010507880910739, 0.1914769410391126, 35.97302977232924, 0.1914769410391126, 0.014010507880910739, 0.9075306479859895, 19.380035026269702, 17.991243432574436, 21.389180774469743, 35.664230931819546, 39.337951993406826, 34.39529647235426, 22.996712919304866, 23.260457900503003, 22.665043303025215, 34.52772913018097, 19.51042827575227, 30.595866778779666, 25.05420248683557, 30.243493230631287, 19.114244016345594], [0.0, 0.0, 0.0, 0.0, 0, 0.0, 0.0, 26.296565070149995, 0, 0, 0, 0.0, 0.0, 0.0, 31.084486373165618, 0.0, 0.0, 0.7079664570230607, 19.223270440251568, 19.912648497554155, 20.75599813650129, 56.11214125641582, 58.9170057960291, 53.88050314465408, 28.87477826157071, 29.4236380345194, 27.006992906579367, 53.79288958770091, 20.61421764817991, 46.0214708013234, 38.30426135730565, 45.286665426465646, 20.362683438155138], [0.0, 0.0, 0.0, 0.0, 2.097166841552991, 0.0, 0.0, 27.14569376059409, 1.6967471143756558, 1.7477439664218262, 0, 0.0, 0.3252885624344176, 0.5113676110528156, 29.16663168940189, 0.5113676110528156, 0.3252885624344176, 0.4369359916054565, 16.623644630989862, 16.04127317243792, 16.80937390696048, 40.664969063212354, 42.824393555953336, 36.94963273871983, 20.59296956977964, 22.26873320013224, 20.472264945593583, 37.990118922700255, 18.648545263760372, 35.11261349486904, 30.371118150029492, 35.16638366303467, 19.801783840503674], [0.0, 0.0, 0.0, 0.0, 0.5229629629629631, 0.0, 0.0, 18.2860398860399, 0, 0.2711111111111112, 0, 0.0, 0.0, 0.0, 31.882962962962957, 0.0, 0.0, 0, 19.918518518518514, 21.291358024691352, 22.34074074074075, 46.58199233716474, 46.73050108932463, 43.35185185185185, 28.6577207977208, 29.516133942161343, 28.45697615423643, 44.80493827160494, 26.51124579124579, 39.94491924513917, 35.024017916676854, 39.416101348180305, 25.93851851851852], [0.0, 0.0, 0.0, 0.0, 0.0, 0.0, 0.0, 28.907358464320506, 0.0, 0.0, 0.0, 0.0, 0.05244122965641951, 0.23568414707655205, 31.92224231464738, 0.23568414707655205, 0.05244122965641951, 0.94249547920434, 24.110307414104877, 23.22031344183242, 25.18274060679125, 46.940824343705174, 49.49090522284864, 43.845130457246185, 30.374850465989706, 31.127065322400853, 28.90569496395749, 42.53556359252562, 22.218033864869305, 36.883977624067505, 31.989449721976793, 36.53958795398458, 22.25033152501507], [0.0, 0.0, 0.0, 0.0, 0.5662299854439593, 0.0, 0.0, 28.940992050162375, 0.4046579330422126, 0.6724890829694323, 0.0, 0.0, 0.0, 0.0, 38.29839883551672, 0.0, 0.0, 0.06622998544395925, 24.701358563803968, 24.18728772440562, 27.000323467572386, 49.443595342066956, 49.30131004366813, 42.789145352464125, 25.995353263912218, 25.62587984287452, 24.451755697792667, 42.47367782629793, 19.29396585946804, 41.385075422274625, 37.25634479112868, 40.95009991022707, 19.323144104803497], [0.0, 0.0, 0.0, 0.0, 0.5215733015494637, 0.0, 0.0, 20.09140918676081, 0.29320619785458885, 0.26054827175208595, 0, 0.0, 0.0, 0.0, 23.737067938021468, 0.0, 0.0, 0.63015494636472, 15.05303933253874, 14.436829558998811, 17.41815653555821, 32.948697135341746, 34.84666619925682, 31.665673420738973, 20.669074906023656, 21.07354645941842, 20.89252534818032, 32.73182359952324, 18.56376638855781, 34.11228253578548, 31.556589010997403, 33.391860775246634, 19.13599523241955], [0.0, 0.0, 0.0, 0.0, 0.0, 0.0, 0.0, 30.399421226192896, 0.0, 0.0, 0.0, 0.0, 0.0, 0.0, 37.25371828521433, 0.0, 0.0, 1.446719160104987, 25.78652668416447, 25.71551472732574, 26.690726159230106, 58.74234470691163, 61.03762029746282, 56.244406949131346, 33.39211252439598, 33.30760196071382, 32.72651877419432, 57.78244386118402, 27.089262705798138, 54.41478136348327, 47.117981035801364, 53.02072252179647, 25.93904928550598], [0.0, 0.0, 0.0, 0.0, 0.4817359855334539, 0.0, 0.0, 26.021699819168195, 0.4267631103074141, 0.38227848101265827, 0.0, 0.0, 0.0, 0.13622664255575634, 34.94321880650994, 0.13622664255575634, 0.0, 1.6231464737793853, 27.560578661844477, 26.387884267631094, 29.35774562989754, 45.95479204339964, 48.749547920434, 45.324076466029446, 34.43709834469328, 34.14653570809284, 32.70223438777279, 43.3532248342375, 24.089577511096497, 37.828754691367095, 35.585221951194626, 37.602161548234804, 23.22025316455696], [0.0, 0.0, 0.0, 0.0, 0.6114285714285714, 0.0, 0.0, 23.208791208791226, 0.4714285714285714, 0.6114285714285714, 0, 0.0, 0.0, 0.06190476190476185, 29.071428571428577, 0.06190476190476185, 0.0, 0.28285714285714286, 23.26666666666666, 23.999999999999993, 24.934920634920644, 53.054710591133, 54.821848739495806, 48.515306122448976, 29.640879120879124, 29.820221787345073, 28.782583170254405, 49.65059523809525, 26.976363636363633, 51.02642632838463, 45.554382473978904, 50.66055714977381, 28.320476190476192], [0.0, 0.0, 0.0, 0.0, 0, 0.0, 0.0, 18.790546802595003, 0, 0, 0.0, 0.0, 0.0, 0.0, 23.22329317269076, 0.0, 0.0, 0.034939759036144546, 19.07965194109772, 20.143908969210162, 20.602632753235174, 37.15160642570281, 40.02409638554218, 33.69621342512908, 24.278066110596228, 24.096413049458107, 22.30720140837322, 32.653279785809914, 18.431872946330774, 29.139414666490367, 29.760606584746032, 29.179352829695272, 17.325435073627848], [0.0, 0.0, 0.0, 0.0, 0, 0.0, 0.0, 33.2671413093948, 0, 0, 0, 0.0, 0.0, 0.0, 42.481690140845, 0.0, 0.0, 1.0639839034205232, 24.795439302481547, 25.407109322602267, 28.198524480214633, 60.8795531811559, 63.091016688365485, 58.87194596148318, 35.084027240365266, 35.641520355006755, 33.88451255478074, 61.25016767270289, 27.41772452899214, 48.89086495446977, 41.452115703586045, 48.07123751947659, 28.029443326626428], [0.0, 0.0, 0.0, 0.0, 2.9031811894882438, 0.0, 0.0, 36.888498776465575, 2.8464730290456433, 2.954356846473029, 0, 0.0, 0.0, 0.0, 43.225449515905915, 0.0, 0.0, 0, 21.34854771784232, 20.57791609036422, 22.008529276164136, 63.24753779749129, 66.24286062972905, 59.49772772179412, 27.230130864985636, 27.913744102768145, 28.327052426154342, 64.4591977869986, 27.427134414686282, 63.19075102579595, 45.2658055678415, 63.07922506292238, 28.042876901798063], [0.0, 0.0, 0.0, 0.0, 0.44544049459041735, 0.0, 0.0, 34.574010224705745, 0.44976816074188564, 0.502627511591963, 0, 0.0, 0.0, 0.0, 41.94126738794433, 0.0, 0.0, 0.0, 34.39412673879443, 35.87017001545595, 36.576506955177734, 66.7852089218142, 69.6719701791072, 61.43353941267388, 40.11911782189989, 40.2072861750404, 38.851612288539314, 62.01255795981454, 36.714725305606294, 57.49912607284856, 53.609374258296086, 56.4170649612538, 36.57264296754251], [0.0, 0.0, 0.0, 0.0, 0.605727923627685, 0.0, 0.0, 32.23958142096568, 0.5513126491646778, 0.605727923627685, 0.0, 0.0, 0.19093078758949877, 0.37231503579952263, 42.120763723150326, 0.37231503579952263, 0.19093078758949877, 1.0821002386634846, 32.42004773269688, 32.79236276849641, 33.48528241845664, 58.74607028228129, 61.31426365295522, 56.639106716672345, 41.36566917569304, 41.48275411122373, 39.818190734625816, 55.74164677804297, 34.96307224994575, 51.8490253523711, 46.058965185185436, 51.53340950167858, 35.673508353221955], [0.0, 0.0, 0.0, 0.0, 0.36044895777659014, 0.0, 0.0, 25.293878222258783, 0.02886157135221812, 0, 0, 0.0, 0.0, 0.0, 38.5913415285943, 0.0, 0.0, 0.13516835916622127, 27.10858720826651, 27.78166755745589, 29.998010570698987, 60.011339132678444, 61.82931430188324, 54.12907536076963, 34.94790527484274, 35.72450817451659, 33.793188024864, 54.835649385355445, 29.33257859190515, 51.530022773574444, 47.93043378684281, 50.93423905392237, 29.146641724567967], [0.0, 0.0, 0.0, 0.0, 0.4872149274360747, 0.0, 0.0, 36.41640529477433, 0.5355908776779544, 0.5376641326883207, 0.0, 0.0, 0.0, 0.07267910619672885, 43.755010366275016, 0.07267910619672885, 0.0, 0.2899101589495508, 27.804077401520374, 26.72690624280119, 27.79862550871536, 58.001209398756046, 60.132342778161714, 56.00404778359166, 35.49494976343629, 35.054669872796175, 33.36531889312796, 55.50817783920757, 30.80885217063517, 54.641770697466, 45.7403922579234, 54.783985540006995, 31.60792444137296], [0.0, 0.0, 0.0, 0.0, 0.605727923627685, 0.0, 0.0, 31.533137506884533, 0.5513126491646778, 0.5174224343675418, 0, 0.0, 0.0, 0.0, 42.03245823389018, 0.0, 0.0, 1.21145584725537, 26.60620525059665, 24.397374701670635, 28.10540970564838, 51.604363838367206, 54.103046469184335, 52.886805318786216, 36.14558472553699, 36.69968178202069, 36.28721352208454, 55.177804295942735, 30.28173139509655, 45.37857646875548, 40.63865014158515, 45.60169189809838, 30.182816229116945], [0.0, 0.0, 0.0, 0.0, 1.557496360989811, 0.0, 0.0, 29.474079050498275, 1.4468704512372634, 1.2387190684133915, 0.0, 0.0, 0.0, 0.0, 35.89082969432312, 0.0, 0.0, 0.6324599708879185, 31.30446385249877, 29.87942746239688, 32.39794598091542, 49.555131004366814, 51.995633187772924, 47.62164691203992, 35.3708991154406, 35.03351877330462, 32.10186237562561, 44.54039301310044, 25.283181156543606, 38.56554652494497, 36.27981010040271, 38.16463468114194, 24.94444444444445], [0.0, 0.0, 0.0, 0.0, 1.9673990077958898, 0.0, 0.0, 31.34116556724637, 1.883061658398299, 2.1991495393338063, 0.0, 0.0, 0.0, 0.0, 38.485116938341584, 0.0, 0.0, 0.20729978738483346, 27.224309000708704, 27.58126624143632, 30.648436884794087, 56.04447200566974, 57.552090715804404, 53.94573250987142, 35.587172218284906, 35.0764993899854, 34.3581837422211, 54.30061422159227, 29.78577411249275, 50.187903622794366, 45.742622125507935, 50.38705829663268, 29.334750767776992], [0.0, 0.0, 0.0, 0.0, 1.137576285963383, 0.0, 0.0, 23.687613171484163, 0.8256320836965999, 1.33025283347864, 0.0, 0.0, 0.0, 0.0, 27.55919790758502, 0.0, 0.0, 0, 16.901918047079338, 14.929380993897128, 18.956408020924155, 38.858326068003485, 42.09067131647777, 37.51407398181591, 22.362142042787205, 22.047879518935638, 20.209569932283145, 37.209241499564094, 16.837544582705874, 33.59759125781551, 29.265312367671044, 32.566102151733475, 15.541761115954666], [0.0, 0.0, 0.0, 0.0, 1.4074836295603368, 0.0, 0.0, 22.287040368424858, 0.6061739943872778, 0.9949485500467727, 0, 0.0, 0.0, 0.0, 28.732086061739952, 0.0, 0.0, 0, 18.718428437792323, 17.8933582787652, 22.157260160066528, 41.75423373439566, 44.02990700489738, 40.130629426700516, 24.34213859106282, 24.46581108961134, 23.759146302395017, 40.86607421265981, 22.874649204864358, 40.359078192738636, 35.543843622934325, 40.870830579328825, 23.156376676021203], [0.0, 0.0, 0.0, 0.0, 1.5653693407466245, 0.0, 0.0, 34.51897110038492, 1.1104050833995234, 1.3056393963463067, 0, 0.0, 0.05520254169976174, 0.14575059571088167, 41.8876092136616, 0.14575059571088167, 0.05520254169976174, 0.8922160444797459, 30.15051628276408, 30.009134233518648, 32.638204924543295, 67.32768549204349, 69.4794187730692, 61.03528877794167, 37.18812855135333, 38.3089554295828, 37.11566039583492, 63.150516282764116, 32.8233807495126, 61.29338577210214, 52.529477618134536, 61.84263526884226, 33.6010325655282], [0.0, 0.0, 0.0, 0.0, 1.2674157303370788, 0.0, 0.0, 22.106597522327874, 1.0149812734082397, 1.2674157303370785, 0, 0.0, 0.0, 0.0, 31.36779026217228, 0.0, 0.0, 0.0, 19.79775280898876, 18.976903870162296, 19.044735746982944, 42.25213095699341, 43.40868032606302, 37.71589085072231, 21.40927686545664, 21.77946231594069, 19.901544302498593, 37.711610486891395, 17.968232890704797, 35.86804882150213, 29.621851417944733, 36.02387132816922, 18.858426966292136], [0.0, 0.0, 0.0, 0.0, 0.6940334128878282, 0.0, 0.0, 33.03084266568754, 0.2863961813842482, 0.6940334128878282, 0.0, 0.0, 0.0, 0.0, 40.24081145584722, 0.0, 0.0, 2.276133651551313, 29.010739856801898, 26.97374701670643, 29.615751789976144, 56.55071599045346, 59.08949880668258, 53.22792362768496, 34.156251147420605, 33.847418838068464, 32.368637002648185, 53.0095465393795, 26.278042959427207, 45.519899757075336, 39.37869728710298, 43.91748294028295, 25.396420047732697], [0.0, 0.0, 0.0, 0.0, 0.36336448598130844, 0.0, 0.0, 27.22012940330699, 0.44299065420560746, 0.09046728971962614, 0.0, 0.0, 0.0, 0.0, 38.54205607476633, 0.0, 0.0, 1.6357009345794395, 26.077570093457936, 24.694704049844226, 28.042990654205617, 59.57196261682243, 62.72149532710281, 57.650734312416546, 37.38240115025162, 37.23026927836811, 35.378619895019845, 57.638006230529584, 25.218810535259138, 46.86872900435364, 39.11186508840444, 46.41547502077852, 25.202056074766357], [0.0, 0.0, 0.0, 0.0, 1.5634782608695657, 0.0, 0.0, 15.521739130434801, 0.0, 1.8852173913043482, 0.0, 0.0, 0.0, 0.0, 19.222608695652184, 0.0, 0.0, 0.4199999999999999, 17.786956521739125, 14.821739130434777, 16.592753623188415, 28.14486506746626, 31.28746803069054, 26.26521739130434, 23.50535117056856, 23.529263450466548, 21.188505062537224, 24.08260869565218, 13.238102766798418, 18.058160930982282, 18.57221861415072, 18.591454062272945, 15.111304347826088], [0.0, 0.0, 0.0, 0.0, 1.2618444846292949, 0.0, 0.0, 22.439838642370304, 1.1518987341772151, 1.3613019891500904, 0, 0.0, 0.026220614828209754, 0.11784207353827608, 25.85696202531647, 0.11784207353827608, 0.026220614828209754, 0.8613019891500904, 18.403556359252562, 19.96383363471971, 20.804098854731773, 41.30404689156325, 42.26624827146049, 36.62257814518212, 21.850159966615664, 21.873310378425685, 20.70664371175902, 36.43701024713683, 17.041574880815386, 37.752264382340556, 35.477037310631324, 37.593852760063825, 19.339421338155518], [0.0, 0.0, 0.0, 0.0, 0, 0.0, 0.0, 23.781181619256035, 0, 0, 0, 0.0, 0.0, 0.0, 30.46520787746171, 0.0, 0.0, 0.500875273522976, 19.38584974471189, 18.88183807439825, 21.101142718210557, 41.91483767826153, 43.77558244304287, 39.767427321037815, 23.61838074398249, 23.743108220177255, 22.583525673690836, 39.91434172137127, 19.251084145613685, 42.23022003754948, 36.19752517406642, 41.926040401638176, 19.19223194748359], [0.0, 0.0, 0.0, 0.0, 1.371657142857143, 0.0, 0.0, 25.90329670329672, 1.3097142857142856, 1.4562285714285714, 0.0, 0.0, 0.0, 0.0, 28.725485714285732, 0.0, 0.0, 0.0, 21.548571428571424, 21.421714285714284, 23.827047619047626, 46.56971428571429, 47.738285714285716, 42.49738775510204, 26.402830769230768, 26.208926288323546, 25.496133072407044, 43.05542857142858, 24.496103896103897, 42.8367325208363, 36.98727047307109, 43.47585786770465, 25.083314285714287], [0.0, 0.0, 0.0, 0.0, 0.5013698630136987, 0.0, 0.0, 16.78407893476388, 0.3088418430884184, 0.6371108343711084, 0, 0.0, 0.0, 0.0, 22.935990037359915, 0.0, 0.0, 1.2755915317559152, 14.96201743462018, 14.040473225404735, 16.778538812785392, 30.254616309528917, 32.41762508241155, 28.50231275573741, 19.69579461634256, 19.97401866289087, 19.481797710639896, 29.097758405977586, 14.76027397260274, 27.680061130577595, 21.684293648141665, 27.42954961295805, 13.870112079701121], [0.0, 0.0, 0.0, 0.0, 0.8474576271186441, 0.0, 0.0, 30.456323337679272, 0.7303543913713405, 0.8474576271186441, 0, 0.0, 0.0, 0.0, 40.89830508474572, 0.0, 0.0, 0.613251155624037, 29.138674884437577, 27.625577812018474, 29.276664954631066, 54.932734711226814, 56.791353213088016, 50.03543913713405, 34.90843901860851, 35.5367688962999, 34.18904742807691, 50.109399075500775, 29.750385208012325, 46.000332480857736, 40.473822113198935, 46.00538279237689, 29.02722136620442], [0.0, 0.0, 0.0, 0.0, 0.6950715421303657, 0.0, 0.0, 22.319921731686453, 0.5532591414944357, 0.2578696343402227, 0, 0.0, 0.19395866454689986, 0.37519872813990457, 26.50015898251194, 0.37519872813990457, 0.19395866454689986, 1.8677265500794913, 18.99523052464229, 19.3362480127186, 17.770270270270274, 45.365553560660054, 47.58196951276537, 38.76890756302521, 20.566051118992295, 21.916225653534276, 20.465557418820914, 39.35155007949127, 13.754256395432867, 37.9012778543948, 32.38194677580089, 37.01047995930709, 13.066136724960256], [0.0, 0.0, 0.0, 0.0, 1.2642740619902122, 0.0, 0.0, 21.59580875894092, 0.6606851549755302, 1.2642740619902122, 0.0, 0.0, 0.0, 0.0, 23.36704730831976, 0.0, 0.0, 0.02446982055464919, 12.237085372485051, 12.418162044589454, 13.996012325539247, 34.15538336052202, 37.98042414355629, 31.729433698438584, 17.907014681892335, 17.587722630673312, 15.704574403897295, 32.09081022294727, 11.259528399822038, 26.42717061987041, 15.800817321081592, 25.414475810402724, 9.117183251767266], [0.0, 0.0, 0.0, 0.0, 0.5626822157434402, 0.0, 0.0, 28.953801300740082, 0.5072886297376094, 0.6705539358600584, 0.0, 0.0, 0.0, 0.0, 36.61807580174924, 0.0, 0.0, 2.029154518950438, 29.76384839650144, 26.524295432458686, 31.278263686426964, 54.53626093294461, 56.879008746355694, 53.30674718867139, 36.38259699484189, 35.62218272827722, 32.53494548504334, 49.54603984450925, 23.747018287834614, 43.23479728017719, 39.08464961204675, 43.19727468163875, 24.161321671525755], [0.0, 0.0, 0.0, 0.0, 0.4982543640897756, 0.0, 0.0, 27.927297141760995, 0.44139650872817954, 0.772568578553616, 0.0, 0.0, 0.0, 0.0, 36.145635910224414, 0.0, 0.0, 0, 25.63591022443889, 24.145885286783034, 28.529925187032433, 50.38684538653367, 52.4426433915212, 48.00872817955111, 31.589602915787452, 31.353676311504344, 29.916048918798896, 48.23067331670824, 27.370573566084786, 45.902947543707015, 39.41624244407666, 45.53098974692537, 26.79700748129676], [0.0, 0.0, 0.0, 0.0, 1.442553191489362, 0.0, 0.0, 30.56224126311738, 1.2916145181476846, 1.442553191489362, 0.0, 0.0, 0.0, 0.0, 33.495869837296624, 0.0, 0.0, 0.6981226533166458, 21.956612432206924, 22.88172715894868, 22.81720205812822, 60.778713154373996, 63.41883236398439, 55.67325227963525, 27.168672378935206, 28.152133660225967, 26.802629999828554, 58.05642469753859, 20.190362953692112, 51.99234802706236, 44.51576701976631, 50.855838458604964, 18.590112640801003], [0.0, 0.0, 0.0, 0.0, 0, 0.0, 0.0, 29.812924545621456, 0, 0, 0, 0.0, 0.0, 0.0, 39.143198090692096, 0.0, 0.0, 0, 25.625298329355598, 25.36038186157517, 26.34526650755769, 59.238560612295274, 62.148813702091815, 57.417320150017034, 32.98031944189462, 33.93570798051459, 33.55268578154118, 61.29415274463008, 31.624170101974396, 55.650693465122316, 47.97104777999925, 55.80471205458393, 30.262529832935563], [0.0, 0.0, 0.0, 0.0, 0.4147420147420148, 0.0, 0.0, 33.2007182007182, 0.0, 0.05356265356265366, 0, 0.0, 0.0, 0.0, 36.147420147420135, 0.0, 0.0, 0.29434889434889444, 27.206388206388194, 25.031941031941024, 29.471744471744486, 56.81966449207828, 59.88986847810378, 52.8030888030888, 33.203912303912304, 33.24993548966152, 32.387836154959444, 53.99570024570026, 28.21527808800536, 47.470679121259394, 41.16100873934556, 47.44246300754945, 29.56191646191646], [0.0, 0.0, 0.0, 0.0, 0, 0.0, 0.0, 25.01194502410594, 0, 0, 0.0, 0.0, 0.0, 0.0, 30.44695977549111, 0.0, 0.0, 0, 22.78515746803866, 22.640318054256305, 24.340141357447262, 44.45509822263798, 45.61459307764267, 42.12441534144059, 27.32474634813269, 27.25723481596337, 26.313460281661264, 42.81181789834738, 23.1955353346373, 42.31038636158324, 38.18751746504377, 40.53054535244185, 22.484222014343622], [0.0, 0.0, 0.0, 0.0, 0, 0.0, 0.0, 30.992350191245237, 0, 0, 0.0, 0.0, 0.0, 0.0, 41.071823204419864, 0.0, 0.0, 0, 24.731123388581942, 24.94475138121546, 27.600828729281776, 59.310600828729285, 60.09116022099448, 55.120560378847664, 28.664470888227797, 28.50483110068367, 26.912056308181338, 55.81906077348067, 21.961325966850826, 49.32427103766034, 40.46177803712307, 47.680645257099336, 22.245395948434627], [0.0, 0.0, 0.0, 0.0, 0.5608080808080809, 0.0, 0.0, 31.073504273504284, 0.5070707070707071, 0.3365656565656566, 0, 0.0, 0.0, 0.0, 41.346666666666636, 0.0, 0.0, 0, 27.310437710437697, 26.787205387205375, 29.80246913580248, 55.27169975618252, 56.15638740344623, 51.676767676767675, 36.10289044289044, 36.778165213781655, 36.5826207278262, 54.18821548821549, 35.58539944903581, 54.87055789635046, 50.69189331031191, 53.11359385799048, 34.35212121212121], [0.0, 0.0, 0.0, 0.0, 0.6453135536075523, 0.0, 0.0, 28.488043985683927, 0.6689143627781524, 0.720161834120027, 0.0, 0.0, 0.0, 0.0, 36.07147673634525, 0.0, 0.0, 0.7451112609575186, 28.892560125870972, 26.13441222746684, 27.931595115007127, 45.73533378287256, 49.01281186783547, 47.87053270397841, 35.055500803983605, 34.807021433167996, 33.75293047229329, 47.504045853000676, 30.811806534665603, 44.807824889612604, 41.36500649402102, 45.16863277048443, 30.261182288154643], [0.0, 0.0, 0.0, 0.0, 1.3901430842607314, 0.0, 0.0, 24.205698911581283, 0.8441971383147855, 1.3901430842607314, 0.0, 0.0, 0.05325914149443564, 0.14387917329093797, 27.245627980922116, 0.14387917329093797, 0.05325914149443564, 0.2825119236883943, 19.741653418124006, 19.217011128775834, 20.844992050874414, 44.184765774902694, 46.59660525577481, 42.70122643652055, 27.138987403693285, 27.310574877859327, 26.678343532896314, 43.76450715421305, 24.202876138170254, 42.75127131159195, 37.581799686796515, 42.9250485097463, 23.243720190779015], [0.0, 0.0, 0.0, 0.0, 0.2251308900523561, 0.0, 0.0, 23.840688107703834, 0.16828721017202697, 0.49887808526551985, 0.0, 0.0, 0.0, 0.0, 29.752430815258045, 0.0, 0.0, 0.13575168287210174, 21.84654699576165, 21.4359262029419, 24.33084018947894, 45.5815258040389, 47.468960359012726, 45.341329201837794, 30.030579368275703, 29.672084985468047, 29.17972664214506, 46.28932934430318, 27.483477255728562, 43.66305771950746, 39.41004140646476, 43.72989770477966, 28.49613562702568], [0.0, 0.0, 0.0, 0.0, 0.5371522094926351, 0.0, 0.0, 23.140249276092174, 0.2422258592471359, 0.5371522094926351, 0.0, 0.0, 0.08183306055646489, 0.2684124386252046, 31.936824877250405, 0.2684124386252046, 0.08183306055646489, 0.9698854337152211, 22.31914893617021, 21.654664484451715, 25.136661211129308, 42.44599018003273, 43.58837970540098, 39.74725274725275, 26.323643459650004, 25.779020843142092, 24.204784431540478, 37.80319148936171, 17.232108317214703, 33.263175177754746, 29.09138779018965, 32.889988510814774, 17.40834697217676], [0.0, 0.0, 0.0, 0.0, 0.22988792029887928, 0.0, 0.0, 18.997796723824138, 0.17310087173100874, 0.22988792029887928, 0, 0.0, 0.0, 0.0, 28.21021170610213, 0.0, 0.0, 1.4127023661270237, 22.52428393524283, 22.41344956413449, 23.6944790369448, 43.375724653240006, 45.121236539447665, 41.86897349226116, 30.970667688475906, 30.99638058195011, 30.625317729746328, 42.22602739726028, 25.442941243065775, 35.97737605049174, 31.2279101197592, 36.1512674923079, 25.19651307596513], [0.0, 0.0, 0.0, 0.0, 0.6715222141296432, 0.0, 0.0, 21.357330942909986, 0.6161689730517116, 0.7785870356882739, 0.0, 0.0, 0.44646758922068464, 0.6309783928137898, 29.06045156591407, 0.6309783928137898, 0.44646758922068464, 2.8929351784413697, 19.763049283806755, 17.965768390386017, 20.53297725985272, 38.378004369992716, 41.29133284777859, 37.646550827177194, 25.811333968289542, 25.4185914256353, 24.638941823224815, 36.78489924739015, 15.268754552075746, 28.99098401482534, 24.56825829937742, 29.185711097513654, 16.938213158533625], [0.0, 0.0, 0.0, 0.0, 0.5986013986013987, 0.0, 0.0, 25.72189349112428, 0.48251748251748255, 0.6615384615384616, 0.0, 0.0, 0.1538461538461539, 0.33100233100233095, 34.332867132867136, 0.33100233100233095, 0.1538461538461539, 2.622377622377623, 30.158508158508152, 31.146853146853132, 33.21678321678322, 43.777972027972034, 45.34265734265734, 43.361638361638356, 34.47095212479828, 34.218938595650926, 33.43265638471118, 41.96620046620046, 25.993006993006993, 33.23653388044502, 31.084806410976462, 33.01671171364423, 26.802097902097906], [0.0, 0.0, 0.0, 0.0, 0.0, 0.0, 0.0, 37.69230769230769, 0.0, 0.0, 0.0, 0.0, 0.0, 0.0, 46.39999999999996, 0.0, 0.0, 0.0, 31.66666666666665, 30.833333333333318, 33.76388888888889, 66.11206896551724, 67.83591331269349, 59.57142857142857, 35.43846153846154, 35.458904109589035, 34.88356164383562, 61.05208333333334, 32.07272727272727, 59.8248700309825, 48.43573047691009, 57.89378721626964, 30.658333333333335], [0.0, 0.0, 0.0, 0.0, 0.06330935251798564, 0.0, 0.0, 25.369120088544555, 0, 0, 0, 0.0, 0.0, 0.0, 34.1007194244604, 0.0, 0.0, 0.8884892086330937, 25.408273381294954, 25.897482014388473, 28.040467625899293, 56.1820461734061, 59.64705882352943, 55.916238437821164, 36.38107360265634, 36.37994809631746, 35.215285306001775, 56.00044964028777, 26.704708960104643, 46.98055736033974, 38.014225486206826, 46.98843201593962, 27.447482014388488], [0.0, 0.0, 0.0, 0.0, 1.3148861646234677, 0.0, 0.0, 37.57914589788494, 1.0140105078809107, 1.3148861646234677, 0.0, 0.0, 0.0, 0.0, 41.487040280210124, 0.0, 0.0, 2.324168126094571, 33.37157034442497, 31.692644483362507, 35.07014983459817, 54.72329246935202, 56.54378283712785, 50.986740055041274, 36.58516772194531, 35.934313749010386, 34.30219753856488, 49.157034442498556, 26.892676325425885, 41.072392986910536, 37.17276033190101, 42.28054040487288, 27.24197314652656], [0.0, 0.0, 0.0, 0.0, 0.592644483362522, 0.0, 0.0, 38.16233328842785, 0.5394045534150613, 0.7222416812609458, 0.0, 0.0, 0.0, 0.0, 44.88021015761817, 0.0, 0.0, 0.4630472854640981, 31.912434325744293, 31.475773496789245, 33.712395407666854, 65.1523642732049, 66.52189141856394, 62.134726044533394, 37.295217567021425, 36.9879887084263, 33.78831897896025, 60.36398131932283, 26.94898901448814, 52.040008308231904, 41.023074497873964, 50.87715880380779, 26.17553998832458], [0.0, 0.0, 0.0, 0.0, 0.0, 0.0, 0.0, 40.582872465225364, 0.0, 0.13202614379084965, 0, 0.0, 0.0, 0.0, 50.06143790849665, 0.0, 0.0, 0.2681917211328976, 37.881989832970234, 36.12091503267974, 39.14923747276685, 71.56684790774547, 74.19870562604127, 66.38235294117646, 44.81431204960617, 44.68987077327125, 44.33276628764139, 68.53249818445897, 41.73073876015052, 64.86338376500744, 56.79146917574988, 64.42301271070316, 41.16339869281045], [0.0, 0.0, 0.0, 0.0, 0.47855203619909503, 0.0, 0.0, 24.977375565610878, 0.5239819004524887, 0.47855203619909503, 0, 0.0, 0.0, 0.0, 29.417556561085977, 0.0, 0.0, 0.27990950226244343, 18.198340874811464, 16.571644042232283, 18.755052790346916, 49.079887657980954, 51.67508650519031, 45.1475759534583, 23.687901148625134, 24.11415111882477, 23.6769168784479, 47.620361990950244, 22.64162895927602, 47.996278461010945, 37.92420083168694, 47.03912492568627, 22.657285067873303], [0.0, 0.0, 0.0, 0.0, 0.0, 0.0, 0.0, 24.88176978153114, 0.0, 0.0, 0.0, 0.0, 0.13961813842482101, 0.23031026252983294, 33.46467780429594, 0.23031026252983294, 0.13961813842482101, 0.9763723150357997, 25.37350835322195, 23.52267303102625, 25.66189339697694, 44.494876964858854, 45.614979643408674, 40.08455506307535, 26.520818799339086, 26.467072067654016, 24.807287409683852, 39.0065632458234, 19.45612931221523, 34.403556603526475, 28.874155902553508, 34.120969922958295, 19.01073985680191], [0.0, 0.0, 0.0, 0.0, 0, 0.0, 0.0, 27.831283275197375, 0, 0, 0, 0.0, 0.0, 0.0, 32.896897374701666, 0.0, 0.0, 0.19403341288782816, 21.010739856801905, 19.662291169451073, 22.919252187748615, 48.13002016294955, 49.36438298469747, 43.74070917149675, 26.102111253901228, 26.222600015257022, 25.149589694968448, 44.431980906921254, 22.78173139509655, 43.9088299623876, 36.032121138762164, 44.02451084558605, 23.615751789976134], [0.0, 0.0, 0.0, 0.0, 0.5026138909634057, 0.0, 0.0, 22.44102947090253, 0.3106796116504856, 0.5026138909634057, 0, 0.0, 0.0, 0.0, 27.733383121732643, 0.0, 0.0, 0.3674383868558628, 20.45855115758028, 20.539457306447595, 21.49448178574393, 39.33968993845124, 40.72784782322189, 34.78160674277179, 23.945625323145862, 24.375022592338727, 23.55784832271067, 35.91361712720936, 21.085002376264512, 39.51593375191094, 36.24315650440826, 39.29704718028228, 20.06646751306946], [0.0, 0.0, 0.0, 0.0, 0.4785520361990951, 0.0, 0.0, 33.040584754611906, 0.3230769230769231, 0.4785520361990951, 0.0, 0.0, 0.0, 0.0, 36.661357466063336, 0.0, 0.0, 1.3374660633484163, 25.097888386123675, 26.97993966817495, 24.862091503267983, 52.93076923076923, 55.427601809954766, 50.14550743374272, 30.869056735120083, 30.218556168515875, 29.66163763714126, 50.43650075414783, 23.121620732208964, 45.51753920194426, 36.88274205336407, 45.75413445222284, 23.761266968325792], [0.0, 0.0, 0.0, 0.0, 0.14729729729729735, 0.0, 0.0, 20.762993762993784, 0.24493243243243246, 0.0, 0, 0.0, 0.22297297297297303, 0.6081081081081081, 27.305405405405413, 0.6081081081081081, 0.22297297297297303, 1.0756756756756756, 20.80405405405405, 20.33783783783783, 20.364864864864874, 42.53895328518173, 46.799880763116064, 40.769666988416986, 27.001351351351353, 27.177696532148587, 25.861625323954094, 39.625633445945965, 22.753562653562653, 41.360775258270394, 37.40147234771997, 40.42172603871129, 22.07635135135135], [0.0, 0.0, 0.0, 0.0, 0, 0.0, 0.0, 32.61034378465571, 0, 0, 0, 0.0, 0.0, 0.0, 41.447706422018314, 0.0, 0.0, 0.3024901703800787, 27.59938837920488, 26.93840104849278, 30.279816513761475, 61.641139783974324, 62.873949579831944, 56.58565811645758, 34.61451759249924, 35.062421826843085, 34.629643261099844, 59.480941459152476, 29.5305373525557, 54.34712504892528, 46.036827906618456, 53.91259235210127, 29.658540847531675], [0.0, 0.0, 0.0, 0.0, 0.8, 0.0, 0.0, 36.92307692307693, 0.75, 0.8, 0.0, 0.0, 0.0, 0.0, 42.39999999999998, 0.0, 0.0, 1.6, 30.33333333333332, 28.74999999999999, 31.541666666666675, 59.640625, 60.76315789473685, 54.21428571428571, 32.3, 32.1986301369863, 29.88356164383562, 53.20833333333335, 24.19090909090909, 48.94115948117418, 40.358327036757196, 48.90075809216913, 24.05], [0.0, 0.0, 0.0, 0.0, 0.8, 0.0, 0.0, 40.76923076923076, 0.75, 0.8, 0.0, 0.0, 0.75, 1.0, 44.39999999999998, 1.0, 0.75, 3.3000000000000003, 30.916666666666657, 29.58333333333332, 28.888888888888896, 63.68265086206897, 67.02786377708978, 61.25, 36.95384615384616, 38.3675799086758, 37.02739726027397, 61.85416666666667, 28.90909090909091, 56.261887307672104, 46.02330815842528, 56.28447993073536, 29.69166666666667], [0.0, 0.0, 0.0, 0.0, 0.40523763336566443, 0.0, 0.0, 26.082593449227808, 0.0, 0.40523763336566443, 0.0, 0.0, 0.0, 0.0, 28.596702230843846, 0.0, 0.0, 0.0, 22.487875848690585, 23.154704170708044, 22.61186550274815, 49.70131108063815, 53.5741427511839, 49.93411389774143, 32.39816459001716, 33.1171713413851, 31.534266505454212, 51.62512124151311, 28.461855215589456, 45.1235716258671, 41.0290581858684, 44.11408982585928, 27.64161008729389], [0.0, 0.0, 0.0, 0.0, 1.0170333569907737, 0.0, 0.0, 36.77004968062455, 1.0667139815471967, 1.3321504613200852, 0.0, 0.0, 0.0, 0.08386562573929499, 40.37792760823277, 0.08386562573929499, 0.0, 0.28424414478353444, 24.81227821149751, 24.165838656257385, 26.746313382225384, 62.44428672817601, 64.97799858055359, 59.39972624961978, 31.924305290167602, 31.332416202429908, 30.32336156022439, 60.47799858055359, 28.67972127234015, 58.7537356959169, 46.038274032579636, 58.69634450617459, 30.037851904423945]], "bootstrap_adaptive_substitutions_per_codon": [[0.0, 0.0, 0.0, 0.0, 0.0, 0.0, 0.0, 0.011019015215967872, 0.0, 0.0, 0.0, 0.0, 0.0, 0.0, 0.012544900972868494, 0.0, 0.0, 9.529312774347903e-05, 0.00950565845185838, 0.009292769549452738, 0.011149446132161586, 0.017231329136380688, 0.01827972250100531, 0.01708107591444473, 0.012940292071097096, 0.012698559945523153, 0.012541651396667389, 0.016811464912191775, 0.011778777403302207, 0.015826428454605464, 0.01466136623348055, 0.015466952453009159, 0.011942166307909442], [0.0, 0.0, 0.0, 0.0, 6.078936581084687e-05, 0.0, 0.0, 0.011759181478562936, 0.0, 0.0002703248184869036, 0.0, 0.0, 0.0, 0.0, 0.0155145829449702, 0.0, 0.0, 0.0, 0.010314603432881134, 0.009755842225744986, 0.010336868247265112, 0.020902847321871986, 0.02188778437212341, 0.018967775374141207, 0.010894846809945935, 0.010929508000089535, 0.010848466289896122, 0.020028618849873555, 0.010310961559287082, 0.018739749580477975, 0.015999544628683422, 0.018515811985493305, 0.010981616595721656], [0.0, 0.0, 0.0, 0.0, 0.0, 0.0, 0.0, 0.012497581416536476, 0.0, 0.0, 0.0, 0.0, 0.0, 0.0, 0.012899550871154394, 0.0, 0.0, 0.0009782576696130535, 0.010524507623360532, 0.010488856046223887, 0.01216997195499295, 0.020338638014198215, 0.022163913464089784, 0.02096480575851682, 0.015343113292256317, 0.015690750805454262, 0.015258847265746578, 0.02101025766097025, 0.011445506699390493, 0.0165628261108931, 0.015642477138740556, 0.016420588162549606, 0.011214554702348495], [0.0, 0.0, 0.0, 0.0, 0.0013198584699813827, 0.0, 0.0, 0.008849610951840338, 0.0011208122592372826, 0.0013543933014984978, 0.0, 0.0, 0.0, 0.0, 0.010004426737494472, 0.0, 0.0, 0.00027816237021967294, 0.0076196396447307715, 0.00779963937263816, 0.00808219708505092, 0.01645820186550881, 0.016991137106420653, 0.015255873948761966, 0.008267614514965537, 0.008245287791051109, 0.007587319687215065, 0.015126517832007934, 0.0059478683874716765, 0.014212807680241068, 0.01278299111478563, 0.014002918903355642, 0.0062520603166530105], [0.0, 0.0, 0.0, 0.0, 0.0, 0.0, 0.0, 0.010849626834666278, 0.0, 0.0, 0.0, 0.0, 5.097846385755972e-05, 9.184727454505484e-05, 0.015338064651016918, 9.184727454505484e-05, 5.097846385755972e-05, 0.0007646769578633959, 0.011899491979173251, 0.012123625140943615, 0.012001305507552634, 0.023132315192610255, 0.02347351386010675, 0.02067762085998179, 0.013501052975807021, 0.013599207252327506, 0.012938434899458572, 0.02067251994075314, 0.010065342775319197, 0.01986815420648822, 0.017158284466347897, 0.019501488787837726, 0.009937143769162632], [0.0, 0.0, 0.0, 0.0, 0.0001670008419481117, 0.0, 0.0, 0.013113558836549221, 0.0, 0.00025206364086139104, 0.0, 0.0, 0.0, 0.0, 0.016825074429949027, 0.0, 0.0, 0.0, 0.011153642510567744, 0.010983516912741185, 0.012614948099155065, 0.02131517502972858, 0.021784756399239647, 0.019271311889076125, 0.01274147252117723, 0.012674523501481585, 0.012279482065768026, 0.020042704997005452, 0.01160305500122702, 0.019559850703318515, 0.015867052256613223, 0.01891903321877346, 0.011111053245261508], [0.0, 0.0, 0.0, 0.0, 0.0006681195048566195, 0.0, 0.0, 0.010033063667911325, 0.0004488758335019525, 0.0005533809498336679, 0.0, 0.0, 0.0, 0.0, 0.014182305609242348, 0.0, 0.0, 0.00011892496176027556, 0.00801412628011661, 0.008127572734294708, 0.00885519779005963, 0.020366414314025038, 0.021307419384422183, 0.019806576933585535, 0.01238446456662908, 0.013045197039732536, 0.012721977128391966, 0.020962139636304628, 0.011041288330729515, 0.019331213885098376, 0.01620991039353016, 0.018751154165493084, 0.01079614860916973], [0.0, 0.0, 0.0, 0.0, 0.0, 0.0, 0.0, 0.011575794604598932, 0.0, 0.0, 0.0, 0.0, 0.0, 0.0, 0.014739509395368706, 0.0, 0.0, 0.0008727965956522994, 0.011179632258535034, 0.010881406967560433, 0.01256032584104715, 0.021514739620517063, 0.022655427921449704, 0.01973266091505776, 0.01311942523647428, 0.012936572841810969, 0.012629247642587448, 0.019833253900815077, 0.008981713148952238, 0.016272291403961546, 0.015140978989755666, 0.016242385669568458, 0.009092846720115424], [0.0, 0.0, 0.0, 0.0, 0.00043792429243746396, 0.0, 0.0, 0.010548806314848065, 0.00015709742415025821, 0.0005505716702196259, 0.0, 0.0, 0.0, 0.0, 0.011430359868793203, 0.0, 0.0, 0.0, 0.009093687910744304, 0.009288841881442588, 0.009871969658682509, 0.018367307173567687, 0.020067978125705956, 0.017414458234397183, 0.011237683672017863, 0.011091041443900327, 0.010662852120334358, 0.01754193679203407, 0.008619384327555768, 0.016455940119395343, 0.013570339301973072, 0.015866054862957092, 0.00749251199390121], [0.0, 0.0, 0.0, 0.0, 0.0, 0.0, 0.0, 0.012048088981405844, 0.0, 0.0, 0.0, 0.0, 4.542952559953768e-05, 0.00012572357084523212, 0.013601811264620652, 0.00012572357084523212, 4.542952559953768e-05, 0.000249968040856991, 0.007670194322154501, 0.007371732903971493, 0.00832399210723622, 0.019525164733033774, 0.020595080796504503, 0.01763412690111622, 0.009621380256263159, 0.009632277538518986, 0.00864176240045503, 0.01708255812602151, 0.007351765042719602, 0.016210945182580157, 0.01348098535228593, 0.016011717766015614, 0.007339932236051816], [0.0, 0.0, 0.0, 0.0, 0.000301306327833132, 0.0, 0.0, 0.01581377924108268, 0.00023294405260212913, 0.000301306327833132, 0.0, 0.0, 0.0, 0.0, 0.01862047490167918, 0.0, 0.0, 0.000514558202792607, 0.014555134228340132, 0.013718483510202701, 0.0143233909182772, 0.026217012600592206, 0.027674313795651235, 0.025421720792137854, 0.01683808651885711, 0.01667148955781836, 0.016513050026300647, 0.02600821681461149, 0.01438328735217131, 0.024518584419791035, 0.022095581839660754, 0.024306761253765345, 0.013771743112607503], [0.0, 0.0, 0.0, 0.0, 0.00012884795844460455, 0.0, 0.0, 0.009491260513316089, 3.2790648107159834e-05, 0.0001992514087923301, 0.0, 0.0, 0.0, 0.0, 0.011361380910634884, 0.0, 0.0, 0.000786879111489168, 0.009379572004887735, 0.008413855270437655, 0.010032330936079779, 0.017860230045352525, 0.018746804968316464, 0.01760038037151804, 0.012763789450506635, 0.012908979277724015, 0.012276636334260257, 0.017487501780178574, 0.008602161850605982, 0.013839166552041184, 0.012240649778197122, 0.013726269986343444, 0.008356696670109685], [0.0, 0.0, 0.0, 0.0, 0.000590859571956461, 0.0, 0.0, 0.01566045933257936, 0.00043953421930873827, 0.000590859571956461, 0.0, 0.0, 0.0, 0.0, 0.0187216461184419, 0.0, 0.0, 0.0006599292349906914, 0.013768932674869207, 0.01430160628826956, 0.015403232529997337, 0.02575681351115199, 0.02667049319987006, 0.024696441073486085, 0.016928153301807622, 0.016914003581730806, 0.016993373484053144, 0.0257321122654117, 0.01445139993075909, 0.021856589541811428, 0.018555392638303445, 0.021453888457766638, 0.014450001412788563], [0.0, 0.0, 0.0, 0.0, 0.0002552593908688518, 0.0, 0.0, 0.015819278499812447, 0.0002323282871974183, 0.00023931106688683976, 0.0, 0.0, 1.0991412474089374e-05, 4.920991859314517e-05, 0.01773906214372198, 4.920991859314517e-05, 1.0991412474089374e-05, 0.00012961246003759494, 0.011965912540828063, 0.012236459334144538, 0.012379898464253032, 0.02419247229595535, 0.025148744743930647, 0.022264937868347018, 0.013449636071514672, 0.013450392889805344, 0.012979609309047927, 0.022374385037656007, 0.01142314183314738, 0.021125334791955712, 0.017084737649768852, 0.020714403638448526, 0.011572592388568989], [0.0, 0.0, 0.0, 0.0, 0.0007082779991146526, 0.0, 0.0, 0.015323322096230468, 0.0006640106241699867, 0.0007082779991146526, 0.0, 0.0, 0.00011066843736166445, 0.00014755791648221925, 0.017529880478087644, 0.00014755791648221925, 0.00011066843736166445, 0.00013280212483399734, 0.010513501549358121, 0.0099601593625498, 0.010605725247159513, 0.023812317778693654, 0.025501023083448798, 0.022963700752545373, 0.012915857935778253, 0.013700651478307976, 0.01358038166966836, 0.02445772465692785, 0.01346130628999155, 0.024364818959965652, 0.020693967988394, 0.023294689087522205, 0.012959274015050908], [0.0, 0.0, 0.0, 0.0, 0.0, 0.0, 0.0, 0.009239747860444082, 0.0, 0.0, 0.0, 0.0, 0.0, 0.0, 0.010831244103406058, 0.0, 0.0, 0.00022904932906929693, 0.007270837097116705, 0.007112362007815992, 0.007740275528311929, 0.017684982051694286, 0.018302660945902386, 0.01649537018799824, 0.009732556626603352, 0.010139337521735872, 0.009963437408917527, 0.017599979292588337, 0.008758946999302996, 0.017254525435291306, 0.014684880928821005, 0.016857728383205508, 0.008887916908341177], [0.0, 0.0, 0.0, 0.0, 0.0, 0.0, 0.0, 0.011979085088929134, 0.0, 0.0, 0.0, 0.0, 0.0, 0.0, 0.016054043656728946, 0.0, 0.0, 0.00023444762848464363, 0.009178716816934931, 0.009489093844753807, 0.009264040769984761, 0.019438143050615184, 0.019770822555260206, 0.017139072140021996, 0.0104919876097088, 0.01062906315313616, 0.010274771840283806, 0.017786625306846646, 0.00947794524461664, 0.016373933866284926, 0.012553811546385652, 0.01682583512729352, 0.009619041927952692], [0.0, 0.0, 0.0, 0.0, 0.00023027480257384176, 0.0, 0.0, 0.010444274564265199, 0.00016749817546630297, 0.0002689823641311807, 0.0, 0.0, 8.445286157964872e-06, 8.867550465863097e-05, 0.012539842396884824, 8.867550465863097e-05, 8.445286157964872e-06, 0.00017270610193038127, 0.010331400066577004, 0.01060411243209462, 0.011121386209269972, 0.01897677792627406, 0.020373900969166966, 0.017935626208417398, 0.012764080985313703, 0.012482936336273991, 0.011890649586441761, 0.017232254518404037, 0.010153146947147414, 0.015149102281967412, 0.013512068867470285, 0.014816980486807713, 0.009710319647043341], [0.0, 0.0, 0.0, 0.0, 0.0007718373041889105, 0.0, 0.0, 0.0123559486109287, 0.0008309138371168731, 0.0008598917570625677, 0.0, 0.0, 0.00016690321294688637, 0.00028857845691775797, 0.015773194143258187, 0.00028857845691775797, 0.00016690321294688637, 0.0005852419135993698, 0.0119918157388529, 0.011016145717845245, 0.012155605915587092, 0.023513851310477986, 0.02427680100903811, 0.02198456668460919, 0.01400413708144809, 0.01403161413648337, 0.012687615884676784, 0.020883047409851592, 0.01056659256265893, 0.018657195625003193, 0.016308991021376524, 0.0188774831903222, 0.010255301878681775], [0.0, 0.0, 0.0, 0.0, 0.00012519742208581786, 0.0, 0.0, 0.013413217810817292, 0.0001889168261653006, 0.00012519742208581786, 0.0, 0.0, 1.1607177878800245e-05, 5.2165592535757425e-05, 0.018705087225940508, 5.2165592535757425e-05, 1.1607177878800245e-05, 0.00012399667954663164, 0.010772661814065816, 0.011363693975020815, 0.011562172269553717, 0.026568429917060713, 0.027396542021586152, 0.024833585660801207, 0.014095036370491512, 0.01400368453605134, 0.013631015721492036, 0.02557448192628989, 0.012611828245496105, 0.024006316198580166, 0.0194511516999049, 0.02353662282485404, 0.012537593247664356], [0.0, 0.0, 0.0, 0.0, 0.0, 0.0, 0.0, 0.017418545809330478, 0.0, 0.0, 0.0, 0.0, 2.8870027137825344e-06, 0.00013087745635814225, 0.019787901533960747, 0.00013087745635814225, 2.8870027137825344e-06, 0.0007602440479627384, 0.012542743679067941, 0.011599014569740355, 0.012866355298077689, 0.02673779104803508, 0.02866284223718935, 0.0253757915199107, 0.015394179506426171, 0.015404571904955125, 0.014402663319325439, 0.02488840932566032, 0.010162039588680848, 0.020608802844574912, 0.016467548387937764, 0.02097612864089611, 0.009921345214953392], [0.0, 0.0, 0.0, 0.0, 0.0, 0.0, 0.0, 0.008668022126001238, 0.0, 0.0, 0.0, 0.0, 0.0, 0.0, 0.013910490051072082, 0.0, 0.0, 0.00029194004578555615, 0.007273972707078432, 0.006536118576147438, 0.00858807299129417, 0.014326866733513115, 0.01476702309068383, 0.014645026388080417, 0.01008408358326272, 0.010002307777589278, 0.009822968115208136, 0.014895474645276836, 0.008824410550838173, 0.014896677296703964, 0.01277179282264897, 0.01483586449378056, 0.008856973518711519], [0.0, 0.0, 0.0, 0.0, 0.00023444762848464363, 0.0, 0.0, 0.008425894728902983, 0.0, 0.00028885279715404485, 0.0, 0.0, 0.0, 0.0, 0.011646095269693563, 0.0, 0.0, 0.00023444762848464363, 0.006823141481285269, 0.0068113982891407805, 0.007676859988678309, 0.018455914216529843, 0.018896920952507716, 0.017304581072344134, 0.00999162928798316, 0.010179268553519694, 0.009995278980187393, 0.01825665028862983, 0.008810218420400927, 0.017629239118368403, 0.014027365979702453, 0.016994122749342637, 0.008372925728620478], [0.0, 0.0, 0.0, 0.0, 0.0007506525621651327, 0.0, 0.0, 0.011786957680624398, 0.00026743600311398077, 0.0005473279296606678, 0.0, 0.0, 1.0074643952923888e-05, 0.00013768680068996044, 0.015169666162934458, 0.00013768680068996044, 1.0074643952923888e-05, 0.00022219169299812243, 0.0082073748429017, 0.007800725577892771, 0.00933831298899761, 0.019261654662891575, 0.020752527415692206, 0.01862343728534139, 0.011598305862902647, 0.012102997237941636, 0.01165225624557875, 0.019186345295700978, 0.011127291599883989, 0.017787335628001392, 0.014021585034943686, 0.017385485343777114, 0.011593086148382205], [0.0, 0.0, 0.0, 0.0, 0.00021325187495947496, 0.0, 0.0, 0.007532966078530661, 0.0, 0.00012519742208581786, 0.0, 0.0, 0.0, 1.6276732197857834e-05, 0.009546863780561904, 1.6276732197857834e-05, 0.0, 0.00020396613265643475, 0.006077091406659213, 0.005808258493719184, 0.007247370662906832, 0.01763901831375281, 0.018171425444789176, 0.014422690420327358, 0.007421087662148733, 0.00744371369483199, 0.007143502473436422, 0.014686015165111442, 0.006623878024352077, 0.01647561186553934, 0.013326665797888871, 0.016331963675926337, 0.006463597088439492], [0.0, 0.0, 0.0, 0.0, 0.0005459212711834877, 0.0, 0.0, 0.010706370898256426, 0.0003058707831453584, 0.0006414252287900552, 0.0, 0.0, 0.00029941781303680646, 0.000462893055786787, 0.0145824218513055, 0.000462893055786787, 0.00029941781303680646, 0.0007420915624834644, 0.011589534314959142, 0.01203866103451435, 0.011119542992052957, 0.020994688182026093, 0.0230695579313114, 0.022240530220273055, 0.016109244217220476, 0.016071466803066547, 0.015531017296947702, 0.021567761993812894, 0.012713641707868881, 0.019186454650369392, 0.018561850542887975, 0.019241620300309882, 0.012776020418918215], [0.0, 0.0, 0.0, 0.0, 0.0009283607089654674, 0.0, 0.0, 0.013827507165801422, 0.0009057857412602127, 0.0009283607089654674, 0.0, 0.0, 0.0, 0.0, 0.017724601187183168, 0.0, 0.0, 0.0005845337316932573, 0.012413754875178849, 0.011862619089535134, 0.011615656994268472, 0.02265654248079866, 0.023465616031713595, 0.0212004959060807, 0.013245914111287874, 0.013422272690851753, 0.013132537910283, 0.02188823501996832, 0.01018722654613509, 0.01782530321528666, 0.015047735459182752, 0.01759172822920892, 0.009748406784815191], [0.0, 0.0, 0.0, 0.0, 0.0, 0.0, 0.0, 0.010682917344122996, 0.0, 0.0, 0.0, 0.0, 0.0, 1.6686455976026677e-05, 0.013791645463835205, 1.6686455976026677e-05, 0.0, 0.0006840343713412188, 0.010504330893801048, 0.01021404172165612, 0.011427786029069372, 0.021213702143479646, 0.02230474595418339, 0.019671322128782007, 0.01231672399784996, 0.012309517153130792, 0.012085951135641504, 0.020058637033727338, 0.009737130022344305, 0.0168021580831768, 0.014354643344959951, 0.016590430483043938, 0.010065766701280721], [0.0, 0.0, 0.0, 0.0, 0.0008339541562746306, 0.0, 0.0, 0.010486467720944456, 0.000611105712650752, 0.0008339541562746306, 0.0, 0.0, 0.0, 0.0, 0.012572798237942544, 0.0, 0.0, 0.0001952083265852579, 0.007874194279791405, 0.007232857189129662, 0.008292754906300727, 0.014347734750187175, 0.015401997938423258, 0.013373374485025442, 0.008933139653186296, 0.008984408605569804, 0.008514658742614279, 0.013180880812792194, 0.007027224926360093, 0.012241802261898705, 0.011215522406835075, 0.012364409064383545, 0.007668836847731029], [0.0, 0.0, 0.0, 0.0, 0.0, 0.0, 0.0, 0.013546929711066944, 0.0, 0.0, 0.0, 0.0, 4.478411473001209e-05, 8.296544331393263e-05, 0.017458398141114734, 8.296544331393263e-05, 4.478411473001209e-05, 0.00041873147272561287, 0.01234204269533768, 0.012036017911349266, 0.01328686311582225, 0.02450982553973916, 0.025413870572489932, 0.023096976555515937, 0.015624819886372897, 0.015648870581042116, 0.015319234642782623, 0.023174021022122782, 0.01252495814016269, 0.02099241882259093, 0.018908651332313713, 0.02041670714140802, 0.012022582676930267], [0.0, 0.0, 0.0, 0.0, 0.00013838512250103653, 0.0, 0.0, 0.011368053383314198, 0.00018030336727978966, 0.00020580820908112706, 0.0, 0.0, 0.0, 1.474562225356434e-06, 0.014158390559059418, 1.474562225356434e-06, 0.0, 5.189442093788869e-05, 0.01204315647027226, 0.011952292929006332, 0.01326343298221465, 0.019504912980086647, 0.02029424138466382, 0.018378435107109656, 0.015025158573913247, 0.014932119200110913, 0.01386676575390485, 0.017412088379768317, 0.011808009557603876, 0.01460982259597445, 0.013074003180642932, 0.014435847117227238, 0.011041562621047578], [0.0, 0.0, 0.0, 0.0, 0.0, 0.0, 0.0, 0.011702239504939477, 0.0, 0.0, 0.0, 0.0, 0.000329584742588894, 0.0004865667429759269, 0.013910490051072085, 0.0004865667429759269, 0.000329584742588894, 0.0007722584920355517, 0.009374252447453955, 0.009546855189655815, 0.01033598236155752, 0.018945613816559934, 0.020387767715271045, 0.018430299134254962, 0.01239455515161092, 0.012251569923016235, 0.011702860639906476, 0.017655698453068906, 0.00948591434521729, 0.01585184855868758, 0.01460499129826424, 0.01594430572763536, 0.010021002797403757], [0.0, 0.0, 0.0, 0.0, 0.00014760960051601342, 0.0, 0.0, 0.01011911758417854, 0.00012404168110589364, 0.00011892496176027556, 0.0, 0.0, 0.0, 0.0, 0.013747849621168956, 0.0, 0.0, 0.0005533809498336679, 0.008657592500853432, 0.008021620465016758, 0.01040080882067286, 0.02084985607288689, 0.021879402026065812, 0.020580896052738974, 0.013189960233310474, 0.013092103840403015, 0.012785978600239967, 0.020917045316819257, 0.010197205834272279, 0.017289401947164947, 0.014542154522446973, 0.017079668676833474, 0.010110017218535858], [0.0, 0.0, 0.0, 0.0, 0.0, 0.0, 0.0, 0.013036886208606118, 0.0, 0.0, 0.0, 0.0, 0.0, 0.0, 0.017802087319272807, 0.0, 0.0, 0.0006758652771212702, 0.01237485713142408, 0.01194493838831741, 0.011644987324191416, 0.024869739821155663, 0.025541701588461706, 0.02299609739679967, 0.01302328856383823, 0.013150007268263752, 0.012485794509961599, 0.02323136831206249, 0.010382397818416454, 0.021317654823797078, 0.019383500031783345, 0.021093098236377728, 0.011735406146912663], [0.0, 0.0, 0.0, 0.0, 0.0007499326284892285, 0.0, 0.0, 0.013607580889885063, 0.0005374790887042051, 0.0007499326284892285, 0.0, 0.0, 0.0, 0.0, 0.017306528056781664, 0.0, 0.0, 0.0006131740603633806, 0.012449359392111146, 0.012193310326242336, 0.013775514393615348, 0.027476867999177205, 0.02859445837103701, 0.025486853144183346, 0.015914663939764213, 0.01603585972672495, 0.01506025405438035, 0.02562879454637884, 0.01144516929471546, 0.021989166446350066, 0.01933801253504742, 0.0217657324319771, 0.011862536737068963], [0.0, 0.0, 0.0, 0.0, 0.0003197174330504408, 0.0, 0.0, 0.013324998686529803, 0.00029614951364032103, 0.000262348155538965, 0.0, 0.0, 6.202084055294705e-06, 8.476181542236061e-05, 0.015924315968273237, 8.476181542236061e-05, 6.202084055294705e-06, 0.00040173999468171294, 0.008579032769486367, 0.007964251187505284, 0.009468428851026889, 0.015787618827720028, 0.017413878704474025, 0.015225894852746464, 0.01018004113293708, 0.010296794112661798, 0.010033219700321033, 0.0152845193139358, 0.008636754438137348, 0.01354398706453283, 0.01109083775424328, 0.013388000544768167, 0.008461374066554048], [0.0, 0.0, 0.0, 0.0, 0.0, 0.0, 0.0, 0.011640799057171313, 0.0, 0.0, 0.0, 0.0, 0.0, 0.0, 0.013760286132432766, 0.0, 0.0, 0.0003133981660128644, 0.008509637202413265, 0.008814806771825655, 0.009188135518592868, 0.02483937195945809, 0.02608101186189867, 0.023851484349116457, 0.012782106357490355, 0.013025072171101992, 0.01195528681123478, 0.02381270012735764, 0.009125373018229264, 0.020372497034671713, 0.01695629099482322, 0.020047217984269873, 0.009014025426363497], [0.0, 0.0, 0.0, 0.0, 0.0009283607089654674, 0.0, 0.0, 0.01201668603833293, 0.0007511054069834687, 0.0007736803746887234, 0.0, 0.0, 0.0001439967075849569, 0.00022636901773033006, 0.012911302208677242, 0.00022636901773033006, 0.0001439967075849569, 0.00019342009367218083, 0.007358851098269084, 0.007101050541141177, 0.007441068573245012, 0.018001314326344556, 0.018957234863193156, 0.016356632465126086, 0.00911596705169528, 0.00985778362112981, 0.00906253428313129, 0.016817228385436145, 0.008255221453634515, 0.015543432268644993, 0.013444496746360998, 0.015567234910595251, 0.008765729898408], [0.0, 0.0, 0.0, 0.0, 0.0002315019756365485, 0.0, 0.0, 0.008094749838884419, 0.0, 0.00012001377207220504, 0.0, 0.0, 0.0, 0.0, 0.014113750758283734, 0.0, 0.0, 0.0, 0.008817405276015279, 0.009425125287601307, 0.00988965946911941, 0.0206206252045882, 0.020686366130732464, 0.019190726804715293, 0.012686020716122532, 0.013066017681346322, 0.012597156332109973, 0.019833970018417413, 0.011735832576912701, 0.017682567173589715, 0.015504213331862264, 0.01744847337236844, 0.011482301247684162], [0.0, 0.0, 0.0, 0.0, 0.0, 0.0, 0.0, 0.012796528757999338, 0.0, 0.0, 0.0, 0.0, 2.321435575760049e-05, 0.00010433118507151485, 0.014131138696169712, 0.00010433118507151485, 2.321435575760049e-05, 0.00041721800761590965, 0.01067300018331336, 0.010279023214622585, 0.011147738205750884, 0.02077947071434492, 0.021908324578507585, 0.019409088294487023, 0.013446148944661224, 0.013779134715538226, 0.012795792370056437, 0.018829377420330067, 0.009835340356294513, 0.01632756866935259, 0.014160889651162812, 0.016175116402826286, 0.009849637682609593], [0.0, 0.0, 0.0, 0.0, 0.00025065515070560394, 0.0, 0.0, 0.012811417463551295, 0.00017913144446313084, 0.00029769326382002314, 0.0, 0.0, 0.0, 0.0, 0.0169536958103217, 0.0, 0.0, 2.931827598227501e-05, 0.010934643011865412, 0.010707077345907756, 0.011952334425662854, 0.021887381736196084, 0.02182439576966274, 0.018941631408793326, 0.011507460497526436, 0.011343904312914795, 0.010824150375295558, 0.018801982216156674, 0.008540932208706525, 0.018320086508311035, 0.016492405839366394, 0.018127534267475463, 0.008553848651971447], [0.0, 0.0, 0.0, 0.0, 0.00023088680900817338, 0.0, 0.0, 0.008893939436370435, 0.00012979468696528945, 0.00011533788036834261, 0.0, 0.0, 0.0, 0.0, 0.01050777686499401, 0.0, 0.0, 0.00027895305283962815, 0.0066635853619029396, 0.0063908054710043434, 0.00771056066204436, 0.014585523300284084, 0.015425704382141135, 0.014017562381911895, 0.009149656886243319, 0.009328705825329093, 0.009248572531288322, 0.014489519079027551, 0.008217692071074728, 0.015100612012299904, 0.013969273577245419, 0.014781700210379209, 0.00847100275892853], [0.0, 0.0, 0.0, 0.0, 0.0, 0.0, 0.0, 0.013457025775207125, 0.0, 0.0, 0.0, 0.0, 0.0, 0.0, 0.016491243154145345, 0.0, 0.0, 0.0006404245949999942, 0.01141501845248538, 0.011383583323296033, 0.011815283824360383, 0.026003693982696606, 0.02701975223437929, 0.024897922509575628, 0.014781811653119072, 0.014744401045026037, 0.014487170772109039, 0.025578771076221345, 0.011991705491721176, 0.024087995291493258, 0.020857893331474708, 0.0234708820370945, 0.011482536204296583], [0.0, 0.0, 0.0, 0.0, 0.00021325187495947496, 0.0, 0.0, 0.011519123425926602, 0.0001889168261653006, 0.0001692246485226464, 0.0, 0.0, 0.0, 6.0303958634686296e-05, 0.015468445686812722, 6.0303958634686296e-05, 0.0, 0.0007185243354490417, 0.012200344693158246, 0.01168122366871673, 0.012995903333287977, 0.020342980098893158, 0.02158014516176804, 0.02006377886942428, 0.015244399444308668, 0.015115774992515645, 0.01447642071171881, 0.019191334587975874, 0.010663823599422974, 0.01674579667612532, 0.015752643626026838, 0.016645489839856045, 0.010278996531455052], [0.0, 0.0, 0.0, 0.0, 0.00027066337823309933, 0.0, 0.0, 0.010273922624520242, 0.00020868905331056724, 0.00027066337823309933, 0.0, 0.0, 0.0, 2.7403613060983555e-05, 0.012869158287484982, 2.7403613060983555e-05, 0.0, 0.00012521343198634036, 0.010299542570458902, 0.010624169986719785, 0.011038034809615158, 0.023485927663184154, 0.02426819333311014, 0.02147645246677688, 0.013121239097334716, 0.013200629387934959, 0.012741294010736788, 0.021979015156305997, 0.011941728037345566, 0.022588059463649682, 0.020165729293483356, 0.02242609878254706, 0.012536731381352896], [0.0, 0.0, 0.0, 0.0, 0.0, 0.0, 0.0, 0.008318081807257637, 0.0, 0.0, 0.0, 0.0, 0.0, 0.0, 0.010280342263253988, 0.0, 0.0, 1.546691413729285e-05, 0.00844606106290293, 0.008917179711912422, 0.009120244689347133, 0.016446040914432407, 0.01771761681520238, 0.014916429139056699, 0.010747262554491469, 0.010666849512818993, 0.00987481248710634, 0.014454749794515234, 0.00815930630647666, 0.012899253947096222, 0.01317423930267642, 0.012916933523548151, 0.007669515304837471], [0.0, 0.0, 0.0, 0.0, 0.0, 0.0, 0.0, 0.014726490176801594, 0.0, 0.0, 0.0, 0.0, 0.0, 0.0, 0.01880552905747897, 0.0, 0.0, 0.00047099774387805363, 0.010976290085206529, 0.011247060346437479, 0.012482746560519979, 0.026949780071339486, 0.02792873691384041, 0.026061065055990783, 0.015530777884181172, 0.015777565451530213, 0.014999784220797141, 0.027113841377911858, 0.01213710691854455, 0.021642702503085334, 0.018349763481003117, 0.021279874953287557, 0.012407898772300321], [0.0, 0.0, 0.0, 0.0, 0.001285162102473769, 0.0, 0.0, 0.016329570064836464, 0.00126005888846642, 0.0013078162224316198, 0.0, 0.0, 0.0, 0.0, 0.01913477180872329, 0.0, 0.0, 0.0, 0.00945044166349815, 0.00910930327152024, 0.009742598174486116, 0.027998024700084678, 0.02932397548903455, 0.026338082214162957, 0.012054064127926355, 0.012356681763066908, 0.012539642508257788, 0.028534394770694377, 0.012141272427926642, 0.02797288668693933, 0.020037983872439796, 0.027923517070793442, 0.012413845463390024], [0.0, 0.0, 0.0, 0.0, 0.00019718481389571375, 0.0, 0.0, 0.015305006739577576, 0.0001991005580973376, 0.0002225000051314577, 0.0, 0.0, 0.0, 0.0, 0.01856629809116615, 0.0, 0.0, 0.0, 0.015225377042405678, 0.015878782654030962, 0.016191459475510286, 0.029564058840997876, 0.030841952270521118, 0.027195015233587375, 0.017759680310712657, 0.017798710126179902, 0.017198588883815546, 0.02745133154484929, 0.01625264511093683, 0.025453353728573953, 0.02373146270840907, 0.02497435367917388, 0.016189748989615983], [0.0, 0.0, 0.0, 0.0, 0.0002681398510968061, 0.0, 0.0, 0.014271616388209684, 0.00024405163752309775, 0.0002681398510968061, 0.0, 0.0, 8.452004762704682e-05, 0.00016481409287274131, 0.01864575640688372, 0.00016481409287274131, 8.452004762704682e-05, 0.000479017369926288, 0.014351504087072545, 0.01451631817994529, 0.014823055519458452, 0.026005343197114335, 0.027142214985814615, 0.025072645735578727, 0.01831149587237408, 0.018363326299789165, 0.01762646778867898, 0.024675363779567496, 0.015477234285057881, 0.022952202457888933, 0.02038909481415911, 0.022812487605878076, 0.01579172569863743], [0.0, 0.0, 0.0, 0.0, 0.0001595612916231032, 0.0, 0.0, 0.011196935910694459, 1.277626000540864e-05, 0.0, 0.0, 0.0, 0.0, 0.0, 0.017083373850639353, 0.0, 0.0, 5.983548435866369e-05, 0.012000259941685042, 0.012298214943539571, 0.013279331815271796, 0.02656544450317771, 0.027370214387730518, 0.023961520744032596, 0.015470520263321266, 0.01581430198075104, 0.014959357248722445, 0.024274302516757613, 0.012984762546217419, 0.022810988390249864, 0.021217544837026477, 0.022547250577212203, 0.012902453175992902], [0.0, 0.0, 0.0, 0.0, 0.0002156772587145085, 0.0, 0.0, 0.016120586673206875, 0.00023709202199112637, 0.00023800979756012424, 0.0, 0.0, 0.0, 3.217313244653778e-05, 0.019369194495916342, 3.217313244653778e-05, 0.0, 0.0001283356170648742, 0.01230813519323611, 0.011831299797610087, 0.012305721783406534, 0.02567561283698807, 0.026619009640620504, 0.024791521816552305, 0.0157126824982011, 0.015517782148205478, 0.014769950815904365, 0.024572013209033895, 0.013638270106522873, 0.024188477511051795, 0.02024807094197583, 0.02425143228862638, 0.013991998424689225], [0.0, 0.0, 0.0, 0.0, 0.0002681398510968061, 0.0, 0.0, 0.013958892211989612, 0.00024405163752309775, 0.00022904932906929693, 0.0, 0.0, 0.0, 0.0, 0.01860666588485621, 0.0, 0.0, 0.0005362797021936122, 0.011777868636828972, 0.010800077335843575, 0.012441527094133856, 0.022843897228139533, 0.023949998437000592, 0.02341160040672254, 0.016000701516395304, 0.0162459857379463, 0.016063396866792624, 0.024425765513918875, 0.013404927576403962, 0.020087904589975867, 0.01798966363062645, 0.02018667193364249, 0.01336114042900263], [0.0, 0.0, 0.0, 0.0, 0.0006894627538688849, 0.0, 0.0, 0.01304740108477126, 0.0006404915676127771, 0.0005483484145256271, 0.0, 0.0, 0.0, 0.0, 0.015887928151537462, 0.0, 0.0, 0.0002799734266878789, 0.013857664388002996, 0.013226838186098664, 0.01434172022174211, 0.02193675564602338, 0.023017101898084518, 0.021080852993377565, 0.015657768532731563, 0.015508419111688633, 0.014210651782038782, 0.01971686277693689, 0.011192200600506245, 0.017071955079656916, 0.016060119566357996, 0.016894481930563053, 0.011042250750086078], [0.0, 0.0, 0.0, 0.0, 0.0008709158954386409, 0.0, 0.0, 0.01387391127368144, 0.0008335819647624166, 0.0009735057721707863, 0.0, 0.0, 0.0, 0.0, 0.017036351012988747, 0.0, 0.0, 9.17661741411392e-05, 0.012051486941438117, 0.012209502541583143, 0.013567258470471043, 0.024809416558508074, 0.02547679978565932, 0.023880359676791245, 0.015753506958072115, 0.015527445502428242, 0.015209466021346216, 0.02403745649472876, 0.013185380306548361, 0.022216867473569882, 0.020249058045820247, 0.022305028019757717, 0.012985724111455065], [0.0, 0.0, 0.0, 0.0, 0.0005035751597890141, 0.0, 0.0, 0.010485884538062932, 0.0003654856501534307, 0.0005888680095080301, 0.0, 0.0, 0.0, 0.0, 0.012199733469493147, 0.0, 0.0, 0.0, 0.007482035434740743, 0.0066088450614861126, 0.008391504214663194, 0.017201560897743908, 0.018632435288392105, 0.01660649578654976, 0.009899133263739356, 0.009760017493995413, 0.008946246096628219, 0.01647155444867822, 0.007453538991901671, 0.014872771694473444, 0.012954985554524588, 0.014416158544370727, 0.006879929666203924], [0.0, 0.0, 0.0, 0.0, 0.0006230560555822651, 0.0, 0.0, 0.009865887723959655, 0.0002683373149124736, 0.0004404376051557206, 0.0, 0.0, 0.0, 0.0, 0.012718940266374481, 0.0, 0.0, 0.0, 0.008286156900306473, 0.007920919999453387, 0.009808437432521704, 0.018483503202477054, 0.019490884021645588, 0.017764776195971898, 0.010775625759655964, 0.010830372328291872, 0.010517550377332898, 0.018090338296883494, 0.010126006730794316, 0.017865904467790454, 0.015734326526310016, 0.01809244381555061, 0.01025072008677344], [0.0, 0.0, 0.0, 0.0, 0.0006929479153371512, 0.0, 0.0, 0.015280642364048214, 0.0004915471816730958, 0.0005779722870058905, 0.0, 0.0, 2.443671611321901e-05, 6.451996268741996e-05, 0.01854254502596795, 6.451996268741996e-05, 2.443671611321901e-05, 0.00039496062172631515, 0.013346842090643683, 0.013284255968799756, 0.014448076549155952, 0.029804198978328235, 0.030756714817649047, 0.027018720131890956, 0.016462208300731886, 0.01695836893739832, 0.016430128550613068, 0.027955075822383407, 0.014530049025901992, 0.027132972896016884, 0.023253420813693908, 0.02737611123012052, 0.014874295071061621], [0.0, 0.0, 0.0, 0.0, 0.0005610516734559888, 0.0, 0.0, 0.009786010412717075, 0.0004493055659177688, 0.0005610516734559887, 0.0, 0.0, 0.0, 0.0, 0.013885697327212166, 0.0, 0.0, 0.0, 0.008763945466573157, 0.008400577189093535, 0.008430604580337736, 0.018703909232843475, 0.019215883278469684, 0.01669583481661014, 0.00947732486297328, 0.009641196244329655, 0.008809891236165822, 0.016693940011904114, 0.007954065024659052, 0.01587784365715012, 0.013112816032733392, 0.015946822190424623, 0.0083481305738345], [0.0, 0.0, 0.0, 0.0, 0.00030723037312431527, 0.0, 0.0, 0.01462188697020254, 0.00012678007144057026, 0.00030723037312431527, 0.0, 0.0, 0.0, 0.0, 0.01781355088793591, 0.0, 0.0, 0.0010075846177739322, 0.012842292986632094, 0.011940569728511036, 0.013110115887550308, 0.025033517481387102, 0.02615736998967799, 0.023562604527527647, 0.015120075762470387, 0.014983363806139205, 0.0143287459064401, 0.02346593472305423, 0.01163259980496999, 0.020150464699900547, 0.017431915576406807, 0.019441116839434683, 0.011242328485052102], [0.0, 0.0, 0.0, 0.0, 0.00016085191942510335, 0.0, 0.0, 0.012049636743385122, 0.0001961003338670241, 4.004749434246399e-05, 0.0, 0.0, 0.0, 0.0, 0.017061556474000147, 0.0, 0.0, 0.0007240818656836828, 0.011543855729729055, 0.010931697233220109, 0.012413895818594783, 0.026370944053484918, 0.02776515950734963, 0.02552046671643052, 0.016548207680500936, 0.01648086289436393, 0.015661186319176557, 0.025514832328698354, 0.011163705416228038, 0.020747556000156545, 0.01731379596653583, 0.020546912359795715, 0.011156288656381743], [0.0, 0.0, 0.0, 0.0, 0.0006921107839174704, 0.0, 0.0, 0.006871066458802479, 0.0, 0.0008345362511307429, 0.0, 0.0, 0.0, 0.0, 0.00850934426545028, 0.0, 0.0, 0.00018592297476759622, 0.007873818734722942, 0.006561194834189809, 0.007345176460021432, 0.012458992947085551, 0.01385014078383822, 0.011626922262640256, 0.010405201934735972, 0.010415787273336231, 0.009379594981202844, 0.010660738687761035, 0.005860160587338831, 0.007993873807429075, 0.00822143364946911, 0.008229948677411662, 0.006689377754681757], [0.0, 0.0, 0.0, 0.0, 0.0005585854292294355, 0.0, 0.0, 0.009933527508796062, 0.0005099153316410868, 0.000602612655666264, 0.0, 0.0, 1.1607177878800245e-05, 5.216559253575745e-05, 0.011446198329046689, 5.216559253575745e-05, 1.1607177878800245e-05, 0.0003812757809429351, 0.008146771296703215, 0.008837465088410672, 0.009209428443883033, 0.018284217304808878, 0.018710158597370734, 0.016211853981930997, 0.009672492238431016, 0.009682740318028191, 0.009166287610340426, 0.016129707944726353, 0.0075438578489665275, 0.01671193642423221, 0.01570475312555614, 0.016641811757443038, 0.008561054155890003], [0.0, 0.0, 0.0, 0.0, 0.0, 0.0, 0.0, 0.01052730483366801, 0.0, 0.0, 0.0, 0.0, 0.0, 0.0, 0.013486147798787831, 0.0, 0.0, 0.00022172433533553608, 0.008581606792701146, 0.008358494056838535, 0.009340921964679309, 0.018554598352484075, 0.019378301214273072, 0.017603996158051267, 0.010455237159797473, 0.010510450739343627, 0.009997133985697581, 0.01766903130649459, 0.00852194959965192, 0.018694209843979407, 0.016023694189493766, 0.01855955750404523, 0.008495897276442493], [0.0, 0.0, 0.0, 0.0, 0.0006071966103838614, 0.0, 0.0, 0.01146670947467761, 0.000579776133560994, 0.0006446341617656359, 0.0, 0.0, 0.0, 0.0, 0.012716018465819271, 0.0, 0.0, 0.0, 0.009538986909504835, 0.009482830582432175, 0.010547608507767873, 0.02061519003351673, 0.02113248592929868, 0.018812477979239503, 0.011687840092620968, 0.01160200366902326, 0.011286468823553362, 0.019059507999747045, 0.010843782158523194, 0.018962696999042187, 0.016373293702112036, 0.019245621012706795, 0.01110372478340606], [0.0, 0.0, 0.0, 0.0, 0.0002219432771198312, 0.0, 0.0, 0.007429871153060593, 0.00013671617666596652, 0.00028203224186414713, 0.0, 0.0, 0.0, 0.0, 0.010153160707109303, 0.0, 0.0, 0.0005646708861247965, 0.006623292357069579, 0.006215348926695324, 0.007427418686491984, 0.01339292443980917, 0.014350431643387139, 0.012617225655483582, 0.008718811251147658, 0.00884197373301942, 0.008624080438530277, 0.012880813814067103, 0.006533985822311969, 0.012253236445585479, 0.009599067573325216, 0.01214234157280126, 0.006139934519566676], [0.0, 0.0, 0.0, 0.0, 0.00037514724529377785, 0.0, 0.0, 0.01348221484625023, 0.00032330871685318306, 0.00037514724529377785, 0.0, 0.0, 0.0, 0.0, 0.018104606057877698, 0.0, 0.0, 0.0002714701884125883, 0.012898926465001142, 0.012229118110676614, 0.0129600110467601, 0.02431727964197734, 0.02514004126298717, 0.022149375448045173, 0.015453049587697438, 0.01573119473054444, 0.01513459381499642, 0.022182115571270818, 0.013169714567513202, 0.020363139655094172, 0.017916698589286822, 0.02036537529543023, 0.012849588918195848], [0.0, 0.0, 0.0, 0.0, 0.0003076899256885196, 0.0, 0.0, 0.009880443440321582, 0.0002449132985809808, 0.00011415211790182501, 0.0, 0.0, 8.586040927264271e-05, 0.0001660906277733088, 0.01173092473772109, 0.0001660906277733088, 8.586040927264271e-05, 0.0008267935148647593, 0.008408689917947009, 0.008559649408020628, 0.007866432169221015, 0.020082139690420563, 0.021063288850272407, 0.017161977672875257, 0.009104050960155952, 0.009701737783769046, 0.00905956503710532, 0.017419898220226326, 0.00608864824941694, 0.016777900776624523, 0.014334637793625893, 0.016383567932406858, 0.00578403573482083], [0.0, 0.0, 0.0, 0.0, 0.0005596609393493635, 0.0, 0.0, 0.00955989763565335, 0.0002924679747567641, 0.0005596609393493635, 0.0, 0.0, 0.0, 0.0, 0.01034397844547134, 0.0, 0.0, 1.0832147213213454e-05, 0.005417036464136809, 0.005497194353514588, 0.006195667253448095, 0.015119691615990272, 0.01681293676120243, 0.014045787383106943, 0.00792696533062963, 0.007785623121147991, 0.006952002834837227, 0.014205759284173204, 0.0049842976537503485, 0.01169861470556459, 0.006994607047844883, 0.011250321297212361, 0.004035937694452088], [0.0, 0.0, 0.0, 0.0, 0.0002490846461901019, 0.0, 0.0, 0.01281708778253213, 0.00022456335977760484, 0.00029683662499338574, 0.0, 0.0, 0.0, 0.0, 0.016209860912682266, 0.0, 0.0, 0.0008982534391104196, 0.013175674367641187, 0.011741609310517346, 0.013846066262251865, 0.024141771107987875, 0.025178844066558518, 0.023597497648814247, 0.016105620626313363, 0.01576900519180045, 0.014402366305906746, 0.021932731228202412, 0.010512181623654101, 0.0191389098185822, 0.017301748389573594, 0.01912229954919821, 0.010695582855921097], [0.0, 0.0, 0.0, 0.0, 0.00022056412752978114, 0.0, 0.0, 0.01236268133765427, 0.00019539464751136765, 0.000341995829373004, 0.0, 0.0, 0.0, 0.0, 0.0160007241745128, 0.0, 0.0, 0.0, 0.011348344499530275, 0.010688749573609135, 0.012629448953976287, 0.022304933770045894, 0.02321498158101868, 0.02125220370940731, 0.013983887966262706, 0.013879449451750485, 0.013243049543514341, 0.021350452995444108, 0.012116234425004332, 0.020320029899826036, 0.01744853583181791, 0.020155373947288786, 0.011862331775695777], [0.0, 0.0, 0.0, 0.0, 0.0006385804300528384, 0.0, 0.0, 0.01352910193143753, 0.0005717638415881738, 0.0006385804300528384, 0.0, 0.0, 0.0, 0.0, 0.014827742291853309, 0.0, 0.0, 0.0003090405725173288, 0.00971961595051214, 0.010129139955267234, 0.010100576386953617, 0.02690514083858964, 0.028073852308094022, 0.024645087330515826, 0.012026858069471095, 0.012462210562295692, 0.01186482071705558, 0.025700055200326952, 0.008937743671399784, 0.02301564764367524, 0.019705961496133823, 0.022512544691724198, 0.00822935486533909], [0.0, 0.0, 0.0, 0.0, 0.0, 0.0, 0.0, 0.013197399090580547, 0.0, 0.0, 0.0, 0.0, 0.0, 0.0, 0.017327666264139927, 0.0, 0.0, 0.0, 0.011343646892145018, 0.011226375326062493, 0.011662357905072017, 0.02622335573806785, 0.027511648385166804, 0.025417140393987177, 0.014599521665291998, 0.015022447091861263, 0.014852893218920398, 0.027133312414621552, 0.013999189952179901, 0.024635101135512313, 0.02123552358565704, 0.024703281121993773, 0.013396427548886924], [0.0, 0.0, 0.0, 0.0, 0.0001835954027189087, 0.0, 0.0, 0.01469708641023382, 0.0, 2.371078068289228e-05, 0.0, 0.0, 0.0, 0.0, 0.016001514009482132, 0.0, 0.0, 0.00013030052870690326, 0.012043553876223193, 0.011080983192536973, 0.013046367628040942, 0.02515257392300942, 0.026511672633069402, 0.023374541302828154, 0.014698500355870874, 0.014718873612067957, 0.014337244867179922, 0.02390247908176196, 0.012490162942897459, 0.021014023515387073, 0.018220898069652748, 0.021001532982536278, 0.013086284401025437], [0.0, 0.0, 0.0, 0.0, 0.0, 0.0, 0.0, 0.011072131484774653, 0.0, 0.0, 0.0, 0.0, 0.0, 0.0, 0.01347806984306822, 0.0, 0.0, 0.0, 0.010086391088109188, 0.0100222744817425, 0.010774741636762843, 0.019679105012234608, 0.02019238294716364, 0.01864737288244382, 0.01209594791860677, 0.012066062335530486, 0.0116482781237987, 0.018951667949688968, 0.01026805459700633, 0.01872969737121879, 0.016904611538310653, 0.017941808478283243, 0.009953174862480577], [0.0, 0.0, 0.0, 0.0, 0.0, 0.0, 0.0, 0.013719499863322372, 0.0, 0.0, 0.0, 0.0, 0.0, 0.0, 0.018181417974510786, 0.0, 0.0, 0.0, 0.010947819118451501, 0.011042386622937344, 0.012218162341426196, 0.026255246050787644, 0.02660077920362748, 0.024400425134505386, 0.01268900880399637, 0.012618340460683343, 0.011913260871262212, 0.02470963292318755, 0.009721702508566103, 0.021834559998964293, 0.0179113669929717, 0.021106970011996164, 0.009847452832419046], [0.0, 0.0, 0.0, 0.0, 0.0002482550158512974, 0.0, 0.0, 0.013755424645198886, 0.00022446689113355783, 0.00014898878112689536, 0.0, 0.0, 0.0, 0.0, 0.018303083960454464, 0.0, 0.0, 0.0, 0.012089613860308853, 0.011857992645951915, 0.01319277075511398, 0.02446733056935924, 0.02485895856726261, 0.0228759485067586, 0.01598180187821622, 0.016280728292953368, 0.016194165882171846, 0.023987700525991806, 0.015752722199661714, 0.024289755598207376, 0.022439970478225723, 0.02351199373970362, 0.015206782298415765], [0.0, 0.0, 0.0, 0.0, 0.000285663370344202, 0.0, 0.0, 0.012610909245544014, 0.00029611082902972663, 0.0003187967393182944, 0.0, 0.0, 0.0, 0.0, 0.01596789585495584, 0.0, 0.0, 0.0003298411956429918, 0.012789977922032302, 0.011569018250317326, 0.012364583937586156, 0.020245831687858592, 0.021696685200458372, 0.02119102820007898, 0.01551814997962975, 0.015408154684890658, 0.014941536286982422, 0.021028794091633767, 0.013639577925925454, 0.019835247848434087, 0.018311202520593633, 0.01999496802588952, 0.013395831026186208], [0.0, 0.0, 0.0, 0.0, 0.0006153798513770392, 0.0, 0.0, 0.01071522749516657, 0.0003737039124899449, 0.0006153798513770392, 0.0, 0.0, 2.35764238576519e-05, 6.369153310798493e-05, 0.012060924294343566, 6.369153310798493e-05, 2.35764238576519e-05, 0.00012506061252252958, 0.008739111738877382, 0.008506866369533348, 0.009227530788346355, 0.019559435933998535, 0.020627093960059677, 0.0189027120126253, 0.012013717310178524, 0.012089674580725688, 0.011809802360733207, 0.01937339847464057, 0.010713977927476873, 0.018924865565113747, 0.016636476178307442, 0.019001792168989066, 0.010289384767941131], [0.0, 0.0, 0.0, 0.0, 9.965953521573974e-05, 0.0, 0.0, 0.010553646794025602, 7.449633031076892e-05, 0.00022084023252125714, 0.0, 0.0, 0.0, 0.0, 0.01317062010414256, 0.0, 0.0, 6.009370645068691e-05, 0.009670892871076427, 0.009489121825118149, 0.010770624253864073, 0.020177744933173484, 0.02101326266445893, 0.020071416202672773, 0.01329374916701005, 0.01313505311441702, 0.012917099000506888, 0.02049107098021389, 0.012166213924625304, 0.019328489473000202, 0.01744579079524779, 0.01935807777989361, 0.012614491202755946], [0.0, 0.0, 0.0, 0.0, 0.0002377831825996614, 0.0, 0.0, 0.010243580910178032, 0.00010722702932586805, 0.0002377831825996614, 0.0, 0.0, 3.6225347745225715e-05, 0.00011881914060434024, 0.014137594013833734, 0.00011881914060434024, 3.6225347745225715e-05, 0.0004293428214764148, 0.00988010134403285, 0.009585951520341618, 0.011127340066900977, 0.018789725621971107, 0.01929543147649446, 0.017595065403830348, 0.011652785949380259, 0.011411695813697251, 0.010714822678858113, 0.01673448051764573, 0.00762820199965237, 0.014724734474437692, 0.012877993709689972, 0.014559534533339873, 0.007706218225841858], [0.0, 0.0, 0.0, 0.0, 0.00010176534763119932, 0.0, 0.0, 0.008409825906960664, 7.662721192165062e-05, 0.00010176534763119932, 0.0, 0.0, 0.0, 0.0, 0.012487920188624227, 0.0, 0.0, 0.0006253662532656148, 0.009970909223215065, 0.009921845756588972, 0.010488923876469589, 0.019201294667215586, 0.019973986958586838, 0.018534295481301977, 0.013709901588524084, 0.013721284011487433, 0.013557024227422013, 0.018692353872182505, 0.011262922197018936, 0.01592623995152357, 0.013823776060097034, 0.016003217128069014, 0.011153834916319225], [0.0, 0.0, 0.0, 0.0, 0.0002972652563654906, 0.0, 0.0, 0.009454329766671087, 0.00027276182959349785, 0.000344660042358687, 0.0, 0.0, 0.00019763948172673069, 0.0002793175709667064, 0.01286429905529618, 0.0002793175709667064, 0.00019763948172673069, 0.0012806264623467772, 0.008748583126961822, 0.007952974055062425, 0.009089410030921966, 0.016988935090744894, 0.018278589131376092, 0.016665139808400706, 0.011425999985962613, 0.011252143172038645, 0.010907012759285, 0.01628370927285974, 0.006759076826948095, 0.012833547593990854, 0.010875723018759371, 0.0129197481618033, 0.0074981023278147966], [0.0, 0.0, 0.0, 0.0, 0.0002649851255428945, 0.0, 0.0, 0.011386407034583568, 0.00021359782315957617, 0.00029284571117240446, 0.0, 0.0, 6.81036537610243e-05, 0.00014652604294038555, 0.01519825902296022, 0.00014652604294038555, 6.81036537610243e-05, 0.0011608577345629141, 0.013350379884244423, 0.013787894265981909, 0.014704197971130244, 0.019379359020793286, 0.020072004135749156, 0.019195059035696484, 0.01525938562408069, 0.015147825850221747, 0.014799759355781842, 0.018577335310403037, 0.011506421864987602, 0.014712941071467475, 0.013760427804770457, 0.014615631568678277, 0.011864585171358081], [0.0, 0.0, 0.0, 0.0, 0.0, 0.0, 0.0, 0.01668539517145095, 0.0, 0.0, 0.0, 0.0, 0.0, 0.0, 0.020540061974324907, 0.0, 0.0, 0.0, 0.014018002065810824, 0.013649107274605277, 0.014946387290344795, 0.02926607745264154, 0.03002917809326848, 0.026370707645608043, 0.01568767664385194, 0.01569672603346128, 0.015442037026930332, 0.02702615464069648, 0.01419775443679826, 0.026482899526774017, 0.021441226417401545, 0.025628059856693065, 0.013571639368452118], [0.0, 0.0, 0.0, 0.0, 2.802538845417691e-05, 0.0, 0.0, 0.011230243509758545, 0.0, 0.0, 0.0, 0.0, 0.0, 0.0, 0.015095493326454362, 0.0, 0.0, 0.0003933108493285054, 0.011247575644663547, 0.01146413546453673, 0.012412778940194463, 0.024870317031166933, 0.026404187172877125, 0.024752650924223622, 0.01610494626058271, 0.016104448028471652, 0.0155888823842416, 0.024789929012964926, 0.011821473643251281, 0.02079705947779537, 0.016827899728289873, 0.020800545381115372, 0.012150279776179057], [0.0, 0.0, 0.0, 0.0, 0.0005820655885894058, 0.0, 0.0, 0.016635301415619717, 0.0004488758335019525, 0.0005820655885894058, 0.0, 0.0, 0.0, 0.0, 0.018365223674285138, 0.0, 0.0, 0.0010288482187226964, 0.014772718169289495, 0.014029501763330017, 0.015524634720937657, 0.02422456505947411, 0.025030448356408965, 0.022570491392227214, 0.01619529336960837, 0.015907177401067014, 0.015184682398656434, 0.021760528748339333, 0.011904681861631645, 0.0181816702022623, 0.016455405193404608, 0.01871648534965599, 0.01205930639509808], [0.0, 0.0, 0.0, 0.0, 0.000262348155538965, 0.0, 0.0, 0.01689346316442136, 0.0002387802361288452, 0.0003197174330504408, 0.0, 0.0, 0.0, 0.0, 0.019867290906426815, 0.0, 0.0, 0.0002049788780274892, 0.014126796956947452, 0.013933498670557435, 0.014923592477940175, 0.028841241378134083, 0.02944749509453915, 0.0275054121489745, 0.016509613796822233, 0.016373611646049713, 0.014957201849916002, 0.026721549942152648, 0.011929610010840258, 0.023036745599040242, 0.018159838201803436, 0.02252198264887463, 0.011587224430422568], [0.0, 0.0, 0.0, 0.0, 0.0, 0.0, 0.0, 0.01796497231749684, 0.0, 5.8444508096878995e-05, 0.0, 0.0, 0.0, 0.0, 0.022160884421645263, 0.0, 0.0, 0.00011872143476445223, 0.016769362475861103, 0.015989780890960488, 0.017330339740047298, 0.03168076489940039, 0.032845819223568516, 0.02938572507356196, 0.019838119543871702, 0.019783032657490596, 0.019624951875892603, 0.030337537930260724, 0.018473102594134806, 0.028713317293053316, 0.025140092596613494, 0.028518376587296664, 0.018221956039314056], [0.0, 0.0, 0.0, 0.0, 0.0002118424241695861, 0.0, 0.0, 0.011056828492966303, 0.00023195303251548859, 0.0002118424241695861, 0.0, 0.0, 0.0, 0.0, 0.013022380062455059, 0.0, 0.0, 0.00012390858887226358, 0.008055927788761161, 0.007335831802670333, 0.008302369539772871, 0.021726377891979173, 0.022875204296232982, 0.019985646725745154, 0.01048601201798368, 0.010674701690493478, 0.01048114956991939, 0.021080284192541054, 0.010022854784982745, 0.021246692545821576, 0.016788048176930914, 0.02082298580154328, 0.010029785333277247], [0.0, 0.0, 0.0, 0.0, 0.0, 0.0, 0.0, 0.011014506322058937, 0.0, 0.0, 0.0, 0.0, 6.180528482727801e-05, 0.00010195230745012526, 0.014813934397652032, 0.00010195230745012526, 6.180528482727801e-05, 0.00043221439355281083, 0.011232186079336853, 0.010412869867652169, 0.011359846567940212, 0.019696714017201796, 0.020192554069680686, 0.017744380284672578, 0.011740070296298843, 0.01171627802906331, 0.010981534931245618, 0.01726718160505684, 0.008612717712357339, 0.01522955139598339, 0.012781830855490707, 0.015104457690552587, 0.00841555549216552], [0.0, 0.0, 0.0, 0.0, 0.0, 0.0, 0.0, 0.01232017851934368, 0.0, 0.0, 0.0, 0.0, 0.0, 0.0, 0.014562592906021101, 0.0, 0.0, 8.589349840098635e-05, 0.009300902991058834, 0.008703980154692818, 0.010145751300464195, 0.021305896486476118, 0.021852316504956826, 0.019362863732402282, 0.01155471945723826, 0.011608056668993812, 0.01113306316731671, 0.01966887158340914, 0.010084874455554027, 0.01943728639326587, 0.015950474165012024, 0.01948849528357063, 0.010454073390870356], [0.0, 0.0, 0.0, 0.0, 0.00022249397563674445, 0.0, 0.0, 0.00993405465732737, 0.000137529708565952, 0.00022249397563674445, 0.0, 0.0, 0.0, 0.0, 0.012276840691338045, 0.0, 0.0, 0.0001626553284001163, 0.009056463549172325, 0.009092278577444707, 0.009515042844508157, 0.017414648047123168, 0.018029149102798535, 0.015396904268601944, 0.010600099744641815, 0.010790182643797577, 0.010428441045909991, 0.015898015549893476, 0.009333777058992701, 0.017492666556844155, 0.01604389398158843, 0.01739577121747777, 0.008882898412160008], [0.0, 0.0, 0.0, 0.0, 0.00021184242416958613, 0.0, 0.0, 0.014626199537234133, 0.000143017672898151, 0.00021184242416958613, 0.0, 0.0, 0.0, 0.0, 0.01622902056930648, 0.0, 0.0, 0.0005920611170201046, 0.011110176355079094, 0.011943311052755623, 0.011005795264837531, 0.0234310620764804, 0.024536344316049032, 0.022198099793600143, 0.013664921086817213, 0.013376961561981352, 0.013130428347561425, 0.022326914897807804, 0.01023533454281052, 0.020149419744109897, 0.016327021714636597, 0.02025415425065199, 0.010518489140471798], [0.0, 0.0, 0.0, 0.0, 6.520464687795368e-05, 0.0, 0.0, 0.009191232298802029, 0.00010842515822595505, 0.0, 0.0, 0.0, 9.870428197121426e-05, 0.00026919349628512973, 0.012087386190971851, 0.00026919349628512973, 9.870428197121426e-05, 0.00047617338453991834, 0.009209408611799048, 0.00900302693131378, 0.009014991086704238, 0.018830877948287618, 0.0207170786910651, 0.018047661349454177, 0.011952789442829284, 0.012030852825209645, 0.011448262648939396, 0.017541227731715788, 0.010072404893122024, 0.018309329463599113, 0.01655664999899069, 0.017893637024661926, 0.009772621226804492], [0.0, 0.0, 0.0, 0.0, 0.0, 0.0, 0.0, 0.014435743153898057, 0.0, 0.0, 0.0, 0.0, 0.0, 0.0, 0.018347811607799164, 0.0, 0.0, 0.0001339044578929078, 0.012217524736257139, 0.011924922996234077, 0.013404079908703619, 0.02728691446833746, 0.027832647003024322, 0.02504898544331898, 0.015322938287958937, 0.015521213734768962, 0.015329634024391255, 0.026330651376340185, 0.013072393693030412, 0.02405804561705413, 0.020379295222053322, 0.02386568939889388, 0.013129057480093704], [0.0, 0.0, 0.0, 0.0, 0.0003541389995573263, 0.0, 0.0, 0.016344876902645827, 0.00033200531208499334, 0.0003541389995573263, 0.0, 0.0, 0.0, 0.0, 0.01876936697653828, 0.0, 0.0, 0.0007082779991146526, 0.013427770399881949, 0.012726870296591407, 0.013962667847130001, 0.026401339088092075, 0.026898254933482448, 0.02399924113071523, 0.014298362107127045, 0.01425348832978588, 0.013228668279697042, 0.02355393241847426, 0.010708680429795968, 0.02166496656979822, 0.01786557195075573, 0.0216470819354445, 0.01064630367419212], [0.0, 0.0, 0.0, 0.0, 0.0003541389995573263, 0.0, 0.0, 0.01804746824667143, 0.00033200531208499334, 0.0003541389995573263, 0.0, 0.0, 0.00033200531208499334, 0.0004426737494466578, 0.019654714475431597, 0.0004426737494466578, 0.00033200531208499334, 0.0014608233731739709, 0.013685996753725832, 0.013095765087796954, 0.01278835276179234, 0.028190637831814507, 0.02967147577560415, 0.02711376715360779, 0.016358497633398035, 0.016984320455367772, 0.016391056777456385, 0.027381215877231815, 0.012797295665821563, 0.024905660605432537, 0.020373310384429074, 0.024915661766593784, 0.013143721410653684], [0.0, 0.0, 0.0, 0.0, 0.0001793880625788687, 0.0, 0.0, 0.01154607943746251, 0.0, 0.0001793880625788687, 0.0, 0.0, 0.0, 0.0, 0.01265900939833725, 0.0, 0.0, 0.0, 0.009954792319030804, 0.010249979712575494, 0.01000967928408506, 0.022001465728480808, 0.023715866645057062, 0.022104521424409666, 0.014341816994252838, 0.014660102408758346, 0.013959391990019571, 0.022853085985618908, 0.012599316164492898, 0.01997502064004741, 0.018162487023403454, 0.019528149546639787, 0.012236215178084946], [0.0, 0.0, 0.0, 0.0, 0.00045021396945142705, 0.0, 0.0, 0.016277135759461953, 0.0004722062777986705, 0.000589708039539657, 0.0, 0.0, 0.0, 3.712511099570385e-05, 0.01787424860922212, 3.712511099570385e-05, 0.0, 0.00012582742132958584, 0.010983744228197216, 0.010697582406488439, 0.01183989082878503, 0.027642446537483847, 0.028764054263193266, 0.026294699535024252, 0.014132051921278265, 0.013870038159552858, 0.013423356157691187, 0.026772022390683305, 0.012695759748711885, 0.026008736474509474, 0.02037993538405473, 0.02598333090136104, 0.013296968527854778]], "bootstrap_rate_of_adaptation": [0.0005928321271405557, 0.0006237980664224956, 0.0006606071468856162, 0.0004501895521622459, 0.0006768307646974089, 0.0006502185188932507, 0.0006468386541246874, 0.0006108901177918805, 0.0005463550296380338, 0.0005187032034966465, 0.0008422186404664933, 0.0005397185273455518, 0.0008006950947118114, 0.0006986318565125706, 0.000759935034858208, 0.0005536286086378723, 0.0005532256451455564, 0.0005718552217520882, 0.0006628053177906825, 0.000782103758052799, 0.0007210413594605701, 0.0004981786950871741, 0.0005576047460500396, 0.000601813524559701, 0.0004826794213736624, 0.0007243174949602877, 0.0006336283633246886, 0.0006136381762300732, 0.0004247832820011752, 0.0007481721999390428, 0.0006036325091054201, 0.000578790386399764, 0.0006275570346525479, 0.0007214462284893162, 0.0007777844984425628, 0.0004724522033072083, 0.0006815045667745928, 0.000506762535777209, 0.000643355599748176, 0.0006040933301829458, 0.0006003900371476313, 0.0004905880438331927, 0.0007895849679869858, 0.0006432509709122779, 0.0007413504858558555, 0.0004925029544957999, 0.0007756015924065279, 0.0008031442320633002, 0.0009139011180711766, 0.0008464828668282362, 0.0008026377499928401, 0.0008010558867601507, 0.000747580908742352, 0.0006602790840382362, 0.0007738118557159285, 0.0004908439252747989, 0.0005919235029660383, 0.0009005588086380446, 0.0005193359594108356, 0.000717748831766164, 0.0007592998473382132, 0.0003673864846150531, 0.0005368497062378281, 0.0005797441955450191, 0.0006301947713667607, 0.00041169727849269097, 0.0007368631043020155, 0.0005225827990854083, 0.00036842981776495604, 0.0007074728839879047, 0.0006986372062623682, 0.0007166821019662102, 0.0008273205989413669, 0.0007468946383477157, 0.000623550710632262, 0.0007093781691194773, 0.0008273220628415163, 0.0007208651797586592, 0.0006277450546782777, 0.0006791362855657902, 0.0005284832735183123, 0.0006183427279194734, 0.0004860870812258872, 0.0006243854600669739, 0.0008574695074893247, 0.0007592913747807434, 0.000700597749395919, 0.0007925055369632118, 0.0010084637725757532, 0.0006460250520823915, 0.0005492854873707158, 0.0006305007579677391, 0.0005626931336829506, 0.0006788822652083953, 0.0006117699803218087, 0.0008145315408813835, 0.000723140037770288, 0.000832918766047795, 0.0007156427957117463, 0.0008116635051670164]}
