# Supplementary material for: A Bayesian approach to infer recombination patterns in coronaviruses
Source: Nat Commun. 2022 Jul 20;13:4186. doi: 10.1038/s41467-022-31749-8 (PMC9297283; doi:10.1038/s41467-022-31749-8)
Supplement: Supplementary file 6 — Source Data [file 41467_2022_31749_MOESM6_ESM.zip › Source_Figure3/229e_subunits.log]

Sample	posterior	likelihood	coalDensity	network.height	network.totalLength	network.recombinationNodeCount	recombinationRate	relativeRecombinationRate1	relativeRecombinationRate2	popSize	mut1	rateAC	rateAG	rateAT	rateCG	rateGT	gam1	freq11	freq12	freq13	freq14
0	-7350.621872511406	-6713.573875155762	-630.7866210997784	33.79224287986173	167.71744958046065	35	6.066302694357997E-6	3.1197331227796354	0.7437150039859188	6.57117766289319	6.418515247040181E-4	0.12346269983177684	0.3177510967811799	0.07648485123783369	0.06436000739719452	0.2018410108423698	0.015356095251415536	0.2628476997440138	0.18590638861387088	0.19971195545563022	0.35153395618648553
50000	-7157.962190394592	-6716.513850674535	-436.20876360608236	33.76862454300746	151.1828730314254	19	1.3178550017948094E-5	1.432605157842824	0.5957754356482258	5.669824320665057	5.842015415559677E-4	0.13515942125578714	0.33892051461098804	0.11685836689356521	0.12803299400757281	0.19275907684635257	0.25259504953273426	0.2654884102561094	0.18740036898295093	0.20369027120949124	0.3434209495514491
100000	-7541.44466653203	-6730.160280626857	-804.6154794936618	41.755403721556746	186.98657217813016	52	8.171851050391916E-5	0.9811286945024953	-0.8401694763247297	4.976421663127447	5.694865212681171E-4	0.26458416182754396	0.21476240940145283	0.07477491105523057	0.07077325929419916	0.12241895030690796	0.1671129810066108	0.26159240825435	0.1865224452094376	0.20501539682382863	0.34686974971238416
150000	-7331.574259099519	-6707.856592163397	-618.0582094517038	45.247155656796565	190.1052764300393	34	5.270515407871823E-5	0.796532902229043	-0.8467551303638862	6.484312500235169	6.357008990015977E-4	0.20195164398571394	0.24849607903302168	0.056626095209877755	0.11595822677689915	0.14356555720554348	0.0412906745758074	0.2541870071547054	0.1860936692167023	0.203561378022344	0.3561579456062486
200000	-7259.797195130664	-6734.906767439099	-517.6283131813817	35.276441876713825	159.8403831908502	27	1.0797266957179344E-5	2.431186847141704	-2.1979250735117932	5.585559625857542	6.284528119784127E-4	0.14159942184824567	0.23996068358070435	0.10130869569986246	0.07974677491961932	0.11276040461480283	0.15966061554715558	0.26155145627484905	0.1862290505235324	0.22572802654474344	0.32649146665687545
250000	-7265.77129335272	-6742.696949129086	-519.1521530014684	45.47459714153142	175.2795450084044	27	1.4834800027872653E-5	1.9292958848831918	0.0502203016026182	5.701546229510117	6.035789019771377E-4	0.15898635490495983	0.27666357498762284	0.08378471897369597	0.05221552353588702	0.10126054632656702	0.05457018376315892	0.26656590148623266	0.18643472519563184	0.21043137406850781	0.3365679992496279
300000	-7199.466801324184	-6733.1041215483765	-460.8005536438843	42.19389632378938	170.1614271846358	22	9.804568673519617E-6	2.330669108329683	-0.7762569955248025	4.321838196336357	6.193796911713291E-4	0.1872949826918053	0.22852579152863506	0.15318516574436514	0.07665813516337666	0.20688281738876557	0.0023163219448211975	0.2572184286152606	0.1833186039662368	0.20387924001948998	0.35558372739901295
350000	-7276.36858015388	-6718.516553692344	-551.3919650115143	40.83513719632233	195.65578974415732	28	2.5093628087634767E-5	1.3784050768615468	-1.4483267337365313	7.639318005773965	5.190283348298668E-4	0.1400577082108801	0.3442836370903998	0.05502277076980309	0.0824686449342105	0.14249350445149045	0.13759101951031588	0.2647123050147757	0.17722945316158822	0.1949143780453642	0.36314386377827235
400000	-7343.233900674186	-6738.457716171741	-597.9959645471383	33.543123406500726	161.13014222429692	33	8.780939257926127E-5	0.4889877686471724	-1.3665557379751359	6.000190580357736	5.946657816846903E-4	0.14817143473125288	0.2465120814464645	0.04752070972058233	0.10235444153698643	0.16843223679438313	0.12964159801877406	0.26561349596761386	0.17474493095869442	0.1950109241379853	0.3646306489357073
450000	-7220.023872878916	-6711.460244760753	-503.56017249969125	31.41598638312048	160.7685755133818	23	1.6568698303643924E-5	1.392772578220186	-0.4843805866496542	8.027581000036808	5.535113954179044E-4	0.1557675076431057	0.29423127967017165	0.07128959624339781	0.09422009564524784	0.17697727471365493	0.008766868725962301	0.2704145689424482	0.17931520545605403	0.20263395142925694	0.34763627417224163
500000	-7191.541051014252	-6724.641967080068	-462.31401651753487	39.88186213916075	167.25873466640888	21	1.274812318786151E-5	1.6923327349753672	-0.5435693071615567	5.2464219066651925	5.876944893971928E-4	0.21096758903539822	0.31936027124592314	0.06344361969324247	0.07222660912215412	0.16989082175180317	0.2665965258554888	0.25790284122827817	0.17800420018071145	0.19922720545791633	0.36486575313309483
550000	-7104.041300560151	-6722.815365167924	-374.9384624187594	38.25088630362787	143.84499269761918	16	1.604706553639124E-5	1.6500672369784932	-1.8094230358612542	5.007625917423192	6.236918183337365E-4	0.23210531842677248	0.31293717209207345	0.0824741922571683	0.07936963402585426	0.16666187563798024	0.06618838741590753	0.27015818419645377	0.18171569871862492	0.2025185162868439	0.3456076007980777
600000	-7333.228141935845	-6720.146753974297	-607.836279798759	32.868499826687454	154.15093920054613	34	3.707429160615385E-5	1.2285352234604796	0.31831732978968297	4.782996459291988	7.018926670764295E-4	0.16496842219617616	0.38026979544448275	0.1045589559017114	0.07181648660653593	0.1882786518457933	0.18003306955590284	0.24352231950445044	0.18371530549605047	0.22443572220617566	0.3483266527933237
650000	-7177.847668211341	-6738.399124673119	-433.915131206609	38.23966801338993	155.84917050432134	19	2.3096235611778145E-5	1.4523939540092472	-1.313506671438299	6.201362137593315	5.976654034057834E-4	0.14019619315833004	0.3063945721431999	0.07754851092302295	0.07758861659953756	0.1367470374530567	0.1667806516011521	0.26364937704900593	0.19366793904125323	0.19729013614791968	0.34539254776182193
700000	-7200.750154244478	-6739.994027114565	-455.63532695117004	50.47844965881332	196.59561259067334	20	5.4585682150296116E-6	2.3835496583855598	-1.2262145882481261	6.191359124668088	5.887656400572189E-4	0.1794194849937266	0.3233455908999001	0.06025539928974182	0.07542619875646887	0.20095153104821808	0.003939807430358812	0.26059082666757477	0.18624273070298475	0.20658509686692286	0.3465813457625184
750000	-7104.642099307094	-6747.698664147711	-352.1188854648221	33.57383435724436	145.68702773532524	13	1.9169832223618084E-6	3.326557946159655	0.26004849307015987	5.514682216340055	7.025871748078747E-4	0.1694803329555775	0.3045439317976505	0.06564189861012444	0.11208121804681422	0.16896823890827253	0.012212133415231198	0.26273193065013745	0.18735480693179768	0.20016592553205767	0.349747336886008
800000	-7064.9806892080505	-6738.015748660264	-321.920663571483	32.29728021869564	144.89487291967225	10	1.6760019786699018E-5	0.19998265064620946	-1.5410892983089912	5.603753458670835	5.126719519734953E-4	0.14858649940966817	0.3873468918202812	0.07821704088357354	0.09376507779218027	0.10936479991379977	0.0748367022512662	0.27612738447963564	0.1847868899340838	0.19073895385892461	0.3483467717273568
850000	-7103.966105204897	-6727.080540271727	-372.4724909851393	31.89961454578805	135.35962071251157	15	1.9487671040081396E-5	0.8442071887353275	0.15126570330228262	5.537227238096228	6.13050725801159E-4	0.22617812836939258	0.2941371389590391	0.08100485406677277	0.09376507779218027	0.19274299327802383	0.1267415842322763	0.26233616533566123	0.17785012610003012	0.20460943441557722	0.35520427414873224
900000	-7251.717089726855	-6721.732757646181	-521.5765965428307	35.37964238533039	171.48343611354824	27	7.235337269292388E-5	0.6841357677115426	-1.9794207696312656	5.791050899059021	5.884888396872377E-4	0.16271572404868703	0.3777541709624498	0.06653038580434749	0.17666992962801845	0.10878932979664267	0.017007053362635655	0.25648429099724296	0.18241093159706862	0.21426981886651636	0.3468349585391721
950000	-7091.905826415752	-6751.502772688357	-338.2529148701856	33.65320475456101	133.68357807117619	12	1.4183583571895656E-5	1.2196439541697213	-0.024272377944701162	5.969197678067448	7.028529683281915E-4	0.12641284228150088	0.2461006129393957	0.09588836239805792	0.053993698206226515	0.12006531264399245	0.030017228699541796	0.2580303850942502	0.1823538352332504	0.2070586687943678	0.35255711087813235
1000000	-7188.2442380951325	-6733.988359659896	-446.87145111138466	37.431962782837935	146.81047267760914	21	4.7376194359896255E-5	0.8352348915658395	-1.5436201078740681	6.174138715026435	6.314978518793267E-4	0.26164110067353497	0.37018227536326725	0.04947123545804617	0.1418017091172447	0.1942336636073182	0.11171486821407228	0.26503545873649886	0.17685581458317837	0.2015356591528532	0.35657306752747026
1050000	-7082.147393012361	-6732.174792477535	-343.67245466877137	31.219735884266754	134.12605434814998	13	3.573072975003162E-5	0.7114316622856045	-2.1963108354057046	5.5006937813612495	6.917238543405605E-4	0.14736727513189823	0.30333957065691375	0.05507195552746921	0.1108836648967531	0.1285679740993858	0.14245475838156474	0.2745506492101067	0.1798534570691458	0.19720373809008818	0.34839215563065923
1100000	-7114.905119547063	-6729.132421608123	-379.4780663024147	42.10477009735975	161.6654025406199	15	8.437548334886216E-5	-0.31251333367745937	-1.6152616275354972	5.856576384326634	6.679290961339274E-4	0.15632696519148184	0.3201988283861669	0.053545244256816574	0.06095432948240374	0.15852254434706944	0.03928442604776786	0.2584501374935801	0.18121841115494	0.20854562191390427	0.3517858294375764
1150000	-7101.058341650001	-6727.206896717265	-367.2404493364104	32.67727883763485	143.18265527072606	14	5.6517498761039394E-5	0.23039016221679817	-0.9981707808102074	6.0391701622632405	6.160065451494529E-4	0.2622974862857864	0.33592403765250617	0.07796326344692286	0.13276777725211533	0.1329411058918186	0.05552746378986102	0.27548429431677907	0.17360631445684543	0.21281740477830668	0.33809198644806954
1200000	-7236.672782809284	-6737.526577588687	-493.3686945395342	36.556564374715336	155.48128410281817	25	5.052486007578576E-6	3.2338651290336253	-0.48907209438049015	5.075862099889342	6.875786188376183E-4	0.20779823253622884	0.2848929469042629	0.07862174337259328	0.06270729511424901	0.15095192400253118	0.027381460576622187	0.2557110124848595	0.18251081788376894	0.20340839426031845	0.35836977537105374
1250000	-7136.38564328721	-6729.770465741516	-402.0830624872343	32.52108261161467	142.07114995860258	17	5.262271648226863E-6	2.277063724086767	1.1758441489266795	7.055561563111445	6.441809163165388E-4	0.28822180169358186	0.2841010467094124	0.05165203041034252	0.06836325586691466	0.1749711298402549	0.058986772020216405	0.27196407601174344	0.1847903599400308	0.20271872205642535	0.34052684199180105
1300000	-7213.61221175318	-6727.155391249855	-482.4437509739148	32.52026298807134	152.1280049016851	23	2.4858346926396575E-5	0.6586826357025005	0.568165648431987	6.0592826329441625	5.841336155051209E-4	0.12938707685110776	0.2651349678145163	0.06640833068535876	0.10625767961949774	0.13893812636428188	0.03682590371477266	0.2797292887259936	0.17882331010589214	0.2058279219572551	0.3356194792108599
1350000	-7089.490179848023	-6729.44303045394	-357.9946927187466	35.55390692126203	150.5215386204263	13	6.404621163419318E-6	1.411895939301938	-0.13001320332608923	5.772287582849494	6.195752883771916E-4	0.1266414398409164	0.2618287148942925	0.06734480057263345	0.06824809545740186	0.19838930470106333	0.0947386879178514	0.2665133792908416	0.18120414095983509	0.20689791789503076	0.3453845618542932
1400000	-7162.7357623399885	-6731.940882966277	-424.4061288859375	32.99895697622905	154.7545500095007	18	4.2323004579659264E-5	0.7849175861432225	-1.7366838062492194	6.970703682775183	6.380133102592327E-4	0.1523569906174956	0.2058864173287681	0.07921869410393897	0.1116432442305952	0.1627582288808729	0.0020940625300330316	0.2629589502002112	0.1733110628007993	0.2109432650308153	0.3527867219681744
1450000	-7195.882672249367	-6721.027920000312	-468.57996070293296	32.616030946237025	155.10345964596016	21	7.042734063918955E-5	-0.1771856181693209	-1.1442479684369058	5.734539871283041	6.40546863600105E-4	0.16908258602402895	0.3384957446441492	0.06799093382112044	0.1303451085354741	0.1205862629470627	0.05817613834136097	0.26786246542005215	0.17708836909550432	0.19047202536403374	0.3645771401204098
1500000	-7160.322695310474	-6729.047683002464	-424.66851537257406	38.18115393384825	170.16063778223676	18	3.22532417511937E-6	3.2440453462105032	-0.0783146118343766	7.177039124881498	6.118794637690269E-4	0.23757690023743042	0.30198366423175876	0.08251547978356098	0.09638203066206932	0.15925634190563545	0.14766755799169795	0.25585480425179374	0.18042345826980932	0.21659085472132525	0.3471308827570718
1550000	-7172.102918081488	-6717.287007817439	-448.96794182550303	34.075229755648984	163.4075747458712	19	3.4657562275777307E-5	0.6410439825554028	-0.43913139016507086	5.999433119988268	5.335329446992259E-4	0.1767583867313204	0.347609162726107	0.08701345948915563	0.07834343725351349	0.21854316248623884	0.01078031500415659	0.2599153150584281	0.18169770674272442	0.20570890622401047	0.35267807197483697
1600000	-7218.099297048065	-6734.464003417974	-473.98369952396996	32.22580390941329	157.10621811258747	22	6.248417370168867E-5	0.48885950726973937	-1.888992135567198	7.481580454897479	6.036764790777328E-4	0.26556214294291364	0.35999693317627474	0.19425586630754013	0.08902941489092164	0.22809544153195613	0.13993535123240222	0.26739491840184265	0.1806661382100062	0.2083400607071488	0.3435988826810031
1650000	-7152.8298574274795	-6722.817929276216	-424.3217976126547	33.10717828849859	151.8179303002893	18	4.2317261939813354E-5	0.3361995020661818	-0.7627430510234812	6.329076269249478	5.755933223850958E-4	0.16473781353965683	0.31598115246642705	0.06946305737368058	0.0844948396476144	0.20376222429753021	0.12449784773147832	0.2662484793472561	0.1785679557187581	0.19496998840104576	0.36021357653294006
1700000	-7253.948023893036	-6728.625936295733	-521.5200111221313	38.403091182259566	154.13125082502185	28	1.085787948410612E-5	2.1808013649704856	-1.2701414625206053	5.526368223423252	7.574234772655874E-4	0.16849754525788516	0.28444560151251064	0.037847163942168055	0.07590195909095782	0.1235381309424489	0.13598455649374774	0.2556718966058264	0.1789030000308836	0.2086588357080454	0.3567662676552448
1750000	-7390.966555699444	-6727.819884800034	-656.0692258430404	41.547912514636906	182.08736253184142	37	1.615698697758E-5	1.858829317558885	0.6681657548180044	6.457158305704446	6.009050487297541E-4	0.23314168435558275	0.48582935245857084	0.08946378276928103	0.12389684666289245	0.262135992247299	0.09557527836686497	0.25815980727409105	0.1806429682492744	0.2019961425385375	0.35920108193809713
1800000	-7040.086713960853	-6757.998081694404	-278.60358284477434	31.637762574077485	133.35844269494348	7	9.795647033961315E-6	0.043388454681076105	0.42718721417666483	5.29556865281674	6.231212282066375E-4	0.2836047779715774	0.3256585634648307	0.11853095012858497	0.08788909665010652	0.17150432704372753	0.21996212634029022	0.26865201075963274	0.1860682119871084	0.20222958683804798	0.343050190415211
1850000	-7371.152405002972	-6736.228422263555	-627.9666853745562	33.51779671392598	141.37516229650416	38	1.500045504956939E-4	-0.10369302777600636	-0.8807890828018641	4.224484130444994	6.899531538845961E-4	0.21168587661153962	0.2772925962802725	0.05664108792165622	0.11493607354162827	0.19759790001636432	0.0512964393889955	0.25375244606041236	0.1869589101415169	0.2202471525026452	0.33904149129542577
1900000	-7152.1336500078105	-6742.1754497465545	-405.5394946884021	31.325872424503327	127.17908624231966	19	1.786000354567778E-5	1.5246221840723844	-1.3514777781203757	4.326019320420024	6.527742152345894E-4	0.08609368240997306	0.31538835055808334	0.0741753469505986	0.07407325302040457	0.23609552379476662	0.04723598045153483	0.26665480042908984	0.1827385336415396	0.20470365754162345	0.34590300838774735
1950000	-7148.292312170602	-6745.816828298273	-398.7642365030658	31.485037285568293	141.51422490073622	17	2.8139594009856497E-5	0.6431090688622766	-0.7245469524585275	4.55609892089979	6.222265793100017E-4	0.13713722929690814	0.31980177158585793	0.05043228796705232	0.08562967758503992	0.16274852627604555	0.06348245112630137	0.26130760927913266	0.18205037678531366	0.19775664166692086	0.3588853722686333
2000000	-7156.704100915816	-6732.502814921787	-417.56216206389905	43.84088681996558	186.81827430674906	17	1.2208205512986051E-5	1.3151935874626288	0.23635554467107805	6.552930660544537	5.018962922826351E-4	0.1918788797714399	0.5061401984746003	0.1541735556110585	0.1287271535109769	0.2181602598210781	0.11219863193548713	0.2647530723213154	0.17901052452550506	0.20555681725467748	0.3506795858985027
2050000	-7054.59408606355	-6720.998911883962	-331.85000598016666	43.88432222825688	159.5430743508515	11	6.51194078279549E-6	1.3844504591563351	-0.24433341591689417	6.819583633266947	6.355555885539487E-4	0.126157741871717	0.29892258575344627	0.05730799171816291	0.0895508688687171	0.10906957044168178	0.055248252134102546	0.2644650271046627	0.18137989256263595	0.20059843412660283	0.3535566462060988
2100000	-7175.933578676262	-6721.496919069228	-447.77435287536326	33.12452382281503	149.0182558899119	20	8.025625174504382E-5	-0.32313178255053454	-1.1016888749312108	6.1403860612632215	6.01505066681001E-4	0.19135067413381593	0.32101234472597506	0.08053676000570802	0.07092855192311853	0.14831163120847318	0.054873551049638876	0.2584982637379952	0.18307532199589652	0.20934824918048503	0.34907816508562384
2150000	-7094.932362732985	-6743.494601231889	-348.82460941639584	32.22056735406405	145.37453549190718	12	1.0716324517655197E-5	0.8144778303597471	-0.764950654323499	6.617687304923895	6.381779906984809E-4	0.1112416763784708	0.2713453384558658	0.12085956541327895	0.058678247254554096	0.15626805779615655	0.07994154613794438	0.2755070228436005	0.17796985028741147	0.20717554459838694	0.3393475822706019
2200000	-7127.153714093372	-6724.675118888899	-401.16970915886844	43.39617965897492	177.66536226980733	16	6.024207797987639E-6	1.5304269646097628	0.5548217392180008	6.133038910229854	6.717252378201723E-4	0.12268856723283647	0.2294088554209005	0.0493450288722203	0.08506722800399132	0.12926241153309856	0.04456732143441795	0.27146109782626854	0.1778043633143586	0.20422193250617052	0.34651260635320263
2250000	-7110.571100421881	-6740.485245758063	-363.4615333372265	37.158481535528765	140.9667976806949	15	4.134483762509629E-5	0.8760415331600553	-1.4661169958586053	6.281834473787128	7.299346757268265E-4	0.1994169005310332	0.40098978788590456	0.09286627022268738	0.13072759753745178	0.13738670205159287	0.1857431651075394	0.2612468074075686	0.19258448187445193	0.20168461233076865	0.3444840983872115
2300000	-7172.600429690892	-6733.617067809871	-434.7038946477187	45.98874687487444	177.76126355180688	18	2.7923579507638057E-5	1.1581868144370824	0.12392957965354101	7.427578956435883	6.502547720029725E-4	0.12596667514462312	0.3020119358858293	0.09988371901345953	0.061371336342932244	0.14590330442624766	0.021894374467063615	0.2641687696461604	0.18395765521280194	0.20519097193080124	0.34668260321023636
2350000	-7039.5249037858075	-6742.33492543076	-290.91252801833315	32.11785190444173	133.86668247573147	8	3.1646656876901514E-5	0.3768715097382249	-2.317425699066686	5.748957823842095	5.702083915086923E-4	0.13020650651836455	0.22890865136100488	0.04879979029706882	0.06323089146238549	0.19127453867184352	0.07912864334232328	0.25949524349735276	0.1935306094885506	0.20287764465608815	0.3440965023580091
2400000	-7091.107038718234	-6718.458942394424	-368.9223278381248	36.91152131497849	144.4413245253371	15	3.0212305830119796E-5	0.4755924898436037	-0.0616466084908307	4.255427320057017	6.539988174544076E-4	0.11245130626045591	0.33853278707490453	0.07672263242572182	0.10365339374014676	0.18458703081219957	0.005104882268806773	0.2678354637742934	0.17888854873196824	0.20140051448552398	0.35187547300821514
2450000	-7121.033151096472	-6724.549471034667	-389.46646881464295	34.66745771966924	142.2633161667217	16	8.334867268649414E-5	-0.04657774001651882	-1.5210591699742786	5.197680089197968	6.527319714631298E-4	0.22397220596265544	0.3527978993779746	0.0855607522912852	0.07029123505446754	0.1448433417006543	0.07064996214310587	0.2650152552754733	0.18290480493044636	0.20491314930950938	0.3471667904845716
2500000	-7088.580112953467	-6732.0658844384125	-351.05171109335436	35.88355119060295	146.11803595057665	13	2.026113333509214E-5	0.76535412544723	-1.3926421709261185	6.232577287517459	5.62363265013423E-4	0.2514750317898527	0.3787515807112582	0.06821293163245884	0.06744025308986765	0.15813687325948608	0.04447164342291932	0.2594485134810069	0.18216211835623403	0.20685225531146384	0.35153711285129496
2550000	-7218.13465937978	-6731.008221586422	-482.7346024398054	32.81913368727699	142.73196537341866	25	1.1827151837754869E-5	2.00921611634401	0.31445847106555563	4.604844981376729	6.504337170588362E-4	0.15698901771617943	0.3131442046321814	0.10120185693354596	0.08119568035912625	0.16749464154052707	0.015104771861146598	0.2588465048833704	0.17702076774946995	0.19837294269380182	0.3657597846733575
2600000	-7105.669378631605	-6731.396821853788	-369.76002108922904	42.33141360511114	154.193527289196	14	2.1041382628359576E-5	0.5595845902101242	-0.4788428453260314	5.821557999021321	6.938089859945531E-4	0.12244389593232986	0.44310781560297774	0.08188893905794802	0.13740136141185078	0.25847682896008584	0.14798487302843577	0.2514894754790113	0.18250181663497575	0.19905739442022327	0.36695131346578946
2650000	-7197.084217953522	-6730.760617818015	-461.21570533721473	32.67970822990994	150.67910728624727	21	1.5828856099140365E-5	1.2504181436955377	1.1127520762424201	6.299497787796936	6.789557933276853E-4	0.2564429868080432	0.31162603197663274	0.10786776092834816	0.1192991963582762	0.13886537584526798	0.03815082487942947	0.2659784345234224	0.17823770902793973	0.21518134038813005	0.34060251606050757
2700000	-7188.378821896735	-6719.814291618542	-464.1352833780147	35.339760334505435	160.1398134130734	20	1.4386885722801894E-5	1.2201492321426182	0.03281200891362046	9.279514384398729	5.646414760630465E-4	0.13839253548933025	0.2721815882973447	0.0649473945664062	0.11949381196721094	0.1699803820939085	0.04141004019466487	0.24879483959751494	0.18295999252783784	0.20611698811927018	0.3621281797553767
2750000	-7140.380600391113	-6725.519600332832	-410.6463354594787	34.537410550762345	161.36718400040908	16	4.876170159787736E-6	2.5806445454868356	0.21762304382337438	7.083430108313798	6.053330716562685E-4	0.1730679059057585	0.4454767261579057	0.050074052711752325	0.049928494361115246	0.1581424256564774	0.01831626794455064	0.2748557744886294	0.1824044181706276	0.20138871787562324	0.3413510894651194
2800000	-7277.405741267389	-6742.95861752062	-527.1136105865872	47.62874796595062	214.404805932171	26	4.980170351777776E-5	0.45986784943498255	-1.8030714994749526	7.319898336073138	6.370538758717667E-4	0.19724904421549175	0.3242003912257178	0.06484431442664321	0.09708788113731814	0.19419576730152735	0.15426558292865067	0.26573818621918327	0.1889246270747979	0.20100163338774682	0.34433555331827265
2850000	-7121.908939075775	-6747.034960033805	-370.8078305426136	32.44605314890694	146.1142023715691	13	4.044994775780639E-6	1.509950500206851	1.6355505133197181	6.004133177756563	6.549849538220688E-4	0.16933510590378487	0.43047618413733796	0.056490442825364626	0.14728278687066218	0.23176653101750583	0.06152358929490385	0.27986167498339876	0.1636315645592085	0.19733189269938503	0.35917486775800817
2900000	-7109.503827507872	-6744.828490076313	-359.62193874655026	31.201615002623218	132.13391360494165	14	1.6664061105637204E-5	1.4209021351300155	-1.0890816377741495	4.63374777010221	6.227586932371239E-4	0.21268801613611873	0.40451785373680793	0.07490630262795347	0.0943460288789691	0.15314028031750104	0.0768556041320675	0.26684312480136835	0.17846976568359363	0.1982446951390002	0.3564424143760384
2950000	-7196.58454726308	-6725.5410799284455	-468.01897250507784	34.46636424747779	145.14426993022082	23	1.486791088769754E-5	1.8420133925800533	-0.3579359332080233	4.352586026713795	5.733520440985649E-4	0.12207239531320752	0.296714617284199	0.06315322100102574	0.03843521577441274	0.10516080737507166	0.019682610421192355	0.2712020284583586	0.18504056198976432	0.20154932843545387	0.3422080811164238
3000000	-7055.540795440681	-6754.355758805244	-298.78197733740654	31.74032535996326	130.86226480841233	8	1.5121226077948994E-6	1.7598547415282837	0.18126706945825793	5.0693416932552475	6.139998955208715E-4	0.17652019764433313	0.48945326302499653	0.18507954534628204	0.08011503732989667	0.22294343292425867	0.07117426252470424	0.25743230562407493	0.18733488776517743	0.2042478088408742	0.3509849977698736
3050000	-7198.022639436378	-6736.5398963437565	-457.1479183933766	32.66835053282476	138.90096290477447	22	2.2161563198882286E-5	1.5099259655755177	1.0625114394354758	4.506600475292623	6.401856420542701E-4	0.15410384132346772	0.3482480858096868	0.05606676405140795	0.05464681069762605	0.17021199769855083	0.07207027201163334	0.27012978254461717	0.17395317523971016	0.2070743973921988	0.34884264482347405
3100000	-7116.938171480221	-6739.0026250329165	-373.05891463804016	39.055918751018616	154.54768612865985	15	5.445241270141681E-6	2.3324539946557263	-0.9083824534226673	5.932537614689607	6.641308235888372E-4	0.2332566861689682	0.48182491143770606	0.05123996886043571	0.11206612090980214	0.16932188606106205	0.045429372537879986	0.25488344342170666	0.1904893119006746	0.19772795232159301	0.3568992923560259
3150000	-7292.023744561248	-6723.855136343193	-563.2778027233426	35.60435906843433	166.7641563622166	30	1.1098056604214078E-5	2.1077368574340736	0.0805660762209095	5.512749960292867	5.296460217953167E-4	0.19255051128096232	0.38875648262239976	0.05768123474042974	0.05496535078215856	0.1445613858599812	0.04187545330436709	0.25623378105211697	0.18877121229243934	0.201953153759649	0.35304185289579504
3200000	-7284.841539127278	-6706.054499383723	-572.1384848735613	34.552646208835235	177.9788080450149	29	2.1858389996791663E-5	1.5587470220185122	-1.3076205221411712	7.462918660170618	5.258712052024255E-4	0.20323854119866033	0.2959598365015954	0.08635827960457564	0.05630275985470228	0.1718680509354386	0.11723795101817379	0.2564005262261625	0.181443483376169	0.21667781260684088	0.34547817779082823
3250000	-7286.858528901502	-6715.721661880365	-562.161046493569	33.12196540020066	160.99328372034208	32	1.0313720036003188E-4	0.25197518449215484	-2.1711136022560633	4.753555401985987	7.143541264976056E-4	0.141017521558712	0.31051416041667684	0.07687676718324107	0.14819948836897595	0.22611009889025357	0.3698643962528217	0.2703948838932355	0.18088183570007502	0.2025336253468948	0.3461896550597943
3300000	-7142.998078608676	-6736.750558790383	-399.01755294341837	37.23178058975079	170.8145942766107	16	2.105898009153399E-6	3.2778334795937822	-0.494797666211346	7.212286350599301	5.095681319097935E-4	0.22059777033877936	0.5302467151155782	0.07035213312607959	0.09042424552118475	0.16748567383915586	0.05864301274430042	0.2698820646148592	0.1935168890206562	0.20415591240083342	0.3324451339636518
3350000	-7227.112365318712	-6725.849644964161	-496.7408873403821	35.950596052259336	159.83193557626973	24	5.258054934512109E-5	0.5561709286399756	0.076049756526283	6.375436737574231	5.810618943477328E-4	0.10917616954300376	0.28597796994241037	0.07538104872052957	0.03640992506357904	0.19857116086090776	0.047234164496470485	0.25523179532586476	0.1831104319505359	0.21153473851751395	0.35012303420608587
3400000	-7342.98729136286	-6729.6269016338365	-606.665015960533	46.956878284841025	213.51157947827585	33	2.7585611435284223E-5	1.6399443204531217	-0.5400341200922794	5.575694274391708	5.405134148196126E-4	0.1076063397439833	0.4930094549903209	0.09989827092800432	0.1144638779003866	0.1746708976661829	0.04864455036242765	0.2598157445283846	0.17869180219803565	0.20288469055040628	0.3586077627231739
3450000	-7166.063601640095	-6730.6080139095	-427.79118194753664	37.7302112558348	167.50332486425708	19	4.150191009903869E-6	3.275058876537396	-0.0924941738806222	6.657111344514219	5.314144437027008E-4	0.19561633416870314	0.2683570597192536	0.07831123085375141	0.15843321495349355	0.1638931536914252	0.008254502751542584	0.2562481291949451	0.1830631318454189	0.20447374076742664	0.3562149981922092
3500000	-7172.446082745848	-6735.714759846101	-432.15477056768646	32.81677922460794	147.61920943458446	20	8.253406065958392E-6	2.320687113401526	-0.9625774276895238	5.562689737235191	6.854328515142646E-4	0.11114376681112852	0.31518690279512346	0.08189488075291193	0.10795465416686598	0.1556207967046908	0.0374557065459136	0.26931721167461276	0.18784542554029016	0.19484032547655375	0.3479970373085438
3550000	-7093.684022821646	-6718.8216135932	-370.8274734496578	33.788898727712485	136.20452053987194	15	2.7860800108381057E-5	0.5775366474122638	-0.9053073490166949	4.755249432170847	6.403684229318778E-4	0.1287352188919566	0.2512842819281055	0.07114982349074739	0.1018004924835893	0.18084263918435145	0.06896471190886938	0.2602509600344553	0.17868118466337923	0.19618751813108282	0.3648803371710832
3600000	-7121.027461630407	-6750.850482715775	-363.6277711337842	32.99776301235823	135.66011804620828	15	1.933466435835219E-5	1.0661517367777047	-2.6435819458811984	5.37197415423087	7.958039893586719E-4	0.18523657353186243	0.3223715548276149	0.06977368522718799	0.06817060259375246	0.20507425767585602	0.043479830459866746	0.2514108011152407	0.1778179663777019	0.1990995041614437	0.3716717283456143
3650000	-7111.51022565525	-6725.287681091062	-381.63035140110946	32.242545616510206	145.9460221546294	15	6.8299542965908335E-6	1.7865058476748086	-0.7886725460098111	6.044117722357051	5.3118090318842E-4	0.20019640346068293	0.24997580436840572	0.09143024588484178	0.10162388637823801	0.14314876804518173	0.15045638019890942	0.26177983226623674	0.19268186265431378	0.1981524917605983	0.3473858133188518
3700000	-7161.735921479907	-6744.319844154508	-412.8728411537922	33.63619717794283	138.60787845709075	19	2.151705488383389E-5	1.3210562638717587	-0.7683541636193215	4.208987164462181	7.039423376227406E-4	0.2708431628402581	0.3726868910869919	0.05922154085889216	0.11015187715251681	0.15924436442833903	0.01852736171458876	0.2674094517430913	0.18911207232599275	0.20630052253316236	0.33717795339775414
3750000	-7044.946703343639	-6743.630197541294	-300.27277708698966	32.32101732517519	139.27350380732392	8	1.6429824688042975E-6	1.998442246997294	-0.5939700421230665	8.739307791679316	5.944009122292454E-4	0.16734768509974352	0.2622097539552107	0.0665517115082554	0.03014278723263965	0.17741168325901338	0.08843190872663415	0.25989819668760966	0.18221728715860802	0.20372227825587075	0.3541622378979125
3800000	-7140.632962963388	-6738.084559252364	-398.7030863100552	33.56426448519455	165.5065813940207	15	9.132778113867334E-6	1.2428595236406634	-0.3567165041200022	8.410402392327281	5.696890078739037E-4	0.13876091410077335	0.3427750238533335	0.04624995777512151	0.12030936951647093	0.2244892588712137	0.07892198833099519	0.25453456914686573	0.17906572379262856	0.20425207731847153	0.36214762974203507
3850000	-7003.864542079658	-6746.181059150065	-254.1654817668114	31.519776700803853	125.39314102781171	6	4.510884375974826E-6	1.9620985419703354	-0.9922559713832119	5.243647906713533	5.475913211168316E-4	0.175511224368196	0.3208388391318178	0.049078814996866574	0.08222445369366455	0.16487334213879	0.06314411554070662	0.26222712428722805	0.17290057920992022	0.2101241396930548	0.35474815680979793
3900000	-7130.940903606115	-6747.958441934494	-378.4048149955789	31.162178259653036	124.69334430414654	17	2.9070000086140985E-5	1.0930682170245183	-1.0270121634119276	4.2000237997809595	6.997016754095824E-4	0.1686440470774406	0.4527471469223876	0.059193076565683136	0.10037619461055321	0.13530695526408537	0.07887947214987016	0.27986216700278393	0.1849736527518404	0.19616824225507085	0.33899593799030603
3950000	-7258.450372959764	-6737.27674516551	-516.2373674672357	34.41686663398823	162.60593852771126	26	1.51897148350531E-5	1.6872899791081926	-0.041675950883387096	6.9012564527517855	6.240290636624323E-4	0.20877506059737125	0.3608512870268453	0.08303414664514483	0.07483890743060838	0.1604889428276753	0.1056078418893476	0.2671567969975892	0.18519477712887572	0.21058160491310232	0.3370668209604339
4000000	-7118.8155880887525	-6734.653981427937	-379.23621700232906	32.09044019651322	130.85116791091556	16	5.100890779936742E-5	0.24731733200907602	-0.9497565058061069	5.866383597909523	7.066832343245503E-4	0.19223283003812836	0.3711049722131557	0.08020248369279542	0.07044217514346637	0.1180345649325815	0.04748987239756061	0.2599888924744929	0.19648985506381988	0.2078341350983537	0.33568711736333406
4050000	-7185.198614677486	-6727.801756640423	-451.6108896938961	40.23531348194029	160.86025112735342	22	5.114687641282674E-6	2.8838098992203913	0.43180389359161153	5.90842061938338	6.062754983236292E-4	0.2016030144660205	0.37567952322753917	0.08838174924328404	0.10514065269191294	0.09394938011970788	0.07309876275323003	0.25518615747403467	0.1893997470066376	0.19669566110275039	0.35871843441657864
4100000	-7009.216099050922	-6722.194396984969	-284.5721948409561	32.91970712407902	144.07203640521595	7	3.964800320046793E-6	1.6266212053261984	-0.7153244911780556	8.005663100967142	5.561709918540052E-4	0.14943408089527488	0.299008031319118	0.076030561512042	0.04514890575389624	0.17379859784953083	0.003845349327519183	0.26637023645689784	0.16929902218831497	0.20405459370690027	0.3602761476478881
4150000	-7152.193635310407	-6751.121559578515	-395.70436438474206	33.64517087240355	146.19603423114353	16	4.7692239003827E-5	0.25462455777085746	-1.538632559263466	7.372132771540982	5.386425588948491E-4	0.11853924174173168	0.24370931860915937	0.05012641371068645	0.05058967137538617	0.10477526710278218	0.2853658355872425	0.26888124302773214	0.17419542083352835	0.20382269280318763	0.3531006433355531
4200000	-7292.152036836709	-6725.200652082862	-561.9781245811514	33.00383807143693	150.50094534525255	29	2.3170928599685542E-5	1.210604207955237	-0.598185500444834	7.197665971526717	6.883053496107688E-4	0.1507556669682805	0.41233516247641483	0.06518224208825069	0.10958445546588855	0.19144481922866857	0.15772014576730475	0.2595436002191081	0.18972368680347323	0.19618739478022204	0.35454531819719776
4250000	-7164.587369521935	-6742.2844981612725	-418.4317872045344	35.015983479525055	149.63783367678357	18	2.3527015196575433E-5	-0.14173045432107179	1.0022104159504894	5.465647758464652	6.5462962712598E-4	0.17996765404900777	0.29218317707857977	0.12356183004926823	0.04370051049611246	0.14153713953956507	0.24837804523722776	0.26163142633248704	0.1797896965811784	0.20858190690561312	0.34999697018072157
4300000	-7244.208082991182	-6731.054803402537	-502.3607407939251	47.62190931494876	199.9366022407754	22	3.977447423366778E-5	0.5462942985188894	-2.9758771155317496	9.461091946495161	5.381956302859299E-4	0.1583263631198642	0.3608042503456337	0.12614883729978477	0.07284816651240615	0.16896415836710035	0.04425550286276644	0.2597876624153042	0.1754760262364005	0.2123261031250851	0.3524102082232111
4350000	-7162.149241218536	-6728.134040683414	-430.379761646678	36.86979456023749	156.38879145842844	18	1.9213390197863587E-5	1.1716978071356463	-0.7026034357928457	5.388891998733547	6.279962373441512E-4	0.17231016095591373	0.44244587003626046	0.07065077866711295	0.04628188111754925	0.12607430204490797	0.010656872877357155	0.2596258743729652	0.17825490866805763	0.20014971192325137	0.3619695050357273
4400000	-7097.959009105758	-6723.891489290476	-370.743774711336	33.53820211227114	142.74827966730848	14	1.4495830421508795E-5	1.1018742275489204	-0.43280828035341223	5.557157666329457	6.199466154229748E-4	0.13328343528416828	0.25769341402096235	0.05455957434445782	0.1358118359143438	0.15814035462932569	0.09713871815781182	0.2641855329038456	0.17413190436032067	0.21787983933346228	0.34380272340237167
4450000	-7157.66259724724	-6733.208252695864	-421.46246961525264	33.477890059170086	143.85350368045488	18	2.941453173391995E-5	0.49281426849080345	-0.46286367048240273	5.314894944248362	6.857490345604572E-4	0.10923311934509093	0.2617190721283223	0.12611247906124545	0.0541110585992208	0.11487279445896854	0.04179671024087999	0.255819685447651	0.19346383688827076	0.198352493823174	0.3523639838409051
4500000	-7047.814493577645	-6726.911465866042	-316.52580836707415	31.46798387624088	136.95237956598848	10	8.499565170911152E-6	1.3190458423333795	-1.4312676380056915	5.9659936340882895	6.613134086203611E-4	0.15339911220986802	0.451371822204096	0.05846035388056135	0.19101874489729012	0.1285679883434071	0.1377409601333351	0.2718165930585675	0.18701712877167126	0.19388943643158313	0.347276841738179
4550000	-7273.230054694368	-6717.840438753709	-548.1365298727156	48.54622019787513	209.86034293612158	26	8.961987623805933E-5	-0.7211815477454689	-1.2041486374236245	7.058694594441497	5.767763811124481E-4	0.16570681881166802	0.3189910407383956	0.06786327454669397	0.07398040530956959	0.14387624794810908	0.09924455991570423	0.2624546277209322	0.1774081275834989	0.2013734289973453	0.35876381569822396
4600000	-7096.227914089543	-6730.058763939452	-361.12496739029706	31.131193066251623	134.90888746920135	14	1.185186935693782E-5	1.8524202768087739	-0.8888167740744813	6.049562830941063	6.721293416226421E-4	0.16543193988713434	0.4339086048737031	0.0909670063469763	0.10433891811768937	0.15863490417462742	0.012312122279660963	0.2559645352852906	0.17756648636030245	0.2094430164823014	0.35702596187210583
4650000	-7433.365301454189	-6714.086277773464	-713.0794094319665	32.327090590750245	151.46313460733708	44	1.7193787688681187E-5	2.093457875880801	1.1833086353443403	4.535583638581581	5.836367786259247E-4	0.202937621778133	0.2815920432839027	0.08788722281764294	0.09180357836736001	0.13862091246808422	0.002543969946606875	0.2694225733804164	0.1702553090336838	0.2174558286722938	0.3428662889136058
4700000	-7087.387556548468	-6735.019186108999	-346.7272023400638	36.943890711722574	153.30279202274096	12	2.5093946903113745E-5	0.9575709974940749	-1.9072899259636125	5.543937718453053	5.494334427204613E-4	0.13026556059179983	0.32339852212987463	0.07040065393838299	0.06466232364700603	0.1000184531205234	0.10370428597393642	0.2716403679095723	0.1888659144580739	0.19386798491786256	0.34562573271449204
4750000	-7155.9640712490045	-6734.753663494666	-417.6416706424677	33.81901162361686	135.578792880196	19	1.0291606536188284E-5	2.1806246115912264	-1.0101378449940117	6.1258503371276	7.473926322303105E-4	0.19782214967059222	0.23969964433830293	0.04080762672742322	0.05783669564679479	0.17311146006992434	0.01333849521564369	0.2589065391717409	0.1919992375959695	0.20143264746391237	0.3476615757683773
4800000	-7222.995942053178	-6731.073454279323	-484.25506816973086	62.84936558655866	214.2402096078394	24	8.689714250971512E-5	0.031135054043109622	-1.914859425331665	4.607606590251473	5.844507752368272E-4	0.1433143462356898	0.30932567468655037	0.05541820416469039	0.08933142326745923	0.1891254482442894	0.12954908802468484	0.2559309034223822	0.1865693660142811	0.20743161200363436	0.35006811855970266
4850000	-7086.394543301632	-6728.426880653662	-354.09187946028413	33.16858006223703	141.0658506652145	13	2.712265452715276E-5	0.6519362886440808	-0.38861692705996975	6.045927937376601	6.760386967590387E-4	0.17607789933700102	0.25483670111819345	0.07109853514357846	0.07844240324881549	0.19475043367841902	0.07218597891658841	0.25202958038436346	0.19465979960925958	0.2061528372304048	0.3471577827759726
4900000	-7129.945494986197	-6726.890945100096	-395.9843481610746	33.574747979364005	139.12711810872747	17	3.0397262274411462E-5	1.1658004041322574	-2.4788587343142106	4.827649808291007	6.719433051417847E-4	0.13730883189779797	0.2847064530301238	0.061556273834471695	0.13171719201515897	0.112716694182469	0.11266223802416636	0.2630054191000769	0.17811756895113653	0.20710916687120906	0.3517678450775784
4950000	-7245.278439869202	-6714.262833403996	-524.3758779251914	36.172379163747294	157.60000260761666	27	6.990072880103165E-5	0.4169729173163202	-1.4459209424976778	6.151369620114929	5.689948426666564E-4	0.2139398629451398	0.2719408195328386	0.058342582309028744	0.0652541721344099	0.13884885101825192	0.06838641573773661	0.2553519918143583	0.17726239192683177	0.20512720271086926	0.36225841354794197
5000000	-7286.193569839594	-6714.683780888721	-566.3031580696934	33.2109942670387	160.92402217741642	29	1.5773327045542143E-5	1.3608925942458443	0.44295344436920514	6.3469469500141535	6.478600891597871E-4	0.16365630153392416	0.33550938318748763	0.09902505110600242	0.13742195757692935	0.23946255409339032	0.11503908382373466	0.25159220175456665	0.18994873901344508	0.21133983230290426	0.3471192269290855
5050000	-7526.930979401731	-6716.933909018561	-804.4135206693306	43.14783817637872	206.3114903764303	49	3.404249020070399E-5	1.4309443729915226	-0.044558232001441	5.662338534760988	5.562232735358198E-4	0.1706832462905959	0.36206719252982805	0.06280219438610242	0.0590972048018218	0.1639675570963266	0.15848755752322188	0.26671584577638086	0.1867345252256531	0.20840745743514294	0.3381421715628228
5100000	-7330.847804593273	-6739.653885815839	-584.8494599555233	52.76544937147837	214.42095212629962	31	3.410865363182336E-5	1.1521269307250421	-1.767631209268787	7.3128384833158275	6.023677460563002E-4	0.23858187974785594	0.24106465877862493	0.03818525352999691	0.08978536027581582	0.15293630769981734	0.015485522215130696	0.26146929881349107	0.1843055328391562	0.2082601965233879	0.3459649718239645
5150000	-7268.328785698082	-6728.724601724552	-533.068424547088	32.248375464098324	138.73207448160616	28	7.605409410554859E-5	-0.42019137557020475	-0.24336243317208175	5.160896349309782	6.276367233032372E-4	0.2144593061488294	0.328998304033087	0.08371813252515745	0.16239570303580597	0.12966531226265898	0.07768995835108336	0.2643827988661695	0.17742864004161582	0.20157140028255222	0.35661716080966316
5200000	-7100.192250081875	-6746.004792621663	-349.2742278516466	32.22835049833459	129.04129717430305	14	1.3590642774731902E-5	1.282167234127483	-1.0101004811945147	4.537090117356264	6.354184668169144E-4	0.18336430761253486	0.2916941355488075	0.11174853968908424	0.17937005622186353	0.1495356928080184	0.13568257606166967	0.257119590486872	0.1864647968431369	0.19752126209446683	0.358894350575524
5250000	-7146.941753966533	-6725.62723356402	-414.6053967774874	31.79700872201552	141.8845289242453	18	1.884892039041363E-5	1.4798739747013328	-2.0450380226548845	6.246413696176056	5.672820187026874E-4	0.15431072231052248	0.3562905598130041	0.08120205472529536	0.07933250561752368	0.11589955813790646	0.03692301753456143	0.258495879342671	0.1850258531005527	0.1956271498282968	0.3608511177284808
5300000	-7253.383013742709	-6733.623978791982	-514.8802099956167	44.16507990933652	172.3418836856573	25	2.632629346272164E-5	1.4130394698569653	-0.03196350758480837	5.813925207629294	5.997085017550406E-4	0.19198837641036315	0.359527790913832	0.06603806735880936	0.052632116321324154	0.18484047524086733	0.06107989930206986	0.26965450595845203	0.18538516303837407	0.20088611447474722	0.3440742165284266
5350000	-7035.198977282559	-6731.515396959533	-300.2389016955441	31.442298053234005	131.94267118422525	9	2.3709333039253767E-5	0.4813642991165634	-1.1362159018029478	5.911309245269117	6.53605830431747E-4	0.13255071202799829	0.25022744287232634	0.04686402479944135	0.11656313586969459	0.12095652582087497	0.061535615746253096	0.2623889293873339	0.18272674395706184	0.195626958963611	0.3592573676919932
5400000	-7343.56745988338	-6730.235334674393	-607.9259257699566	33.82745422563203	156.27709644750985	35	3.5996784330034255E-5	1.2497493236722594	-0.7794941940235114	5.325543231537193	6.267625898139036E-4	0.2073249421348122	0.3049585803479103	0.09134481638921128	0.06342055637805576	0.14805493156435348	0.05000726806864306	0.26378417674808985	0.18509801809573484	0.19493979602286135	0.35617800913331465
5450000	-7242.646866745101	-6714.249643215197	-521.3692357971747	37.60784853133963	172.45934612569928	27	1.2006858041285462E-5	2.5587479323904447	-0.9466140494125597	6.596059746163469	5.412933766936204E-4	0.13926441274242093	0.2860423359083282	0.05107030721797588	0.15305503219776603	0.17452272889739448	0.03691938654544476	0.26183604922911824	0.1782755848840907	0.20036048606738383	0.3595278798194069
5500000	-7116.064827488047	-6726.3369224196085	-385.43769666351204	35.793451672161076	147.85304191854988	16	6.683485163268315E-6	2.0596720992938695	-0.4629196822699154	5.401900135669628	5.721212143107957E-4	0.1964927572546318	0.4431564494172166	0.04436680445504233	0.10439700358266636	0.15670582502741362	0.04720335099439814	0.2670419385033425	0.1777938659380595	0.2015604779454898	0.35360371761310927
5550000	-7080.533485375146	-6737.135657780791	-338.88153390396155	33.04882408077298	141.1745632763366	11	2.552547083548259E-5	0.09605644688495574	-0.38402194987224986	5.937935580041806	4.8060887937679414E-4	0.14188377033275673	0.29643088388323924	0.0703981407252149	0.06294626705799723	0.15670582502741362	0.029471358243898137	0.2811589758699056	0.1798540696826349	0.19088235045420487	0.34810460399325566
5600000	-7151.824492061403	-6737.895627931477	-407.7108989286624	45.25452724757958	173.65047503292797	17	7.881907005939166E-5	-0.08220898654284074	-1.9149580573617833	5.993191836915095	6.455308966042741E-4	0.14901172452071035	0.30644708799258724	0.03487759102794984	0.058307973374861245	0.137530035133965	0.12321151794271952	0.2595264413592823	0.1718250928294622	0.2108568413690556	0.3577916244421999
5650000	-7140.488568818029	-6737.69836617996	-396.66240746824775	36.85325217717983	154.23148686507272	16	2.3439599911312352E-5	0.5626003141351814	-2.2337291826376777	6.579301339813176	6.594139716083811E-4	0.17819767932096398	0.23343322499549288	0.08477567210259374	0.09806956436933464	0.14355245009742465	0.013135365717928449	0.26861502328261205	0.18277263769179394	0.2128130767668199	0.3357992622587751
5700000	-7087.923817082937	-6750.150355603185	-331.30121701226136	34.54762719210349	140.2418340081315	11	7.1419275661520064E-6	1.883215901800149	-1.400572572221202	6.834457889457979	6.023695075235325E-4	0.22833117685851065	0.4664399320691519	0.10912953773798618	0.16509447461227697	0.16951617201113972	0.001568799138091899	0.2607744115544174	0.18333086938690277	0.18642997189267313	0.3694647471660063
5750000	-7146.839987577635	-6729.83903911044	-412.90758653353765	33.69685660897692	153.06243128059052	17	1.8272516763677958E-5	0.6699419510512009	0.1892171451853501	5.761568491207801	5.656458402215641E-4	0.14353821438211503	0.30404088040078786	0.06983860328410144	0.11932161733103074	0.18093470781201573	0.035386058820657755	0.26204245905453616	0.18260353802823528	0.19861361076312004	0.3567403921541086
5800000	-7187.965112261338	-6736.4949921314565	-444.92684411704096	33.059742670340775	145.43150418425338	21	5.8693775864247864E-5	0.5468952340176686	-1.0430211691276043	5.161876248296453	6.228224566076684E-4	0.2513586755430883	0.3966436001493053	0.05335668301333712	0.1431832349858996	0.13301655151111022	0.1240086269217607	0.2677151681856679	0.1837770601460908	0.18131740740988078	0.36719036425836143
5850000	-7162.338540092819	-6726.884245155428	-429.05283886261475	36.21406806742274	160.42474951080078	18	4.464045442766603E-6	2.429840144765429	-1.5674690511911877	6.728034593876161	5.68126994751524E-4	0.2301367597802078	0.3230652111619911	0.058420758753584455	0.13407088781135096	0.17639806542046893	0.14054304543363005	0.2733190392293486	0.17696524431949007	0.19710207527175172	0.3526136411794092
5900000	-7085.512094821163	-6727.71230928953	-355.5040261575766	32.61412559663409	146.77356849570089	13	1.2396212075677686E-5	1.0405774710129783	-0.8432039031498599	5.514193427070043	6.241553285855854E-4	0.1671640214642982	0.28991191242589043	0.034301312614218774	0.07222048928748628	0.13129970168055438	0.06338134513724542	0.24839962153443065	0.18863220910296183	0.1990419444786027	0.36392622488400483
5950000	-7120.683109177041	-6724.592626774107	-390.9714646202453	30.899300866151748	141.56716607880725	17	4.416927339427737E-6	2.9179481618975176	-0.39927544017417704	4.818595271658732	6.227110221200442E-4	0.1539618516985679	0.32458463104626795	0.07182257116973823	0.10289816165552294	0.15379019168560565	0.021418932834288796	0.2657709272619124	0.17576438098139632	0.19973936589075725	0.35872532586593486
6000000	-7225.892898894133	-6715.955407176557	-504.0368971841043	34.82058134775554	156.73879151971897	25	8.24018632440255E-6	2.106295894192722	0.4775098921901143	6.2040183311556785	5.517830779860555E-4	0.3120119905721083	0.2864801864823586	0.09682057263100886	0.10720286122107235	0.16801887938145493	0.05051626798934357	0.25971348777492614	0.17897363342965317	0.21475598733811788	0.3465568914573022
6050000	-7244.835285729045	-6739.013519018789	-500.6421437308735	30.807976185703975	149.27163620194628	24	1.2046340195067727E-5	1.632007113315268	0.5541188928098897	7.604015320865782	6.879374117086202E-4	0.197733602557002	0.5052983375076588	0.07914969331710547	0.14157575824785618	0.15810540756960215	0.11609852584674413	0.2506675446745029	0.18282971363828304	0.21082470211551163	0.3556780395717033
6100000	-7132.075899599309	-6760.20097064782	-364.96958310020716	48.70388689064896	169.908213021583	14	3.088300648258722E-6	3.1865670860608635	-1.5890381899700188	6.022855256828268	6.150317622947842E-4	0.13294033511010986	0.4111947000625691	0.07692372270441314	0.12443616620454842	0.11605677784733771	0.025469940611965627	0.2817263821891501	0.1716298700698076	0.19799582434062182	0.3486479234004205
6150000	-7170.088322016916	-6720.6401288304505	-441.7176287133783	40.67987983351158	160.5398624931159	20	2.0401008683259657E-5	1.263793500143331	-2.2481084571651073	4.905486828200109	5.873187954690113E-4	0.25784672069192066	0.38970764115985496	0.061319700365846184	0.11623232364924642	0.1884397820164557	0.02865736050882612	0.24389585971843147	0.1932775916790467	0.2116991798840126	0.3511273687185095
6200000	-7460.575963920266	-6702.485129469633	-751.6420445000472	68.98787684256772	252.7761543616647	44	3.782165968784809E-5	1.1730642885182863	-1.3204989155741478	6.1963908963738294	6.081677700679675E-4	0.18295756583856312	0.35744360391603724	0.10121432023666484	0.08454139401637982	0.10444398602081946	0.18216855367633875	0.2531043748673999	0.1934182668261324	0.21040406416047736	0.3430732941459896
6250000	-7023.765297684757	-6749.508357521965	-269.7903360911335	32.086492924467116	126.83716006660015	7	9.93049189091919E-6	1.1250797043433476	-1.0638637050110946	5.727427786125223	6.658614950676242E-4	0.17115184871531075	0.4602624066689377	0.0917623772588952	0.10471092211720881	0.2631406377144803	0.06416897600593274	0.25627820909037824	0.18444194768775826	0.1992832237275063	0.359996619494358
6300000	-7288.281811928527	-6732.127323112886	-550.6759849665428	48.60227900822791	187.00085754728033	29	3.482240602402505E-5	0.7278805703922923	-0.5085688759087386	6.132891548293813	5.43583505700962E-4	0.1682159871378973	0.2529525659445061	0.06382409282053222	0.0913860701029043	0.23829733316203555	0.029309069042528762	0.26539447403868593	0.1721747753877464	0.20961534861354286	0.35281540196002553
6350000	-7120.021106860174	-6739.000909968499	-374.71697274373355	31.479937663227595	147.3747633383282	14	2.3677030071210262E-5	1.2149957872087032	-1.5287074585269322	7.265698064433146	6.300726341358448E-4	0.19086091702746835	0.23109492865558395	0.07386300322635736	0.13831915105459652	0.2007839150023765	0.057504486032947034	0.26781396896367976	0.17271176035434674	0.20422794388598767	0.355246326795986
6400000	-7243.915470833401	-6731.668588413937	-507.1548164110786	39.38152087159419	172.59998303747136	24	4.3479823912963254E-5	0.8538752416490684	-0.09637383675775069	5.568709321870472	5.667329326034244E-4	0.15416347011188497	0.3969779806653251	0.08271108428504963	0.03535066886798318	0.20045213898010955	0.04029158440694794	0.2687454191673121	0.18560853294018786	0.20060961278341197	0.34503643510908827
6450000	-7136.2634252581975	-6732.454833852407	-397.5309505626519	33.340904424810425	151.34346660079117	17	1.6161455060503477E-5	1.5810716422937952	-1.6190156051524442	5.769325824259658	5.64982106288438E-4	0.2686265928122096	0.3245939165172013	0.06375950976685467	0.07565264800709454	0.1612366921459653	0.06462011777769779	0.2721118774737227	0.17011297157883695	0.20067116343943847	0.3571039875080012
6500000	-7073.064228463958	-6735.114683952914	-336.0761732316567	33.91163390754228	140.1972753786137	12	1.8625822815355617E-5	0.4902710591356192	0.40721002946212215	5.233684407655992	6.170647485558151E-4	0.13920216014037012	0.26479645630431253	0.049229162828800556	0.03895755501919789	0.1450110706719961	0.07567320593679164	0.2700986757924047	0.18310503893525723	0.20465456518571215	0.34214172008662674
6550000	-7241.409707809879	-6721.074908938432	-512.4723135969026	33.24726540864069	150.94905896096833	27	4.741544461396757E-5	1.2857132430448277	-1.3115972178298891	5.129089348992714	6.601473406413856E-4	0.2644664672267468	0.40308355974961735	0.0767843965112735	0.12638772139572377	0.23420560665195134	0.217865164796574	0.2606488600775871	0.18189951849261085	0.20029505836092482	0.35715656306887733
6600000	-7111.024730447967	-6752.20975932817	-355.2386665531981	33.10418353927293	137.1367617067717	14	1.195754825400393E-5	1.28801050144641	-0.40216885784254464	6.1023761605117866	6.562779809736865E-4	0.14640752745519975	0.3017771088319535	0.07925527574839067	0.1296720884040526	0.14647700745023778	0.10671179252302601	0.26476922591795904	0.17290466696622775	0.205278402990213	0.3570477041256003
6650000	-7137.5755804714845	-6728.2568768934	-401.90889381999636	32.80287383662673	139.01250708828067	17	4.3092916966442495E-5	0.22994684758747885	-1.3689055452872294	4.983332290927479	5.58553742887484E-4	0.27271550010229584	0.47048901098565216	0.08428957078902875	0.14281590061066654	0.1488003672282235	0.03717908344746524	0.2546062548901196	0.18854163230701157	0.2016410269292304	0.3552110858736384
6700000	-7330.04242566401	-6732.57978934289	-591.6877369793098	79.65700068080558	269.03922808522077	30	1.5091695246636722E-5	1.526382585799152	0.07513451190580339	7.069499918164645	5.254201078769585E-4	0.2270913708889573	0.3734587599384997	0.05979535419451587	0.12504544701804102	0.16476707348020309	0.11141032750736778	0.28321964519231846	0.17242570734485896	0.1971221699705851	0.34723247749223746
6750000	-7080.242118128102	-6741.067364076465	-335.61454171039907	33.95084845138815	150.8938547120754	11	2.2696972145631387E-6	2.3385504445137797	-0.12832748785201598	6.939103804428424	5.217319363093378E-4	0.23739621845543568	0.312353777335514	0.04895368106055409	0.09908718671621049	0.14390006122528368	0.036616639475476026	0.26119325962842316	0.18101919570068803	0.2003110160712071	0.35747652859968265
6800000	-7123.382979377851	-6731.816567259975	-387.6720539963986	32.74568809369304	147.25487213787153	15	1.9869933931701237E-5	0.976355150352056	0.72805372495482	4.94815054863449	6.051513482186168E-4	0.10215523822078872	0.3194640335172986	0.0628728143412092	0.13647984206908137	0.1345872898436847	0.17641405736867835	0.25418067467303096	0.18234871852080162	0.20797274478500716	0.3554978620211613
6850000	-7018.097470197167	-6753.0998968131	-261.0628552769422	35.471187966757455	136.65863643148063	6	7.922633617984464E-6	1.2773145645559527	-0.03135129740025566	4.850208878506226	5.994703702253903E-4	0.27562484690771943	0.42100292031476555	0.11366359688611762	0.06841795411189766	0.2048810307617299	0.10371318086992314	0.26043046958849453	0.18207223721969162	0.19882057180760665	0.35867672138420825
6900000	-7137.805799310801	-6724.213249689206	-406.78849179776137	34.990155774992175	156.13251524274435	17	9.035728318616986E-5	-0.38299313890954506	-1.4158804176406716	5.046255144716125	6.24463807962681E-4	0.14598456189915532	0.30420203875756185	0.09104575290235514	0.06846126174947749	0.1613689921875914	0.07202855818761743	0.269853347281651	0.19198984029511118	0.1898816552299675	0.34827515719327135
6950000	-7228.871141114309	-6737.8311736517935	-485.5355433383821	38.962622682238326	173.22908348328195	24	7.57172558443964E-6	2.5117513421555975	-0.2029290544386212	4.921568803234372	7.068656387957114E-4	0.2189205996915398	0.3811416990571366	0.10708968548173675	0.10358272759184405	0.19870551758527336	0.02586516036034806	0.2695963289325548	0.18287621889419547	0.19731081336231443	0.3502166388109356
7000000	-7438.337875583443	-6706.943138450438	-725.1823638812152	34.76627116984452	159.1496668831219	45	5.7289867627694435E-5	0.987374361965721	-0.26519495041601787	5.747546311262417	6.885368156755983E-4	0.20039687331058334	0.426420581563916	0.05079805616245613	0.14855313286662158	0.20257482789164266	0.03804440522362015	0.24549368520695314	0.18983718033261898	0.20885773945251712	0.3558113950079106
7050000	-7440.918890673646	-6740.012221317015	-694.9533596557134	36.25246722896668	173.19154030596306	41	4.593972910223968E-5	0.6759194787670751	0.181444319229083	4.521198429763022	5.64456076055082E-4	0.21635345557807212	0.49323448733033853	0.058965099844660376	0.0845884978770171	0.16460595149351934	0.2591729281955304	0.265791935165713	0.18583515405321266	0.20193516594714866	0.3464377448339248
7100000	-7158.76292403632	-6727.603487255123	-426.6658553805406	36.26889046265677	157.1872941830094	19	2.0031831057828354E-5	1.4193659129095695	-0.9975919834612379	5.273396790993401	6.362338705829974E-4	0.21742289853225777	0.2397877698428363	0.0508793911721232	0.09587551676981851	0.16460595149351934	0.037459453433872615	0.26168501079547807	0.16940402967776375	0.2155182766678389	0.35339268285891834
7150000	-7067.816677819613	-6730.369282744036	-334.65702319849987	32.45334294656372	139.3289378686661	11	8.787110799709091E-6	1.0547186103160282	-0.3996642587536209	5.876521759155322	5.750850596543534E-4	0.20482581863824711	0.2775741557157875	0.07375153123193216	0.07314489334361961	0.12838834036406238	0.09967702301883612	0.2602761867691453	0.1933555808813998	0.20053524457419789	0.3458329877752571
7200000	-7159.767093846738	-6728.074305603285	-426.29638105063066	35.14051937352328	167.83968097908084	18	1.4710770372373796E-5	1.5582470734951237	-0.5225225744482983	7.006020325060687	5.808223542406441E-4	0.2217779480707374	0.27476149654192533	0.10014606054324769	0.07346717140524546	0.24626066089989326	0.008013492725027459	0.26560963838001317	0.19212462174895145	0.1915233343147691	0.3507424055562675
7250000	-7171.762627894287	-6729.58206646186	-436.8140439888836	37.66513694548451	156.96391990771843	20	6.4338238117621655E-6	2.566223771866399	0.1704579912454781	5.101819796888655	5.934427956534481E-4	0.11868200622900191	0.3486063909777476	0.08392266187330445	0.14824180743968424	0.16048238764705122	0.07632616335946675	0.2711789825623245	0.1688569575817399	0.21701593514076647	0.34294812471517033
7300000	-7082.477618553372	-6737.2748806613345	-341.10002544748096	32.60456213550127	143.302979793371	12	1.7028347572093204E-5	0.9686481246143129	-0.08035666267675456	6.819862352145999	6.314024635289903E-4	0.278572556651237	0.3603207435104125	0.07920737519294344	0.05742407394458612	0.1719327680534133	0.04477970771767586	0.25154034728201885	0.1866731801461918	0.2051741821368524	0.3566122904349371
7350000	-7273.152699233866	-6724.213131433713	-540.9376248870091	42.86382374190511	192.65496733659984	27	1.7304353684128967E-5	1.798070955537298	-1.8070526715767026	6.588103763873919	5.651796334882751E-4	0.1964008486881784	0.34822985688527186	0.09247421952598088	0.15853171647585007	0.15194651245972332	0.07742560672745918	0.25425192151333065	0.18534775545709634	0.20725444677093383	0.3531458762586402
7400000	-6998.923160723924	-6728.850986277504	-266.3872719575834	30.996025329355508	126.76885296913281	7	3.0517270501576256E-6	2.418253481360182	-0.2688596536005008	5.762836588782611	6.095099249896706E-4	0.1690640699313851	0.34652700003838544	0.07654558182941017	0.10132364513081875	0.16629134413801275	0.0035200893356489675	0.2638455866848911	0.17807689425742917	0.1990531227901589	0.359024396267521
7450000	-7250.563781272907	-6727.01038781094	-518.8174951282841	31.415019251608232	147.64421783714218	27	1.9288019662371766E-5	1.4608482622378256	-0.2289795106951789	5.516788440771738	7.098154274843471E-4	0.2440797502157995	0.2653954199296275	0.07002364201531379	0.15603148232642683	0.1826731761402357	0.03423702436224876	0.2660444651571137	0.1789554005822286	0.21234408058330764	0.3426560536773501
7500000	-7044.128892530678	-6754.156346757273	-286.0996032446677	32.217589385654506	137.41139406423568	8	2.249295876387118E-5	0.1754279109618777	-1.3872840972535845	5.689999015571896	7.51375983764195E-4	0.1463510397912197	0.2566910711174661	0.08380522891539738	0.0959638699862467	0.17998300342199836	0.028804402490258302	0.27317185986732173	0.19140664561083623	0.18549509320493038	0.3499264013169129
7550000	-7149.807056669192	-6722.868092263884	-422.31983185338197	35.159061646979566	149.05952926536838	18	2.580683468245238E-5	0.45811683461061514	0.09950693994506188	6.506183020946606	6.280654352851306E-4	0.16318322063127028	0.295857701080943	0.07252547768984745	0.16057852915704238	0.16174954735528774	0.11750322198343272	0.25167083791991335	0.17525086354250335	0.2006882811094144	0.3723900174281702
7600000	-7171.611272088436	-6733.438876655539	-432.3766909822017	35.47648068483352	153.8129352774587	19	8.51905873256689E-6	2.1190836196839618	0.10563823622851765	6.397609283610967	4.954436430297102E-4	0.20577046177548056	0.24130596904503224	0.06766608803788356	0.11148642092014693	0.20927792127266842	0.09527338896055668	0.26892753680983583	0.18848278575473	0.19955337143045598	0.34303630600497714
7650000	-7091.736336624846	-6728.676703545515	-358.9064480114218	31.382280813488748	140.58546939725565	13	2.0348192924572126E-5	0.9154309092667318	-1.352826927095708	6.329412872347237	6.271964830811983E-4	0.24001011150116028	0.27890718778543516	0.04394713461710947	0.07298942925669091	0.11946947665641387	0.06514217180589353	0.26304386158369925	0.1790642244938875	0.19167223533033867	0.36621967859207477
7700000	-7066.56070567604	-6731.11689594259	-331.7419875935281	31.029022927418097	128.4925766290817	12	2.0771606554934976E-5	1.1958001582474411	-0.6333669983856702	5.295804189448044	6.780802483379741E-4	0.15734843070925725	0.24799633298916793	0.062145978030214724	0.09667829614328592	0.15320086086217966	0.16516412236835948	0.26547679836852267	0.17299118818583406	0.19962681611616018	0.3619051973294844
7750000	-7082.865887133168	-6742.497622519931	-335.53973976426926	33.92419639075771	137.40657775827884	12	9.625260158120038E-6	1.642943286883031	-1.0823145335881867	5.206304941101873	5.582924413615779E-4	0.172318075592718	0.3331462261252805	0.051221710909018774	0.11074576463619702	0.21162209142452298	0.13676580236644173	0.2716227517578402	0.17198042144670775	0.20184384853319032	0.3545529782622619
7800000	-7218.37264019978	-6747.222354288468	-461.342298986649	59.07421375846952	238.22901506824462	19	1.4134673508326455E-5	1.3213923150953946	-2.7206423953603727	10.410537177016485	5.097867883445945E-4	0.16134177791003054	0.36635148692916664	0.1421055817957122	0.07347731109071519	0.20691507430023623	0.10877197081378207	0.25800763024556156	0.17914492821942415	0.20157889982746252	0.3612685417075532
7850000	-7156.843096403062	-6729.274756479892	-421.641919593506	32.697239640796674	145.31251182325317	18	1.2740540574043954E-5	1.906339219949703	0.5939492737809529	6.510251238008376	5.574880534648183E-4	0.20842924679621244	0.3608399783634063	0.12610145350748692	0.09588153680385829	0.12182646911988947	0.02556442510259836	0.26001125588865204	0.17866678037448624	0.20118128767102708	0.3601406760658349
7900000	-7337.16120502913	-6716.435692109506	-612.7390019124883	31.588934814933793	153.24605404423994	35	1.1348225133878753E-4	0.1467072523223151	-1.6128915776717716	5.103003456647962	5.774121524472184E-4	0.19869030936926577	0.3997407620364949	0.06934214299974416	0.04964692401886726	0.20239975389561704	0.05199105562082597	0.27805863810755754	0.17236779456087786	0.20110183232193346	0.34847173500963124
7950000	-7176.833086629358	-6718.5543893639215	-453.2573510555469	32.52309376882538	145.88443853827005	21	9.283911018794237E-6	1.8496050096444965	-0.638123344961723	5.426637063499142	4.8013718780992576E-4	0.16928885830249388	0.2919496443959031	0.05882320273131445	0.09175580006059866	0.1786716615219087	0.0036312328086264374	0.27793537404927704	0.17806164229043422	0.199570441625984	0.3444325420343049
8000000	-7251.977524154212	-6727.130943310505	-518.8199336072067	31.706295938205127	147.91762716068945	26	4.455986604127943E-5	0.7981973983277811	-0.35487507244848415	4.416659406230805	6.807561208069597E-4	0.18604711612839603	0.36615601309996687	0.11982840424258359	0.1469489148572287	0.21013236696280196	0.031216731814893935	0.2600865737380144	0.18377269897863327	0.1907121565099833	0.36542857077336793
8050000	-7201.751617477321	-6739.125370121568	-457.4524721236288	34.01287928834235	146.3851543214206	22	1.5498115543422635E-5	1.7150239935247185	-0.11085400373983079	5.301306133704747	5.910327669077009E-4	0.22975696118382938	0.2883466609723966	0.07108519165044253	0.10824646390596844	0.18832920426908892	0.06739803740057694	0.25404877341347526	0.1876109163255325	0.21018120643179464	0.3481591038291966
8100000	-7092.561907638905	-6741.531339011912	-344.9001908120308	33.11115079868934	146.70159703423215	12	7.781480267251851E-6	1.5221621619821506	-1.608477605348507	6.014203537682494	5.542966328058904E-4	0.1849615277018861	0.4572456495633336	0.07631193762850569	0.1496147727163079	0.21793065330346034	0.009516472592871441	0.2617590252877616	0.17154573388785538	0.21680189082240545	0.34989335000197663
8150000	-7111.040247511049	-6723.297831986726	-383.98551883318345	31.592864846771118	138.09298023131862	16	3.688233201073373E-5	0.41866405916135685	-1.3005349767300487	5.225060893869003	6.225128712079314E-4	0.15176077198492943	0.26979076073434094	0.06299207481374372	0.027451657316751508	0.15951583080549028	0.006777362613841624	0.25419672311668534	0.18093894827153448	0.2069018502209387	0.3579624783908427
8200000	-7205.920957201206	-6726.296988678086	-472.91813776260926	35.56568948821278	149.61810942771302	24	4.2713238596345876E-5	0.8874364379210324	-1.307495982422878	5.5046470353702635	5.273205616450197E-4	0.24544825667452522	0.2610596224953873	0.08146837889093024	0.1003936574132807	0.10137672164827054	0.12191888114551025	0.2656959116326595	0.17285998705241648	0.21079182409632063	0.3506522772186025
8250000	-7158.678265335248	-6725.393409912036	-428.98406736940456	31.182797368790638	147.8486129660177	20	5.0092154838685906E-6	2.5184673787725083	-0.26979801084237626	4.8523415372037535	7.382049326648687E-4	0.15246087201840575	0.38781535141160417	0.0869101431356207	0.14175127892969466	0.16076213592224917	0.05762713286195239	0.25749605728985836	0.18181190993545784	0.19648807958222028	0.3642039531924637
8300000	-7431.202154916839	-6716.931821271916	-706.7264026022486	61.450651669781074	225.57263993872397	43	1.147822850368352E-4	0.4384381202877787	-1.3245054444790862	4.757618712610859	6.574825858631127E-4	0.1707425868965458	0.3428659439209065	0.04422251407478785	0.15171420451550832	0.22372464550303506	0.08984840359015994	0.2620484443293287	0.1931316858299785	0.20295735020724082	0.34186251963345193
8350000	-7319.010782123318	-6710.421269896695	-600.7064813234964	32.82839279635271	142.6764377018881	35	1.0305585188919296E-4	0.20840982989934378	-1.140602158335815	4.4650415277662	6.031138857961792E-4	0.17934716579110727	0.3752152846916511	0.0918293164471364	0.11864266951506662	0.2204672938625591	0.056121923147111646	0.25957346527452957	0.18835486465294737	0.20143660303601305	0.3506350670365091
8400000	-7454.985135761211	-6730.083178827892	-719.0896077927478	43.65063864813461	188.24860143867025	44	2.4158130985342725E-5	2.0624278054448926	0.0010680747572196503	5.460783115862046	6.686285598866984E-4	0.14404066949557973	0.25864001347402077	0.12768242523431864	0.11859063695371276	0.12629723298271428	0.06844187850793847	0.25951854899139737	0.17874473161609436	0.2084794833886137	0.3532572360038954
8450000	-7161.520132574654	-6735.712509926676	-418.36647427806787	31.093635386656906	147.86308371846582	18	6.41233605497057E-5	0.3647162388611162	-1.8990268309225948	5.793826361968913	5.834127200470999E-4	0.12616273367624142	0.270621288610785	0.07159018731075778	0.1144033553079116	0.15701633995916298	0.11748062425961263	0.2551402878025954	0.17481529445273639	0.21423670715673698	0.35580771058793126
8500000	-7178.699060469391	-6730.4256235414705	-443.45561552214457	33.39657232622882	163.3786348261147	19	3.121726886941922E-5	0.4054315024734728	-0.47166259288116724	6.296107507264563	6.048274253848167E-4	0.14197496495596357	0.28889014174905125	0.0911604100739663	0.12488384005276734	0.1479904986845092	0.05317426553634313	0.257097336335616	0.18012004149620972	0.20597034616715384	0.3568122760010204
8550000	-7140.846281788074	-6725.447244443763	-408.91635415629236	33.55805875742301	150.7264560720636	16	1.7540016656784223E-5	1.701548580826401	-0.7560047312886565	6.2184807249544045	5.118231352769717E-4	0.11923678288684338	0.3377005487986567	0.12735276111637484	0.1765840922379944	0.11417019756568685	0.025270451683000128	0.26580629978251996	0.16967336957848153	0.20551701803663155	0.3590033126023661
8600000	-7081.169056250761	-6731.066906805792	-344.5416954656319	31.599138097803706	132.8285156131577	13	1.0750013909613011E-5	1.3201196620731084	-1.5702620104486824	5.334696563166235	6.051644154125174E-4	0.19407829256228284	0.37702303215921895	0.07406167334391871	0.16345968290949836	0.18143055471399652	0.027338539042046743	0.24498859974013373	0.1856091164003194	0.21619729099450366	0.3532049928650436
8650000	-7182.211819236377	-6736.293122496836	-438.98306300580606	33.21823864936942	153.64633835835005	20	1.6519072274619926E-5	2.2260455863844903	-0.5799007696438042	6.4275539954783305	6.19891222958993E-4	0.2692191029560248	0.45713340062935204	0.10456012158933468	0.09078376582858708	0.13711273260130719	0.05286794873076638	0.26937443852454845	0.1753532163201264	0.19590304220480675	0.35936930295051867
8700000	-7169.142288258926	-6728.815170845097	-434.1526797363556	32.5845067297273	149.02166167245832	20	4.3421016148762615E-5	0.9124946824381003	-0.925931792039205	5.231234416165377	6.462512767850451E-4	0.18155055343738769	0.3430520843620786	0.08891152651763265	0.12502966016286807	0.18743178723803394	0.033324466372903594	0.26318699028872333	0.17753238256000972	0.2039036706728213	0.35537695647844575
8750000	-7293.9528766374	-6712.625421616372	-576.2804633064661	37.242736386101896	170.51486404122278	31	2.418516446852113E-5	1.5337698565116227	-0.12077967828017408	5.1399396123774395	6.115110536987447E-4	0.18844131441785233	0.35289878478348363	0.0678614343006621	0.09635518757875264	0.13567666795020378	0.12527595941417874	0.25186344366816865	0.1849775855394287	0.19894944155024433	0.3642095292421585
8800000	-7161.650571190085	-6740.182254207831	-418.03016591333846	35.25597013875317	165.48042769223022	17	1.0295659719469646E-5	1.637345344387561	-0.4968415536389461	6.709579297898752	5.61872396674247E-4	0.21371217542571072	0.35443773802710477	0.05843175285706917	0.02172591741720312	0.21494567965260766	0.023123531797527967	0.2698397066377027	0.17671789214946568	0.20342208684850613	0.3500203143643246
8850000	-7059.1768743556595	-6735.471793441565	-321.92295741963045	36.23308320498002	136.32573778628924	11	1.0637760777447673E-5	0.8279119600990437	0.6674623354500957	5.595875886757997	7.121284842214188E-4	0.181758421406125	0.25887831418461255	0.0878438923346088	0.04949830248692556	0.13558051243287636	0.07961081188676375	0.2668610985914407	0.1776858302675458	0.20036754073976978	0.35508553040124385
8900000	-7218.637182866234	-6742.194936804713	-473.2212482628421	31.85209063786741	151.0526023261289	22	2.2950553659604138E-5	0.8029652037817704	-0.4690184652324244	7.12353576798741	6.570199048493496E-4	0.09538574257528508	0.35086497480381185	0.07405340637719211	0.05715410044644466	0.13653884313772577	0.1651248453064295	0.26690118924829065	0.18226649436192896	0.19855712693594516	0.35227518945383535
8950000	-7106.348646665807	-6730.951775931526	-369.91910137985036	33.862621759871836	155.8957641678003	14	4.06314555340761E-6	2.1758181590951757	-0.5999733475227446	7.31712287458124	5.54871917682928E-4	0.18681902878340803	0.361657270449047	0.09130548448476858	0.12877177914077673	0.2422466659256718	0.2027852061958627	0.2726787426278491	0.17126521352303795	0.1953782371158756	0.36067780673323757
9000000	-7186.200237361118	-6725.079453824213	-455.63749243491526	37.795522251295665	152.41917977006085	22	2.5191171545552787E-5	1.4350576624770965	-1.0447886190770208	6.590921982772565	6.739386038237108E-4	0.1737114722197641	0.30898008222095474	0.08378697418301399	0.10339200599607065	0.15625044518504558	0.03387502250995929	0.26281066339499903	0.1827139825862252	0.2049126836746617	0.34956267034411437
9050000	-7161.18510424812	-6734.0503016563725	-421.86171384520657	35.11525009610741	140.1319190481224	19	2.4811603469188432E-5	0.9244147195822009	-0.4430657754858932	5.446619599945304	5.941548379247803E-4	0.2373273259540127	0.46552357025359253	0.06734000235938539	0.09340776741303328	0.17638714696647842	0.0721713943263405	0.27427008581097395	0.1748293003872978	0.20342305207615968	0.34747756172556854
9100000	-7226.859802472712	-6723.996193357335	-498.43922690482566	34.42497623841208	150.32942763805548	25	2.1355903561185665E-5	1.2197924453755389	-0.25515929669768656	5.6203557762770835	6.376478532150635E-4	0.20587225656393326	0.30899903290800923	0.08184669909866941	0.09653608172007702	0.13064044412027348	0.0996117143502724	0.26716574645340074	0.17307683311265204	0.2032819246618286	0.3564754957721189
9150000	-7051.884161656114	-6744.9966773988335	-300.93102289276203	35.16331495522734	139.16227399356862	9	9.158984032636765E-6	1.0391422271607484	-1.9000965374693277	6.6886965619827965	5.627407759365218E-4	0.19075761939052796	0.30899903290800923	0.09531051806585818	0.12548716574756022	0.20451305701279013	0.010953100148758757	0.28188514068418735	0.18136748194634528	0.19107934473296062	0.3456680326365071
9200000	-7177.371532937808	-6720.600131382951	-453.07280823808236	34.755930037636695	158.81334396347276	20	6.558760463666933E-6	2.3079506312291116	0.82507571274167	6.4998335217506815	6.293690204847265E-4	0.18679131276646482	0.20149102989539586	0.08349353034146144	0.056527976085323194	0.11766905694801887	0.004592103237814147	0.2682162734286151	0.19010097229192457	0.20143374500968889	0.3402490092697717
9250000	-7206.982096093352	-6714.861182728948	-487.0781939267619	33.97826206364835	148.78666702005225	24	3.127132518552572E-5	1.2753861361474201	-0.3156815484559844	5.345308596613227	6.403627418959135E-4	0.14877421947983133	0.31175382685687314	0.07454521922135839	0.09982547101575477	0.18377866574652613	0.08280136961479712	0.26400925273108183	0.18789226080861246	0.19870038232205278	0.3493981041382529
9300000	-7066.254746442491	-6722.629246185807	-340.1944511009221	32.97988773680649	140.04385787614208	12	6.308185655326502E-6	1.8703678642581891	-0.049097632781156364	6.870064758363884	5.958415730639699E-4	0.17687237419822338	0.3024821201336725	0.09637823936487075	0.05410575708971142	0.1427827227356122	0.14532127403385917	0.26903673074793377	0.18139340522503222	0.1969568506505614	0.3526130133764726
9350000	-7183.120672588781	-6725.856236985804	-450.841564675184	34.2396357715274	158.2883085437257	20	1.813914226608137E-5	1.3011124862268781	-0.9477502503790303	7.374076294506965	5.314680913701301E-4	0.16417326195104917	0.3153777717569387	0.09414337845004271	0.171559820236442	0.17113651960197562	0.03841409469799956	0.2680360999238581	0.17113930757500517	0.20358826856871412	0.35723632393242305
9400000	-7278.206280199542	-6703.794419241448	-567.5546937886203	35.22475300465717	158.4137124127502	31	4.934440976995864E-5	0.8974017887474683	-0.7790293899895008	5.600917343004613	5.310569786986261E-4	0.1956959556498297	0.2868728294005529	0.06533964543890769	0.12342157372980463	0.20057734496957602	0.06294749854443496	0.27268159037425804	0.18217549672616862	0.1954023700150608	0.34974054288451234
9450000	-7155.479255557006	-6724.970240674138	-423.3334342499315	41.12289171876225	171.83623848448457	18	2.7122051999301582E-5	1.0698593771052503	-1.0148046406253335	7.181852294522798	5.139227748216268E-4	0.1333011625951812	0.49415719399008506	0.09239818921488535	0.17499342506680496	0.14505266466181257	0.10052690113919038	0.2579952322260867	0.19151550475425408	0.20180357357355377	0.3486856894461053
9500000	-7120.870416142525	-6725.796829713383	-388.8254363549639	34.66303692910161	144.33319222646992	16	2.9962509708740762E-5	0.7165731695076873	-1.2961911468113938	5.69672122901884	6.69375485197794E-4	0.16692737994223195	0.38850178273524294	0.12368708271257282	0.09378163603368243	0.2940583186835733	0.02276525395106294	0.2766834282458701	0.18130031068987346	0.20823302722301057	0.33378323384124586
9550000	-7095.750358995171	-6739.589658097466	-349.047679774678	37.79478051611951	158.50810643351704	12	1.2787451695441282E-6	3.7901716411961925	-1.071867101645633	6.793581037325412	6.770156932898211E-4	0.17385905257979647	0.2959667233753293	0.0721644423438649	0.13221318039594301	0.184306391251528	0.05045353288319731	0.2700782708763891	0.18664502506772057	0.20370707018551198	0.33956963387037836
9600000	-7276.507339726979	-6746.23603681884	-526.771638250516	34.83275179936294	149.9231390038782	28	5.701483320843535E-5	0.2968953055025317	0.18732775876962227	4.7213336794821625	6.651693581993957E-4	0.12035542539377958	0.2249370423515663	0.034221699313449684	0.10794558761384883	0.14188678188878107	0.013613234975078785	0.26194595588473213	0.18150843394275767	0.21285078816396907	0.3436948220085412
9650000	-7190.1065726163415	-6726.873386789583	-457.74963940182823	33.37363470780919	146.83822617186163	22	3.5864194575268726E-5	1.0587084826668012	-1.6124700795207851	4.832305432526595	5.445227828595649E-4	0.1285780143734854	0.21842608560221483	0.060108694029474705	0.06579178557395764	0.14416458106390326	0.027779769476218907	0.25513278022912267	0.1836432225704602	0.2101036610771363	0.3511203361232815
9700000	-7251.930544319604	-6745.189129621112	-501.28498995095873	36.60288530567772	171.20730435512823	25	2.0509653980493684E-5	1.7943517753432314	-0.34833752116743016	5.372866636614044	6.041209250076644E-4	0.20797597700858284	0.2559533703497473	0.07323214666233774	0.08679999211700842	0.1981121082216533	0.1121666672402976	0.2692432106325296	0.17666636652908155	0.19602849026947675	0.35806193256891256
9750000	-7202.553451584984	-6735.765035307602	-461.4925666273859	45.57288146350798	180.3809523696718	21	3.202474659645777E-5	0.794014560022488	-0.4740771973526763	6.8395545334082275	5.917674409851405E-4	0.17085610319230876	0.27764368391003397	0.07114556353869549	0.10658025608318655	0.18328733362300473	0.11943286999346499	0.2772268175487336	0.18442092936104243	0.1900461266521357	0.34830612643808884
9800000	-7291.984763397042	-6738.099204891889	-549.3940942926897	35.516097755731025	152.83469637143847	29	3.3109016628003E-5	1.4186862678188121	-0.28757678225677025	5.378222605591652	6.470958854473804E-4	0.16196188762387653	0.31172388143539753	0.06422763840252253	0.06802563707227918	0.1342239865814324	0.01546397376399058	0.281180722052221	0.1852897455690255	0.20038804876905836	0.3331414836096956
9850000	-7208.741565784568	-6725.167648160846	-476.09799156386316	32.99911880964274	156.63584764572062	23	3.6399472576469434E-5	1.1360465350924758	-1.8740239500219937	5.970891760640713	6.044339479975655E-4	0.21570205993927005	0.28041508903427753	0.1032635390260483	0.06802563707227918	0.20910034984094947	0.0437836281437249	0.26496074013840526	0.18258262134193112	0.20764406866102345	0.3448125698586406
9900000	-7172.920147155004	-6732.755417101373	-435.4745222523531	32.75561989913894	154.10586120107007	18	4.994787423148041E-6	2.4226622923992793	0.38304248885368436	6.795219383057635	6.179021822389047E-4	0.15709701114557267	0.23783659069536725	0.08715421900903167	0.11404293151655806	0.19828363402657526	0.0989201275662707	0.26809499534770376	0.18217939194688654	0.2013897938178554	0.3483358188875547
9950000	-7202.680738452474	-6729.57556834716	-467.4994788359822	44.20099769337103	176.71221292382882	22	5.984341502567836E-6	2.6159065090807796	0.5909956365537823	6.858434147229016	5.760978574101843E-4	0.1940663421709338	0.37009141712761345	0.08697334390083745	0.07474231674664339	0.126462269620193	0.034101003820719455	0.26348520565491856	0.18460680754339928	0.2019217774333986	0.3499862093682837
10000000	-7086.547385773562	-6730.806530380686	-351.0316558322037	32.692862707100964	143.14140647011476	13	3.966655510323983E-5	0.6414635449090386	-1.1328428778927515	6.1642264930670265	5.9072640562412E-4	0.08677537382617283	0.2867423016294607	0.07993116505892199	0.06267934190662383	0.1445312949885551	0.0904091602239251	0.2529000133496369	0.17884663691030778	0.20413547404477433	0.36411787569528115
10050000	-7070.25125529769	-6739.08606838464	-326.09896490362354	32.829290008641394	147.1856683436405	10	2.5212136395167935E-5	1.1091577433794586	-1.0881753239626406	6.115565575698011	5.691109073635258E-4	0.1204659301878046	0.23412135518691626	0.08335275840189815	0.09121780195907742	0.16006682680505244	0.0962120593603521	0.26719032598750586	0.17263506151920346	0.19595012634953562	0.36422448614375524
10100000	-7125.833807982776	-6725.214759862421	-395.2352284453978	33.00563704685108	150.19923380481754	16	1.5245124309200887E-5	1.6629952053004786	-0.7318330563722046	6.779104794834403	5.846421703567247E-4	0.21279857180830394	0.29458959901611276	0.07646549209722031	0.11265887982430067	0.13799702355521695	0.07969070161227089	0.2660734666778121	0.17582661239097572	0.19906071223461627	0.3590392086965962
10150000	-7151.675078679799	-6730.816436132424	-414.0880827061526	32.16544363165984	141.949936663428	18	6.8614177012720795E-6	2.3817658735737033	-1.410831173164137	5.466958266855588	5.81529052910661E-4	0.30041338692850295	0.300058916707036	0.05802804356769449	0.16292413162875433	0.18871714905287498	0.046939367670673235	0.2744943822467281	0.17452828715409838	0.19493051616253457	0.35604681443663927
10200000	-7315.154584179221	-6712.538509097666	-598.9473897263177	36.34312179877441	155.29202817638713	34	1.8826939616042296E-5	1.7185467376910322	-0.37799106157987394	4.720201855197182	6.862802758477205E-4	0.13525299306280905	0.23897641039519074	0.07798370429527651	0.0829917600765917	0.13003464234956116	0.09485590117288964	0.26132718554533085	0.1841272000276464	0.19971634755743503	0.35482926686958693
10250000	-7095.242675890229	-6730.200305895965	-361.7015736864935	32.61339411382827	127.30518806967272	15	2.051549402533572E-5	1.4554625137123138	-1.0367509005622784	3.8750188712493814	7.03041667627952E-4	0.11660294887123827	0.29312007211956753	0.06511395420906389	0.08301182405404293	0.11281199510488833	0.11049339073860268	0.26118016512511955	0.17869180780470947	0.2054847055154425	0.3546433215547289
10300000	-7161.606975363864	-6727.272137091118	-430.2823959806996	35.9320335394108	141.54240623182966	19	1.5648406450338298E-5	1.5294666972255808	0.07453696533201049	6.755163711946607	6.482783367236433E-4	0.16941128879908324	0.30577839473131513	0.07115659728936928	0.06267132090012517	0.181105966655302	0.16351923014466288	0.267189858008841	0.18710492627063638	0.18599358430232832	0.3597116314181948
10350000	-7258.464344459854	-6714.35052495339	-536.8220146109898	34.76930519894784	158.7096080290312	28	5.756169481237074E-5	0.47964738982883	-2.0971591337872018	7.060042857455348	5.960529334574796E-4	0.16941128879908324	0.3080027654421578	0.06250791960973759	0.08521035429183255	0.10305758358096649	0.009798706981434079	0.2706366027180207	0.1800228416481642	0.20552232486864674	0.3438182307651689
10400000	-7065.646049507662	-6746.797702985655	-314.2238860006483	32.16129051034227	137.3065354602967	10	2.859136480903759E-5	0.42119004465216403	-1.0988227815231273	5.066366340208141	6.634529244463061E-4	0.17624362718238087	0.28013887673667104	0.05965739095360312	0.13214328162792524	0.1847722247721771	0.05945153973242956	0.26095488774722536	0.19632045417204763	0.20053640593896574	0.34218825214176185
10450000	-7084.56153314343	-6731.469265505044	-349.61934318060906	30.828708145807546	124.66414468974462	14	1.6586436543482413E-5	1.9885692496453404	-0.8227598488880363	4.815704093661054	7.353467961059541E-4	0.09839956837458506	0.25381884782070974	0.0562760018649587	0.08946118118417731	0.1307815573583763	0.04997597364457414	0.26762478762459524	0.1788648866733569	0.1857618593777785	0.36774846632427
10500000	-7285.125326010135	-6710.7101066987725	-568.9744858078587	34.26872909759831	167.02674894372822	31	2.8780708970932728E-5	1.2825115055912362	-1.1349079032828069	6.045238576137293	5.918454812944276E-4	0.17854687845573294	0.3372995838631594	0.06100951650947853	0.06139359033228343	0.16288558496465483	0.09164480811995682	0.2740082216709112	0.18134649123535376	0.20176909311447533	0.34287619397925884
10550000	-7230.851716851575	-6723.487356751625	-502.8919991862049	36.84519265251508	151.3157067273725	27	1.8534070779913813E-5	1.6526797933115531	-0.9399786379627779	5.897679978821631	6.084622748124919E-4	0.11334645202848981	0.2866726890933144	0.054301968044259206	0.07036102648662002	0.1893042985595468	0.10366295874261186	0.2714489912714953	0.17814572435909642	0.20354319293532563	0.34686209143408187
10600000	-7148.557102225521	-6719.7405765285985	-423.6911466704745	32.55303785027139	135.09465683627457	20	3.0192461091521882E-5	1.4499066590474974	-1.0375950030493852	4.589824654420965	7.217843121616368E-4	0.17611964576993713	0.29552643357510516	0.060973290118849915	0.14913425142931194	0.138203296693738	0.0673969571265731	0.2629382423686813	0.18039469612485493	0.1987421431047829	0.3579249184016817
10650000	-7436.849984312028	-6730.766720790573	-697.6130922007782	44.43994387560157	202.66890326428575	42	2.6711373749186174E-5	1.7931106081061696	-1.8786305662259175	5.805154548183882	5.95369152377467E-4	0.19597810185608255	0.4232070506404506	0.08231758743216108	0.10274473195951808	0.19615082671369063	0.13490091061505347	0.2788310116075326	0.18335794096906313	0.18975421715211585	0.3480568302712887
10700000	-7113.969877170342	-6729.344780568758	-380.4214205538722	33.591181438400895	143.93026236412405	15	6.511558997989897E-6	2.2404889628165114	0.5195936570032962	5.907973515394545	6.188462347568726E-4	0.19729710471305684	0.27470233381965725	0.050202985357059283	0.09563439863892358	0.17624355543167092	0.1480857054439866	0.2673417369148153	0.18028032055439566	0.19064449809369677	0.3617334444370932
10750000	-7088.5592752707935	-6716.576746725818	-367.83870032176424	32.09306457538847	130.9879319584278	15	1.0134053276313628E-5	1.6037016494065996	0.8669864580616164	6.5269284511702415	6.579446959926647E-4	0.21643994674718525	0.32277496224798696	0.09905954773230863	0.08764164532788578	0.11588027344269243	0.08058291120773259	0.26820007640969346	0.17958722479218578	0.20734227740419311	0.3448704213939287
10800000	-7326.2093017495445	-6721.089885448432	-598.913777988619	36.66948894756074	177.98528112102417	32	5.031059273932311E-5	0.6529245678277035	-1.4817755376939945	7.030346360415083	6.268252644623458E-4	0.12398055313957411	0.3010680677836158	0.11470276575154788	0.07429835200157743	0.13146051995024868	0.013389865748818933	0.265658327913186	0.1735454797909871	0.20716709847155212	0.3536290938242757
10850000	-7127.471629706003	-6719.229588603052	-401.9383556248005	33.986929422997456	149.55438080429153	17	2.7678035989920604E-6	2.9915621546417537	-0.8118898513262276	6.679788832765941	5.319145149544503E-4	0.13401584354424445	0.3330424872034894	0.07102498898975892	0.1478490369210878	0.16292404199655922	0.16979525081749072	0.27303849856708956	0.17997371110679086	0.19822212376171872	0.34876566656440117
10900000	-7125.8287691744645	-6739.377072910533	-383.4367756727204	44.433137917393246	167.15931107085942	15	1.531814178870395E-5	0.7018140452684096	-0.3396005552772179	5.319312157723553	6.076050055259786E-4	0.14917051623892516	0.3040942916450499	0.05934503648762675	0.07511173283760143	0.20086892757678437	0.040950666663839334	0.26075209076787387	0.17892802359322363	0.19808027007489354	0.36223961556400924
10950000	-7113.514846015626	-6726.793209749581	-382.88417655497284	34.702348821703154	165.99822267887836	14	2.0957959964781634E-6	2.797870118051046	0.4874959254541529	6.815674791368253	6.163514628336496E-4	0.13291292175925418	0.3040942916450499	0.09990622192131146	0.06793240204593505	0.16353655979284332	0.047770021745956015	0.2639021633559267	0.17050566772296025	0.20546478708399465	0.3601273818371187
11000000	-7029.794507615928	-6738.4648803247455	-288.62033904477744	32.75228052154242	133.54423348268173	8	4.571001024207219E-6	1.1263706051962326	1.8143456953459938	5.526756957544717	6.457741880786669E-4	0.15270063574925277	0.2620575702573147	0.053607517306473756	0.10692713157553185	0.16312687558418684	0.023578150677104524	0.26411162923076265	0.1822906438112105	0.19893770835568086	0.35466001860234675
11050000	-7440.408861490712	-6724.896568274661	-710.6688612988868	44.03415225037385	209.57284999203173	41	3.814087850427536E-5	1.3182342451938476	0.06492118396767843	6.073855025450194	6.459673217443938E-4	0.181677633646008	0.28700756680820894	0.09956819910500386	0.04219636954679131	0.15736385211580695	0.02258818221120167	0.2683583908922716	0.18427195875893831	0.19277099979243226	0.3545986505563571
11100000	-7052.125804670544	-6742.231532012893	-307.065391694508	31.56491395729506	128.3935714168658	10	1.1532468856408276E-5	0.9779077942119926	-0.2485378277032112	4.901183803182442	6.256582424260011E-4	0.14212985918179094	0.30104196938228955	0.08135563416124071	0.12622582837919608	0.12457022532165282	0.04206432848052508	0.24851102209388232	0.18642292999888307	0.19769951948034625	0.3673665284268887
11150000	-7241.715702091311	-6719.37285226832	-509.8568674785866	38.75469330023255	190.03219014698985	24	1.5846212912424797E-4	-0.49834411520068755	-2.825227914211138	6.393646383503995	5.058825156048711E-4	0.2193899535120207	0.3517594588352494	0.07983364415601447	0.058703811085665046	0.18236114749244536	0.1399387295821179	0.25994905743502406	0.17554154351384757	0.20007462925676975	0.36443476979435774
11200000	-7263.526231752795	-6706.5964771144245	-549.7008651951538	34.57106991342063	158.87917598277352	28	1.3237611181670986E-4	-0.657547841720368	-1.1595531467549836	6.06855307746567	5.607204520301289E-4	0.10125401508614593	0.26808730578180584	0.05856715200733686	0.09215470754460842	0.14806956441192928	0.04948542982061347	0.26485950890135246	0.17401305789828636	0.19341233067110244	0.3677151025292595
11250000	-7498.58535593967	-6727.016277626607	-763.9484685565596	31.128477885976796	168.40420158530884	47	9.489230362140982E-5	0.3937943759072201	-0.5661015269028864	5.349502615855077	5.496531337191482E-4	0.23074535025333312	0.3455734086574422	0.09578648180980333	0.13805054098386585	0.1218546089028831	0.011224814087455619	0.2538882990630378	0.18854862034848266	0.19362536783050704	0.36393771275797177
11300000	-7182.002304035779	-6729.19826511106	-448.10264432281235	33.79207664576761	152.30740730304893	20	2.466825580203328E-5	1.313914662736641	-0.08204529841424335	5.28878959044321	5.889428454265355E-4	0.14730768856593218	0.29185352858020996	0.10573590905699916	0.09669658450135588	0.11622339387689243	0.02104824082079621	0.27343981001383566	0.1798864721176776	0.20234125436614583	0.3443324635023417
11350000	-7067.3565894537	-6747.138793271718	-315.903974592282	32.1495710206746	130.18432730027902	11	1.3188035576876155E-5	1.4589867094668423	-1.1057505814062152	5.275744073509152	6.803683121678858E-4	0.1440355774824486	0.42945631946241536	0.05978004593505537	0.10654644056623117	0.1763845916598479	0.14760446447012837	0.2677685955886103	0.18560111593218281	0.19844713671376882	0.3481831517654382
11400000	-7332.105501631052	-6710.256447152286	-615.2260676365376	35.86399984345883	173.74550984507252	35	2.537219130437178E-5	1.5160360039698353	-0.5905774617394073	5.0733955339526995	6.063464539959839E-4	0.30504984610140995	0.26182047252195656	0.0937472329093632	0.20813636449478343	0.15831090625114302	0.07990577734321928	0.26045351173111675	0.17681545951485975	0.2094770028403712	0.3532540259136513
11450000	-7082.969488776014	-6736.32936744072	-341.64680257140793	31.977127353155073	139.83461554342824	12	1.5767514630708728E-5	1.2580187287821478	-0.36046751084393674	5.014227216077271	5.961119372764966E-4	0.2147229506570366	0.4564224689046532	0.09844639672827049	0.09521271948256903	0.18528842036183557	0.010808707616523403	0.26983930316505744	0.19924789805901336	0.18962507025962982	0.3412877285162996
11500000	-7097.958390718643	-6726.338265416818	-368.8773499534756	33.98395330832773	145.72366225592478	14	1.2769273574655514E-5	1.329122496725904	0.4572471645461367	5.352507985198392	6.213894124365509E-4	0.18228535959746694	0.26996397520069754	0.03142044372493532	0.06677178553300321	0.2061062522710244	0.09121014037526023	0.2661266323698021	0.1795553665091758	0.2063627124177075	0.3479552887033148
11550000	-7278.603189053745	-6710.775327731624	-562.9161228823235	43.11706889847231	182.0184936060778	29	6.436562428821998E-5	0.03704852266237643	-0.4548202430381176	6.369842385926123	6.74683172816361E-4	0.14659807463600188	0.22722489451344727	0.06780197651474293	0.11072198951132022	0.13743802890193477	0.07368512203420047	0.2658236524192504	0.18924132460417276	0.19674017080698888	0.3481948521695869
11600000	-7120.236454132581	-6723.971217846111	-392.3020806742506	32.55672170812611	148.8186858061295	16	1.173221019474715E-5	1.2147216728108274	0.250435124657322	5.73814933201037	5.465424982415913E-4	0.15729866251043462	0.47991059042572237	0.07956827385941254	0.05825508787038366	0.16205385314980222	0.09577114704281123	0.26227725461597773	0.17758868826376537	0.201403199392529	0.3587308577277269
11650000	-7168.016636965499	-6739.030408535658	-423.848661124044	33.94214186124808	158.6840575044025	18	7.064573171509144E-6	1.833219803877249	-0.3385519039592769	6.171144174118385	5.313499643728697E-4	0.2558684175911721	0.23193007580833583	0.06262014497867534	0.14416622769725917	0.2537525504665324	0.09589643684216044	0.2613562862571375	0.17819192792294036	0.21486146645417656	0.34559031936574597
11700000	-7341.036547671465	-6718.38560407297	-617.2865984011178	36.25837730638034	181.00573056048268	34	2.38001992359229E-5	1.5918733384558084	-0.5062879164118642	6.727268209265014	6.156139525086351E-4	0.16781492986218696	0.3274822352987835	0.06413231764224775	0.07756138451121641	0.1884062355517325	0.14242313527926162	0.2607944717272488	0.17879744274665352	0.21015263178432106	0.3502554537417772
11750000	-7163.243130304599	-6710.725909633876	-448.1092048651282	32.346195780345894	143.1358510252642	20	2.4710971988124538E-5	1.2814737754735088	0.26310207591065565	6.821513083878277	6.764965039233134E-4	0.18213195935723644	0.2789843553176434	0.05393177044763195	0.09684247255202913	0.18180609555191382	0.08207354258964689	0.27237213435771845	0.19077422774187694	0.18862515686969117	0.34822848103071247
11800000	-7108.029800710729	-6734.520312487075	-369.6418825152726	33.78789043618176	135.30413435432828	15	2.7581843324967235E-5	0.6553794148068183	-0.1483022231793446	6.050984434120563	6.435860759359585E-4	0.17965343757141128	0.3327208111262724	0.0991829216135516	0.0435091162703637	0.16580961705297514	0.027872102310807837	0.25538791867099064	0.18805449319524686	0.21350667584528651	0.34305091228847506
11850000	-7217.676608389372	-6738.346346857519	-471.7965796045907	32.969567831973414	160.25458858830163	21	6.235398929375423E-5	0.01862349038346972	-1.7428288159886294	7.135751002906416	5.501789462237193E-4	0.1060577457285727	0.38854484817904816	0.07617900906565997	0.05767511513970794	0.24840948587500733	0.09993468151367649	0.2644088000795628	0.18890557571462208	0.19037591604952656	0.3563097081562889
11900000	-7154.188674304225	-6724.501550304732	-425.35512296084937	33.29856089104555	145.72828698226965	18	1.1508900581231653E-5	1.6081704494971243	-0.6749449566471017	5.403141393394848	6.295168409973844E-4	0.1698642402634443	0.3835071031456947	0.060802874071680446	0.12758673588156833	0.17315313272928662	0.003345706883245881	0.25447397527580606	0.17942786607373998	0.2091844100338934	0.3569137486165598
11950000	-7276.665710720296	-6721.407187500151	-548.7560285225147	39.256913832161466	185.68045566193302	27	2.8295613255379678E-5	0.7826179726880593	0.1502122288526091	6.885817318882099	4.945205807924282E-4	0.2650481500695753	0.2863349942902365	0.07659273957491843	0.17493078397372003	0.142018625907916	0.05297523043347964	0.2681468251429921	0.17090527462600913	0.2079016972172986	0.3530462030137006
12000000	-7031.486443229879	-6732.383742647956	-295.27561545766633	32.63879688499567	141.83168023675643	8	6.6486973426406935E-6	1.5945949289214592	-0.056948067239052935	6.297816718056451	5.513707528082198E-4	0.20076698157039588	0.3246407417751999	0.08896850623433365	0.06843255873583044	0.17056974053051988	0.17052360367208724	0.2773082792444148	0.17469299630624924	0.20157869768548212	0.34642002676385414
12050000	-7337.346073150191	-6728.256900621639	-602.6972971964278	33.080329472189035	161.4400267785496	34	8.004561267669965E-6	2.6569698903589964	0.015646177760991975	6.1047402863922136	6.252798583424416E-4	0.29367747195518035	0.3719786816460023	0.07025512373510656	0.07054459749363635	0.26161943034199237	0.026056966146908403	0.2646443301600893	0.1886284997704295	0.20462804923281624	0.3420991208366652
12100000	-7066.521055192101	-6732.3770849665525	-330.68217094676737	33.130979006139015	154.41925555551174	10	3.2301274656542544E-6	1.7440148636690038	0.6799597063039653	6.7362843584677785	4.5881060330622267E-4	0.19110367382892018	0.21940549713915253	0.09330106811641202	0.06142792706192494	0.1654470490611267	0.024037076694457777	0.27603854365530905	0.188870689231671	0.19792375090124115	0.3371670162117792
12150000	-7205.3278345917215	-6739.061897591658	-459.59518823419	32.865906706407756	147.67656631290407	22	1.3398733122045003E-5	2.3142869632582417	-1.4351469647715454	5.0132979620460985	5.847802558754755E-4	0.17338683172659286	0.31890372644827697	0.054444051492078316	0.10181511755129904	0.18449474209544595	0.09487793379244998	0.2572510776131978	0.1811210696716221	0.21357162500661167	0.3480562277085674
12200000	-7203.795317607074	-6728.440326101312	-469.11265058489	32.6536948133367	148.6178528144537	22	4.1758695223501004E-5	0.2527198466118633	-1.2826513104365453	5.624620361550598	5.62470407026822E-4	0.21617221180716872	0.38832086931948984	0.053765146937856806	0.1128937433990401	0.14713282470288436	0.026361056247067766	0.2595613809565507	0.19127810455633032	0.1964475656439831	0.352712948843135
12250000	-7137.404572592404	-6722.884695120058	-408.68904442783855	33.337097581779304	145.72006486091496	17	2.925541137818079E-5	0.7472874523534525	-1.4334591478425946	4.816810582936185	6.176097539913288E-4	0.21908199556710445	0.38832086931948984	0.03976168210256012	0.13518220470259054	0.21138395540606544	0.08343427255997964	0.2744458643674201	0.17579330718941225	0.19530586931772018	0.35445495912544656
12300000	-7165.108255774878	-6707.564318610845	-453.0234782520109	35.45973262536377	163.76094691424737	21	1.4206667561257164E-5	1.6936785005749098	-0.5398440139571312	5.943715908922045	5.876128534731562E-4	0.15921872926034394	0.3582659297183499	0.05623162302313518	0.11297152537235447	0.11787391655229582	0.09263547813881438	0.2617535477067452	0.18661228816518607	0.20549238131095504	0.34614178281711283
12350000	-7199.810484001795	-6716.546382151919	-479.46977652027766	31.740588698869082	146.11129398773497	23	2.439107100755851E-5	0.9861938624648177	0.3828330567162353	5.564083572437968	6.563176753048712E-4	0.1359126909140504	0.22032446935942385	0.07951036240171024	0.08347125606326866	0.19362063092038898	0.10293040952057635	0.2590234373687542	0.17487760291017493	0.2125109146558164	0.353588045065255
12400000	-7168.300975461704	-6725.189549221562	-439.1362105112036	31.98359952395374	153.5086936293908	19	8.656165127867317E-6	1.710466656346339	0.8087432809435559	6.966535817038226	6.395309618435182E-4	0.1555031000269536	0.23358464238372434	0.10555525617267428	0.08926117182328075	0.17335641655115627	0.03424934197829167	0.2661613386206566	0.17978278243689394	0.19811507239765094	0.3559408065447989
12450000	-7336.352366858542	-6729.6966387698785	-601.7878908329159	33.27663505397383	169.6088963660516	33	6.670734698328382E-5	0.8474247072470463	-0.756651749283948	5.334368252312737	6.848600416322233E-4	0.24747331069387007	0.26222286003830764	0.059690488631809036	0.03946315615340785	0.14900404540651038	0.04568689621598334	0.25895608329430214	0.18299528898703263	0.20587090466479102	0.35217772305387446
12500000	-7133.069940107361	-6725.547544767047	-404.41780085975444	33.03166887496093	148.41802380241108	16	1.4790382057260033E-5	1.1163145521688396	-0.44872515951331093	6.617013578084067	6.301787267949927E-4	0.18433514119443703	0.3052041279119689	0.05794436917652782	0.05743821349607624	0.1402550612326378	0.11458415503810924	0.25201623998345485	0.18309008380402422	0.20870588337515306	0.3561877928373683
12550000	-7127.5859651507335	-6734.854388863488	-388.5739302678132	36.39172969619794	157.67969976408486	15	1.821498820913194E-5	1.0204439120834905	-0.14436643129005966	5.5983205853276	5.56164195345355E-4	0.21860678262172803	0.2967552263501174	0.055420075932490515	0.08427540404086076	0.1568040365264426	0.07970397472855596	0.2601904386294307	0.1767639892038538	0.20917624396770484	0.3538693281990111
12600000	-7109.022936344848	-6744.318103663283	-361.7405923790993	34.49626624837292	138.0677940014905	14	5.36961589858793E-6	2.1681533048516464	0.08863415888166498	5.162768846773538	7.154913673770188E-4	0.16235897030453844	0.3475604257869926	0.06719446310010944	0.06344918451669712	0.20511646215118848	0.12236924126066523	0.26956197047735936	0.18508881703857183	0.19673362451582493	0.3486155879682431
12650000	-7179.591023732403	-6753.585153209184	-420.2380668757445	31.124332753340195	127.31901530583288	20	5.345073631952574E-5	0.0991162956383142	-1.055854381111245	4.2308218699856806	6.337799857975883E-4	0.14992590598759517	0.3285725323401557	0.10902799623393257	0.10259848817465635	0.15488561076770008	0.089589627124085	0.2674072302863698	0.17352883854140636	0.20736626315664247	0.3516976680155816
12700000	-7136.7177680851	-6740.669222968102	-392.69387999391864	33.279964772741025	142.24090441874299	17	1.686721884337751E-5	1.1633516786483709	-0.09094166332021268	4.6096181590288845	5.465598278184103E-4	0.0908318604978824	0.23721415887511885	0.05942545397190264	0.12095299271953006	0.1533947479645471	0.04631576378109635	0.2644425343750313	0.19167459720246474	0.20048206556454456	0.3434008028579601
12750000	-7149.688437059725	-6729.682848479073	-414.4027121775291	37.99956074118281	170.80994048479073	18	2.3999935407212742E-5	1.0250138784087122	-1.4407262169296042	6.133964795955434	5.797866377658979E-4	0.20070947599561617	0.24509955095590516	0.05723553902240512	0.11085745011447075	0.16859273041922002	0.023769008847691182	0.26525509729571395	0.17684768996954744	0.20241443402066825	0.3554827787140705
12800000	-7056.149300309408	-6735.687945411599	-313.007588188354	33.24571682668929	141.73680933225452	10	1.716060302324072E-5	1.0544693894861852	-2.736685544669506	5.236104964961569	5.545256493764559E-4	0.1661317792706689	0.26892421986451265	0.0418381905083955	0.10277161680020207	0.1690167194081626	0.12875154476218353	0.26178513538374215	0.18200477924194164	0.20508121193438617	0.3511288734399302
12850000	-7061.339253942456	-6728.825471540933	-329.32679419127913	34.497492486929495	138.4200100083208	11	4.013701513308568E-6	1.90856377553385	-0.5119694297439354	4.805057836613562	6.419921351288844E-4	0.23114664698344858	0.3545933762172015	0.0757775295953146	0.09462651647203314	0.1927833201632377	0.08069600231011927	0.2827020082008772	0.17019258220301997	0.20281676241802135	0.34428864717808166
12900000	-7257.498732562865	-6730.103306167592	-520.5915350477615	36.123634252398055	161.18258260649762	26	1.2213778263252219E-5	1.93760026098818	0.6082761776809288	5.394502866226389	5.776801186397376E-4	0.20035956766593557	0.47687843495324783	0.14012512169308322	0.13538418134251798	0.20836805609096792	0.06347653647652564	0.2594414366940564	0.17959328384670184	0.20452459655538222	0.3564406829038598
12950000	-7315.7357391075975	-6731.549513780472	-575.9606978442644	36.230800650353586	163.29863667838407	32	8.705893286500613E-5	0.40728304066374327	-1.995270224017463	5.9479753123010966	5.968606813549741E-4	0.28948264520706946	0.27565990679984065	0.06405898071564921	0.06378190245307962	0.16403038857642102	0.028501512373290027	0.2669731833987883	0.18371570667048492	0.1959374641975096	0.35337364573321794
13000000	-7142.906235453994	-6729.607773994079	-405.9519038003867	57.28415000366786	208.81196218780616	16	2.193852177560378E-6	3.5299617034457813	-0.5783357234662545	5.861117879309724	5.564171024992585E-4	0.11327578947482819	0.4398211987118168	0.1007002430289882	0.11459493858808678	0.1721748424338311	0.06616272640045492	0.27199222620027963	0.1752665721766125	0.19021730843660914	0.3625238931864989
13050000	-7117.367695945546	-6717.943427724746	-393.28797275569957	36.088450831199914	154.69386405006003	16	2.367736226741013E-5	1.0250181460500285	-1.3276142700345623	6.874437013781592	5.523238408120425E-4	0.16907856559219592	0.37785372907983794	0.06615092058927724	0.08478997881648911	0.19716171593339718	0.11332877889391668	0.2601253756551562	0.18900380803022665	0.19914730702132669	0.3517235092932896
13100000	-7304.133602532725	-6725.0677617786405	-574.051568212647	38.054920086269675	151.74086939402207	32	1.5508034158814555E-5	1.9845418341586027	1.1651015859718572	3.897995902866523	6.824894104252941E-4	0.13514160217251675	0.3829679454857368	0.06957203253724102	0.0941471423223043	0.18287794725526746	0.03408410538887428	0.2649778045867188	0.19261861386074025	0.1942800825352995	0.3481234990172421
13150000	-7167.794710904154	-6730.0807124133535	-431.12946525187266	35.92476827223922	151.80841488343893	19	6.89962453631637E-5	-0.05707122512207974	-1.3317359081660896	6.62292936999859	5.51553209314573E-4	0.1767843834266523	0.2528487613996079	0.05593150178615128	0.08857464848234718	0.14286221875995223	0.04119362384553405	0.27261402867978946	0.18801302863145103	0.1956464300893182	0.34372651259944054
13200000	-7111.993093816609	-6725.597536610891	-380.6876531316681	32.425959250212195	144.29893891612332	14	1.7028346577069903E-5	0.49271155518704934	0.7617226742213354	6.3971283761684905	5.809079370022813E-4	0.1984286348410263	0.3860796908450802	0.08976185082575006	0.203283606131269	0.22070829915809012	0.1133850719859566	0.2580549037957777	0.18890991725203043	0.20031938282066894	0.3527157961315233
13250000	-7400.1535666306645	-6718.4465876242475	-675.0602943268207	47.08266079026296	207.09067054200347	39	5.768797336419723E-5	0.9467975304159274	-0.964110421526798	5.494370912398247	6.02605381684174E-4	0.18074360019608776	0.46025012964441964	0.06691845238461781	0.12486706775797365	0.10887355231826519	0.11974169461769639	0.2585026037114616	0.18462612456392008	0.20647956067870224	0.3503917110459154
13300000	-7228.311170865409	-6725.069855296088	-498.51313796175685	30.89395337852332	147.1862120862869	25	4.27541304743468E-5	0.85953065588811	-0.3401397556636256	5.736372788702346	6.397620326851098E-4	0.14542081899050177	0.22864517837691142	0.07619955193942363	0.08341102158659663	0.15641717083878348	0.22134115093335446	0.27321884385956935	0.16649149834399085	0.20298450680099003	0.35730515099545096
13350000	-7199.605630303059	-6721.129894238975	-473.9572634556556	34.4761184143002	141.16606329227784	24	2.117441396954659E-5	1.4059072451347783	-1.051897285289924	5.307995174910847	6.85162861806244E-4	0.14519733047823657	0.25895092522474367	0.11102737125209682	0.07916933317486459	0.1503696537205521	0.04827494744861118	0.257153844274697	0.18270880673319603	0.20208018335227762	0.35805716563982964
13400000	-7304.595614412898	-6732.963435808054	-565.924582111576	31.49028312810224	141.8712766092178	32	8.854451650497044E-5	0.29939040564161795	-0.8152748225736138	4.297460023038806	5.889095665542353E-4	0.14449526771367344	0.2606827129019158	0.06488683151041763	0.09745277347752894	0.12071018138217875	0.05398814221786064	0.2534673945084724	0.17414213309475543	0.20779285713444123	0.36459761526233114
13450000	-7299.645696035935	-6720.302301589038	-572.5502801192346	38.39272824242099	160.1151051285609	32	8.883746509926068E-5	-0.051010729832301954	-1.364714768964726	4.276053319297469	5.870402423382773E-4	0.17206151541523232	0.3457161604659264	0.04831022343096145	0.11358631830765928	0.13998897606313607	0.116339347301559	0.2551177755168799	0.18014877049324418	0.196707248137303	0.36802620585257206
13500000	-7180.268407621242	-6725.854446812122	-449.0364137838188	33.10956924961181	153.38152275772688	21	2.4846104446937728E-5	1.2733376160188445	-0.8250272667666145	5.1187397849948795	6.019766467101538E-4	0.19903841586372342	0.3919888102194992	0.11138256403992684	0.05645052437397613	0.15447027111601536	0.13621839349838	0.247105382764384	0.17874993131831032	0.20059893239126617	0.37354575352604
13550000	-7240.314233202438	-6722.162709363314	-509.38701070857934	36.61708688846354	173.10086954531207	24	6.507470886655574E-5	0.3720543792181287	-1.5861629999196667	7.47563039984984	5.943337576155585E-4	0.2641584594274036	0.45205373734683446	0.08716753401558533	0.15395140979796104	0.16164697945482126	0.0515497008375148	0.26652190924322455	0.1828343981053683	0.1975882021095205	0.3530554905418872
13600000	-7214.480892619937	-6729.820268465701	-478.8009649794618	38.68025430316981	164.71201186815347	23	5.844178219490702E-5	0.21863590665857024	-1.08381375804981	4.879165124401034	5.561077291157137E-4	0.1729161882547444	0.3055601707147948	0.07226698142854182	0.060386547871323006	0.16164697945482126	0.07192283630215485	0.2676871023511168	0.1827676516095382	0.19999161420677897	0.34955363183256655
13650000	-7121.274597711508	-6738.205189005911	-378.41523921814127	31.689988465685197	144.1114277910326	14	1.2111400025625141E-5	0.8895607680826174	0.6575911432905581	7.407707073495802	6.290993773804019E-4	0.18038125591392182	0.4533122696810764	0.1423392299986112	0.1225933204886179	0.1432864966790612	0.005911544965537051	0.25850347336602236	0.19411818192661176	0.19696513117029002	0.35041321353707716
13700000	-7360.697742957453	-6715.208501653106	-637.8477289777691	34.86945776174045	185.87386157571459	34	2.6624081290569312E-5	1.4957183864891959	-0.23094595341849358	8.508797021580168	5.013645366939365E-4	0.14506670216103118	0.34949916085711547	0.08483949318025451	0.24786520049090086	0.17658647564485558	0.05951850184966251	0.2723512472116832	0.17262607833971405	0.19379277090358357	0.36122990354501844
13750000	-7124.524055762475	-6719.6188459356135	-398.23938649802335	38.748605735740995	161.61008035546217	16	1.0217837317906693E-5	1.7208250724868863	-2.441298211471712	5.882490099148208	5.561877050853205E-4	0.14394078162656862	0.2994807068314473	0.04237565784956754	0.0818483653442376	0.16511105099708726	0.19968907432235616	0.27063989743818867	0.18716545693879266	0.19344823830520091	0.34874640731781825
13800000	-7205.7528248020735	-6721.8644563065845	-478.68419345184043	54.534999012250374	204.57056778289243	22	2.0226510863968745E-5	1.2108520317272575	-0.36956510404215626	6.987227406724904	5.853904742599066E-4	0.1968065333639158	0.350759201310502	0.0829230928689151	0.09071547342762336	0.17929878412073272	0.030817753749477365	0.25636449382198245	0.18948578512174424	0.2080491298503763	0.34610059120589814
13850000	-7110.558578198684	-6724.213935692626	-382.0410243744046	33.748607211521566	163.08606711797444	13	1.4548752268519928E-5	0.9289931617168755	0.16956473801145272	9.57302846671648	5.098240081320708E-4	0.17059067959867807	0.34075306504884556	0.05324255025183216	0.06768641258977609	0.15831689763313986	0.06964171755189974	0.2590253331638329	0.1819600324910521	0.20366521244819422	0.3553494218969201
13900000	-7059.956470115539	-6745.493258346004	-309.92982166968034	31.364601563520292	130.36703444539583	10	1.3562072207422267E-5	0.6080311579753316	-2.100004152151228	5.983489933105409	6.733744559036015E-4	0.10117615328641746	0.2624148003381982	0.10934048967963512	0.09598694562165631	0.13692838960241727	0.030836384154743216	0.2548374689885297	0.18196844967553583	0.20689710496300961	0.35629697637292507
13950000	-7143.237635396064	-6715.668438327912	-423.9798739199859	37.24287549875795	154.36778245989024	18	1.7683538734794395E-5	0.5911203108618075	-0.18821443619785505	5.892341100201425	5.802232250551375E-4	0.14039341656974966	0.276943396843035	0.09185055069890723	0.0996948050314414	0.13075270710734826	0.06181404433887352	0.27487944559797195	0.17997214052682534	0.20727524310705991	0.33787317076814205
14000000	-7251.4195167863	-6728.4998013967015	-519.1594766917915	52.96581753268052	203.37665533526797	25	1.7973391394642403E-5	1.4982506428235722	0.5152697533657581	5.57063685368628	5.360147313679986E-4	0.1816822800876469	0.28115672553706883	0.048043475867354024	0.030084570978115593	0.1585516414403224	0.1585320029701445	0.2654367632263685	0.18133501797998214	0.18961118837500462	0.36361703041864607
14050000	-7103.139289473991	-6747.581394651742	-351.3995607585375	33.0506381351768	152.2320238142397	12	4.455209613052864E-6	2.1131734385769887	-0.6899096368503453	6.1884495066001834	5.449387155430866E-4	0.19160403585468466	0.3891807244986719	0.08434462362333614	0.049417924720951	0.16210742551707125	0.18930458682991766	0.26114815675133163	0.1805925178075512	0.215720450829855	0.3425388746112633
14100000	-7112.9377974941435	-6720.564902344971	-388.26744672591974	32.401155402856276	148.51268000781903	15	1.6484831361812603E-5	1.3915491136024698	-0.2302337425323493	5.634536505326612	6.412768872585533E-4	0.15685012640829143	0.24289661808173446	0.10551138006791665	0.11436186321822561	0.13834379890546464	0.05506707248886157	0.2648859007734096	0.18971496818415215	0.192807987671693	0.3525911433707464
14150000	-7177.507697462152	-6743.756157396531	-427.4975508163813	46.17600119474807	169.90947412533828	20	1.857290342410787E-5	1.8722780470263913	-0.6324156471222506	4.9752294095403755	6.705946633821145E-4	0.1900317477828966	0.53131592490638	0.08132305541358274	0.1757246006384665	0.16152054172179772	0.0715607348439666	0.2597797832816474	0.1928437630756092	0.1920894258259513	0.35528702781679233
14200000	-7086.27243250994	-6734.634580453422	-348.8914414543443	31.248595185415436	130.45261352650468	13	1.919330582055705E-5	0.8556888988529878	-1.1278016336581764	5.600479533482228	6.841152034020172E-4	0.1158982257260737	0.28010117402037976	0.064858233507253	0.05893499493789144	0.11568556734718076	0.11213344093593496	0.26559294308342796	0.18080383979903647	0.2140676969467657	0.33953552017077027
14250000	-7248.325841541095	-6713.351002562721	-530.7126893549176	31.659633664422035	131.40615422587913	30	7.455651942900099E-6	2.561324302382752	0.9925783799848363	4.33574767267993	7.238520219007129E-4	0.16695099619659412	0.2626366875379942	0.0613679374527447	0.0912765569405068	0.1293485509046897	0.11924766250399169	0.26271186360350235	0.172113056387983	0.2092628928914962	0.3559121871170195
14300000	-7092.234172220551	-6726.074979796814	-362.31883128917275	40.063270961457825	159.1110518372667	13	1.399822078136489E-5	0.9352003590978337	-0.7193878675147921	7.114861818824218	6.267250748623901E-4	0.22089178357296846	0.2986389668973266	0.05113376504405359	0.09531600111226465	0.191155518403926	0.05421006271609862	0.25660807715441136	0.18691633333275587	0.20015649298718374	0.35631909652564914
14350000	-7046.995511484855	-6729.054082572443	-314.82875912310436	32.98164743366072	142.64494035186596	9	1.3775725490637881E-5	0.13211264527291106	-0.3930351848080931	6.144792618171643	5.607738811860316E-4	0.11734792127903719	0.2466294431387393	0.04649360452451805	0.13850025366290983	0.20363477323256401	0.10873979473089772	0.2644148460963775	0.17557025220998282	0.2047909915166165	0.3552239101770224
14400000	-7106.7442967035795	-6734.404930186951	-366.0142591445254	32.385113222882985	146.37253884048164	14	1.8754524998744433E-5	1.442073181198327	0.1714159134329044	6.489520581855994	5.968650471261918E-4	0.188769936897241	0.4202254140118698	0.10589213298252641	0.15367302601768318	0.21598806782068738	0.12436056311603853	0.2670422550815455	0.18457616114351308	0.20087078211602463	0.34751080165891607
14450000	-7175.700782839724	-6739.23798945525	-431.61549310628266	31.48292128746891	131.94384253354679	21	1.8057655696928824E-5	1.6673933718685319	-0.8772273193596838	5.510305645484364	6.171721534713905E-4	0.13512315834743677	0.28921251134822284	0.09882710659236331	0.07234417792253543	0.1435307457190492	0.17247935401944586	0.2666858822514069	0.17815168207151566	0.20472573523442625	0.3504367004426519
14500000	-7191.3895412488255	-6716.175323354901	-469.4185965561634	36.54817858006798	166.16612735876456	22	1.678320223716107E-5	1.605858970818733	-0.25367198033564875	5.956559978762434	6.077912111720332E-4	0.2342692562006768	0.42391516005679086	0.07492644993564802	0.12472212453859668	0.2094051412981002	0.02253497353346594	0.26961564365642166	0.18356847395182704	0.19469430111728175	0.3521215812744689
14550000	-7476.472125085043	-6717.226549234695	-753.382526697856	35.42618334114321	172.58961559199372	45	7.624807507798068E-5	0.9207694696488231	-0.6044384620420182	4.948369680236231	6.085989191647538E-4	0.24083110034524124	0.3631199758830727	0.03983634022246708	0.0824366916803909	0.12190677623700617	0.03966435856594377	0.2600749706322135	0.1941502308902357	0.20112543418564352	0.34464936429190673
14600000	-7179.005596063865	-6747.405319601082	-423.92629845287286	53.21130446182155	197.35759365638557	18	4.081219893619018E-5	0.16960768253971412	-2.3842340263961983	6.718620227473256	6.569958297620645E-4	0.1326940161189379	0.3651873120074253	0.09698058896257548	0.08509942545185821	0.17183087744268616	0.0490746476845052	0.26272561515965903	0.17770071289933664	0.21146518848104184	0.3481084834599633
14650000	-7179.4368934222075	-6744.976161414814	-429.56645790134974	34.47943035571333	146.50614018540634	20	3.532734759734106E-5	0.7339954517745625	-0.9335446470170838	4.854984755689332	6.287655574160285E-4	0.11321862104855626	0.267060704583642	0.06886814814623571	0.1559781755728546	0.1565654327304726	0.12264949990343908	0.25701567027879574	0.18540860915852658	0.20577613103345094	0.35179958952922624
14700000	-7164.972368584526	-6722.713517164898	-437.5653498691648	31.267110643167033	139.7496450840317	20	2.6555761282326314E-5	1.4344193214423824	0.6044580220572541	4.862830721967481	6.278929219616626E-4	0.11416299552330829	0.24760753136894822	0.11355294951889239	0.10389660104093439	0.13334041589350737	0.029828553878367102	0.2690889008585642	0.18009741752400352	0.20239769275661262	0.34841598886082054
14750000	-7291.276971426024	-6740.921210679842	-543.4973160507825	47.88220749057	186.6293546720579	29	6.762566369727504E-5	0.6395889412357214	-1.283548184316679	5.3958437586284855	6.005386760381832E-4	0.15098033287197024	0.3375358615075411	0.052542340629814964	0.09547833348756503	0.23906280856204395	0.1502312573869176	0.2683158704051959	0.17895701103840658	0.20549645232471497	0.34723066623168203
14800000	-7202.146756492623	-6719.410463177786	-474.6957759159476	34.8822269159897	148.14057038129195	23	1.194216738158329E-5	2.281838321216688	1.2142163903733103	5.989102332522661	5.780042661734715E-4	0.24014807516459796	0.4544592334679732	0.11627157165041248	0.10872327675218021	0.24111556494950848	0.07581098046065841	0.2480946013943004	0.1923129250194817	0.2056503248024189	0.3539421487837988
14850000	-7222.173614913696	-6721.575016778203	-495.7316932627681	36.714203715628294	152.0898487757318	25	5.583336009652574E-5	0.6960977649716665	-0.7546751081293982	3.925960660634567	6.090385841006339E-4	0.08517851069768155	0.2439414298787349	0.08623073810756943	0.10251832059931848	0.1724056915415079	0.017363595084128994	0.25466156735737594	0.18018700220826409	0.2177468088945291	0.34740462153983037
14900000	-7062.126146855621	-6729.981324765939	-327.27355397232867	33.88136587465644	149.87191648198612	10	1.1690138964056984E-5	0.5491513884931937	0.038028950182019905	6.030971006570932	5.659777037351495E-4	0.27911942962738795	0.4401416131287926	0.14511553826799495	0.10005229307218301	0.17064960765596932	0.1182092883815895	0.2706829113176959	0.1766845966287124	0.19857794536312273	0.3540545466904688
14950000	-7166.28994877732	-6747.857891066264	-413.8394948768397	36.15837838546577	142.38523757575567	19	4.795448503529108E-5	0.49053190581143413	-1.0112140420152442	4.138224327501905	6.538006376997657E-4	0.12394579651264222	0.2280639173788441	0.06808073285932499	0.09236213832095101	0.20064700868853055	0.020800300146264876	0.272894825619878	0.17989178293346492	0.21797539114133976	0.3292380003053184
15000000	-7211.9704316977095	-6711.862243931108	-493.5277843257813	39.29555923775841	182.51505942292314	22	2.6407417812296967E-5	1.4205828545337393	-0.036355383349576664	7.9658934185716	4.829297823765572E-4	0.14094608374789333	0.40635431288545215	0.07649100613521524	0.09298847951502827	0.14654670456646837	0.1342170834458309	0.26650633585655964	0.18456337639882286	0.19711378069339555	0.3518165070512212
15050000	-7151.039642146715	-6729.216338329404	-418.29530975726175	33.631878246844614	146.34172605273213	18	6.490867462059068E-6	2.091535201746386	-0.11741780755336545	5.98451808778913	6.470254448382015E-4	0.1064957442665257	0.3314980756430209	0.06840116391287981	0.10224183484280397	0.2009813990485279	0.016674186378240703	0.2625098360303197	0.18374350271599882	0.20300979180336118	0.35073686945032123
15100000	-7118.406360312979	-6738.832002110438	-372.4642882046052	32.24420633491276	171.69488220190868	11	2.1175329783520482E-5	1.2398004202782276	-0.45152496909181605	7.875737890153957	5.113424896514863E-4	0.23989127637862484	0.4216480586347688	0.11329958146913217	0.11235757734287583	0.18078733045575457	0.16019951402379262	0.26752087405288416	0.17967869101108586	0.2033632226920224	0.3494372122440068
15150000	-7450.418824593739	-6719.4241116917365	-726.8917543164737	32.5233099802567	160.85388527114696	45	5.8363613216710513E-5	0.9249745119604083	0.2591289570962745	5.244412360037925	7.503822173732978E-4	0.1499090255044836	0.2879952245536883	0.08991846457178708	0.043141488827592174	0.1329317801694134	0.063458154724124	0.26789059806360965	0.19057898087981623	0.201040380101162	0.3404900409554131
15200000	-7149.735270693645	-6738.071357944913	-407.8849563246057	33.91573585082764	161.33708011293754	16	6.975366859777456E-6	2.0060260148652214	0.8288905413274701	9.068933393460012	5.728116553376312E-4	0.12783163960403807	0.2212370468972974	0.0788891194479801	0.06860127195107334	0.11828827567080197	0.032331949476664026	0.2582233294446	0.1766575660168047	0.19702991874991493	0.36808918578868155
15250000	-7166.171369111895	-6755.903836361494	-407.111936894618	32.99020259263477	146.84255711276836	17	5.116054553987855E-6	2.090311701592064	0.7319774082650862	6.156360770313921	5.929772674862958E-4	0.11482367282720751	0.2104580875426495	0.08330428020279848	0.10432851128914783	0.11241510284466359	0.10808471470318794	0.2813159632729518	0.17458486086259312	0.19860360076273992	0.34549557510171514
15300000	-7087.953405935144	-6729.145578753334	-353.35691190237486	32.50527568869583	144.45416647419617	12	8.528034810821969E-6	1.860101487715016	0.21102747396017196	8.395077899270188	5.221153857067136E-4	0.1412304054173633	0.34572551666118195	0.09225534888500182	0.11040976462449274	0.18213697376303342	0.0813589428827216	0.2676103939751677	0.18637363837260004	0.1937081519094614	0.3523078157427697
15350000	-7094.0923784106835	-6736.838046264839	-352.44250801689424	32.8024875400001	145.25051466751503	13	7.5633433586606705E-6	2.184587614387455	0.04612258564927857	6.842952727580685	5.810841916842869E-4	0.21944959846509807	0.4292894486585655	0.04526597719657184	0.06810815237097159	0.20813461150288198	0.07561047144750777	0.262746060556744	0.1826471321945994	0.196025146081357	0.35858166116730034
15400000	-7174.879601507651	-6721.894436212546	-447.9282204948934	35.657253741673834	162.14183239721714	20	2.748095499693264E-5	0.4688481234677946	-0.15593290375194202	7.236292967050617	6.446611893765586E-4	0.2790602361436936	0.42636527271202157	0.06213400402076867	0.07349187937612826	0.248214719452556	0.0324927047104308	0.26209835296275813	0.17128449494815906	0.20558710090058369	0.36103005118850057
15450000	-7092.279089065267	-6730.508338598345	-357.7877666731129	32.66314240776415	132.9059677587667	14	3.6044861600545205E-5	0.5546722648129386	-0.6397578072189367	5.067731379048569	6.205620298610959E-4	0.15653289408246845	0.2742302592063822	0.0517180392071225	0.07902165468949283	0.15687789743967095	0.014588249896888922	0.25107033764737147	0.18201889582920971	0.20314771381056254	0.3637630527128551
15500000	-7136.829570101065	-6735.7241756167405	-397.6790320300177	34.80972452575347	153.41489110842983	16	6.377829881679519E-6	1.979520542936519	0.6768096661643739	5.664266519117381	5.846404912701718E-4	0.1949024942041906	0.28060554255026643	0.07642920474057507	0.05588864236221206	0.13566325503315113	0.021139927893323113	0.2684694861905575	0.1742067582450803	0.19478960198196912	0.36253415358239316
15550000	-7210.733578859406	-6731.218015878525	-472.99113965931673	32.27849669854724	167.86895254843589	21	3.2365835944454534E-6	3.2746531584005605	0.6869528402177307	7.729079938634459	6.22403844287217E-4	0.12000119196336946	0.3545092458311875	0.0974671935013897	0.057670796238683736	0.2702844341000922	0.0422356703800938	0.26378167064281277	0.1824678030640904	0.19389862734567248	0.3598518989474244
15600000	-7257.791437979884	-6722.176248434959	-529.3571295412712	34.71820996792801	166.62559986495984	27	7.143481216020487E-5	0.13157821075735798	-1.2998213911039396	6.022028914889382	6.088162145496857E-4	0.14929179562858846	0.22380650864872625	0.06418644207017543	0.10526442931788559	0.16885552024195583	0.038503792611624295	0.25926560007085336	0.18840633050235672	0.20460363012386515	0.34772443930292485
15650000	-7224.704142906007	-6742.776138880697	-476.4104208719439	44.26864570972553	167.69107413010425	24	2.096295607015306E-5	1.604316005624802	-0.8278169432611596	4.908104207805078	5.997862759319654E-4	0.23955825319741547	0.30675218871128823	0.12462850589218123	0.05737193893563632	0.1585693602973258	0.025436377228949564	0.2645121700888432	0.16996379116994326	0.21359168292789865	0.35193235581331506
15700000	-7216.908155713129	-6737.709749966964	-474.8609340702029	35.21827654942761	156.66312457046723	24	1.5774300082050126E-5	1.6851644059815627	0.26942185626970805	5.312371340096925	6.876300171103049E-4	0.17527332769127169	0.30579777455866486	0.07872338680824317	0.08321049343566608	0.2171281762705278	0.04203709414638103	0.26513350031299493	0.18111125881794693	0.2096774599049167	0.3440777809641416
15750000	-7362.187632695372	-6720.213889842975	-635.4634953991402	61.74389375394034	231.77402078839225	34	3.535918664794388E-5	1.2124177576000648	-0.3685944680307882	6.631369170971871	5.868429013014948E-4	0.18381126793658498	0.4763380942957101	0.07933876558608907	0.07783244805876163	0.21523524424373305	0.22203855266820807	0.2616337509944803	0.18471939840386167	0.20575493128775924	0.34789191931389757
15800000	-7146.916373675284	-6710.066759085314	-431.3977309212772	39.43714931103998	166.08987073566072	19	4.589000180175881E-6	2.1929126596917294	-0.759907785405135	5.836784937765545	5.360433852971326E-4	0.17895897845855582	0.37874114056313213	0.11328757684309325	0.12638131336755176	0.1692619418657425	0.06510887631801401	0.25704822903406305	0.18870175781343937	0.19933652690746134	0.3549134862450365
15850000	-7058.886339679871	-6726.745849109862	-327.07540290146954	32.57432822878196	141.1411190482593	11	4.9152468566734044E-6	1.8860631745101015	-0.4901769471826609	5.21221132430399	5.30409008789139E-4	0.2927038543708366	0.3942968518063358	0.07894437509995285	0.11812455836004075	0.22990369684135778	0.024346597588151872	0.2616345901529007	0.1948014016974527	0.19142166592462279	0.3521423422250224
15900000	-7230.861521597414	-6725.234111515551	-500.4125015068097	43.753555132332835	185.05669980810404	24	2.145792942999511E-5	1.1512498271281755	-0.031008122821912898	6.047418506925232	5.618143880140806E-4	0.21860552725802834	0.38325645082695076	0.07462857168927829	0.07497772336266864	0.19141120321314087	0.07823173269713549	0.2617923100946012	0.17234914769191423	0.2089372739269468	0.35692126828653803
15950000	-7327.536192216925	-6732.953847941959	-586.1866057632003	32.7615440555238	165.70917707642826	31	1.166142033467683E-4	0.0542515076487141	-1.262823855248454	6.4153675037142035	5.476150612689568E-4	0.19760067236893256	0.25012240248205625	0.05490205875818856	0.16129872929617867	0.20440344754811718	0.0044997749133029105	0.2514883316855504	0.1872542053151311	0.19924167573472523	0.36201578726459355
16000000	-7209.796513751981	-6730.695848290643	-472.11979454717874	32.03024189559051	170.95790374904772	21	1.1973750582787852E-5	2.0054516532060913	-1.0000880832629149	7.197395979736197	5.000629900387799E-4	0.16784452583866824	0.3998780351444452	0.12179633933352714	0.08707129310405382	0.1538773562322974	0.05825495294056764	0.25862876867399653	0.18751797045570576	0.20913167831289897	0.34472158255740026
16050000	-7132.010664238894	-6725.053715416263	-402.4721906180564	35.04797045115206	153.485010860987	17	1.7065370813599617E-5	1.2517964770995558	-1.1336595443754767	5.97101491072522	6.23127342906693E-4	0.1956141199887383	0.3643089528884971	0.05067584758737541	0.0647652259707579	0.1983470217505706	0.05928012105898626	0.2609380749499558	0.19394740279244874	0.1960743949405972	0.3490401273169982
16100000	-7182.4257144080375	-6733.123687946606	-441.91903548082945	32.03853373231905	148.69891656143662	21	4.979799652645461E-5	0.6445867171175512	-1.805304558470186	5.030830681186509	5.742748774697408E-4	0.19503533048883967	0.27500802487853115	0.08774390627467661	0.15382031215110373	0.11113153671439681	0.02537502789874462	0.26962992632840876	0.18155832430902077	0.2034471672066831	0.3453645821558873
16150000	-7020.268560959097	-6742.052336387569	-273.81294776737514	33.67969699566066	137.113652912108	7	2.6764210940439182E-6	1.9964364847383413	-1.3556711082701383	5.681760061986611	5.584308647287646E-4	0.261568373085383	0.4689332636529332	0.10378464378631154	0.08406318979142659	0.12025693315403829	0.08816780949678647	0.2720339992638132	0.1665084974797808	0.2113795271486569	0.35007797610774893
16200000	-7173.066002477396	-6726.138566454714	-442.10455067102254	33.92019653960893	160.1208788285508	19	1.5621632406097255E-5	1.1634270701987806	0.15437447508515018	6.959516876938602	6.271691808480423E-4	0.20413826373419203	0.2757574952656372	0.10665887636212988	0.16822956465412375	0.1443909122907664	0.06144361517911035	0.27438424859083016	0.17884331950884927	0.20155579191530193	0.34521663998501806
16250000	-7121.920533312284	-6721.031970495649	-393.96440637643866	32.838845630077216	139.55750981745993	17	6.937279509294096E-5	-0.1413271298263271	-1.3644084890767438	4.947040122355159	6.111984888543223E-4	0.2760462687055045	0.3367890097356139	0.08844168960427305	0.07367726737435203	0.13854327620214582	0.11438478834052478	0.2618773225561723	0.18118830949849157	0.20159934834488386	0.3553350196004518
16300000	-7078.328329468425	-6732.882396558112	-342.0072717077669	32.19435608566551	136.26699792336564	12	5.590948186926278E-6	2.040168725428688	0.685910471638771	5.890137101301619	6.201094421380032E-4	0.1419048679772501	0.3240677895838845	0.06857764384307405	0.07498796155531175	0.18291247794349327	0.024442934860167582	0.26170913209399926	0.18515197516267265	0.20169028487076412	0.3514486078725639
16350000	-7127.381564679312	-6736.4086372514475	-386.0648076459117	36.74103323814228	148.2467499786495	15	2.473603951932044E-5	0.6696968193453221	-0.4540374081355139	4.865432677568187	5.773320676944757E-4	0.15633404143184015	0.37314531214508606	0.08531443120834284	0.10126978653954986	0.210730395387131	0.04826307953756206	0.27243716124370193	0.18104446527577764	0.20855939925854378	0.33795897422197724
16400000	-7149.229939026017	-6723.412676752995	-421.31217724199365	36.96713101099706	152.31214324377603	19	4.460239764285242E-5	0.5278313762866916	-0.5550018953033051	4.743135683072351	6.870862187850756E-4	0.147516606002639	0.37163086860093797	0.08066480883523243	0.06490934295560345	0.1695832438098012	0.14055534440982587	0.25353656808394087	0.17938157919682626	0.21092354493186197	0.3561583077873705
16450000	-7225.02060665261	-6724.031801754135	-496.07425083970946	33.69994332531715	166.57409528368535	24	1.991230302827231E-5	1.454535420346741	-0.1529092598238737	6.990362480059492	5.900697513211924E-4	0.20432640073660435	0.3368639774529979	0.07334159022139795	0.05501271604781108	0.20290973870521628	0.013022811930346068	0.26917005137187716	0.17552806992552958	0.19567299973836635	0.3596288789642268
16500000	-7206.704131898351	-6728.7032352734295	-473.63763243923034	33.930625139545725	145.50518114632294	23	2.296745613954486E-5	1.0610905480363955	-0.6440397981913837	4.45573187781772	6.126775397938448E-4	0.1356476503799787	0.3104514820964879	0.07029215149128804	0.14326452068954562	0.14022041384401607	0.09048033438246716	0.27172872924976976	0.18358334968332912	0.20516852141561856	0.3395193996512824
16550000	-7073.560953690264	-6727.539292921728	-340.6067913063936	32.65401121287119	142.46673692322685	12	2.4054928751538482E-5	1.118400475457904	-1.3055627641261578	5.930208939119876	6.829147097928643E-4	0.24248569130648073	0.33524725845900816	0.09027034584211517	0.09069626344475674	0.12691267365330922	0.1497569538470689	0.25833608131671826	0.18051907185112184	0.20347480734156093	0.35767003949059867
16600000	-7125.47716376974	-6739.102768684019	-382.1358372479147	33.28362067288527	140.73092514908572	16	1.7983021099341025E-5	1.266829362747801	-0.5375622890317415	4.840378291212551	7.292138060854172E-4	0.2542259344776063	0.3314549813485035	0.052677707295604725	0.15224682749673332	0.1775310715949252	0.09312220070910873	0.26260854987129384	0.1855423841142486	0.20278364792319253	0.34906541809126473
16650000	-7231.417979376374	-6730.539318256217	-496.5084341404999	39.11108866159916	167.07886171707952	24	1.1740288240631602E-5	1.8972633753858206	0.27043373971449486	6.698399761947637	5.700666339118893E-4	0.10851965462535457	0.29443143444777087	0.05721073001024067	0.14263800325376622	0.12121074590004767	0.042608654975697546	0.2578400571596082	0.18206011785940818	0.2006520820056052	0.35944774297537807
16700000	-7327.697865173779	-6728.7396722340545	-592.9120112047251	37.2675024618774	182.93081928659134	32	7.07849088688732E-5	0.6467015689606189	-1.5597319661831497	5.810229477901066	5.549499481237295E-4	0.10699711195371651	0.22501018847009144	0.05753012626030392	0.06227872774019064	0.12782966068201343	0.09712577669658247	0.2598564381042933	0.178796427533693	0.2002158933631906	0.3611312409988227
16750000	-7015.861774370885	-6744.457291110304	-266.6670919429377	32.52301493546243	126.11429400688829	7	2.4084141010617397E-6	2.584411685314103	-0.9150957154334334	5.389374205819719	6.579660795036145E-4	0.23446793429753868	0.313315951513026	0.08157529791652564	0.14225085832084644	0.23436642599688198	0.06273748709540637	0.267106602124835	0.18626836490752696	0.20860635399385644	0.3380186789737824
16800000	-7169.9936936516515	-6721.522309722487	-441.4325315504253	35.808022585665405	154.58474215593333	19	6.916274697503929E-5	-0.5126565457571866	-1.0889208022360852	4.64805235256027	5.357183608421923E-4	0.12743200348646302	0.2897108532467804	0.08033709988395983	0.15779489285772977	0.1679734568322187	0.005093747547951432	0.2683196878656083	0.1822191675843653	0.20332938554621346	0.3461317590038129
16850000	-7109.397858492569	-6728.0319167419475	-374.2205870274771	31.19253218334381	128.16490582140264	15	7.644731951848022E-5	-0.018568851477890447	-1.685670350585382	4.691960462076161	6.535727558011539E-4	0.1796295409783233	0.38675566095432784	0.06771526352331604	0.09880572623635855	0.17448843723815363	0.038281473619538875	0.2620304159332677	0.18416429634784326	0.19338941066332035	0.36041587705556943
16900000	-7092.141326360161	-6729.688936053635	-356.84134364000346	33.642069177748745	133.71784147258498	14	7.154398898210959E-5	-0.24491050754929944	-1.2584161178853945	5.529259184405746	6.593062136284604E-4	0.12385037417748894	0.23917724379066657	0.08351053115631436	0.06528474186840641	0.16680902368796113	0.1582191266924309	0.2698361698130874	0.1893786397139461	0.19766662397749543	0.3431185664954719
16950000	-7155.010407440541	-6709.726702401784	-439.8211629528685	34.01827216593388	162.9365328454488	20	9.902549093178301E-6	1.8792518211426534	0.4445800603076441	6.106857885455205	5.617489125437337E-4	0.19886100947374644	0.3065907494950008	0.09117395422925036	0.13619823500694592	0.1607529982509126	0.11878135358228582	0.27391695348311873	0.17488846212676332	0.20040042544206582	0.350794158948053
17000000	-7161.644419443819	-6728.095100618123	-429.11602824637214	35.62711684699997	142.41566384984637	20	1.7944583520187193E-5	1.5488568093983497	0.2410268368867221	5.287685563626275	6.491925280665619E-4	0.19033930735579824	0.33103107843503465	0.09275609948008975	0.06989728423396012	0.16392012969788353	0.06120909838433512	0.26137373956846705	0.1888310429617698	0.20119826796665635	0.34859694950310677
17050000	-7186.95183697842	-6730.294575539815	-452.25219891030497	50.325394604006256	178.88504910319355	21	2.2687064717416564E-5	1.3242478709471701	-0.7689973556415128	4.817361337116788	7.078502019818327E-4	0.208699229178681	0.2695816441398629	0.06802596194743322	0.13696003156612496	0.12414320065020457	0.14019719333251354	0.2603944405669318	0.18202113112011978	0.20766050759505494	0.34992392071789435
17100000	-7110.440984335554	-6740.159610884492	-367.4565627626472	31.281502777714245	142.4614742225089	14	1.3476830427265887E-5	1.2686459672984371	-0.23017471094294614	6.6785386685220045	6.581062176686927E-4	0.11283707594176065	0.3445117124209787	0.0731624717388118	0.07683897530994678	0.10810641662576911	0.14644243251727374	0.2656204570478193	0.1871880967485713	0.2072332461490656	0.3399582000545438
17150000	-7169.700509797135	-6730.179507683193	-434.3571726739703	31.58079236049766	137.92970424580682	20	1.1341029647932494E-5	2.278702860458085	-0.5789551468244518	4.55545049721569	5.736554279655363E-4	0.19521972775511293	0.2564827657454803	0.06234380807977954	0.09000347648639984	0.15993145879171097	0.04621845183078655	0.26018675008371545	0.18431240145374683	0.1989968380668752	0.35650401039566243
17200000	-7361.458656469297	-6717.841432747457	-638.3630209120231	49.26439539197781	207.5719044462952	34	1.856666411750205E-5	1.064657144572335	0.04532385379958581	6.269138286545422	5.517870012461295E-4	0.25357414582034804	0.25307932731245053	0.06353494304486332	0.19258753073588733	0.1525032994388391	0.06777116942920122	0.2599596527532197	0.16864100974269008	0.2085018478959654	0.3628974896081248
17250000	-7301.2883299103705	-6738.764319714395	-557.9542291990233	37.66732857960225	153.36033772860168	30	1.968782488644676E-5	1.9593642745148783	0.07808835575641948	5.83847145523764	7.3427256210135E-4	0.13168825436237686	0.386122989757988	0.06919783432540529	0.11683043248467907	0.11768265194387756	0.007656769000143529	0.259925847596884	0.16846143407949368	0.21733781867019547	0.3542748996534269
17300000	-7149.364644602114	-6743.81401183742	-399.335470000204	31.510063467934074	138.043874701835	17	5.424801230644131E-5	0.6828674900265905	-1.769014521036058	5.1034157994473075	7.046707117982021E-4	0.09355404912412503	0.40468174295016135	0.07853591132401284	0.11522332262487797	0.1433391196188051	0.013949145094072229	0.26209857919392204	0.1870717960843681	0.18768169126719456	0.3631479334545154
17350000	-7319.478314954299	-6727.083269945697	-583.9106045815785	48.31756662892908	195.5818379063527	32	8.217612295451469E-5	0.11609607632991918	-1.948778183762858	5.024274662835107	5.585766314915582E-4	0.19729044284178202	0.2736644794733484	0.07456936565450828	0.10820367147543644	0.17411162970120436	0.11071647039294905	0.27184593498559173	0.17768552881745703	0.2043492256209335	0.3461193105760178
17400000	-7052.721549646427	-6733.86584641628	-314.01751976398856	31.963976769669262	134.5143350945362	10	2.2912132222354604E-6	2.8107585094462775	0.9634456365204342	6.753847098402647	5.966148655154521E-4	0.18908651072526927	0.3113389962490038	0.05637036305136966	0.09157942601289143	0.19124390631040705	0.14959925206704305	0.26799482759229454	0.1801455843886366	0.19886301211327392	0.3529965759057958
17450000	-7149.405870943498	-6729.520822252803	-415.83880095813083	48.681998920563956	163.95294915697144	19	1.9089297774621177E-5	1.279917483969461	-0.219728811756575	5.574309717035196	6.961047668028275E-4	0.1906562849893018	0.35858401644243054	0.07404888288132314	0.12063293250489171	0.12170547278261146	0.06296835107291346	0.2649841969101365	0.18158660908380383	0.20179991424006205	0.3516292797659984
17500000	-7238.657138467636	-6719.854317572173	-514.1768064674127	36.164660537536555	161.14424225526335	26	3.074240472060368E-5	0.7659647526800275	-0.45112671199340026	5.63355956249398	6.177831716505793E-4	0.12799487400370105	0.2865867401036159	0.07017605214707809	0.13898233255029735	0.15679659633454573	0.08637595450863389	0.2658009584498023	0.19501769614988124	0.1988752390779659	0.3403061063223506
17550000	-7194.697183668016	-6720.143989775332	-470.77940975801164	31.545347011758338	137.90496507307492	23	5.114041600291465E-5	0.5305042782361178	-0.15977583016787328	4.906960229881537	6.042697961670472E-4	0.1881272212724846	0.2682230722762471	0.034402273372621736	0.053670252244539425	0.13821352704820838	0.051272842657455096	0.26432899175829927	0.17571321728716308	0.19503856245515153	0.3649192284993861
17600000	-7267.059524215427	-6707.039856048349	-552.9474878868166	35.49318123752718	153.94078292891928	30	9.194511205799162E-5	0.3551799150381981	-1.6381584321512572	5.4486799495084	6.606731737889521E-4	0.13140222815410157	0.37034391642210035	0.07298489547710106	0.08471216370720831	0.16653150827899288	0.009614996406205032	0.2701860740463882	0.18105051809655787	0.2026164103840354	0.3461469974730176
17650000	-7338.591225603058	-6728.282737344865	-604.3965112612211	37.70954005809612	178.5648760524795	33	2.707856125593014E-5	1.5689901810247218	0.7756598583210145	4.441053001646461	6.208374037478204E-4	0.2053763730190714	0.29328198692879465	0.07472196187451684	0.1260010246908114	0.19834244599208786	0.03998238985141309	0.2610058125874439	0.18950964395706227	0.20088753470446183	0.348597008751033
17700000	-7115.612860191349	-6726.780961994469	-385.2116223850519	34.14333180281547	150.20608354803133	15	2.1423243456467498E-5	0.9797734519967963	0.04461802081135663	6.065414770132921	6.669194432922284E-4	0.13429322671728072	0.28755249610383293	0.06775200493801886	0.0899184430924031	0.20013817767248343	0.0024974544485610703	0.2624378236159602	0.18283020878686693	0.19983314207171357	0.3548988255254603
17750000	-7270.761561969191	-6707.2996906546705	-557.9414062325355	35.41535452277355	163.47019429756384	29	6.168561596092432E-5	0.24471720566603622	-0.3992664264664793	6.049316804824759	6.087021380522045E-4	0.10547769951794682	0.3338798782635354	0.0760863685497832	0.09786137387097307	0.19059611812178004	0.03130384008480177	0.2744801005889767	0.17473303966417114	0.20353386239283408	0.34725299735401777
17800000	-7187.336994021507	-6730.4517542037365	-451.0722322377196	45.92723979435943	170.14230263285788	22	2.8782958733231788E-5	0.878781810780449	-2.214989309045251	4.706459952505545	6.46904106284093E-4	0.1558648781327589	0.2579301728718884	0.09022382322835677	0.06359377986621352	0.10932377170615969	0.07768546270962819	0.25912459195239906	0.1677408609633531	0.2034320924701505	0.36970245461409706
17850000	-7094.472315192198	-6738.415800209963	-352.54352102388737	41.747809132729614	151.360510714667	13	2.067833817510764E-5	0.7917595048266909	-0.8197167656930796	7.23608642171335	7.635861562999103E-4	0.16497131796671685	0.3575826983642674	0.06655815076796497	0.07500530187757469	0.15833511703855696	0.08631854787701798	0.26402749243694473	0.18946122612499242	0.19769831867479604	0.3488129627632675
17900000	-7136.772415281429	-6732.813844574497	-398.94131265376285	34.44942692621197	135.1087924418698	18	3.5728738160246375E-5	0.5699752987482763	-1.064727107254671	4.742541085201845	6.698489438229899E-4	0.11629990646569556	0.30191481935611186	0.10120425456097103	0.1336397861463515	0.16435450088933903	0.05948254808025952	0.2723365196566158	0.18131800069484078	0.20293330743186314	0.34341217221668113
17950000	-7073.733124241843	-6725.566405939757	-341.8547662949195	31.633225238831464	129.64548812126574	13	3.7098899415316045E-5	0.07325389736038924	-1.0865600348889766	5.718546794562769	5.901456702567919E-4	0.25207273726804313	0.4684955332740309	0.08247557831958696	0.09360919670554045	0.1658411962976682	0.07432650989778264	0.2565038019126929	0.18247476371695073	0.19362484284578868	0.3673965915245667
18000000	-7106.995704170968	-6736.159892043233	-365.42971044770695	32.01473303082552	128.72834513770923	16	3.7254508154891124E-5	1.0720206554501859	-0.9735609738334406	3.8499158059552467	7.392947644163127E-4	0.25273445759295027	0.376898732309414	0.07774049546458325	0.11524075613227094	0.16391454345851333	0.04608099192830653	0.26002544772184705	0.17790198550703212	0.21840833246621918	0.3436642343049006
18050000	-7394.489582947279	-6721.927746105804	-667.5540295844999	60.096625745141104	247.2703892931116	38	2.3607676700544896E-5	1.6644026732125476	-0.2738611035919493	5.896584346685509	6.338705541668668E-4	0.14119438370591486	0.30602690789294457	0.1034977186288935	0.08491554062258258	0.12871717230401977	0.08102397612898518	0.2552430051756918	0.1863031210419416	0.21014101646725358	0.34831285731511274
18100000	-7187.717688840201	-6750.865189568534	-429.4780824485569	37.291104422811294	144.47680100579987	19	4.2981647351388695E-5	0.2540486777291123	-1.3080811428894858	6.202793397367935	6.293134852305939E-4	0.2070378282893215	0.30230119574662007	0.12727870791676146	0.15371590287505657	0.2629180631707528	0.05385520469667256	0.2718756008768044	0.1855779153287435	0.1947954109289253	0.3477510728655258
18150000	-7385.133256190108	-6727.953899531842	-651.8128895948373	35.756809753808234	165.93489129983533	38	9.071316621673471E-5	0.5209052126146985	-0.48629090977209544	4.884184743756248	6.972397572088708E-4	0.17595042912403497	0.3159273759164871	0.06679428653825205	0.05434932686477518	0.1771322653215303	0.11389579726374237	0.25873091324381553	0.17172561871563943	0.2025153230244198	0.3670281450161251
18200000	-7185.798149744907	-6733.6690466475775	-446.07983786990883	34.82144832339502	149.56801615497383	21	1.1167231081897486E-5	2.532943179109982	-0.14309584073511084	5.595017671102409	6.865767498940436E-4	0.10712803497272794	0.3675634375303862	0.0841388821683619	0.13305632012616042	0.27387220070797147	0.060321461847479003	0.2616825633676753	0.18192747854810856	0.2020140571386941	0.3543759009455223
18250000	-7183.0154793755	-6737.633508385435	-440.76908855793596	36.071863311877415	152.05779698017713	20	2.8929165277400693E-5	1.0185316378114615	-0.24938829759489928	6.037925046420367	6.08085276060361E-4	0.2109282876078788	0.30189677930006986	0.0759260738628158	0.07850323453718547	0.1253468266668055	0.04217891573651251	0.2524965070129507	0.18215609227275767	0.20283922923558156	0.362508171478711
18300000	-7213.081048481145	-6738.663342892389	-471.0197678191011	34.4786392907153	159.6185492228032	22	9.790017845060153E-6	1.7764014303533162	-0.5166826268748772	6.495317429939995	6.25769593067387E-4	0.16930972545497178	0.30325388398652114	0.059948690501899986	0.05975259909208704	0.15630282719874639	0.008006121535579414	0.26678521092747076	0.18925718076034564	0.2026150632708836	0.3413425450412999
18350000	-7173.803355705184	-6726.650134796207	-441.2456275496455	31.991055107092095	135.70885028422893	20	1.4678730283994044E-5	1.9303694768623336	0.49996299298675495	6.205151777284814	6.471939558938621E-4	0.2573351448209888	0.3670661191824108	0.07178531472320834	0.13711821250849068	0.18392614878937907	0.029956137855044345	0.2936723325305799	0.17506592452229025	0.1968394229354438	0.3344223200116867
18400000	-7189.789764585632	-6726.16702231378	-457.8986889170689	33.753352954093316	152.97163489391377	21	1.920288123292993E-5	1.6782624557406682	-1.2918948422541685	6.281880206148896	5.950439795550618E-4	0.16087412003480955	0.29170489369247465	0.07189669387162904	0.07000016549326704	0.20137527773385702	0.024523472069621983	0.26496427259071503	0.18900369218490728	0.21410437626220738	0.33192765896216947
18450000	-7154.7473251383635	-6721.727445789224	-427.6643048104985	35.30173648160686	168.17632727842073	18	2.853361752129678E-5	0.8773340112955972	-0.24815242116923963	5.617667344466219	6.484800604969896E-4	0.13865893491630402	0.4128192144332854	0.09360661857048214	0.1362302533164312	0.22308701444941587	0.0848003385719352	0.26629522753546736	0.16961823112724148	0.2067826905355556	0.35730385080173643
18500000	-7270.633798314805	-6718.766760422708	-542.6271175641141	47.31961101709368	196.82070127365554	27	6.043035881865957E-5	0.43981313512075015	-2.476872771197248	7.453248556928026	6.862854626590022E-4	0.21525437749358975	0.36387445880060165	0.0771301933951434	0.143910282117107	0.13345947561445254	0.17422592719939428	0.26543122654707535	0.17834498163850973	0.19991757352927944	0.3563062182851358
18550000	-7230.639631619894	-6731.196977262798	-493.3097279585344	36.23406257816748	174.6134384851198	24	3.1256730020861084E-5	1.1955756652962068	-1.4955879908517589	6.205073966819141	5.447962438978457E-4	0.14554532995910113	0.3026953787849486	0.07392703749202754	0.06129911316629461	0.1507736293862175	0.07844444132501754	0.2629169715525828	0.1768213168448965	0.20526153450905302	0.355000177093467
18600000	-7270.282736227149	-6713.769293155709	-548.1335614758735	41.207957518401386	159.12027794842723	31	1.2931883997392458E-5	2.4865861531233455	-1.9950275603144851	5.0979476336761715	6.313667314907018E-4	0.18309076788264314	0.298057268853528	0.0986420721041515	0.11055987069638835	0.18155209402017794	0.17188572877692998	0.24783160834402873	0.1828927473486751	0.19981337282418568	0.36946227148311045
18650000	-7219.445081599606	-6738.34000817772	-476.2785660190886	30.89055130629861	155.04808629574845	22	6.5708112339887604E-6	2.355928104418686	-1.1306581686505486	6.143895765042095	5.94154684685405E-4	0.17328141934639987	0.21972501942116554	0.0530523784435577	0.09517774891695162	0.17552094212807567	0.07639703219137237	0.27127285088861575	0.17138103732153287	0.21268116447341437	0.3446649473164364
18700000	-7248.776392586275	-6723.821764732385	-519.0637991980492	42.32001567038329	211.18591020872609	23	1.1863378806237078E-5	1.6610998525053933	0.1974634310783141	8.178885758058302	4.463043580667297E-4	0.14119466435900593	0.26492211299377727	0.06790493394163573	0.15506241586806205	0.13876458357772053	0.05242833294767703	0.25236031464996084	0.18730284377628156	0.20347400464819193	0.35686283692556503
18750000	-7125.304556431261	-6719.276606048168	-402.1841419354895	36.34103695993423	161.6859797275933	16	1.4397394549325668E-5	1.2053973100296982	-0.7769072548098079	5.2351658160179335	5.872348946032693E-4	0.1825380128412503	0.40337508562517843	0.05444690486145658	0.056655755003669095	0.18868439287278926	0.06022056042274493	0.27036978589270866	0.17543110792950545	0.19372648949224186	0.3604726166855445
18800000	-7334.115218695524	-6738.6242956584265	-589.325973372573	34.96921915064204	162.30801013780214	34	6.030474169881988E-5	0.5953412888828028	-0.9196384409242451	5.093553838999607	6.48994304378896E-4	0.14697351095178035	0.3336386525614371	0.06512457421440805	0.18669652067213077	0.14971326929243578	0.09860596468656956	0.26323493125401753	0.19360494474979387	0.18900277422721093	0.3541573497689784
18850000	-7132.385702875513	-6726.360675085239	-399.0403836208193	32.53209696902598	159.50239836177815	16	4.13727154950199E-6	2.3487858893035143	-2.3311367062405224	6.2405364579028415	5.570604480721048E-4	0.1655608064347932	0.2866932512800083	0.05256350590772575	0.14378338753092826	0.14932644447420218	0.16985957078431518	0.2634712047398805	0.18736190140649822	0.19895733532187748	0.3502095585317441
18900000	-7132.364996624748	-6745.965861389363	-382.35412252276	32.940372326827266	147.47261851835344	15	9.55091175240364E-6	1.8309950232674708	-0.5337446790623752	7.368669289667153	5.95695617346843E-4	0.14633802315344419	0.17811371200060028	0.08974959952884067	0.09800295778132319	0.15134755446025833	0.08447173326015867	0.26424050152174067	0.18125117689563391	0.20285820909591645	0.35165011248670924
18950000	-7232.629991422197	-6720.692570197134	-504.21946239768226	31.744270293931663	132.36312895245663	27	7.019816957165653E-5	0.6635057887789522	-1.557552420597292	4.128623714013602	6.178883007481029E-4	0.2157482006365576	0.5009430021080719	0.10538116520922138	0.0625797962620551	0.20903701931292645	0.05765968496292137	0.26868790951355687	0.18409463744989912	0.19618539684984918	0.3510320561866957
19000000	-7114.696063593319	-6714.076616932946	-396.69855456176936	31.844578981212727	140.43838376339042	16	1.0098939878408514E-5	1.352391146521034	0.9348948250406386	5.606401485614585	6.044543115509709E-4	0.24751734663408548	0.31713221379526935	0.0608161913071696	0.08872231652400991	0.1386644774553998	0.15818760618575717	0.2613213347682349	0.18817086252052892	0.20164720761756208	0.34886059509367334
19050000	-7223.504957246847	-6717.875176020575	-499.3995428429848	32.80796516257318	150.04670123468975	24	1.7912792153350227E-5	0.8144164584259701	1.4304242397685731	5.769610409724493	6.234163516448869E-4	0.2333094572330402	0.5756763630180423	0.08149153566308907	0.12460398751968171	0.2068202564735746	0.08201157804217399	0.27148432047646326	0.1771046190780657	0.19483750652691448	0.35657355391855583
19100000	-7313.828538578121	-6724.241044440449	-584.7400262430917	38.2079160357375	162.24286424328457	33	2.5422370490153705E-5	1.7198165810265524	-0.8626126275378909	5.710086415361204	6.6171762304037E-4	0.14752121687414294	0.35862861753479514	0.04974383918861375	0.09035134904066562	0.12792286546097464	0.0166139986939494	0.2534157930613428	0.18470557533142443	0.21073608034488495	0.3511425512623481
19150000	-7249.824657135412	-6719.926071673537	-521.7600557459187	37.226845143053595	168.93026077501762	27	4.727726677051021E-5	0.8501400139867272	-2.471293462082843	6.727855618225656	5.633967257418408E-4	0.132421136751525	0.3196013146348958	0.0835337927958615	0.05607038065669307	0.12015957058714358	0.0808683991076664	0.2680105846583915	0.18491430298934067	0.19621273693376792	0.3508623754185002
19200000	-7357.34792252745	-6712.901401972847	-637.7664494010296	31.694737943639083	159.8231519451577	36	5.219179706226871E-5	0.8526335005406807	-0.3338167301967634	6.065844097818101	5.710988294737984E-4	0.1420408889576204	0.35927523929443017	0.08851759128305257	0.14356142549946518	0.1831470462219293	0.0650465543703968	0.2646770914778679	0.16990977408376545	0.20269398756438167	0.3627191468739853
19250000	-7197.474529775048	-6687.738152435713	-500.75248306097757	37.48167079694095	173.73361911581304	23	1.477566724743153E-4	-0.6988956672876978	-0.8354416569109456	7.062153577818161	5.449164420379321E-4	0.2032686856158162	0.34813879506362766	0.09856032088747424	0.07682804350030616	0.2023591367748556	0.061076262749738874	0.2553611246236704	0.18537065168692698	0.2117175967014947	0.34755062698790734
19300000	-7155.150482499996	-6730.738372589529	-420.5461393083961	31.96332195487139	145.64254636096257	17	7.654601218371876E-6	1.9367513250109547	1.1201822541298683	6.16427230515909	6.81713827707143E-4	0.1677873003627852	0.3020220431167864	0.07906736242129318	0.10804264860129224	0.10827897729024517	0.005308197236377051	0.25873678058010785	0.18694411122476795	0.18907031552629605	0.36524879266882854
19350000	-7181.381327030092	-6737.088140914071	-438.208874950793	36.449597647704884	153.86153463202214	19	2.7912691163528953E-5	1.0849781658676731	-0.23296111334778652	6.62789063372954	5.750880772590653E-4	0.2961755275603563	0.38742536799239036	0.042539862554763254	0.138427684371788	0.20879726137015786	0.11470000425167523	0.27495098473072194	0.1887510029803474	0.1870896250591011	0.3492083872298299
19400000	-7212.896491089513	-6745.996467934949	-461.27345966027826	38.47101648223599	161.58398537408056	21	8.434226239994059E-6	2.1032678047521856	0.56194420079576	5.262942653011683	5.517742655650444E-4	0.1996920451195034	0.29669778120667656	0.06259791077465608	0.17813320797744342	0.20528611253430634	0.003134362225003927	0.25524984170650855	0.1775453750959856	0.20670210476048068	0.36050267843702594
19450000	-7398.993149913277	-6726.013622214448	-665.9190351908995	32.89249867406081	181.49870835551914	37	5.981772030765191E-5	1.1764185298330403	-0.9919889445477489	7.25769359183994	5.938701496618703E-4	0.13908869341067373	0.35260007772747426	0.05655563579483024	0.1315851276803444	0.16770233292908512	0.06375462314582873	0.25115718174807544	0.1749189962166167	0.21320052164121261	0.36072330039409484
19500000	-7195.403351645651	-6708.23422119152	-481.15895193281114	35.27287524048342	143.59089712238693	24	3.061160301110775E-5	1.1877829149964307	-0.32317604571859543	4.6595122918871255	6.077684124201147E-4	0.19494431652885819	0.3912955751118751	0.09109583276007871	0.12416982622452864	0.22950427618097544	0.016213480349530927	0.257516518966758	0.17954252077011568	0.20907872726842627	0.35386223299470043
19550000	-7090.453940625025	-6739.018551799611	-349.0108035975213	32.696541275442094	139.25047524893037	12	4.081374058574095E-6	1.6196602619746832	-0.3870562072111092	6.634022859479084	6.174885089563262E-4	0.21721168846459596	0.3431683128956657	0.04800162674264955	0.09170547119680021	0.17759774600541933	0.012558277125295494	0.264775822835961	0.18679450197911743	0.19496657875819032	0.3534630964267321
19600000	-7219.57689193217	-6732.229097886598	-482.93237049769266	34.29178420217199	161.46895229849127	23	7.026612273749597E-6	1.8443302940267376	-1.3525001471557374	5.116103373968722	6.415902774959916E-4	0.16026296968369538	0.37266710949381965	0.04472889199685892	0.15188431045254763	0.18236392393626805	0.09050095756327947	0.2672378697390411	0.18950656119427003	0.19424124071675763	0.3490143283499305
19650000	-7554.67204834089	-6734.745334309842	-812.0748281998262	91.93070463502202	334.5122788858289	49	8.640496674754935E-6	2.722939019392865	-1.331027640640833	6.888725478394859	5.964143189948179E-4	0.2655624767997417	0.4244055566504609	0.07090043760441682	0.08422185921859775	0.1614296213244304	0.23697097709090767	0.25503598058281757	0.17194986555816597	0.21038665980812782	0.36262749405088807
19700000	-7075.907705142246	-6736.356147532953	-336.6082742462695	32.606132906664264	138.21613034258544	11	7.53275188541717E-6	0.98101848991938	-0.6365009234069516	5.857803354407735	6.28546467461924E-4	0.15660711270758526	0.4535341341884676	0.09302660755105928	0.08599309499540461	0.15641770086864276	0.04060415123735464	0.2513240520230279	0.18213646384049356	0.20560342942432352	0.36093605471215595
19750000	-7185.045035543801	-6732.403953331808	-446.1044150783742	32.771804809904594	152.51223179393716	19	4.954259657058211E-5	-0.07979128167625177	-1.165492286538557	6.321522372538712	6.11880957693766E-4	0.2017479860672113	0.34336055539631904	0.11565158647773319	0.08057080634956254	0.17180445838808753	0.06712085038939547	0.2562227365765698	0.17945038210279718	0.21123864748793175	0.35308823383270166
19800000	-7183.065744953899	-6708.881548908928	-469.55470267100054	38.59021777779969	152.80645939574276	23	1.3156338405895277E-5	1.914691998386582	0.716769442810281	5.653408154009673	6.185671814828719E-4	0.17215187315427313	0.2927179284622507	0.10687841441026606	0.05355777315329708	0.14388988932707925	0.1163102811715598	0.2567957553371309	0.18400944798359525	0.19445195425397171	0.3647428424253025
19850000	-7154.936136515579	-6740.772481289478	-407.65633170034147	32.38729639711148	144.71004674300286	18	5.4469750463378835E-5	0.30230932129668875	-1.9851619175591861	5.245698185638309	5.679355433803633E-4	0.11575671345471017	0.2372267044730016	0.06220661335883405	0.10787047722716807	0.1015529093609855	0.1284158460428041	0.2715126813407358	0.17887035935832302	0.20972913828299883	0.3398878210179427
19900000	-7180.2739792226785	-6705.427892791089	-468.52441339755137	34.60646151468501	154.9793524313052	22	2.5047283656786735E-5	1.3277058385026	-0.5115737957779338	5.35943916232926	5.357587660304493E-4	0.13060436098039374	0.2818378994640832	0.09359846066884746	0.19660003398225828	0.2007623361790665	0.08840022631908237	0.26773311759904056	0.17632736597104626	0.2059112335445606	0.350028282885353
19950000	-7236.988293628825	-6723.552765507653	-507.7886892328513	34.16162468781896	153.234745312023	25	5.369999800385911E-5	0.20134389979894662	-0.19602612801074648	5.643505665423073	6.49787373887448E-4	0.24998099962162182	0.3114252399965074	0.09107298627735701	0.08102252374073785	0.1799836106403424	0.10260239502825605	0.2629334843383792	0.17920604400492338	0.1987560683424835	0.3591044033142148
20000000	-7246.56650244306	-6734.309740503442	-504.89789274564026	36.33620982547685	156.31407752883217	25	7.785637231868847E-5	0.20739027663877319	-0.8877486197547414	5.164455234531638	5.945610210189462E-4	0.23091110166122003	0.31721288219971727	0.07760268531826328	0.11176095813350459	0.23644693899923985	0.15230311642039132	0.2653319293641803	0.18650518300666655	0.20248898244040983	0.3456739051887438
20050000	-7159.289005131723	-6713.699767571742	-440.8606567795279	36.762034309668465	160.56434011570224	20	5.302002749697392E-6	2.676682748284226	0.6819512266510076	5.477916548787236	6.033389504052611E-4	0.16381980734420545	0.19297615139077015	0.1061249792361559	0.052428863794899416	0.1939880971341305	0.09520618382112657	0.2658431042822207	0.18168242429413933	0.20352667211214898	0.3489477993114915
20100000	-7194.202548382504	-6742.1431721250065	-444.731124358377	36.92964605782646	156.43484751715957	21	5.733102025988585E-6	2.6641874334917497	-1.0289664619990617	6.420889715459427	6.555199647245855E-4	0.22832354184891612	0.47505875708241646	0.11429580300481162	0.12185521843071105	0.23497547994882598	0.20598395800787772	0.2546460926901835	0.18238080132533865	0.1977055321149628	0.3652675738695155
20150000	-7130.693967907155	-6732.570994906862	-394.45228361643126	33.0265844857405	150.79610921588048	16	1.756638783489115E-5	0.7521960023916892	0.12353661959526907	4.599719102881845	6.019197255128141E-4	0.1912171915703367	0.27984245549359926	0.07156710617608066	0.10077436688020666	0.17355546896778393	0.10982471317593505	0.26052099593167966	0.17623861607103158	0.2088490411309826	0.35439134686630674
20200000	-7153.661361256224	-6736.640756031912	-413.2529501593921	31.992994829834984	148.46585174845453	17	1.622425284804512E-5	1.0312133785501583	-0.07738722652637708	6.604702505939561	5.656053202792508E-4	0.14988563895973	0.258390409551465	0.06477217805606413	0.10970636746606464	0.1243551415894688	0.10913908076336944	0.28221212920288963	0.1716585329542986	0.20553102590454447	0.34059831193826784
20250000	-7120.859640553125	-6744.303208846562	-372.48541232375135	45.956283537444456	155.83927850611573	15	2.8190018682629346E-5	0.28003094806352125	0.04086975169453119	5.01934786434639	6.737094627586313E-4	0.20909471031233562	0.34421166185731067	0.04728871033622815	0.15373692069795117	0.16491499633245385	0.0681306417578246	0.26387927794858623	0.17650419661119868	0.20969113004896384	0.3499253953912518
20300000	-7388.562849008178	-6722.758800238938	-661.4132965005839	33.65746754180486	174.54062606257372	37	5.45884023414065E-5	-0.049220789478885085	0.4501137993072335	6.883884413112358	6.791546061037207E-4	0.13605345962728907	0.2748125067513737	0.07438740156428468	0.05635786133833383	0.1572933426379948	0.1031546252145525	0.2639150125085486	0.17228742102014732	0.19409693654386265	0.36970062992744207
20350000	-7239.05340696744	-6713.953964030741	-519.3269032615376	38.2133215074393	164.6727528203278	26	2.3474667695440417E-5	1.6341980984343536	0.15663600711595443	5.288351544652636	5.547177817751943E-4	0.1505801860088374	0.28702078481113696	0.08174777385592993	0.1119276178224096	0.1989121558419329	0.014688000372006167	0.2728230087514136	0.18303826418043223	0.19833243228318148	0.3458062947849734
20400000	-7128.194112001301	-6726.62129542754	-398.47838245995604	32.438500706154734	153.20022350093365	16	2.900283897965595E-6	2.429241694354471	0.7156042077181252	5.825934436337911	6.191983126710345E-4	0.19308795029352485	0.21881186568687214	0.05533223225683746	0.08435367218142274	0.17528954504322986	0.05633812795515114	0.2712111834751896	0.1788258985331579	0.18822343746128906	0.36173948053036403
20450000	-7315.473567367223	-6723.082361519586	-588.0213531059479	33.890676541042176	153.92097814613493	32	3.1107634887950974E-5	1.2312978292143368	0.7657260750920485	4.600733044440623	5.889058442157341E-4	0.17509513397842422	0.2818568358293797	0.0487037524116249	0.06306246619225155	0.14154304587065217	0.07783981725816942	0.2666795083268604	0.1840713724694301	0.20619804480028361	0.3430510744034249
20500000	-7357.320896478916	-6712.575971201255	-637.8031536128681	43.01532003741777	191.33030843403824	36	5.411405266338455E-5	1.0118522786683875	-0.8640434857534427	4.936093094042046	6.534983449333808E-4	0.16766410424932826	0.42217925654925653	0.09564543867644763	0.1224785826771025	0.20808965280805797	0.19909289746603814	0.2631575021851426	0.1832247573935211	0.19958942272802274	0.3540283176933144
20550000	-7114.106645432145	-6749.5923157791685	-356.3290319912791	35.6619903171672	144.92219527474916	13	3.9432538017110916E-5	0.25288636370979745	-1.9290762956691903	7.41748872917557	6.435843117023527E-4	0.156438749783792	0.3957644155993079	0.08721668122768404	0.19663748875080486	0.24293150262461394	0.12260992962075934	0.26508309761783266	0.18151665067613088	0.2122017864771117	0.34119846522892505
20600000	-7041.057271777564	-6736.217386017495	-303.32262537094965	40.65938556246951	155.23713003039848	9	2.5866308599301567E-6	1.6057477109773406	0.39073090518717224	6.5514570109784	6.64410631581926E-4	0.12923823682633037	0.28255024832649456	0.11164145281453397	0.11721465745654319	0.1428151696708895	0.005243942462866986	0.2705915131495918	0.1865766436329043	0.19673121325778828	0.3461006299597164
20650000	-7165.5565071096935	-6736.562060998979	-423.56357696609285	37.810970979601066	174.76551341703453	17	5.9025225131908175E-6	2.4122741406125514	-0.7800436447951774	7.407945457607317	5.297137500945734E-4	0.15139521135359504	0.44079133603683246	0.06449860325488306	0.07907789825357145	0.12980559765108524	0.07758088047954335	0.2734338935785289	0.17817332129781868	0.20338121266102682	0.3450115724626265
20700000	-7360.511674297128	-6722.85282596754	-631.5462467258527	39.209054027272785	175.70790863100999	36	1.5691081736327843E-5	2.393042363595932	0.8070391585311684	5.3540334651167845	6.903333490278676E-4	0.1667327882185627	0.29006123589536914	0.07860060904939467	0.09319081178451442	0.21881161365970794	0.08510551162983646	0.2645505241022628	0.1775278235202532	0.19468673839077394	0.36323491398671015
20750000	-7280.8954505472875	-6723.590101549679	-551.7836389672339	35.49992945874678	158.6319145328485	29	1.2084606301604783E-5	2.27907576220574	0.8459874706978667	5.554238566398168	6.443030452783065E-4	0.14283692034626844	0.29006123589536914	0.08087948667455962	0.09899485351669034	0.16068286070186036	0.22753304074592662	0.264744575054546	0.1794467450779541	0.21130223015355112	0.34450644971394884
20800000	-7247.047025989281	-6700.067938182045	-542.187992603693	34.82348168282694	160.81717758911	28	1.929792767532682E-5	1.5223551435754508	0.18640195506331003	5.917443597976932	5.496523334966247E-4	0.1399454253495516	0.34010994564175157	0.05581448252922776	0.09042488631388569	0.16583271044036135	0.030410448333844927	0.2642975476968189	0.17640250166764357	0.20233181982179774	0.3569681308137385
20850000	-7244.6971994409805	-6731.02213199185	-507.7805795230187	32.6913279115043	164.11659911571678	24	5.460418133868757E-5	0.4725139469987645	-0.3902745865049049	6.739373132772781	5.319785896843074E-4	0.22472199999242617	0.25702829658945936	0.06748095408569117	0.07856584205009896	0.12476080618319678	0.0953478816164422	0.2534490551136549	0.1882140801637137	0.20582442871778922	0.3525124360048432
20900000	-7239.0619491427915	-6739.579354726263	-493.8144160225129	40.52025053474073	168.82256642296176	24	7.4807430105492926E-6	2.898828576532496	0.7232737953765784	5.2106436709357355	5.947431824134403E-4	0.11980464839186697	0.2774433769584059	0.057895518157138955	0.10257499662046642	0.13146762068799264	0.08271639385210712	0.26402456585121536	0.18331413181548728	0.19771791004092182	0.3549433922923766
20950000	-7192.070798319986	-6713.685676330519	-474.0954818968657	34.73832146727667	153.7572308865345	22	2.1875720644259158E-5	0.7851838891881155	0.37217087251388775	6.085831723777435	6.029594212736218E-4	0.14096449987139073	0.24695367342401384	0.09303241711147528	0.12494605026105253	0.15905641915624488	0.03905825920476292	0.2768544445695995	0.17946147987368918	0.20471989448915318	0.3389641810675592
21000000	-7146.7441961490595	-6738.948157024426	-402.96520674967854	33.597242427802115	151.3401304444266	16	1.9667708704473365E-5	0.545987841572798	-0.6838606041644107	6.227411823042581	7.027736803230973E-4	0.35965048513642717	0.5258489192213047	0.10496764635163541	0.06174287119848906	0.1964000012771752	0.024329584535788786	0.27099153720156305	0.18409315491661102	0.19665328391143833	0.3482620239703875
21050000	-7167.204171775929	-6744.951670539811	-413.97679797559016	35.55442618185627	166.79670224088756	17	1.918714600057276E-5	1.5212919692696119	-1.3173010094665503	6.465617776783623	5.090706345529702E-4	0.2288322102559547	0.3777832770679442	0.12813652264963446	0.15635483280291834	0.20662941152138906	0.10797675267573371	0.24640319774578687	0.18471716141913833	0.21655870294513305	0.35232093788994157
21100000	-7177.4506664792325	-6726.05605755413	-444.2493779988829	36.82365242926786	158.8500278389801	20	1.0555896641819239E-4	-0.40226558130910095	-1.540182943742707	5.02932619398684	5.873336609618716E-4	0.2260565306101787	0.24514079867076358	0.09770661790548428	0.03783509583581458	0.1455736287944439	0.07752385564047613	0.2659352837458815	0.1798102536821636	0.20846703330437866	0.34578742926757605
21150000	-7049.142984365189	-6737.3772391951925	-308.2350149784815	38.01116616080473	144.3128310151188	10	4.511145105898157E-6	2.2678491698893555	-0.4127593047057456	5.854177672531441	5.868541556517305E-4	0.09779329618103659	0.3449604126289844	0.06944156191636154	0.09032154793417127	0.16430138803103952	0.10534078917884429	0.2734051594839994	0.17980561537122045	0.2045072059178117	0.34228201922696816
21200000	-7154.318578813354	-6720.741925082745	-427.69388289135105	32.840962987278616	148.92495020457056	18	5.2386595328626365E-5	0.20932985048396185	-0.6565374817956183	6.264437951705989	5.193722102579686E-4	0.1465375891069655	0.24491653959907436	0.11113802120200866	0.059018341800861504	0.15556962855243697	0.11145907040111629	0.28005792480376474	0.1780434416026868	0.19646788462755121	0.34543074896599685
21250000	-7225.261365983904	-6713.14872900858	-505.81860296762915	34.29362239180465	145.17079250549318	26	2.9983892017800768E-5	1.0712589444650216	-1.4389749736033655	4.90622010473515	6.334546843236395E-4	0.22410543649021414	0.28610337758773685	0.082545335954215	0.10125667104025773	0.22820176746637952	0.06960680568897556	0.25503161873374997	0.18138690604538563	0.20608224067608186	0.35749923454478366
21300000	-7276.654515986383	-6708.411476747922	-563.352930403979	31.945958128870014	148.73336450555865	31	1.164745419866487E-5	2.3018713427080253	0.6684412434473503	4.275273859763155	6.189391505828719E-4	0.1722356024340609	0.3592251485918928	0.06043786647494736	0.07817178150260971	0.14639946815092325	0.045963041647874084	0.26645658213639645	0.17607375402146927	0.20530856073583492	0.3521611031063005
21350000	-7370.686905476291	-6711.175151587754	-655.2296375169557	36.677559814353	168.21394493426286	38	2.1801627038911588E-5	1.7841687128737125	0.1276532423594231	5.442003949502036	6.143571671824611E-4	0.11517553608421177	0.20519005843281418	0.06863647435232643	0.10317261987914755	0.13536934330212874	0.012125216907182589	0.254099898646624	0.1864399653108255	0.21431265364302246	0.3451474823995292
21400000	-7262.22165712935	-6729.809758502525	-527.5176021696807	45.03654224238286	208.64628045899553	25	3.668426097946494E-5	0.8132716608331667	-0.3558871241145563	6.070504875519589	5.43622763258029E-4	0.14525026525181622	0.3742752838595995	0.04296797374633635	0.10584738681998088	0.11936872732107831	0.029302608708914872	0.2584562664877313	0.17142252692505655	0.20636089578890818	0.3637603107983047
21450000	-7248.71925088995	-6720.800715471022	-523.4418110484271	36.353728397909535	164.35443450466272	26	1.528753672666962E-5	1.6408706632160999	0.571239109073866	5.602282822261665	5.724240178211345E-4	0.14713603435874686	0.28933034750689834	0.028093882888928178	0.14232513527650567	0.1884498408101029	0.21653725715743086	0.2675500330150574	0.18665260226211988	0.19208839780756795	0.35370896691525594
21500000	-7314.514384186908	-6712.227810638533	-592.2227416332628	34.61277437673632	172.99299679949956	31	1.303053389490602E-4	-0.1365864695432872	-1.8496361480148926	6.960091419708236	5.148383111292205E-4	0.16258805609879076	0.3601832723851089	0.06771581044560156	0.14554198194412818	0.16772186171476763	0.0996636461147461	0.25890962413661517	0.17649657929784943	0.19877880131378806	0.36581499525174865
21550000	-7127.893039314416	-6734.249639379133	-384.2808502545986	36.144404317566135	150.94636133031378	15	1.241536379411258E-4	-0.5604767965715994	-1.5281149681319324	5.723175015330523	6.507927834734071E-4	0.2750138353622138	0.392250934920892	0.10861305259127928	0.12180050123669159	0.19834310223487914	0.06216316693957137	0.262483886901717	0.1733262295839038	0.22092935840497374	0.3432605251094061
21600000	-7156.029652641488	-6719.1238682908	-433.7369461734541	37.596903177333715	168.00649056776751	18	1.4482565654017967E-5	0.9999249855986517	-0.2623711891347336	5.343819161907869	5.813153745931609E-4	0.13030255139353603	0.3161687401112522	0.14536566517546815	0.059690521159695156	0.09706310448559748	0.0192194597051791	0.25985088707788784	0.178186007957126	0.20905785805317764	0.35290524691180986
21650000	-7181.933385908233	-6707.813578296691	-467.4793266723794	44.777865476109234	182.56196792951607	21	4.3484034825290945E-5	0.24155243325997355	-1.5729112179594165	6.202864998420606	5.192226504056292E-4	0.10683306583351393	0.3310993259683022	0.07320723638162703	0.1074432613582419	0.1560493705346945	0.006060705601249457	0.26629009021491173	0.1852391305666002	0.19294067338050655	0.3555301058379807
21700000	-7212.973476255849	-6737.205353272783	-470.9982885122211	42.3104815199476	190.36962349999135	21	1.3029380565104744E-5	1.9145688904531097	-1.3039332909320165	7.587600326663202	6.005648986473413E-4	0.15715383669016908	0.3152871868265464	0.04535863414602356	0.061297326058199327	0.13179796135389474	0.04705399674625747	0.2671082826210627	0.17488707691404284	0.20449210755937117	0.3535125329055246
21750000	-7146.83095959254	-6737.228880642642	-406.4512299015586	46.706013007372135	180.08023404308526	16	2.1840173994020673E-5	0.29223485573230323	-0.1697660442477935	6.45615595996704	6.316112239341837E-4	0.09405941814124588	0.3674458010062277	0.07788500511709409	0.0773389200737266	0.14941558241615896	0.043855779741339466	0.2551192691140866	0.1881754549134164	0.2036529672590718	0.35305230871342586
21800000	-7094.178409905773	-6727.92122287771	-361.54457420655217	32.20149916198476	143.49144544471827	13	4.869268579399464E-6	1.7709645620295957	-0.34172762130737894	7.298330050800131	5.580030309762308E-4	0.16574541960503034	0.3524566187062434	0.10383912976695893	0.10976521126820071	0.28225460655502715	0.11998712398204306	0.2578320412513098	0.1893823310592172	0.20014872135009062	0.35263690633938294
21850000	-7135.876524842031	-6713.229567538065	-417.3524752460695	34.74329597979147	144.14912386717972	18	1.3441996189992827E-5	1.7903283017121472	0.17952830452907564	6.017289228411358	5.530140135901074E-4	0.18106776342030032	0.37050182123128406	0.06788775377661371	0.12758573263514048	0.13531818954227087	0.05213277953501171	0.27528164817457557	0.17906281461144974	0.19018189081830814	0.35547364639566814
21900000	-7227.028680263338	-6724.720617668867	-496.9850173461169	34.950696183186444	154.85716598926464	24	1.1879301913323024E-5	1.3684260782335276	1.3105409861161403	6.140680503444311	6.037322036172551E-4	0.10953207046353236	0.2865502756486223	0.11638971190331365	0.15535212397009251	0.2236160734846819	0.015483845225051387	0.265508699782949	0.17549118387601095	0.20468266006921237	0.3543174562718284
21950000	-7181.975145201837	-6729.350392843549	-447.78574571089547	32.85672024179425	147.32321035498947	21	2.1182173863375694E-5	1.8257686053122255	-0.20668328759975868	5.244126738448076	6.497132507683821E-4	0.18366393934875236	0.2982626204113992	0.05976818622380557	0.1341093884096734	0.10841791660216879	0.06976793973160167	0.25362257321388604	0.1899267702981805	0.1998260515107265	0.35662460497720877
22000000	-7223.615145682328	-6732.216700412284	-485.979906192722	34.820023998584574	159.47395349312885	23	9.857155176304282E-6	2.2593731841466154	-1.4377011026268927E-4	5.628937958521129	5.818653355227346E-4	0.17060271142515915	0.30715445014039755	0.11757640666201485	0.06103114808065122	0.20059451920562915	0.0905280012922021	0.24643013948104264	0.18707135907402797	0.2041410578355792	0.36235744360935085
22050000	-7148.699922968628	-6732.083399444103	-407.9217983874986	31.251351781562203	143.91905275786633	16	7.769142661621277E-5	0.1515734758812943	-2.1870428375319944	5.341906341760245	6.037328918040305E-4	0.22796308483236843	0.275190763416714	0.10315648423630204	0.07794296674586072	0.1660989765665754	0.10177110776472581	0.2556387734173284	0.18888088594616076	0.19775206447520335	0.35772827616130565
22100000	-7132.585829261107	-6748.974910413032	-373.6925769519049	32.675771055775904	154.17519404925042	14	5.660770143211132E-5	-0.1342738778191102	-3.244868218294901	7.438806225279737	6.271712991462713E-4	0.20908164624583073	0.2833352255001698	0.04373143970797998	0.056099428749127246	0.15020078588966476	0.11915860779090101	0.26960655349376356	0.1824477492663259	0.19798816374024616	0.34995753349966485
22150000	-7186.666815116315	-6740.498478543939	-441.0041003647677	32.361925886293	153.93872697796837	20	2.4164770640885394E-6	2.8680127200496504	-0.1149994340885766	6.4405530538630185	6.252552229045354E-4	0.21927784774540104	0.27384348881018333	0.09700280799234062	0.1807724476078713	0.1317241009171207	0.09796322612796605	0.27304386242638234	0.17784638609447292	0.19429780277028197	0.35481194870886323
22200000	-7189.862721783945	-6717.441036927521	-466.5487583526877	33.71202422370468	158.76083535153563	21	4.170804649410225E-5	0.7865333739848263	-0.814786071080699	8.015690222677383	6.040517070763237E-4	0.1858251851292518	0.24768454294648592	0.06960277198023312	0.09796307722199112	0.18451817250465297	0.07574703062700998	0.25223593298172325	0.19817292431155037	0.19294026751520427	0.3566508751915202
22250000	-7343.1748733302575	-6713.8055247338025	-624.244014476008	40.589757302967016	173.96088374553537	36	3.307708440440895E-5	1.3412314599295254	-0.20217081553287639	5.997828402969016	6.211192275525154E-4	0.1364820809820693	0.2543285568743325	0.07431331778420501	0.13123464395322965	0.14090276576975422	0.05190877153196152	0.27262722803975814	0.17753343242105263	0.18411794643053883	0.3657213931086494
22300000	-7075.713951770873	-6728.29853208512	-341.48769599903176	33.006534760989304	161.28941125957027	11	2.2113359105078352E-5	0.9315857326908413	-0.9845354622729682	5.92405227927013	5.504733588548282E-4	0.18261391182740716	0.4051154458897465	0.10465812046356147	0.07490017864506322	0.20809461226565942	0.12897791758439567	0.25465597465747325	0.1884056190999763	0.20177823029098943	0.3551601759515625
22350000	-7127.69963485966	-6737.244390634504	-384.01007200253633	33.64665036683468	141.1103458615173	16	1.843645441773711E-5	1.1825833232508178	-1.7287756878440836	5.6845021016659025	6.772050062948856E-4	0.2275282719652822	0.43835694657497454	0.08121217574742413	0.07883410269495023	0.28814944426229644	0.16324485090319793	0.271950416574171	0.1734917407050632	0.2130132840646393	0.34154455865612554
22400000	-7256.066871244042	-6734.317468123341	-517.4943039162183	45.60556638289717	173.32673468895413	27	6.0679703490344604E-5	0.4622168216813559	-0.29555291005394085	4.420928288129213	6.942453839622337E-4	0.15491347656861804	0.3246171102803188	0.058638708604294064	0.07147709462894292	0.14832957897502597	0.032182145235853714	0.27603911850076923	0.18162701378376084	0.19886282955875523	0.3434710381567152
22450000	-7147.308817336447	-6733.322648296306	-409.4085474577606	31.523825394855024	132.09912717669232	18	3.405429417538271E-5	0.590968916377719	-0.6748284925468869	5.821505339456708	6.150893988243691E-4	0.1536989237418683	0.35551240741565154	0.09481559060098228	0.050806265355163666	0.155913943842238	0.09767472189592417	0.2559882691038741	0.19078110908569829	0.2091131374276435	0.34411748438278233
22500000	-7184.578983260885	-6719.458911437066	-459.2639376753416	32.35907452295276	145.13336520326772	22	3.231453483736672E-5	1.0238802250634673	-0.5726992330488186	5.193281464265717	6.635249008000601E-4	0.20078496110418645	0.3489860803376346	0.09696876043820338	0.12994260705111713	0.20760200692384118	0.15712823796954373	0.2667341332761548	0.1799295742397633	0.20349532059493247	0.34984097188914987
22550000	-7129.268063778843	-6743.314192001428	-380.550677284212	32.56609670923598	137.0198856724633	16	3.25341225642443E-5	0.709373423208071	-2.0967076963719613	5.182418717195019	6.112960253689909E-4	0.14430198001940744	0.24949088149366938	0.0831376339947143	0.03212278922544843	0.1539486100540544	0.030342214443963587	0.2689926463029097	0.17642268799047084	0.21023061727217635	0.34435404843444467
22600000	-7188.969746589184	-6734.381247421107	-448.91085726445476	34.87786851387152	158.27602804387496	21	9.13646495580862E-6	1.9885911065866297	-1.3385239174513484	5.3290150485825745	5.420960795767953E-4	0.16711551622445767	0.41591541297400414	0.06525028708154894	0.06831080024327585	0.1974491059765056	0.08567230656121146	0.267064201421643	0.18151233917901435	0.20844324898536126	0.3429802104139829
22650000	-7215.365618528978	-6694.819186895408	-515.3059818827585	34.883378432144866	167.51106782393455	26	5.386472158379416E-6	2.592317553640103	1.2780202621818058	5.152950211396162	6.491723303064197E-4	0.2667380775270958	0.3718890045702366	0.08898845450273375	0.050699960740317594	0.13277717324616548	0.030280043144162345	0.2510476860337059	0.18572483614555924	0.21109635209240335	0.3521311257283307
22700000	-7123.249724096673	-6718.335603372359	-398.2829415617205	36.47179624512155	164.91729036709015	15	7.745128644952158E-6	2.011830909917914	-1.241319355963018	7.787789824063426	4.953643164829456E-4	0.1953429246320913	0.2948561659407739	0.09282119014163484	0.1223264115006474	0.15427121542756803	0.09740482083264834	0.26903011894530715	0.17710969418233746	0.1957310008465482	0.3581291860258089
22750000	-7124.047706312993	-6726.868794002108	-391.03391839097605	32.46633668472198	151.4373617609134	15	1.295219677189726E-6	3.5872189023084537	-1.084385300895108	7.397541222737062	5.45307656570816E-4	0.10586135322521663	0.36160956831465596	0.0721118683997496	0.07972569404914841	0.10344101198956218	0.1354403574727614	0.26295155913301715	0.18011453091475044	0.21107366966088112	0.34586024029135304
22800000	-7223.44373734337	-6727.230187931607	-489.970432590681	37.19449910440191	153.7076194854069	24	6.279145407746775E-5	-0.2610264843267714	-0.050839080008794335	4.919229482614122	5.379988245648642E-4	0.14446744135266043	0.45704491648688544	0.09241514019011915	0.08582268803200283	0.1387775784324539	0.09638383819078553	0.2591564899700749	0.1849871458862866	0.19569142750338003	0.36016493664025884
22850000	-7107.480012681414	-6737.22285024772	-365.79849658017963	38.33407770210112	150.55038112397085	14	1.7815525520753495E-5	1.085606848885493	-0.38813641213328365	5.074792613783864	6.083383782522497E-4	0.20122253374907767	0.302665126390142	0.06577456428600946	0.09678195581474121	0.24142940629262635	0.1184972184398064	0.2710076003558215	0.17731857745468285	0.2106442546440906	0.3410295675454069
22900000	-7074.043867375467	-6737.085677885543	-335.783246588694	32.454661702347344	139.55211629927445	11	1.1390982123735707E-5	0.20350809262800496	-0.2873050247312123	5.411770655679425	6.361823795138484E-4	0.21546294562654697	0.2469610046168415	0.06151654697420111	0.03455951070558341	0.13580502001263825	0.03748306039207504	0.2759342845659035	0.1804764550189613	0.19882880986153517	0.3447604505536005
22950000	-7160.411575108033	-6740.221913949371	-415.3523508802048	39.05230683891148	166.42548033235698	17	1.1699655506615748E-5	1.446936346161487	-0.6846679109633648	5.5438578288216815	6.183568037311645E-4	0.18891868005267523	0.3148550847399198	0.13236283390459022	0.10692156102662413	0.1900410467583304	0.04763256583403465	0.26161792146419194	0.18462317910477638	0.19945474630336596	0.3543041531276677
23000000	-7197.303629840645	-6729.009754572334	-462.9272466830922	35.16141598667671	158.79149896838575	22	5.712023438525008E-6	2.6111443673581527	-0.5632065406560136	6.395628191112527	6.437280321297407E-4	0.2615447286798475	0.28969269789249236	0.09233814003819268	0.0687700662384311	0.18179323279835868	0.05317469290440972	0.26725831408886	0.1876458774987372	0.19815284672527383	0.3469429616871293
23050000	-7014.214929721785	-6734.531725470825	-276.9512949457226	31.820649964564584	131.34922174938208	7	2.0607769386086646E-6	2.6478075963498826	0.19627452140313306	6.705845360960286	6.162126378545474E-4	0.1555340284632802	0.3497059386698128	0.048070547673088375	0.07960254701579497	0.12136532265772165	0.03920997147362925	0.27169558672172833	0.18220685721039387	0.19518558389057442	0.35091197217730363
23100000	-7166.867601431996	-6734.7124223863375	-426.6794324389688	31.162677830593438	138.26318635604437	19	7.486896650252056E-6	2.5039448289122173	0.2820471394270531	5.556131191972693	6.685026022000423E-4	0.17340799360264258	0.294606881404348	0.07155043252900048	0.13950294351834888	0.2342922390869455	0.10830448592498819	0.25957242781531276	0.19158809408562152	0.2098406876401663	0.3389987904588975
23150000	-7155.286648602689	-6730.728482486741	-419.6517876533661	33.621385980796404	156.20286649948383	17	1.4504651212794383E-5	1.7159726813870364	0.7000321147919819	6.9483503030454115	6.154961363481071E-4	0.16114427009605878	0.36347892313408037	0.049394681258665675	0.10407567399530428	0.19438852854511562	0.03538136419583432	0.2719752226004098	0.1804581903294033	0.20625782005791468	0.3413087670122726
23200000	-7041.591784361444	-6743.8608169704075	-292.91568631429476	31.94180266792876	137.01133671308176	8	1.6634481705330646E-6	2.9361412228119104	-0.5462562097349138	5.317024309709789	5.11295966753079E-4	0.19526007883429988	0.29951480139934694	0.0781935361631332	0.10435385701414648	0.1269063499881305	0.08267399010475542	0.2527768616585767	0.1776389244827087	0.20452594558907403	0.3650582682696409
23250000	-7050.6972328471775	-6737.030183843704	-309.3538665324188	31.701893365961187	129.13783228566814	10	1.651240779630335E-5	1.005496605117787	-0.8241645053756409	5.499854258275867	6.247705420161392E-4	0.17439394528417249	0.3175348748362805	0.09584312135348255	0.09471897466927572	0.1627970717641231	0.08165431964092262	0.25303646814692055	0.1897158815559682	0.2024920131583177	0.35475563713879543
23300000	-7153.54714948692	-6743.631349286137	-404.9488767582254	31.580865409033482	137.98024446785251	17	1.9656373777203117E-5	1.433757978029943	-0.3956721175574701	5.80863668117011	5.730336278763533E-4	0.2516539781716949	0.30246652553980496	0.11316641557480621	0.04702152767152295	0.1463570086105176	0.06613263927345155	0.24495804484992537	0.19248806277940028	0.2088111643771656	0.3537427279935091
23350000	-7247.961842018979	-6745.134806727413	-496.2072282230082	32.182999641408315	178.35274629468122	23	2.9108127430486722E-5	1.2444542766543742	-1.7005810979210834	8.152106494282698	5.181937163640578E-4	0.07212314463240585	0.2376649452841495	0.07981906984764446	0.08465485078561301	0.19927686242664386	0.04236582514344605	0.2826234011707155	0.18105295644213792	0.19306619702421163	0.34325744536293534
23400000	-7376.306223830958	-6725.643942065606	-646.3003394218352	32.02893135983098	172.150856865994	35	5.604745377288212E-5	0.33371018542961156	-0.21431243991720883	6.731058425892693	6.204883794032061E-4	0.17745241746032814	0.360720477378362	0.050974036252516376	0.03203176255413207	0.16976104920111929	0.026718846879221332	0.26895265272795105	0.16587534400807136	0.2094981817893657	0.3556738214746108
23450000	-7354.2176141619675	-6742.179602762097	-604.6082737332337	39.69016618324917	176.28814322274667	32	1.0890192820763244E-4	-0.25862834322275907	-0.641236330905034	5.190874512322649	5.287405413561917E-4	0.16068524976367335	0.32402690092369646	0.11020692512497234	0.06197141117112995	0.17477104321168954	0.12336947840425835	0.2678139858298091	0.1829476143022848	0.20979948030744433	0.33943891956046335
23500000	-7193.963541938697	-6727.465427799764	-461.91716372583	33.964596940507846	150.78041166750495	21	2.9348482116554318E-5	0.46965219355873566	0.19605692586738482	5.25166309204601	5.704092187901975E-4	0.16088280354651563	0.3476876162891816	0.07518301283854024	0.09748684098916657	0.1408127867302175	0.08690044142211865	0.270891240372867	0.16825108863065463	0.20126374876748918	0.3595939222289908
23550000	-7160.739124601647	-6726.733104627778	-429.69032422127356	35.53903145099763	155.2481110363167	20	1.4472303450664508E-5	1.8057342128401261	-1.0940929794277288	5.813242941369661	5.940965117693343E-4	0.16339395949267793	0.3355619524446899	0.048535230997773876	0.047033594890606045	0.1454521831809615	0.09421365617713742	0.27389934925405285	0.1764002501284579	0.21472073618357176	0.3349796644339189
23600000	-7112.306390492325	-6713.583961292411	-396.42118474899837	32.792422892510864	141.30834946336515	17	1.4024905641293861E-5	1.145998652488219	-0.4990466094753073	5.008342778418461	6.964971267780427E-4	0.13736665779880983	0.28221862128947145	0.044789144377496995	0.06571733274063526	0.1760085762375037	0.2656659819110333	0.2643343588366199	0.18497280587562262	0.1990917716344755	0.3516010636532834
23650000	-7090.392470219185	-6736.653105631488	-348.582257498361	34.9291035630949	140.21462080667962	13	2.1612169620828636E-5	0.949362890315227	-0.42867453604247524	5.82817076640497	5.67507620871455E-4	0.2984095633371341	0.33573468330248535	0.07916102918747471	0.07721937126072831	0.1656453916069049	0.09359240452762908	0.25576522725156825	0.18328497157429607	0.21018470834281627	0.3507650928313208
23700000	-7290.1764262295665	-6720.400353995542	-562.1145932804088	36.814503615927585	163.68031000964922	31	4.612707113001155E-5	0.8883146582824641	-0.7178414580401838	6.0251203339776325	5.224301915441929E-4	0.1872952481941439	0.5200046071275547	0.09038689675487419	0.1369491486761633	0.17809881630335986	0.04525398264773448	0.26773475098250465	0.1762216972516341	0.20726036225861613	0.3487831895072454
23750000	-7083.721420171745	-6732.795625216181	-346.13999456118427	36.621488016302195	145.04362424956622	12	1.4437570077463933E-5	0.9352538713815546	0.37991044414518615	6.440510980860358	5.348227438551076E-4	0.22857488789996266	0.3916575109780457	0.07210108481640629	0.08777452967700299	0.17353512467311358	0.09098526422480756	0.27670275499753605	0.17665715120656436	0.19636020352035005	0.3502798902755497
23800000	-7091.07860571643	-6732.742872950212	-355.591168238055	31.434908435584546	131.40180093427378	14	1.9996031951897145E-5	0.7714216606428471	-0.6732461668466241	5.09717663395167	6.417279571867924E-4	0.1213767015210757	0.25512347345658487	0.07905367365743454	0.09630601280773528	0.08926772441104955	0.006605382240485746	0.2546110996491776	0.18109518339781172	0.20828067772512868	0.35601303922788324
23850000	-7154.181941541725	-6713.528440490195	-435.70480186497736	37.32445173449301	157.60699877664354	20	2.076294399883283E-5	1.3216625591874454	-0.4395782044348257	6.470602022056552	6.133708896207919E-4	0.12551833699936663	0.3366055535180693	0.07737225777676533	0.11024670304936983	0.18568651087434745	0.15830716426854724	0.26928227695114904	0.16543690911864434	0.20341032896422992	0.36187048496597674
23900000	-7134.294231490568	-6741.202537569009	-388.94208536926305	34.068410437421846	139.85519655272967	16	1.27434428893725E-5	1.5684370957098923	-0.015695167817850075	5.748709731384323	6.901754207233134E-4	0.1849067155636303	0.38655342462276543	0.07740023979769806	0.11389589806810353	0.16868217243052172	0.046251578201169256	0.2640396569094423	0.18852650387643757	0.20070221962643783	0.34673161958768145
23950000	-7179.134908361454	-6727.6474526960665	-445.55934668467563	34.63378179670144	157.71163951106658	20	1.0951740869044459E-5	2.1956169656237856	-0.4889264483863141	6.538800823306756	5.788451877179042E-4	0.14653733821685172	0.3945922417992405	0.09000133661645736	0.08499621574172839	0.19109600452118988	0.16059937760435672	0.2694051056585998	0.18522995100522052	0.198433211243708	0.3469317320924717
24000000	-7153.098924659879	-6729.575809729946	-418.33854037799176	38.47994259990803	169.53469392362317	18	2.9223892227332074E-5	1.028443468119153	-0.21942224927394888	5.94530837518412	6.47348810493549E-4	0.194704344689457	0.3183027414320078	0.09129736547119466	0.09049294740720487	0.18287746015968384	0.2095405354961856	0.2544375798648724	0.18642024814919747	0.21966071507689708	0.33948145690903414
24050000	-7088.484257420145	-6729.788691383117	-353.97976099912836	31.949948936755366	132.05021163754986	14	4.026014499962116E-6	2.954854395261083	0.6754857854057696	5.509454027735179	6.058070794119877E-4	0.16807230970149473	0.21797952686396332	0.08698372776821287	0.06137183862308734	0.12372643279959013	0.08568573420197556	0.2678569228304977	0.1844201636856871	0.19202831098672773	0.35569460249708856
24100000	-7163.341488346141	-6728.863886268186	-428.94143059209284	33.769047096339484	143.7172948090887	19	6.184859926716418E-5	0.24184441753623231	-0.6427423014913591	6.231261388345212	6.405997077955506E-4	0.1567652175079447	0.26530503336150557	0.06855250526784266	0.14765886037121156	0.12734144078973633	0.029945403367613057	0.2687714091557506	0.178323736196171	0.21423822023500552	0.3386666344130738
24150000	-7062.489536506026	-6744.556140546277	-315.51928936499877	32.2437636842691	144.19688765728134	9	1.761699602609266E-5	0.9642636620840827	-0.6737032069758361	5.692176752270187	6.50551968541956E-4	0.11283010537581696	0.2174846113471088	0.08425357002955085	0.07781740094914161	0.08458267812187922	0.08396817498999297	0.2702021835891446	0.1843907331490508	0.1846932947166114	0.3607137885451929
24200000	-7106.818931833043	-6735.764029594537	-367.9479546091468	32.15641607417335	151.12672754124853	13	4.1646748059251075E-6	1.2936204532891264	1.6042843959477702	5.399104016380243	5.892244284831069E-4	0.18942551372465188	0.3444777620346	0.05880898554581265	0.09982550110587286	0.13976100509717354	0.02456748663605225	0.2624032862801656	0.1819995752716665	0.19875236215137376	0.35684477629679395
24250000	-7458.4482880164705	-6732.961798028036	-719.5481762357352	44.775700268487356	182.5062849121167	43	6.235237885762E-5	0.5651377989137158	0.2578528098910956	5.611944284735584	5.764568757809893E-4	0.10607208914136407	0.38395574089379125	0.09737537006593719	0.1299904247360992	0.10049856209655506	0.15591157313814552	0.2653114147617161	0.18515096610674273	0.1968530519125041	0.3526845672190362
24300000	-7086.115152623994	-6729.906238370572	-352.4867952420457	32.087066986029136	132.68417825541633	14	2.954860642956784E-5	0.6477259158140678	-0.5724295456689978	4.536437423705155	6.940461029975956E-4	0.12711534940718117	0.3369640618553247	0.0698026979402819	0.07458101917035705	0.20909430228313786	0.11138480307144531	0.26335633098837574	0.17515037519557425	0.20642507916737932	0.35506821464867044
24350000	-7251.121020421459	-6737.0680508590585	-507.463038956436	36.26796915306894	158.61749568213645	25	4.615443128467272E-5	0.4005451219305402	-0.8326831793712673	6.168879146633836	5.401138819702287E-4	0.22506445455192278	0.23723135465822517	0.06879220262983737	0.10557247719254703	0.259094561481716	0.07341772016539437	0.26839788310929874	0.1868546299122681	0.19851265862805306	0.34623482835037933
24400000	-7275.77433429462	-6731.596391669699	-538.468251955161	33.80908712960307	165.03998165936454	27	8.10525996871398E-5	-0.14123842396340994	-0.8971329736157796	5.370730561171118	6.181987401408049E-4	0.14101052887490906	0.3131093181271246	0.04943180745515809	0.0925985385450823	0.15094101558859718	0.0949092727696357	0.25301044267938233	0.19205598815090283	0.211608808615827	0.34332476055388705
24450000	-7239.152820859564	-6733.365416688583	-500.875379917302	35.95365440059333	171.01865593754957	24	6.444309336889984E-6	2.5594697926497743	-0.13434307465887826	7.184621593825373	5.662150687002634E-4	0.12965389727779883	0.28105231408858344	0.06097378471449481	0.09731936933151142	0.1325090610425434	0.11048684287088409	0.2547738572654686	0.19415878362577949	0.1982587842715515	0.3528085748371997
24500000	-7286.102365914035	-6710.604044378431	-568.3577544624623	42.884620762022095	194.41004376550913	28	4.941273155789524E-5	0.051716190208137	-1.6769162846655605	5.466547389897467	5.1716740864037E-4	0.22115046914922762	0.25929392134582663	0.10377378829677783	0.0590431602471557	0.1529169212936027	0.04758740163417808	0.2575202462281752	0.19050724930014912	0.20513911970288903	0.3468333847687871
24550000	-7612.671653622988	-6714.180696839252	-886.4709331064751	47.468898140006004	222.19312670648247	56	2.9968990236200235E-4	-0.5455797881012254	-2.1183482207878668	5.500393765913562	4.7182728412409856E-4	0.20677739712206802	0.2814687788518309	0.05479820550645789	0.15644440891501366	0.12697380746813264	0.0737825006213296	0.26559504882101426	0.17522290616375316	0.21838192196670253	0.3408001230485283
24600000	-7278.607795567787	-6709.945348057463	-563.3315396249455	41.029568166656155	162.03400534182393	30	3.022125405914467E-5	1.1679303190302817	-0.6387720798906623	4.11674045616871	6.30948287747836E-4	0.15166447038217862	0.3236687338256296	0.0936527375763344	0.1294566890589315	0.19492835757210195	0.02883044831053634	0.26475141335230745	0.18953333058738608	0.20017572936397654	0.3455395266963297
24650000	-7098.244427170521	-6740.52180962634	-353.05919919272463	32.93107858027253	147.5841356520168	12	1.2588735945621271E-5	1.8188828011594609	-0.5322535426711219	7.40483277205328	6.284395843638513E-4	0.15435056313901316	0.3190407589190414	0.07115705668536129	0.1320025159739999	0.11460443561087956	0.07077132469024826	0.26677169351814256	0.17540459415325463	0.20198577267921236	0.3558379396493903
24700000	-7465.89203543142	-6724.893151830449	-734.864471609616	32.70344955684779	176.72069294075433	45	9.139899496662525E-6	2.870074517697059	-0.18170143928108456	5.4614125352382805	6.27608078819265E-4	0.20882014557160233	0.2976252227937857	0.08440244121407628	0.05774339760253772	0.1699528996989962	0.061267297132950406	0.27521178611256286	0.16958581146523694	0.203219593588002	0.35198280883419647
24750000	-7203.136596219602	-6714.491551925121	-483.25045126953614	34.565588295340895	148.29181413664122	24	1.9304493889977317E-5	1.6382773715070205	0.7108560660536758	5.817504661478241	6.332297579314472E-4	0.17991444399090625	0.3178826397095962	0.0744710688477218	0.09507825180358406	0.20671825143440314	0.12377878888079533	0.26160938206334283	0.19443030041992848	0.19539924798737396	0.34856106952935506
24800000	-7241.077253956186	-6708.647250864146	-524.9554133009409	33.036292886967416	153.0284739431746	27	3.918170581642214E-6	3.206257530995655	-0.9944636954729403	5.702316713380657	5.524989576772646E-4	0.20568313985722883	0.3251351351157833	0.09978983957290026	0.058893073842244646	0.2303802311562453	0.1310140368380966	0.27632812401625223	0.17843511408499446	0.20579127265789027	0.33944548924086126
24850000	-7154.399934305713	-6741.283967003264	-408.4129704512168	33.66932537856458	136.77324445026804	18	2.314910055214423E-5	1.0964735421243998	-0.7311871726112089	5.909126994432894	6.334239011072073E-4	0.19419697271245942	0.29425666038679227	0.0759175153108913	0.09498418878417544	0.1619041602785825	0.0575081245053136	0.25502124659422415	0.17497766028739523	0.21941193092502814	0.3505891621933526
24900000	-7197.850340033403	-6750.873698149938	-441.00080474302587	33.09992941702956	150.63650113599863	20	6.6543046345642676E-6	2.4642290994850797	-0.26974513000963746	6.740080043707628	6.242260637827968E-4	0.22634432661117793	0.37869571044007594	0.07528434585662992	0.1494363105719476	0.182114958457747	0.060602843303536304	0.2704215219015993	0.1741197732047931	0.19876653756692855	0.35669216732667725
24950000	-7233.6611295279345	-6741.269557590768	-486.2806888255108	37.21846575408437	160.74109145736244	24	5.120981242821672E-5	0.4781256788647834	-1.6602311806142982	4.290963102259784	6.339095778357015E-4	0.15472667855041541	0.3000038357766783	0.10601513177926145	0.05619998975160535	0.19442565752743238	0.006351177166074094	0.2606907597201641	0.19414055884683973	0.20675894488764057	0.33840973654535556
25000000	-7121.354520742428	-6737.149542374234	-376.2427784960874	34.42893784674997	140.4034401376927	15	1.4468512683617316E-4	-1.3925219417285373	-1.505694874635943	5.322026695851252	7.011159006545406E-4	0.1823086361038593	0.3169706844221164	0.06722577937756428	0.05809209992236941	0.13927391351625473	0.07992624725780316	0.2595877866643643	0.17917424862868325	0.19720870455325165	0.3640292601537006
25050000	-7017.910969259999	-6719.530355195666	-294.9584475417067	32.54039714254213	129.65315398677447	9	1.1633571891021864E-5	0.9389357479912125	-1.8400931775362048	5.05851144162512	6.597920861033249E-4	0.13147833780163712	0.2509372561666501	0.08235985589506781	0.06462257605465146	0.12049823563663131	0.088801903999617	0.26961211799113005	0.1839898820578254	0.1967215778032596	0.3496764221477846
25100000	-7071.66264214348	-6731.121308181165	-335.7074310037161	36.70761463548893	150.80756435128137	11	7.2603590570666615E-6	2.16406899960654	-0.16189407051979982	5.988954429572682	5.878381511535942E-4	0.1757764132260548	0.387952199792604	0.10315157301138338	0.08524888936830075	0.12973531819055406	0.1521322517639444	0.2554868021136667	0.18482281361807518	0.21173464704977996	0.3479557372184778
25150000	-7198.325835166432	-6732.754023541718	-460.72180952466476	40.74345384029704	168.11671438470142	21	7.044746407246181E-6	2.2929993093842245	0.5215279136258263	5.639504793923074	5.645696129461255E-4	0.2139972999940359	0.3595894371092426	0.0664465761767554	0.06650519905668788	0.164852249397576	0.00393525749145754	0.26032313387002376	0.17747827793995266	0.20970263597795002	0.352495952212073
25200000	-7333.190400811225	-6731.199484810664	-597.0697544418977	37.69128676971896	174.29456466926413	31	7.013820347250151E-5	0.06520949924894764	-0.4383850553191598	5.5621739309812	6.162173002143439E-4	0.1551531106157993	0.26669838556561254	0.04877679011411724	0.0718350493511079	0.1662959201251211	0.05523110456600247	0.2699975282724155	0.1819721173701531	0.19098944596193348	0.35704090839549757
25250000	-7497.722203247821	-6711.397220171757	-780.135038410877	46.55747534601962	206.54226367541716	50	3.592939398980952E-5	1.7125505800748888	-0.5844870563885933	4.426782248998481	5.005340417327418E-4	0.13442647202925492	0.29720978202377607	0.07153909850876274	0.07417661030877823	0.13992638005128938	0.044961638567796725	0.2638658338380885	0.17587466749100644	0.20316181765663158	0.357097681014273
25300000	-7283.9046519540225	-6720.962379267027	-557.2811130612682	33.413250037787684	164.14512131299037	29	1.2081727247091224E-5	2.372823645075279	0.1284103997798497	6.154151276907578	5.571334490390356E-4	0.157322617904032	0.2783437305876737	0.06730390568033721	0.08102648033837417	0.1633035490423892	0.08146481371723939	0.2579048324033493	0.18390827413301533	0.1933680951841454	0.3648187982794895
25350000	-7198.1267492368015	-6738.401261416839	-450.0213241274431	34.1517499804047	153.76028498250687	20	4.5289385288805024E-5	0.6286066199748264	-2.1621611299595607	7.332512606815166	5.744717814588811E-4	0.20754555103024022	0.510723280824733	0.09569258517802218	0.11367838426664628	0.2804902824003981	0.07100762211559299	0.27097018175175697	0.18910726375957243	0.1956998971441505	0.3442226573445196
25400000	-7172.983696162	-6715.36577173365	-452.20750869915315	32.90852284883862	151.8741035944708	21	1.6961569429104864E-5	1.448233067839102	-1.0252475180017635	5.797213417092048	5.876394806440637E-4	0.13187722206151392	0.36084580641733216	0.0705410183470599	0.1236208447307261	0.20182229282865963	0.06960078100315889	0.2664607475194253	0.18515341778919026	0.2056836434688498	0.3427021912225341
25450000	-7153.713478406954	-6740.401570503766	-406.9507768109295	32.319521893930855	154.0581246911549	17	1.27227431691823E-5	1.739955766572214	-1.6712261438249527	5.786929567329703	6.477896294834805E-4	0.15204519396384583	0.49340077020079776	0.10880017894779638	0.09513920868423313	0.16225461358518758	0.16475032500256953	0.26270102588927335	0.18282713892171654	0.2080880947307891	0.34638374045821935
25500000	-7043.885601586517	-6722.818240655748	-317.3308270286729	36.84757441747107	146.04719095297702	10	9.502881030515805E-6	1.0197576051972232	-0.7087055546247432	6.17322917717433	5.855490117477423E-4	0.19789509642280678	0.3821679329103817	0.08832370744135118	0.05518299830514636	0.23044187180769918	0.060621963586282857	0.258160588339564	0.1717920836620003	0.208336102620024	0.36171122537841005
25550000	-7141.266614517944	-6723.68299993813	-411.0357470783625	31.8691478356119	141.22398959831122	17	5.444392805938346E-5	-0.35542878907819353	-0.7274429204970165	5.448110861753963	5.842006932478635E-4	0.19398920790162957	0.3503649798203615	0.10954332087704885	0.08360441572590055	0.1965957838847647	0.128370404135258	0.24707676640104925	0.19206717556578418	0.20812979976737522	0.35272625826579096
25600000	-7322.976589452823	-6725.915264510441	-589.105689479045	37.207234464191444	195.62526433380359	30	6.1011434506701245E-5	0.597578541514487	-1.5676266058941195	6.4453094005030245	5.631721541168777E-4	0.11246058369979652	0.3365486196700073	0.07465716421373164	0.1344629098883214	0.25251068123761744	0.15839253987924248	0.2711765687734237	0.18115712077895213	0.19822407444172477	0.34944223600589824
25650000	-7177.023072013191	-6714.8937738837885	-452.5595570687054	39.35549970861953	170.84967256376396	20	7.698912972028476E-6	2.0997662503101218	-2.4640146953596087	6.1738008178132135	5.37931569077417E-4	0.18033662234113812	0.35898095348142617	0.1255265527244626	0.20933406230901438	0.1883675949835807	0.11688713183768523	0.26356379257735474	0.17853826599426809	0.20597206444012509	0.35192587698825106
25700000	-7166.25239317011	-6738.367370230651	-422.762919278296	31.869349553150705	148.1472037040377	18	7.342116690249414E-6	2.46762074596289	-0.40299441808799713	5.638867094641461	6.467385323809113E-4	0.23659844775866815	0.2981411619499327	0.08989946094115939	0.0958997848371412	0.12844006136195732	0.10324476130196097	0.2668325214021594	0.1814831144579185	0.19743261940556706	0.35425174473435384
25750000	-7045.581342164393	-6728.140505954561	-313.10820553067657	34.38895119562954	146.83713192924787	10	1.8774434949697088E-6	2.6951560015325655	0.8578729697122983	5.590986363688609	5.688323905917247E-4	0.25233829668150015	0.2938830685376553	0.07968932275917925	0.0720615251378449	0.1683945450764033	0.15053620933900158	0.2677078460171451	0.18874256346222978	0.20926197874710942	0.334287611773514
25800000	-7127.5774716699025	-6727.672084858365	-394.43767960697244	33.098602758223095	142.5615645059154	16	4.173991697204159E-6	2.616948147819838	0.06509965815980773	6.522054693071625	5.646030733987744E-4	0.24789883901746584	0.3968780257889788	0.08761326573490831	0.08980018896134297	0.13687393125025749	0.03911545593921009	0.25849033038694796	0.19587301571090596	0.20522865047406094	0.34040800342808447
25850000	-7196.753063500884	-6728.277887249539	-463.28330078716857	31.65631705172259	156.2617631716892	21	5.445864200868007E-5	0.3951935053989897	-0.28830786318107327	5.571194941417013	6.621228653562933E-4	0.17830371109026383	0.3877391525676549	0.04683816763600448	0.07474183688229326	0.2831881403386355	0.013295621775141672	0.2669893405297675	0.18205042728370346	0.2129136043514376	0.3380466278350896
25900000	-7192.476492184027	-6720.853418506167	-466.05435436249394	39.27227102737315	161.03237612152907	22	2.2608121001630805E-5	1.0138854939944535	-0.5058245819125607	6.126830409915029	5.659153443115356E-4	0.17723375605955854	0.24848983638071329	0.12595083227371737	0.12827300751418003	0.15661899535450338	0.18882682085344174	0.26674048656200283	0.17578902052224435	0.20185504615059086	0.35561544676516116
25950000	-7194.389572798445	-6720.170874472733	-469.53826044105773	33.22550396783082	148.6772690954537	22	7.696736392478505E-6	1.9707187297540851	1.3060843245714562	5.436055578593144	6.043853379856752E-4	0.17168259130785865	0.3258040539205321	0.08111115655387262	0.06755645239419146	0.1634898896644795	0.10477745118953949	0.26632533873379516	0.18292004028184847	0.19493584136658526	0.3558187796177703
26000000	-7219.422524149756	-6734.433565296544	-480.37699595684825	49.179800198327854	184.81150388624445	22	1.2546766302964268E-5	1.3486448205935997	0.42728590152271734	6.100790434838972	5.397802140899394E-4	0.20758842278923495	0.2990762163404497	0.08464976220082009	0.06613206997689147	0.2020782933644476	0.08657799905424245	0.2621549842763019	0.18442379682956825	0.2032071907768903	0.3502140281172388
26050000	-7176.090777424353	-6730.305197129347	-441.13853411273186	32.31745884319351	153.68920556229892	19	1.6967600794583176E-5	1.6259416851873696	0.26784677702887527	5.225289423186164	5.777786040956249E-4	0.13251298367091585	0.3721059198970722	0.05742272402657055	0.08219924173970085	0.19806921341582387	0.12612795065318377	0.2760697388061236	0.1805876934868024	0.19601982638719823	0.3473227413198748
26100000	-7150.875986704064	-6724.113001869291	-422.7144823622691	32.335520162014504	141.53702148804115	18	2.285725769214218E-5	0.9561960607785319	-0.13559009919728285	6.066819521036941	6.214626603199793E-4	0.22513249462968685	0.21524427632131415	0.06086622827419066	0.13455879378414287	0.1211789861145025	0.04030890344396714	0.27179641897135076	0.17511720067598768	0.2062406286526646	0.34684575169999615
26150000	-7011.116206064696	-6744.822869659192	-264.10405986372666	32.12258495270872	129.11381467735112	6	8.659519780803984E-6	1.9101375022221658	0.3868139824659242	5.7551860430740716	6.275540554223771E-4	0.09323745308368805	0.2644896940453971	0.063161153990156	0.05072908527328896	0.11492492810527813	0.05847839344715994	0.26566916890590125	0.1962999631233342	0.20805965112264055	0.3299712168481231
26200000	-7102.744481685022	-6731.231478126745	-365.38845603133797	31.891021673970247	147.2656732789602	13	4.743544019094519E-6	2.2414551857051923	-1.8281877521910999	7.21736619148139	6.018020485161366E-4	0.22667836985097398	0.35939060281078666	0.04709375174610378	0.1320923995302236	0.18792576577173328	0.008938703920954338	0.2653543836724257	0.17620678701542747	0.19279011283747063	0.36564871647467523
26250000	-7138.924449651408	-6731.577080206663	-402.96754274643405	33.71699006996775	153.43198545434106	16	2.548586438981725E-5	0.8755875926508694	-0.655797054390405	5.709493276546189	5.903053032114474E-4	0.17055910976249716	0.28286619851293154	0.058836719967574336	0.08317569591176063	0.1787380957768125	0.024411091377069656	0.2594366190487881	0.1999908706698799	0.1964436839114882	0.3441288263698428
26300000	-7179.068559416353	-6730.012294694079	-440.0218634372721	55.197369377799326	196.58504848548543	19	8.29478167904897E-5	-0.14925796906701544	-2.0383634813899416	7.823802901789262	5.915962656384273E-4	0.19022041388422994	0.3597970343170166	0.099234562415137	0.05682220646542073	0.21132097831679483	0.18217733242653797	0.2632663149421801	0.17900561260275896	0.2026466730436702	0.3550813994113897
26350000	-7240.630685761099	-6727.147735289413	-507.4905981307221	35.61087288966199	167.0318744619729	24	8.4396924181092E-5	-0.11483076897189626	-0.5040965470826522	6.991741504931859	6.128757004639557E-4	0.19871520781344992	0.2578068592630261	0.059333554420195604	0.0911621377789109	0.14614681484825587	0.010018118884042328	0.2579372322587791	0.1846214322377551	0.2154537957014109	0.3419875398020541
26400000	-7174.587343014819	-6711.754352918441	-457.82996963563977	33.7785077648882	147.3495503020584	21	3.7462165212458834E-5	0.43569252688103877	0.18915412566380008	5.472301973127625	5.677552205724263E-4	0.20771357890256512	0.26835780926698727	0.07566558573101272	0.09510776193428841	0.13645455094655293	0.09831422968024611	0.26810083903091364	0.18465288142713604	0.1987291182281751	0.348517161313774
26450000	-7232.953413894526	-6734.527409786777	-491.8628814208602	38.72731305620113	164.2627441246823	24	7.480719347659606E-5	0.06990808701734721	-0.7725655436255492	5.428524261859549	5.349530140687839E-4	0.1815879585137653	0.25701958368663336	0.06838142287720812	0.08100158740736177	0.18818179838259583	0.1116267828329265	0.2618023997783974	0.17982782745095943	0.20811232663589022	0.35025744613475207
26500000	-7122.155777253612	-6739.389613422941	-376.86489815812723	33.8339970855572	133.8842851229524	16	3.59407477619824E-5	0.7955371983107928	-1.5457602020499162	4.5719441506645495	6.544718112161226E-4	0.19217144662900684	0.3014663131828609	0.05425689411714053	0.13859474734840613	0.17526353804294365	0.1160751593808615	0.26666962076989265	0.18453596260145053	0.20700288531589714	0.34179153131275897
26550000	-7135.3466885432945	-6733.888672643434	-396.64233495038167	35.53963286782468	144.54062050136702	17	5.3305173849666466E-5	0.13558035656960854	-1.1853852785928685	4.773560816622462	6.581056717945981E-4	0.18547581231793825	0.2500681474967611	0.043691601511768825	0.08036270832684	0.17558387458355454	0.06921768307051848	0.2824288127509237	0.16607468673403133	0.2061250781694298	0.34537142234561435
26600000	-7066.725464980234	-6739.308765091072	-324.35998853149147	34.58059228957021	142.91270111583347	11	7.974445191693118E-6	1.9778477214993768	-0.6192589181269167	6.372556434678548	6.145104614979705E-4	0.1791010694792693	0.22335115023651075	0.043414893217283396	0.05384638851959148	0.17082986542607762	0.07743492786083801	0.26736658855794004	0.18015596353195742	0.21266066887684726	0.3398167790332544
26650000	-7177.391645801787	-6727.308325799651	-442.88006810087023	34.462751243700296	157.96092323836044	19	3.207124769587087E-5	0.8995536055568374	-0.9927616879988345	7.877114222717866	5.633689189463701E-4	0.2327185455957552	0.3470605443939227	0.06426906810536145	0.18573131385052638	0.19976103688372693	0.15392208002030663	0.26884968995107894	0.17464427044920278	0.20695020986367785	0.3495558297360383
26700000	-7220.9263193614515	-6738.565638120312	-473.93274059359317	37.81049389193386	154.46856382118344	23	4.8308286015806266E-5	0.6956955532972875	-1.639103968194707	6.298281484397216	5.448778934256843E-4	0.20832345923393866	0.3370253605974687	0.15702714479214103	0.09832339677149361	0.1835289655650584	0.03499659896309286	0.2759296450008625	0.1766471814386592	0.20453984834566558	0.3428833252148121
26750000	-7402.330141981879	-6709.780926949116	-685.4200827728623	31.471213081232165	155.88200774753062	41	7.317261836099859E-5	0.9931940464215748	-0.3844646850920953	4.694462618188329	5.394223824747768E-4	0.16063704686783103	0.33529463493490363	0.07550776255634017	0.1291682067459912	0.16705803850347523	0.06603774045458781	0.25242066805579255	0.17948772337942048	0.20333768910263	0.3647539194621562
26800000	-7181.964897114329	-6731.1235383086805	-447.6167784998353	34.51224822511453	149.70096217827142	20	3.590867854806846E-5	1.0389854233197413	-0.27818966670337447	4.998893155806843	6.494739539904597E-4	0.12833104103615892	0.2690698458896343	0.0623784771705004	0.0405062421002757	0.12186345723302142	0.15102401152037373	0.2677226294020577	0.17680382762009836	0.20199330793866271	0.35348023503917936
26850000	-7315.375740679866	-6724.9039680553815	-584.7808386898363	33.345533277963426	166.83092360823426	31	2.5968972350330125E-5	1.3461804955426453	0.13958357311751288	6.247941686413823	6.05777827240696E-4	0.20299551798512971	0.36564719208344776	0.1208975030150796	0.06557196700036119	0.19717040776447495	0.024902846129808753	0.264540383521216	0.18287518427489954	0.20732640660759838	0.34525802559628427
26900000	-7150.423868358355	-6732.461980134487	-413.60644571651676	33.78836813074068	160.42388833300237	16	1.3029570416686118E-5	0.9885316871819821	-0.835405364483793	7.866520257967169	5.92443390422995E-4	0.145118823363908	0.32149845828626583	0.09719440046349638	0.11114734727066286	0.13870080041723268	0.09202645413539919	0.2716932007549999	0.18128440553145633	0.2012481372739439	0.3457742564395981
26950000	-7222.385806669089	-6721.844441991315	-492.3549319359881	36.27022178004213	151.51672629720153	25	1.663037408603618E-4	-0.6471800812163747	-0.8216084252891905	4.574612980745155	6.020252634651847E-4	0.20487075299892146	0.3326379298103804	0.0642802403780049	0.1241926877241409	0.1939075230404943	0.0012683792558600476	0.26457987446724834	0.17808378806652186	0.20264839399462808	0.3546879434716009
27000000	-7283.567736767533	-6736.092531460143	-540.7692576229615	31.86391961060881	151.5558073664021	29	1.2210402040681095E-4	-0.03655078215002161	-0.8003286400869286	5.526705227414238	7.035289735027139E-4	0.14584605951306465	0.3220310599668272	0.0684702061480193	0.13470270260584952	0.1695466038811719	0.07232673967867165	0.2611293742632337	0.17388184340975218	0.2052085479289972	0.359780234398016
27050000	-7219.335765143622	-6730.229151867003	-482.9905714091046	48.84548769607715	196.98991289707004	24	8.937490594679345E-6	2.279598589548643	-0.9541223013611462	5.391836037926955	5.788232840045875E-4	0.18110386765630904	0.24734632006282015	0.09503725612957493	0.16117377252657317	0.1580188157172591	0.12514251029883353	0.26328486441004184	0.18733222827279217	0.18747917051676494	0.36190373680039983
27100000	-7228.902866042563	-6723.622413076794	-500.3340533541013	33.96672747609326	146.17589164315382	26	9.239959062311316E-6	2.2704168500375923	0.245813557096073	5.194675305710696	6.523546757454327E-4	0.18555239615761657	0.4504698672378285	0.06576580631993516	0.11096686037162465	0.1488899958841931	0.03277913235492082	0.26470025311564616	0.17650877163270481	0.2054662123887387	0.3533247628629084
27150000	-7263.647812463641	-6743.469199540815	-518.1104130493434	40.14871644877479	176.1885651585607	25	9.141424381724567E-6	1.950378562171175	-0.44267057030656776	7.620756638174311	6.966911032888889E-4	0.1261271985915032	0.2690588500266758	0.058009030965215064	0.04009129929511719	0.09346969163210714	0.05662325225790075	0.2585394225289732	0.18116499213887366	0.20483549327200215	0.3554600920601497
27200000	-7146.61424709965	-6711.272180699555	-429.39688149070207	30.92316187854773	141.09219163765303	19	2.7880798104200428E-5	0.9627314594266313	-0.987150426719959	5.539430921788637	6.430651241080415E-4	0.13704887458262446	0.40320827623521227	0.10863385409239075	0.14025502874357265	0.21228810818320096	0.07216471053320944	0.2652368227915966	0.1806140511370336	0.1951087169201516	0.35904040915121715
27250000	-7105.787350486454	-6728.0733129557475	-373.7693857664616	31.11819668250058	144.68226025539573	14	1.8276799489397193E-5	0.4050793348344812	0.020747582232614636	5.6635724951837	6.572084546873005E-4	0.2794392623550421	0.37525040224983525	0.08564011612529918	0.10247880992865056	0.1295520835504596	0.10540622176212505	0.26340657947220275	0.18678708752754888	0.20871041290263986	0.34109592009760664
27300000	-7307.873612689665	-6722.513669154982	-577.3003134362689	35.15567959194639	178.66602861407077	30	1.189617712746114E-4	0.13821285025435204	-1.7227229905388122	5.695331270835046	6.465806548136588E-4	0.17506225524673738	0.3274469839198167	0.061241234605061715	0.11645481791350057	0.15705366263951978	0.08220611560967196	0.26472109244571757	0.17963915433371724	0.20706619203472368	0.3485735611858404
27350000	-7188.262393281664	-6721.343124232969	-462.0047550498907	31.327928272229236	160.39869092143823	21	3.2001370128262736E-5	0.995383823438853	-0.8844071495450241	6.220217247416392	6.578966234086609E-4	0.1817837833783285	0.3013887213561662	0.07174601222978595	0.07539570428634587	0.1809461473505456	0.002963029730033719	0.2599049755848891	0.1773283497278585	0.2219828318976205	0.3407838427896312
27400000	-7249.435017092148	-6727.480114365445	-516.58820350658	40.127398975900604	184.70602141539354	26	1.0261930975028792E-5	2.0788184464155215	0.30629171436816277	5.747796248094746	6.171314514942959E-4	0.2139368325800474	0.45021276355826667	0.06533593405625582	0.12335286096401665	0.16624631712625654	0.017574058624282938	0.27115428924807944	0.16709495796768295	0.20429375599442698	0.3574569967898087
27450000	-7142.793267216756	-6745.560030802262	-392.19564453304986	32.23546683831768	143.62030187472598	16	1.9635659364778734E-6	3.397526129205384	0.571215464366817	5.422004912204904	5.866299895260995E-4	0.1623143314094033	0.23965158833230188	0.037093509909569104	0.11476618511239381	0.14082053463788632	0.10138022719799211	0.25523861267169545	0.18408576178248812	0.20927835674490033	0.35139726880091504
27500000	-7132.4921783518375	-6745.532864033261	-382.8621433794564	32.29527723849484	144.39983585924938	15	1.1867548591173492E-5	1.560709291360588	-0.3263032776050995	5.759960335735561	5.407000268293593E-4	0.21876909111817563	0.4060534744387822	0.045531592248896476	0.05417537408677259	0.17959361873250482	0.005796845942114604	0.2587310046463253	0.1778968612487327	0.1957444390436125	0.36762769506132853
27550000	-7150.703264376157	-6711.052689608996	-432.7498022425228	35.19059031963908	158.57686279911408	19	2.61396608069107E-5	1.0271251087204387	-1.460378592796817	7.622878037813945	5.923287977975063E-4	0.15811886273197107	0.39069248814011015	0.08627611500692868	0.12253147438358922	0.2196307540112303	0.04246951644746061	0.2505692712235554	0.1834648456855258	0.20169948666017995	0.364266396430738
27600000	-7118.992301107922	-6718.447649654041	-395.12361770785054	33.23466833682535	143.8138020466149	17	3.8909088383746736E-5	0.41283225913964455	-0.9023983556928322	5.6510149706983785	5.982748801526955E-4	0.17182727180359209	0.2616647202574678	0.06931089107623563	0.1388356647945003	0.16258966504505848	0.02469751213904055	0.2601556255509118	0.18678059936418676	0.20485933104805615	0.34820444403684414
27650000	-7351.97906869864	-6721.645795113984	-623.2166225947029	39.453873037048865	170.78590353259565	35	1.123836758082267E-4	0.1582908869294032	-0.8791139780581697	5.8694167545447025	5.62549259471306E-4	0.12354280405788814	0.31603494886720174	0.05732477233225319	0.10856421758938312	0.1802252948993724	0.09098714150361985	0.2652316757859445	0.18264026385181797	0.19993959433287872	0.3521884660293566
27700000	-7097.7779991475945	-6744.156174945669	-347.26784918240077	35.01219579970819	153.26359534944527	12	2.87326037644142E-5	0.47760085700936544	-1.7454827989605342	5.9644600058843125	5.933276569211246E-4	0.19498090187354847	0.43655346832366054	0.05079970326122632	0.1240893509179346	0.13343427956216822	0.21350319974791318	0.2515533907657314	0.18390964198640516	0.21043705117477596	0.35409991607308616
27750000	-7334.817796588939	-6727.454280546213	-602.2779764264816	40.45121233676398	179.72304488473713	32	2.807210305975387E-5	1.0673212781553514	-0.15317347891140826	6.528173828938008	5.476906040732927E-4	0.2448066930986146	0.23096135482674765	0.06660077216576026	0.09410041114010233	0.12469324729184607	0.07182493628192571	0.257473966057399	0.17977657989867957	0.20377631372598462	0.35897314031793465
27800000	-7157.9150129303	-6719.831821664458	-433.4691827342916	32.54277144892986	141.11939960858857	19	1.592544973237502E-5	1.3595654011935339	-0.9363757505252583	4.656651901711452	6.187790204674466E-4	0.21267305891060634	0.301029254030651	0.0825006562955885	0.0820094085004285	0.18049392488988275	0.09637833721886867	0.2513838866011656	0.19282779896270053	0.19768167205923262	0.35810664237689993
27850000	-7134.08099276275	-6718.544453842729	-406.49657238136035	36.47170973597623	160.53497697909938	17	6.519730960594112E-5	0.30308141335202265	-2.0717798262675675	6.479477859271749	5.988036735103471E-4	0.2185168858847047	0.32996183875326485	0.07139713765301485	0.1726593685368187	0.18435313954449356	0.08685114098264964	0.26770314460551614	0.18224653877046715	0.19746859206699588	0.3525817245570186
27900000	-7114.953930481995	-6730.228587767148	-379.0999825658712	32.45106991075241	141.86502780716646	15	3.9223746682696095E-5	0.5990369981959325	-0.7444493422495511	6.309305260327696	5.955363928018854E-4	0.11525785948996674	0.3341439808439997	0.09281781301497598	0.1427674091816588	0.14627179896947914	0.060149827895146994	0.2634796493797075	0.17849764393671896	0.21061669637055114	0.34740601031302104
27950000	-7228.352343351972	-6731.083962356895	-493.2718411164607	39.70798254707581	169.73438226467474	24	3.258609693550468E-5	0.6835582019528894	-0.8153646204736444	6.227624846648079	5.527168708076565E-4	0.13768410745623547	0.22834076204910222	0.07042276675250564	0.043596712862392	0.12915497131592216	0.04977009717576371	0.27120820906511217	0.17415916354617375	0.21616701881665212	0.3384656085720612
28000000	-7143.922672970373	-6723.559270896066	-414.84533099392564	32.57215995194008	167.30622776419983	16	2.7228231794252382E-5	0.6862648863340084	-0.783509735631334	7.904634800037235	5.357771924425718E-4	0.17016967208134623	0.20912750195492827	0.08006740585058146	0.10519189689238732	0.17087121025267132	0.15897999455761527	0.25843473024596253	0.18255762647735269	0.19743163340258518	0.36157600987409744
28050000	-7066.424036875925	-6742.333037295761	-321.4839317653073	33.600642247688626	142.81408692265452	10	3.588783571122925E-6	1.7893590648607742	0.22449326045940698	7.818365577812022	6.147019958867145E-4	0.2117121186130493	0.3489376807312029	0.04319185715861486	0.1316427762738864	0.12052348726308508	0.10721961136201245	0.26155777792937784	0.1807091023992988	0.1959709044444758	0.36176221522684693
28100000	-7128.431928136167	-6724.743428373446	-396.14053089307566	37.18883180186275	159.31894664517606	16	9.238184477672928E-7	4.306429986849307	-0.2421481891262111	5.783469746835773	6.109650315252192E-4	0.1272525978246741	0.2910298726449918	0.08896361385733038	0.07718775304304436	0.15329539862860084	0.002946697493895574	0.26264234098953887	0.17976586607276274	0.20422580930965023	0.3533659836280476
28150000	-7129.069129973673	-6732.033839391297	-392.79458656407314	34.315127401844784	142.4473678381686	17	8.664864188337553E-6	2.2872414504946286	-0.868446440032693	4.663532682227879	6.094078974546887E-4	0.16704084911922332	0.26684575993050025	0.08651433819557314	0.03191705147991212	0.208296283762763	0.10427820125218729	0.27680340647890367	0.1733250437370228	0.2110542578419625	0.3388172919421104
28200000	-7155.005260020241	-6741.327903930019	-408.1795635258481	30.964493239196983	137.0603878027164	18	7.1218624114268E-6	2.507120103326114	0.5048298647304987	4.875724509730466	6.63834000952424E-4	0.11463083727378573	0.4533874125493142	0.09133155960679487	0.13883272199929206	0.20311872681535365	0.10456943202781711	0.257963754869749	0.1813873252186333	0.20013990404980297	0.36050901586181267
28250000	-7212.309296220022	-6735.767846639355	-469.359510977622	37.94455979798407	165.21331498113125	21	7.73377700948732E-5	-0.24093757773856017	-0.873806472062598	5.7383910239895295	5.645189315181597E-4	0.15039404985839014	0.4253725951536509	0.07306747370447464	0.10912336026072053	0.19030815514325655	0.07704902317570644	0.24892961953917375	0.19577198868885579	0.19785745304291025	0.3574409387290591
28300000	-7112.326495074355	-6757.971532016642	-349.72120665803425	30.963615461343004	130.33653450712714	13	8.789599611562837E-6	1.6119860673729152	0.8504901344358766	5.621372336355217	7.111421047510847E-4	0.1768883311865236	0.46109165342137176	0.0876128118247109	0.18382425582943285	0.1893675838082757	0.01717021857601538	0.2581347616245926	0.17470743565499214	0.21471875936090534	0.3524390433595078
28350000	-7251.4405694158895	-6714.004345118034	-530.4563538715206	38.4476402335343	180.37212944715134	27	2.626875506399504E-5	1.5283747568242485	-1.4184126121472802	4.944681299045683	4.760015493506511E-4	0.17936515668523997	0.24350517231621913	0.07703683758550256	0.10053014604278403	0.1367771600133342	0.04682104253973285	0.2692876746746068	0.1836002887837792	0.2016578165170638	0.3454542200245493
28400000	-7177.519904771544	-6726.004193346346	-443.9747414563939	34.86114193433681	154.5764401307104	20	2.1486101532162856E-5	1.4993735375168404	-2.0579793626791965	7.849276629000592	6.787763866573651E-4	0.3018642052136985	0.34232794148425205	0.08184968669712354	0.07081447494389297	0.202650245074869	0.03695631543611154	0.2507801769227781	0.18069010068600536	0.20716142680333985	0.36136829558787553
28450000	-7166.369171669385	-6721.517362119195	-439.00192977764124	34.584256820068525	170.07817684231736	18	8.248135164476186E-6	2.3268877739355336	-0.8124773034448822	5.986243377794236	6.030596321850968E-4	0.17692696582659112	0.3381169309210127	0.087456026970157	0.09491948206753056	0.2009699738797206	0.14844819114177543	0.25631343832547737	0.18962980237716542	0.19233569389687918	0.36172106540047766
28500000	-7225.156694649459	-6710.503217567297	-511.42397015964406	32.23141761716181	141.42700838254663	26	1.604631607012851E-5	1.1609762060831534	0.17494923484482378	5.410329941783211	6.03650583094419E-4	0.15067476499526034	0.29727444777801765	0.07067615176358338	0.05124072124252214	0.17225641874198386	0.108142862858518	0.2602205674617179	0.18530649152770998	0.20967083729416952	0.34480210371640063
28550000	-7234.334856471806	-6729.296234311816	-499.9991973339145	34.870548340833054	144.58304727859067	26	6.763686706377724E-5	0.2163392107568169	-1.4075176563254692	4.5307499413176675	6.329477614118662E-4	0.1018905158162962	0.2371171442891181	0.05677932348224289	0.07465393642561659	0.13821114991381947	0.15306414820307737	0.26720953512239765	0.17942684551690996	0.1980191701018506	0.35534444925883985
28600000	-7308.0137159654405	-6708.09937823047	-592.0376276261566	40.46060734490284	174.26101791756508	34	5.323138074040998E-5	0.9809286434780813	-1.8464118394824174	5.548285783606478	6.441408617075495E-4	0.15202274772705016	0.2988812790868548	0.08356275308710595	0.10731798161217014	0.24630208634202624	0.2155454759994137	0.2639237803111513	0.18574529418304592	0.19590874779709158	0.35442217770870926
28650000	-7161.942385915727	-6738.485299684307	-417.7078385352199	31.580967556030078	134.81490344845102	19	1.529207038659246E-5	1.7978635914956855	-0.10044005537503825	4.925045099995309	6.296633266905245E-4	0.1744360755878451	0.3784457771961011	0.10614569337512055	0.17463922718603592	0.18356379476864124	0.03666187694176869	0.26073054773042836	0.17730343470797433	0.20608150836088746	0.3558845092007079
28700000	-7163.541605419222	-6737.51795128762	-419.62861772981677	35.80145395155373	148.3512781023093	19	5.289053813611827E-6	2.8766395659839605	-1.476335895639577	5.285397122718349	6.768736683430232E-4	0.32410617761065263	0.3374083192182748	0.07246841212272727	0.07308789255205314	0.13196536454508323	0.05515581403964872	0.24912620240160388	0.18199787806911052	0.20310137932246916	0.3657745402068145
28750000	-7173.429129357276	-6719.4409792474435	-448.5934481974936	34.49469120171774	153.0203922866045	21	1.8176411139447232E-5	1.7402318680431408	0.49753486702531013	5.252944871371295	6.876631952278786E-4	0.18948048693497585	0.34632534697841466	0.07926226825045297	0.1346855470921492	0.21365665897892472	0.040089610338589377	0.2643293469860095	0.18186445006041713	0.19725856750337545	0.3565476354501979
28800000	-7126.2081314393145	-6732.807474068035	-389.4975053778763	31.695292006693997	139.4901445722735	16	1.6811369701456852E-5	1.016754863471722	0.7980523456450785	5.449525322883942	6.704363063709112E-4	0.22554603581650837	0.3630257789727984	0.11911764786310255	0.06673637427379986	0.10510295560491782	0.10302181896460846	0.25864819739464723	0.175074034463822	0.21294459886911235	0.35333316927241637
28850000	-7033.3427745846775	-6740.995316897836	-289.25610532386605	32.28906001972495	125.61150767173983	9	2.0837835194820646E-6	2.7563610260959903	-0.2959091098585561	4.762360106954745	6.244025552678057E-4	0.2189735353139587	0.35029352567157346	0.056647212888751	0.06365208921451199	0.1423583285103396	0.03555251403348627	0.2643746281441216	0.18293497046805648	0.20447843802676913	0.34821196336105287
28900000	-7241.798373959931	-6724.351963130503	-507.368838572278	33.73662235748716	154.65798805145823	25	2.0722441358971675E-4	-0.9425964403436577	-1.6790898397710272	4.53629656909528	5.440451411859747E-4	0.18308033557027187	0.3260435750437427	0.09325160177665504	0.09582348546068999	0.1495705594466516	0.019360864292710916	0.26514671587775207	0.18665247868245827	0.2000012920185668	0.3481995134212209
28950000	-7246.5576309012895	-6707.441534938976	-534.3864876369789	33.97680391553997	168.56171322502584	28	2.672262909996259E-5	1.5875876504076374	-0.342202734271039	5.998146919945104	6.281597508877818E-4	0.14774895261713264	0.35051890653917667	0.06564518487835143	0.07343520220152511	0.13115071037320739	0.02237960649394936	0.2589740401192149	0.1908117259361179	0.20440920148397893	0.3458050324606865
29000000	-7040.953513279019	-6755.410766372991	-281.4731001783899	32.26139146541925	124.58292890578034	8	1.5026533639709661E-5	0.4566348650918004	-1.3066284107224893	5.2886545263853915	6.309967905833526E-4	0.21904906604889177	0.41744166094563784	0.07930058027472395	0.13278025241066038	0.0703310821292303	0.13523289378564227	0.2598041037032467	0.18299652981266581	0.20627842602773785	0.3509209404563485
29050000	-7103.875868476399	-6738.210051995234	-360.87673614971374	32.459410590538475	137.20797430862365	14	3.4245228305504312E-6	2.4965905931440577	-0.08020186181707423	6.17252383780773	5.368155018562784E-4	0.15737509844210257	0.4947423595274226	0.06977275687275934	0.06779094266087451	0.2079061562687843	0.1117180962887631	0.25884726789253104	0.1837527081525761	0.19552695807586173	0.36187306587903023
29100000	-7101.571843912524	-6732.223700565913	-366.08352971078006	33.57182222230549	158.8656817691372	13	2.959627021617824E-6	2.437170433038408	-0.22720457216112255	6.714384380622455	6.402241465550669E-4	0.17525481625348213	0.39730466738421405	0.06608397899960791	0.08497457581128882	0.12906243595423592	0.022768069465459548	0.2600675401598113	0.17947047801492688	0.22006664903102424	0.34039533279423767
29150000	-7025.927523893295	-6723.608033969999	-299.5762284391519	31.492549075365055	131.7074642115752	9	1.4049860049224893E-5	1.5024305605363786	-0.9142649117489747	5.9026486101809414	7.351549613734808E-4	0.1450173319184948	0.22595073611034255	0.04127578752152235	0.06578945905855776	0.19849376685771808	0.08720186341757023	0.26578298561982183	0.18535775894139164	0.20327379386789	0.3455854615708946
29200000	-7156.187454079812	-6747.916934322073	-403.2417757737892	32.781222617382234	153.46720609492712	17	8.118073537613576E-6	2.036526675392421	-2.0474327489489106	6.677646838158127	6.946059258210811E-4	0.12966348563078015	0.32579932741624085	0.08419116692550921	0.040428636063360945	0.17116146013715472	0.005673262954909031	0.2678383122519652	0.1914284874737422	0.1957371146583921	0.34499608561589945
29250000	-7187.422905984083	-6743.054726479808	-440.05360331659494	39.65292355109762	149.011071503185	21	1.371467240157131E-5	1.6958757617542337	0.20641253931287212	5.296835047336786	6.139893443524309E-4	0.21834617818781374	0.42015818025174423	0.042721328895624945	0.10139264253969661	0.14443199208676083	0.07475160873747463	0.25578348078730845	0.1760493953096008	0.20911651192528014	0.3590506119778088
29300000	-7154.038295928403	-6737.866020882835	-411.2260716933834	32.61873450628047	141.98348194380344	18	1.894777467058888E-5	1.2365174808811852	-0.16571045317495525	5.982169028929082	6.467841792191932E-4	0.20238296927802668	0.3984529475980476	0.08302999535754248	0.10535138040349054	0.2089714055185082	0.028528712584229274	0.2662303787475771	0.17232943912564797	0.20781232853772647	0.3536278535890475
29350000	-7154.010926524808	-6730.608247594227	-416.02840591363037	31.784544439426277	150.84837630933916	18	4.298768473067207E-5	0.6455780976232246	-2.095267247631629	5.599961613626755	5.729420757491613E-4	0.2271144828084081	0.22136519948825648	0.07696663317921941	0.06269683070910596	0.21442724754400086	0.003933408400303353	0.2640955624216177	0.17227607208653611	0.2081476327917419	0.3554807327001045
29400000	-7269.3046963403685	-6742.812240422215	-520.6123532637961	35.5977633725575	173.56694920353183	26	1.7375915103655693E-5	1.4113172735939905	-0.6227131060091051	6.374417929675901	6.204817659988298E-4	0.23106700070859376	0.4439028304846536	0.09606323600804097	0.09157600169134138	0.25424246730192585	0.033828732199280336	0.26171439771628474	0.18934909509452746	0.20074396374730102	0.3481925434418869
29450000	-7190.34967461152	-6737.073910948782	-444.09971775672386	39.85804973351213	167.77456630996096	20	6.150913814265489E-5	0.5318360431211673	-2.292823535358256	6.789688570737914	5.969350891055275E-4	0.2583490800975805	0.3465152240459358	0.07601164250671384	0.08329417866858216	0.1864703167770903	0.1055398095928852	0.2647318925898218	0.1773322922662413	0.20374762498856028	0.3541881901553746
29500000	-7091.82150465146	-6737.881224457016	-348.6142962206222	33.4180076003595	142.26267450755304	13	1.3782229668609065E-5	1.7356608226195969	-1.4078815482812825	5.768348215305034	6.127857288842106E-4	0.16227788239871685	0.3154641770412745	0.07394575809592786	0.07074613724386268	0.1864703167770903	0.08941764854500499	0.2546603693536297	0.18035259859751546	0.21133945932767972	0.35364757272117314
29550000	-7124.914338956481	-6720.633768087137	-396.09987043202835	36.394430300932086	153.96608157248687	16	2.6565464983833264E-5	1.1186038265655882	-1.9032644860378345	7.237384928028999	5.447858377860788E-4	0.25724985996249083	0.3617773637769379	0.08519768639358201	0.08887534281882752	0.22599855121773646	0.031396455482689364	0.25894532508097357	0.19035404554607965	0.20396324446165345	0.3467373849112925
29600000	-7076.964000953699	-6734.493259152792	-338.37706898342884	31.925958611021723	139.24275806179097	12	2.616423870817959E-6	1.9308163485319927	0.5353155002154828	5.57369324732353	5.140624965219449E-4	0.165945299077094	0.32553596772204685	0.11118408946720702	0.14437238199785024	0.2025654411736333	0.06541879983763982	0.2677396035291754	0.17737723560222288	0.19440294067572156	0.36048022019287956
29650000	-7283.462213270302	-6734.091953227633	-545.1350441830593	37.52484390096703	158.44625963466723	29	1.3976344772320781E-5	1.9508313431117188	0.692667627267233	5.319196295313969	6.654702583815332E-4	0.147970029588066	0.3273844172061104	0.07253626603807505	0.0624854542910253	0.1723492879283288	0.004798634535475049	0.2569056310818539	0.17137658697030514	0.20417351828005417	0.3675442636677847
29700000	-7110.036335747605	-6748.287760682108	-356.79935246614457	32.86927747910759	141.87903879907552	13	1.9591689199864553E-5	1.2289579215917492	-0.30608342494445934	5.335218660515961	5.92378547950889E-4	0.15748829299059866	0.40408550726039844	0.0762493166967743	0.11763136457404637	0.17446334783125322	0.08825590342425638	0.25856978040152967	0.1741678902082945	0.19782971917347983	0.3694326102166961
29750000	-7385.9907636564885	-6716.619374449561	-663.8766916630336	53.66771361615636	234.91424019404863	37	3.8840233975387866E-5	0.9197539050424097	-0.9012822734240089	6.065959739338226	5.926468108552507E-4	0.1257401724831653	0.2917627709399182	0.09466792764229273	0.0678570060840941	0.1726667507163979	0.17765872085984175	0.27359923966738153	0.18659346949159855	0.19567952481939122	0.34412776602162654
29800000	-7038.904946287726	-6735.103852208135	-299.78572674810755	33.017160338407386	143.0363179732252	8	9.595944342748968E-6	1.2502332913244123	0.3010464861835417	8.145302572076588	5.842536801376086E-4	0.11858165570402059	0.41463050280460456	0.0832182814221849	0.09246567414003665	0.21459619614547004	0.018704785138271285	0.2630168725219894	0.1855781075136941	0.2034430257857135	0.34796199417860085
29850000	-7225.633394639592	-6723.73796698072	-497.1986093025625	32.79923965508071	144.47002336385688	25	2.425381733857695E-5	1.3474275496203134	-0.17986372064947126	5.606554047008484	5.883139988696193E-4	0.16901541652895785	0.26121788651634376	0.070880196056958	0.1016341309285718	0.14087783844501034	0.050239225237927586	0.2705046034037215	0.17879525213689473	0.19994695242664612	0.350753192032737
29900000	-7348.334941148723	-6728.146397969878	-614.20976846804	32.108318709127545	161.87485252772015	34	1.9377165097606577E-5	1.321717004763328	1.2957572688374108	5.2590425987298515	5.982241836130518E-4	0.21486483343136425	0.25191798412187294	0.1239671565063056	0.10116675338077803	0.19010603718579686	0.04012220324750564	0.26758764973509536	0.18055054349867933	0.19343875911208924	0.35842304765413563
29950000	-7224.266672022604	-6724.593390012722	-493.8290447339315	33.79725860971867	146.34459431429084	26	1.4681073712265886E-5	2.0424922243390142	-1.7177205366255797	5.780405246652461	6.89689182271588E-4	0.07732438339118725	0.36763931430909774	0.08539321480711073	0.09125470197161366	0.18537553628829445	0.08210702309101875	0.25775419776990083	0.1941731789086425	0.19970638018500075	0.34836624313645553
30000000	-7221.074980373362	-6714.162815094101	-500.0544610043658	31.584230801035595	146.50809649041497	24	6.763472456901026E-5	0.195742664625639	-1.4544892712115924	6.841202758549649	6.020756314432083E-4	0.17170350786671434	0.1998205723531904	0.07299932800236753	0.10467082879677869	0.19042334435812489	0.07510431909140257	0.2597659085900801	0.19005878753085695	0.2129264941505176	0.33724880972854493
30050000	-7371.72199738527	-6716.810291319498	-648.8279435317467	74.35692097431097	273.3463320560586	35	1.2571703394656313E-5	2.348113211194951	-0.6016496329624743	7.889989864539582	5.579162253009082E-4	0.18120372816979932	0.37325664277050463	0.1093168126318553	0.0491041167028337	0.10971101413467374	0.04689284196701296	0.256601404458554	0.17560265044157156	0.2144383320364922	0.35335761306338015
30100000	-7025.143741193728	-6743.308607423586	-278.22685019211127	38.40092704542761	139.90818826289566	8	1.568651530475285E-5	0.4115227936620358	-1.6751855577324999	4.551525033420923	6.617520007066517E-4	0.15222234027613032	0.2669555768320957	0.058087461321411606	0.08087828479105003	0.18919241509867937	0.02364943558552142	0.26284965988388703	0.17791969714061923	0.203315545463894	0.3559150975115997
30150000	-7127.8248874759	-6727.225754659893	-396.9862691304448	33.25376206060095	133.85573752274857	17	2.6400577807272224E-5	0.5746083615843918	0.19091745214981198	5.391375343578564	6.702859944936882E-4	0.16439282352122056	0.30922448504901956	0.0637544678744753	0.09119602301321057	0.14752311349216515	0.15007633659387323	0.2516959825188258	0.19634875668368168	0.20531472755848115	0.34664053323901145
30200000	-7089.273496050813	-6729.450283137525	-355.4403291346736	33.15572327813704	151.7028357584532	13	2.3958354828348713E-5	1.0152048733576957	-0.30777112394926487	5.74406453506699	6.380389985988704E-4	0.15566805309137022	0.31736544986761683	0.05967494202928111	0.14755857124060573	0.15860421631983707	0.008804912336781575	0.2707515503120219	0.17903696755988505	0.19156837019161554	0.3586431119364776
30250000	-7162.642189128899	-6712.972324070935	-444.4723408188911	36.373650638795525	146.57580944887482	21	1.9862434894145805E-5	1.4653102604588661	-0.7239905097038875	5.934359530818742	5.491895460373728E-4	0.16070989926120272	0.319891074218406	0.07544986052466746	0.059506690282860354	0.19417221529671316	0.10829042541395002	0.26255340017754303	0.18285396884721353	0.21389500865079822	0.3406976223244449
30300000	-7173.226363408946	-6727.139564733911	-438.7568988616936	32.88752997674083	149.1444068119118	20	8.852309455689991E-5	-0.023347928093201298	-1.4017191867470573	4.831353572501481	5.841150150260917E-4	0.1788461017871719	0.3985904489040039	0.059789018634010656	0.10685103684576343	0.1560614127113969	0.03775948313804433	0.2612288882076396	0.18659831312820047	0.20585491435799375	0.3463178843061664
30350000	-7186.141262708485	-6730.478829372686	-451.5034464178406	33.996004722185496	144.3494531246138	22	1.281359670563356E-5	1.996480897452065	-0.2533702135405597	4.491925729446512	6.437509324603958E-4	0.13345285818487632	0.3304775223503358	0.09839910141094721	0.06636307749023555	0.15884789352005985	0.051951886594957405	0.25199574690127086	0.18200754103314123	0.20562283469119966	0.3603738773743884
30400000	-7137.727359079659	-6741.373173243162	-391.71871049211717	31.269093585712877	139.4378042247491	16	9.24284590167782E-6	1.865408627902902	-6.774276419745651E-4	5.64827400500747	6.250663392015139E-4	0.24030543320177897	0.23344788083415696	0.06291249195731277	0.1532272040479044	0.21850789393792852	0.09040410794090639	0.2810403142499019	0.16985683268208993	0.19913395273301332	0.34996890033499284
30450000	-7090.319323237201	-6731.916070527386	-353.2313962349963	33.36005918359278	140.42396913356782	13	4.75063855097448E-6	2.1125402758072873	1.0866311500478485	5.740316564371339	5.632829996799038E-4	0.15918374341124375	0.4146778244719	0.0793137873912412	0.1398720964537998	0.1694968307074769	0.11072061413955635	0.2686092172568641	0.17636770118189146	0.19444036889246535	0.3605827126687794
30500000	-7099.395205257416	-6748.188050608793	-347.36122210323504	31.716236148954206	145.6187505741781	12	6.35974798898831E-6	1.587735467238986	-0.7006443746127373	6.95568938569061	5.600610140221961E-4	0.24436921852129664	0.3393375199645803	0.05705678028912241	0.09332373405350915	0.12744425188195027	0.17165242753124466	0.26947642160795277	0.17576773465520568	0.20180039247660148	0.3529554512602404
30550000	-7243.755806894077	-6731.4609086825785	-506.4899875078431	38.86685231637358	178.1136963515376	25	3.424668751731236E-5	0.9632745127332598	-0.5933386782993944	5.589616089512847	5.85099010858614E-4	0.1784571097665336	0.42086598844431905	0.05880926745333379	0.08235672600037387	0.21119994048933335	0.29876729449346323	0.260723587969916	0.18186291191706763	0.21182113516163747	0.345592364951377
30600000	-7101.544862293402	-6738.326350672025	-357.97778559381567	31.98723744224484	133.9689516109286	14	2.845662966716106E-5	0.48292934628733997	-0.13469703675914974	4.601728156652028	6.748869263611154E-4	0.2654868023484456	0.46194201096266413	0.0744768011136477	0.12602237031789665	0.23599176944858097	0.1160882692524066	0.2462297292244251	0.1900694508659085	0.2003674763741166	0.36333334353555014
30650000	-7085.79726050048	-6750.655990898611	-330.1957066767421	36.36222710994426	135.84266624338042	13	1.8492085658706008E-5	1.00404142749701	-1.7814820228252466	4.985502957905751	6.874049404856729E-4	0.1035225663373266	0.27209123050787054	0.07845696151330792	0.12133825392703271	0.19960227720426052	0.1562171071699679	0.2620173842582277	0.18250285640982059	0.19957766269539692	0.35590209663655514
30700000	-7301.834782605047	-6706.074381322585	-591.1272678449485	77.98860460527135	276.61296025438526	29	2.298067899617524E-5	0.7020266431712763	0.8119597109024216	6.788895893623695	6.020138507898073E-4	0.1455281561279644	0.24924100367145435	0.07251819895315295	0.08985814443645318	0.19186779673889964	0.31625585826339525	0.2759972704592627	0.18515653884674985	0.1911403769152376	0.34770581377874793
30750000	-7078.425733928803	-6737.779545612031	-336.47053978348964	35.95210534801698	142.66589731821992	12	1.648716360249055E-5	0.7149211463399888	-1.2418250710106475	5.285295544834425	5.305380959760799E-4	0.14516260686643884	0.25116096639680413	0.07312795490435485	0.08261931615544452	0.13855966956045448	0.04293700140352508	0.2677884018153439	0.1800504096615202	0.19977813853277468	0.35238304999036085
30800000	-7201.609367160112	-6737.672646325898	-456.7626275091474	31.806365187890293	146.66060120193978	21	8.460654894815951E-5	-0.6367600509795026	-1.3517152227446114	5.622768784775966	6.65237715455671E-4	0.19223506098214277	0.3441575174307135	0.09934188222647401	0.08436873312376231	0.15357549096724463	0.03384197613649474	0.26335244359548854	0.17872787530583542	0.20622751991199265	0.35169216118668306
30850000	-7114.11813840988	-6745.464192530648	-359.7246125202029	40.08520507789663	156.5576887452611	13	4.411498710197018E-5	0.6586244916943768	-2.8223547092851513	7.830018571386826	6.19887521808894E-4	0.15247612476831157	0.21131095261759805	0.0668535699113143	0.10198032157153197	0.17468444728803517	0.0062504781339142515	0.2587151887961855	0.18880157999571084	0.21924137060262763	0.3332418606054764
30900000	-7100.783918330921	-6733.249493222878	-362.7549555737428	32.18530115130231	138.14866571725523	14	7.873383419749965E-6	1.9812390579974974	-0.5104873698625446	5.885361372092806	5.821005085641721E-4	0.21929197435318365	0.253998902243804	0.12417060744591894	0.10239478156248795	0.13382289940010972	0.020420492673775565	0.26123304989060475	0.17480772010672493	0.21238942090489066	0.35156980909777746
30950000	-7064.311798041694	-6733.466775862353	-326.8994400006167	31.821775297392463	145.003926595659	10	6.056243991136374E-6	1.0409079875805194	0.9879320551582355	7.6217026104948635	5.705358356977304E-4	0.19119839534612973	0.4484430119353428	0.12392372597279311	0.06899138226424878	0.16972405688697323	0.04663919580342791	0.253064966212727	0.18477429207550417	0.21177728431044757	0.35038345740132104
31000000	-7038.671278104791	-6737.6443115776865	-297.1669213411088	33.69553748051201	141.57388925036867	8	1.3527659657628229E-5	0.7433092675379513	-0.8103822212688291	6.938859843070111	6.174764199085936E-4	0.15498341537733676	0.31566151723347025	0.11368925140915197	0.0895362552591765	0.14123803705348348	0.06363273037672712	0.2711063504706763	0.17902297683762003	0.19499273339432557	0.3548779392973779
31050000	-7299.311594126043	-6734.616528545846	-556.5894258748532	35.67242227145457	178.9098921382278	29	2.113293281423445E-5	1.8586123815587796	-1.6953875760171102	5.940870093257499	5.332229167944882E-4	0.1908388972639986	0.3449422489677522	0.09755034805892503	0.06228032055412722	0.2648724911864808	0.11324395116180506	0.2797838799690406	0.1842701802676307	0.19488762713135713	0.3410583126319715
31100000	-7069.518230767922	-6729.891322712818	-335.42399618478726	34.22775810483517	157.5386757736746	10	4.4417352318709944E-6	1.4901281924362324	-1.0880771475733289	7.666172883066878	5.822595181169356E-4	0.34924528470362426	0.34549625623145724	0.07075633378578679	0.10645153625506776	0.1644300446159074	0.033830636050657795	0.26509534992340267	0.18154865662402866	0.19763813033503935	0.35571786311752923
31150000	-7148.913101065682	-6727.771000708368	-414.9384139294478	32.28101493430563	157.28334521639488	17	9.926085866058194E-6	1.8425582287932094	-1.469147763994427	6.033594874581776	5.481096533710248E-4	0.14875491426948959	0.4240270664227761	0.11203945511325342	0.07429109807252916	0.17679729299120706	0.0982683753544142	0.24956692961111143	0.18686575956120677	0.20602633149153074	0.3575409793361514
31200000	-7155.016119683474	-6737.361970909448	-413.4451188936364	38.854806944095536	174.25848402849405	17	9.683540993484757E-6	1.5651630999839294	-1.1600219133026783	6.245444912550739	5.765178049520201E-4	0.1486115689923047	0.34547013072519817	0.058665812422104176	0.07360406377437713	0.1681147963585022	0.09488524923618646	0.2753333877448199	0.17529877855700032	0.2044356825279282	0.34493215117025144
31250000	-7420.78483768669	-6704.33864786893	-709.8890891349012	37.74302449726854	197.49404899140984	42	2.1483808425957776E-5	2.1381014461680428	-0.7776816137574963	5.410996383329691	5.825935186419235E-4	0.2378392840821072	0.31128776526126467	0.059590158376719785	0.07012694714642757	0.21987357698797702	0.03369387872485915	0.2516146170539267	0.17986440240077922	0.20039856364547962	0.3681224168998117
31300000	-7130.722009366788	-6737.23475834349	-388.43817841511736	33.92769534212759	145.598715114591	15	4.185169920103587E-5	-0.22787859688817236	-0.44624202219168274	5.556117127240919	5.063806255544966E-4	0.16511439744404444	0.31056988701777377	0.0813275214203362	0.0541609321944939	0.12711541830817086	0.009117731380731301	0.2569892045865161	0.17731121846858516	0.2198012967326868	0.34589828021220914
31350000	-7332.680330736296	-6719.002396816834	-607.0193662942418	37.68515240022545	182.843810772071	32	5.0578538672867816E-5	-0.08891773492370958	0.3686497768653163	7.10501705524377	5.912872425536635E-4	0.21516910254035718	0.39728886988049117	0.10276072236189172	0.08539828227518322	0.2023636328412035	0.19246372532490727	0.2554953471154935	0.1914359159565801	0.19928831518572782	0.35378042174219837
31400000	-7288.904293275587	-6724.156038321539	-560.2335887464213	37.887624796874256	174.96405943582525	29	2.1038734394037673E-5	1.395248962524208	0.0351390820813392	5.898661352196477	6.192486524622066E-4	0.09836738510467427	0.25542990562689066	0.09859409795446193	0.1358051119660341	0.16226713295641745	0.03356398749942401	0.25771654780495035	0.1833985616723712	0.20879713975434905	0.350087750768329
31450000	-7220.662696997538	-6713.770606657634	-499.52069115170616	32.886008950251146	147.94300434216728	26	6.753935119249274E-6	2.936530376486197	-1.3725409883823005	5.7034796308960525	6.266540963221171E-4	0.23632337262251615	0.24580374116786746	0.09828303713952259	0.08000321412991435	0.15432661730056255	0.3243161009464102	0.26015382897387224	0.18391250543950152	0.19678141672829802	0.3591522488583286
31500000	-7173.39323729545	-6713.213842755473	-455.7469919123586	34.799969723795265	146.66336282565828	21	2.6559182719106343E-5	1.5016257098957617	-0.37724323364148316	5.512965324204875	5.578933834619015E-4	0.10798195346817183	0.26904574250520524	0.07786871527140557	0.06604057357063052	0.11228777350848108	0.08478181096586933	0.27075971660340986	0.17434798004114554	0.20677006883057594	0.34812223452486823
31550000	-7142.930814876497	-6743.628633624787	-392.51557620933477	40.08894706632893	162.69596798523446	15	7.699130008618517E-5	-0.23099393624798986	-1.76298421171199	5.71442338071843	5.241589725377416E-4	0.12752622718732232	0.33971084970012905	0.09913215137925395	0.024250341185356995	0.13216111476784814	0.06100819220497559	0.26322963749353057	0.16724411090561347	0.20989621769189493	0.35963003390896153
31600000	-7128.053913147831	-6733.525140800192	-388.9716786124388	34.018893730301684	134.99800591769835	17	5.491484186059919E-5	0.303453792350119	-1.1729806624137915	5.791697631469021	6.238077926880158E-4	0.11228778556709565	0.3188669497448354	0.05863413985289296	0.10580308273110732	0.17418969638815324	0.03898644678297676	0.25719153140861195	0.18598767339584102	0.2079263464151052	0.34889444878044146
31650000	-7164.350623289431	-6733.0091793108695	-421.14407817155455	32.81974522375801	143.4900890592546	19	1.2129713368550784E-4	-0.07627946908974827	-2.7182356113629162	4.742985739412433	5.854395642421358E-4	0.17495524313544938	0.33397574504569005	0.07436013372773213	0.07113945769812671	0.15040587083488138	0.0678609199708267	0.25565019936139005	0.17782941147478248	0.20853884571657796	0.3579815434472487
31700000	-7218.5444867631995	-6723.768649330728	-489.02992084891054	31.50701376515502	138.69547322815123	24	5.283835577753953E-5	0.0937083577611873	-0.5349612462039235	5.0133852747933245	6.258195951295354E-4	0.17911661973030515	0.35056810789819626	0.06002700336943676	0.14158844345061386	0.21002922956902298	0.013231280433655832	0.25572876720138193	0.19055230018147543	0.20579105023097002	0.3479278823861732
31750000	-7267.156131440612	-6729.126371539649	-530.6880690481843	42.58784319656849	168.3081565523023	29	2.465271217138706E-5	1.6716059700009391	-1.6807626666805073	5.845152829990304	5.515776115887378E-4	0.13773447609679573	0.3133495997654762	0.12448691200750317	0.05054897801585649	0.22812784646244974	0.13569030118510073	0.2676638333397946	0.17788631817105435	0.19690825787574862	0.3575415906134017
31800000	-7147.862614405868	-6722.414146732926	-417.90315751217275	32.03534683155545	136.11280541236172	19	2.957635599349154E-5	0.9051069485912737	-2.5593731869614658	5.537024306188968	6.55772959606641E-4	0.19942747721808832	0.2979284983418716	0.05536088830461895	0.08827602980958564	0.18607413588071892	0.06780697514829732	0.2533786034297142	0.17816817635400192	0.20899895634038054	0.3594542638759027
31850000	-7277.250134776634	-6727.585547555042	-540.3561974387629	37.18163726853161	173.24683863531635	27	1.1220418039369134E-4	-0.43150217667922364	-1.492253078328777	5.613476223800482	5.25252058303675E-4	0.16757127858617865	0.5388920607900549	0.08334151970170127	0.11160971321076606	0.15371131701049315	0.15345086450557655	0.2576605174209869	0.19501450535915027	0.19433681550925427	0.35298816171060826
31900000	-7116.239747100808	-6728.007675681304	-383.57768716387653	33.31407375923756	146.97810781838007	15	7.6030645919099015E-6	1.8645506269228262	-0.5978600956764344	5.720339269068966	6.278468632240288E-4	0.21851146519160997	0.40587565780445145	0.05373330442053019	0.13207952132919296	0.22474394032123599	0.07254531004181058	0.2632716247805736	0.18718582133669592	0.20171975251139362	0.3478228013713343
31950000	-7109.749311669076	-6743.637228147068	-362.81117689237027	35.9459858534488	155.76855155353456	13	5.312547583447215E-6	1.9410120141712626	0.14221710857469994	7.274185653936993	5.404788844881601E-4	0.20352695093641845	0.3377448810276542	0.08677365880163003	0.028362799666518078	0.15611954723460517	0.04356169815434735	0.2714830337506061	0.18601837514535952	0.20072379361697965	0.341774797487052
32000000	-7005.922190694062	-6739.327077746088	-263.2177503190979	31.93295182720773	130.80137125849038	6	1.0918153553594881E-5	0.5387234443344591	0.011312275945778327	7.253504900541438	6.188776013281382E-4	0.1910621514557027	0.3305076850341069	0.11567818314348888	0.08044729874285142	0.1571103855504846	0.09449965696368365	0.26611833222190573	0.1782419585440082	0.19725862426625998	0.3583810849678259
32050000	-7166.55581733776	-6730.073366848883	-432.8718251410122	31.571754709793268	147.09324221088215	19	1.767399442846643E-5	1.3361568993362916	0.41305901968804476	5.751146302369621	7.164399010662828E-4	0.21590931198388744	0.27773091861268623	0.074965870605362	0.07845910957443818	0.14291750221408134	0.06934143567995425	0.25527950208443306	0.18849139352020458	0.2019033625050333	0.35432574189032606
32100000	-7104.195281839255	-6733.352423362195	-365.3333555746991	34.49463074282295	157.75243076172106	13	7.63123741496514E-6	2.4179146184510936	-0.47566989533989296	7.420822324045467	5.96228023416095E-4	0.13765397618735772	0.42170594706784537	0.084192341903821	0.08520217348638083	0.1498116094162341	0.1157559194258719	0.265204630591025	0.18928192672532843	0.1838212845759943	0.3616921581076523
32150000	-7112.101646786284	-6738.456978754169	-369.7683915686365	32.68388513789861	136.0356996922362	14	1.8809435893152894E-5	0.674664131235714	-0.3883767584664348	6.07743296269988	6.649626493181357E-4	0.20610203803891844	0.31295338361766456	0.07049887794450216	0.12470695137387065	0.15801506910495472	0.02230617222225293	0.26195465738542173	0.17705545863350483	0.20807648153203734	0.35291340244903474
32200000	-7178.76056931518	-6725.168022590924	-444.8492582787426	33.55744442817388	145.35602103469077	21	2.8098681832975487E-5	1.187386691095355	-2.3233734995360895	6.951645854834534	6.409388787770373E-4	0.23866526991558068	0.4254261381269085	0.10335569115579842	0.08892408760116993	0.22082656228126862	0.015914929559160535	0.25668751354950026	0.18592042293957356	0.1920595578275844	0.36533250568334036
32250000	-7039.780364502216	-6745.114821497643	-290.13996959295565	31.18865913484685	121.14094772583326	9	8.385316393192352E-6	1.4697003236740822	-0.8146150075835383	5.162246723290065	6.857088963321999E-4	0.24475989701569423	0.3378989241609133	0.09796413477294054	0.13020061789122936	0.26851368771865103	0.06870831769932867	0.264911213059863	0.18929881173167024	0.19029696235399754	0.3554930128544694
32300000	-7216.70219678187	-6707.491698555752	-504.3840320766332	37.53234494993259	153.98714695951702	25	1.6181596231869327E-5	1.300767427053954	0.4862467876699369	5.3532893836823146	5.508999792912314E-4	0.20163281263185506	0.32115629452947353	0.07888286972848547	0.09959186443943215	0.14721179924472685	0.08025065875639152	0.26494589610256913	0.17788245751331058	0.20076261471273268	0.3564090316713885
32350000	-7196.4104397195615	-6717.651560862232	-472.48672660776134	36.06864428356296	153.31313448116725	22	6.534922968167768E-5	-0.12465448998048945	-0.24645579969418244	6.2454690953576	5.933920474624995E-4	0.21360668689631893	0.3352461346016923	0.0734953353189734	0.11617608204463098	0.12465932236975914	0.20650510688375637	0.2647478979058309	0.18042834046546846	0.19734880750935882	0.35747495411934266
32400000	-7210.144204226009	-6722.059872197149	-483.3349650369431	39.15761963097922	175.26392487968263	23	2.1400090014464712E-5	1.1857297001998162	-0.7900036194107636	5.08974583153873	5.86989168320311E-4	0.15824873453061347	0.2683534417442709	0.06043710619066581	0.1715493464272571	0.1400415136852459	0.003313236044614506	0.26500115291687465	0.18195342803036066	0.20093445735088517	0.3521109617018783
32450000	-7225.727142075994	-6722.1330814615485	-497.0719543520143	32.19374545865006	152.65006067792635	25	3.5515391076960754E-5	1.228071444226428	-1.0181947226719439	5.650795068692587	6.02818331275785E-4	0.22549409800588957	0.36952050278923537	0.09096069863357296	0.05473118977042505	0.2226075958983665	0.26067312202502696	0.25914225257099843	0.17900482718385852	0.2056168054181394	0.3562361148270046
32500000	-7117.765839830919	-6729.91864384588	-383.5627400962699	32.760985345018426	151.81439849157655	15	1.3923662005903875E-5	1.6336981637250727	-0.8223351420362246	7.341340938045365	5.531377430559154E-4	0.15362907721170146	0.27983573435375597	0.058874380591943255	0.07971952554896772	0.10401033927564649	0.0021644227384406143	0.2637386907927924	0.1887881545707745	0.20824927674368932	0.33922387789274394
32550000	-7037.80346101979	-6742.457793389272	-291.3078921447983	31.597245683701914	139.62863469381026	8	2.6574898930461443E-6	2.6827714765013644	-0.6460030757798904	6.47325395723824	5.734561409351963E-4	0.1804099003607933	0.2877645363884751	0.050353083875195374	0.0889812584252337	0.15175740909230012	0.07998600190834174	0.2527401413128585	0.174506844452918	0.20015998646263947	0.37259302777158426
32600000	-7171.775676829592	-6736.355990820461	-431.10989639542686	32.70535245570517	150.86419251565175	19	1.5786820994474262E-5	1.3040133704118089	0.007623995883836554	6.505640315107586	6.192792006732694E-4	0.17112581421346568	0.2560305534637864	0.06772505430785723	0.1245959853077639	0.18244617308514405	0.1293593027004384	0.26008083693905487	0.17573587642755284	0.21940454781898439	0.34477873881440885
32650000	-7036.304444661136	-6741.472450290117	-289.6187471962933	37.0013795931812	133.2199111465543	9	2.337170228655607E-5	0.5265274499549809	-1.090728641486406	5.70043552627075	6.04791953712138E-4	0.16007820281098084	0.4577424767976136	0.07983670509717516	0.1227045079968978	0.14811808853052474	0.07669748932546322	0.25824278664962413	0.1734043556725498	0.20529004356471814	0.3630628141131082
32700000	-7076.8290798902235	-6749.209517307967	-320.6148145330804	34.77633663441921	137.18636672495285	11	1.5149060564872614E-5	1.129741112825289	-2.1740709853298847	6.108179749447394	6.345206360938673E-4	0.23887742295817935	0.2762297995727674	0.09097293150419333	0.12183768767298979	0.22117137401585646	0.058871875633913835	0.2843234202389801	0.1818693454000946	0.19306661199599753	0.3407406223649287
32750000	-7277.022208875119	-6718.119266760393	-552.5475044008786	34.48971614955819	149.896728577359	29	2.9849016526619247E-5	1.4385009719440718	0.8673995538075701	4.549940975739117	6.301180935134389E-4	0.2717505967496844	0.3949162527849699	0.0889301802087389	0.10188863196589998	0.15312358885063931	0.19576914830494185	0.2721103827712444	0.17893650497050786	0.19849337218891216	0.35045974006933417
32800000	-7102.631898458056	-6741.761032406021	-355.44568643261385	31.200382610136412	131.9337389527807	14	4.082763833537842E-6	2.9115038404307465	0.415093236644203	4.262564768859978	6.615757545010019E-4	0.13340477888966468	0.5506170251014931	0.09243881758140181	0.09714412066399368	0.18256391252252024	0.08747974904957433	0.2625903838198479	0.1972358974263608	0.1967500857401281	0.3434236330136636
32850000	-7302.642731000713	-6735.23090261663	-559.4313555418037	35.07441839588851	156.65188564942758	32	1.0474036961788581E-5	2.7803058844922326	-0.7431312695850313	4.72683313232449	5.99431431057308E-4	0.2211627718524536	0.35256790894725254	0.09671933977695298	0.15575272438262786	0.20321034444183292	0.15557777923643426	0.2636146784086636	0.18311889424015904	0.20781263240628461	0.3454537949448913
32900000	-7294.873073655988	-6713.426246060699	-573.1061034137056	37.52842538128176	171.0112225706364	32	7.202950851942088E-6	3.0448050804414417	-1.4521674746941087	5.350967779075909	5.726817177901548E-4	0.21816011450982942	0.3609595255232161	0.06471460849713917	0.08860000291671868	0.21474741388615312	0.12196047570385365	0.2746111593112946	0.18223908564700497	0.19434903771208706	0.348800717329612
32950000	-7082.047219296448	-6734.590681930783	-342.58146742728485	33.6181177977268	152.219464946486	11	7.368147216259305E-6	1.3585000438521722	-1.039325411495935	7.715339100569977	5.011753239805384E-4	0.19658656781074357	0.37010847488058074	0.086921600114803	0.06060869842659214	0.19623502776217122	0.09508026365090155	0.2567003078128943	0.18125560547653946	0.20358014950651107	0.35846393720405534
33000000	-7135.835692203313	-6724.431853671562	-407.10216875713724	35.965731648265425	144.77814249340784	18	8.40034976095276E-6	1.9411932528993308	-0.8638535193214885	4.846468836709231	6.037604882619062E-4	0.09304517374863613	0.2553546157114289	0.08495490500856492	0.15716334982173147	0.19626549339258265	0.028526468303665675	0.26158020732144044	0.19150291536025532	0.19524292284156716	0.35167395447673727
33050000	-7104.5386173091765	-6732.559964670766	-367.3896418755423	36.045210527579606	160.70849105852832	13	1.0672934803019616E-5	1.237458197842466	-0.005634122158152455	6.97302309809188	5.098770401454999E-4	0.24287570931111793	0.32758455766439704	0.07057280053918313	0.07670197310193504	0.17203162914028827	0.10489226260834222	0.2645233457806066	0.16333535158407383	0.21480438002373747	0.35733692261158395
33100000	-7285.465323111737	-6705.215894046197	-574.4422178315818	33.02806163210734	155.68880041173063	31	2.230177042933441E-5	1.7093167369391682	-0.5044857737255849	5.4496956024248835	6.228006515700561E-4	0.1830017202708821	0.34287444469235273	0.13346066268088635	0.08749451004813355	0.13885301093653896	0.11206107256435822	0.25272715975708726	0.18267002654974088	0.2099016981647679	0.35470111552840294
33150000	-7159.476672353427	-6720.9727493207365	-432.544844460761	31.930689354272094	152.28082257805616	19	3.617196112940772E-5	0.4899609586344993	0.014498466032889124	5.9139424446178355	5.5695957181136E-4	0.1581830828646639	0.4069788159977868	0.10524163773382095	0.08946571302263391	0.22381488083582513	0.06059653582586579	0.26035632990266055	0.17883397655734473	0.20799290590760083	0.35281678763239577
33200000	-7206.120787239055	-6709.443068841769	-490.8018419250549	37.10879446612716	164.8663915618096	24	9.6620233745447E-6	2.3299753964756262	-0.2751767405896529	5.035882159328833	5.868818968004645E-4	0.2424786787752877	0.37603470225706714	0.10219593557966747	0.07714860260147169	0.1740699494236151	0.03808968796967111	0.2673739522181595	0.1783936047925079	0.20410234194539306	0.35013010104393855
33250000	-7176.123480866835	-6759.359801415457	-410.9357997266647	32.79618694042739	141.38217642646265	18	4.4913465308504626E-5	0.00471512339436686	-0.12335635347290941	4.962794972278213	6.061048228861825E-4	0.26623158279817943	0.3167151376435636	0.06283352287704112	0.19851842078186774	0.1499274654998194	0.06757756050848425	0.26041808589871773	0.1760131804175815	0.19029103517819745	0.37327769850550346
33300000	-7126.337024624216	-6727.499082393504	-394.5028343248787	37.26888487230992	149.47730575983135	16	2.662794280570798E-5	1.0321723521598194	-1.0753289957243557	6.577698467696444	6.25221195181407E-4	0.07082989917967113	0.381970069107658	0.06749687617773371	0.0798293946067037	0.15347725943929746	0.09190256498164633	0.27372245902444825	0.18206371621782325	0.19534322628410597	0.3488705984736228
33350000	-7178.616296551817	-6715.683381241846	-456.6589910669185	33.38546258687122	148.45171495844278	22	2.0913944303398027E-5	1.7403350694292685	-0.9477509937108857	5.12492435946924	6.344388734030142E-4	0.20891395171168906	0.4214967392324801	0.08653512658374363	0.09270283014916035	0.19277004773937353	0.16010635864312395	0.24992203215795866	0.18980479375578724	0.19455261847858019	0.3657205556076727
33400000	-7165.854046057947	-6717.099164817977	-443.6997115775622	36.778942328711025	158.62761495489573	20	2.4934761534692913E-5	0.9980081894970079	-0.5522845388419688	5.504663622049867	6.012962372224314E-4	0.16386460380844253	0.3436814846723578	0.06137940386692136	0.16666031429138636	0.16316485041439147	0.026769790238814185	0.26036081160234725	0.1762932318242154	0.20385786683290605	0.35948808974053026
33450000	-7177.123987945424	-6725.666116648291	-446.8579452909444	31.70492406866008	154.66858110399212	20	1.394219629813992E-5	1.369461037814722	-0.1418920444727787	6.42524585072361	6.039834027306265E-4	0.1750595206123719	0.3795728255985577	0.09664881406801196	0.09211364278399878	0.16491491179086926	0.07748372124214724	0.2477617553347107	0.18679959301361593	0.20844516162845947	0.3569934900232128
33500000	-7228.54383932617	-6725.392835905465	-496.9874862387312	33.126677308048606	160.9903257113682	24	2.5616980621628224E-5	1.5731361924516307	0.05902008412585705	6.9962795372438835	5.415014978807745E-4	0.17186451936189168	0.3129906148676021	0.04690974189882506	0.12325951133994954	0.23596598994040696	0.029725728842504986	0.27015496960948165	0.17955257781735937	0.19601091286186798	0.35428153971129095
33550000	-7190.908440796291	-6724.809826020384	-461.38614625980546	31.910711351725222	135.59758514063253	23	2.754889743598081E-5	1.6616094240253307	-1.1476702599252109	4.408827536449955	6.89800553426121E-4	0.15184098181519787	0.3608361755362462	0.048346319204585306	0.06965300947525892	0.15126822157104788	0.05341001431095505	0.2663685920413582	0.18144994379223892	0.20039240238216177	0.3517890617842434
33600000	-7163.36545013321	-6728.544839577801	-430.48502905984003	37.779948709697955	159.62939391302285	19	1.9130903139126E-5	1.528391138788277	-1.2796432919867988	5.132243645303936	5.776483105796871E-4	0.10176851666252183	0.2188653719741764	0.07402038696235168	0.06408526495629623	0.1433219190958082	0.08274245068534693	0.26736841239752884	0.18187933729528535	0.2010349112779793	0.3497173390292079
33650000	-7133.462945743173	-6731.50973324766	-395.5371144638538	36.72131283495884	169.5749550475141	15	3.967212045896226E-5	0.0788044100364463	-1.1058514808372133	6.533696897398795	5.652137491239139E-4	0.21127439444236082	0.25530459690651364	0.09192236675950237	0.14658703119434785	0.15523561599814026	0.015172810199002738	0.2682740509469605	0.18856670949403892	0.1967477024565376	0.34641153710246425
33700000	-7429.141204422887	-6727.699869513431	-694.4954171348232	47.08886359613197	194.41873016067478	43	6.577982186748217E-5	0.9516732365690188	-1.1735322391050351	5.097223933227243	7.432353594356948E-4	0.22026492720003604	0.410295857546482	0.06691557203365305	0.15491092703901724	0.16807859277844314	0.12285075573609402	0.27642450804110547	0.17815229816853673	0.1962146201596667	0.3492085736306925
33750000	-7136.453537575811	-6737.353234422542	-395.55190549019886	39.39450601811066	162.0876166465464	16	1.4040562829817894E-5	1.0288398966041585	-0.10574543346341758	5.587019275565089	5.722129200561196E-4	0.18974622851752873	0.2849802633413541	0.08528154724463814	0.07776690371591226	0.13668674559095853	0.0050440758257122185	0.26502719583781476	0.1824401014617389	0.19456955569479376	0.35796314700565185
33800000	-7200.830294559944	-6730.065668277723	-465.9460088948869	32.743450688346755	145.49534971663726	24	1.2236501989076615E-5	1.9628371670522609	-0.7787318598248459	3.7741435353548733	7.074139913954599E-4	0.20380023540049266	0.36233224774811124	0.09396140163540423	0.12865658526157905	0.15178980140216355	0.06252694132631026	0.2656055622014304	0.19069615704555928	0.19446645364328535	0.34923182710972506
33850000	-7440.332660867601	-6723.877238248228	-710.7530341213755	34.96702946537079	166.69609681490502	44	7.6692267204647E-5	0.8397272738266754	-1.0274421806616139	4.039864821636839	6.338396392596582E-4	0.2097347733060907	0.3619768376788673	0.04915133429992029	0.04294633650908163	0.18809120939949384	0.10514654220694859	0.2686403814760197	0.18165327969010284	0.20267423463430226	0.3470321041995753
33900000	-7187.519785074043	-6752.562934650513	-427.87103901004684	31.192581900615888	143.95630004539717	19	2.2647551025027516E-6	3.2679571843337034	-1.341757582163023	6.221781403041369	6.42505995500211E-4	0.20854344669777625	0.32346747528910313	0.14805219455838609	0.0842005968153233	0.1863608098425039	0.022776219684583293	0.2629081008828978	0.19435816116814786	0.17901778619247868	0.36371595175647586
33950000	-7130.376495789788	-6724.289195633687	-401.9403990418922	32.53437851332984	149.18424890039674	16	1.425701643853915E-5	0.5870508322806638	-0.10528559732286932	6.245545472397474	5.333654683445787E-4	0.15308891268876446	0.4168854026700414	0.07303811814566559	0.11952593077805433	0.14437164480772852	0.018773853511252842	0.265054264184901	0.18654135965609328	0.18941506435255398	0.3589893118064507
34000000	-7169.117537612026	-6735.015749050365	-429.1423476191554	33.720435196913186	163.14702876185936	17	1.4157007279222477E-5	0.7315395640325074	-0.06079342889275985	8.264078047082632	5.006939562181836E-4	0.1558005514815763	0.36785360563937325	0.12469002181301023	0.07350485768009124	0.1633942051323986	0.09965530220230896	0.2662656162518119	0.17939729395570805	0.20027044851676631	0.35406664127571286
34050000	-7192.585963116898	-6724.2173354575825	-463.2302197890921	36.25727410518691	169.55472493263926	21	3.031892543641548E-5	1.039352510727511	-0.23568967672283786	5.417966456059199	5.51750097591086E-4	0.1673668369993179	0.3662008715702195	0.08515385511230847	0.05786304433380761	0.17498607261026422	0.05087721342414502	0.2718982248858481	0.17824853370508015	0.19660211322693813	0.3532511281821353
34100000	-7058.14114322778	-6746.597130145308	-305.853151192225	34.1908271554471	142.87880678099074	9	4.127743936549834E-6	2.3506115109980414	-2.348030497911956	6.0399431727122	5.495716991400175E-4	0.12771539317228872	0.3651073608783284	0.06130673021107694	0.039564703049499654	0.1304305693520225	0.04038297800065174	0.2760046053914086	0.18056704325075784	0.18542753146583876	0.3580008198919965
34150000	-7026.01434402812	-6750.041078849774	-272.0215104523944	32.114006075566664	131.3849143177822	7	7.658323027011124E-6	1.6775341042622254	-0.8102118272395833	5.767404885284231	6.85607599508253E-4	0.14925316957988424	0.44928925586156115	0.08116798794995386	0.115059691013185	0.17746150938718122	0.10588089432000841	0.2598059304922923	0.19219462111568056	0.20399310200957468	0.3440063463824542
34200000	-7183.695119823716	-6725.847468332816	-452.1141836100526	35.9036769629228	145.16802289476433	21	1.900447831477663E-5	1.216841057824257	0.5980965234718019	4.894896775074496	6.19415591594637E-4	0.3188446163240563	0.4156596544066155	0.12382620325798091	0.10352320230316091	0.17224493886558742	0.035194759343992355	0.25646124519346036	0.1912732709310516	0.20296818046540496	0.34929730341008475
34250000	-7229.551119102274	-6721.823220767608	-501.8809999099342	38.54442323148201	152.39205862581318	26	1.33870378577129E-4	-0.24962389904165505	-1.4321238952076936	4.511403472856055	7.098407785658669E-4	0.1360048204527796	0.30784349175587655	0.04887812518787375	0.04720362061377988	0.14698017443711905	0.1245804404352869	0.26931818592211376	0.17764497531614876	0.2084056136524402	0.34463122510929767
34300000	-7475.46478293868	-6717.561673061655	-749.6244169575356	38.74935440726851	180.9250364424815	46	2.3914948910854758E-4	-0.14827938651521833	-1.513491811440232	4.475573200339642	6.402245889089724E-4	0.13278942940614186	0.3247821096359124	0.0718203565750728	0.08519568559179197	0.14011598678855938	0.10391763494387216	0.2741735615704468	0.18170624012368264	0.19926061325357042	0.3448595850523005
34350000	-7139.841219034498	-6721.298616382391	-416.19382908739925	31.752783536394137	141.687601346584	18	1.4255844896321842E-5	1.6541763092918922	0.11259121216100865	5.7509828729698365	7.057178135923422E-4	0.08903602442510969	0.22455295860773603	0.05688197543493174	0.09129540775101429	0.11624999840548593	0.09645191825349742	0.2662975595472312	0.1870408394624569	0.19833393104406977	0.3483276699462439
34400000	-7191.831607647757	-6740.298498561175	-447.1316254370708	31.461373661486974	140.7728115982635	21	9.542022964228852E-6	2.177544583979504	0.21461304473843829	5.162050451328853	5.981899182606083E-4	0.26212777397813886	0.19925727798502194	0.05304727236728856	0.11527251628219745	0.13712518548864586	0.01677748479709413	0.26105396178621126	0.18037358095532868	0.20471071761211754	0.35386173964634476
34450000	-7034.358380001815	-6737.068027116174	-293.7648148599459	32.03902500716168	124.40862902492528	9	1.7367860917313118E-5	1.3386140224500198	-0.7996163054593225	4.992892993852999	7.297666496064272E-4	0.16952108642853114	0.3012724849663845	0.09070783143718143	0.06315959402293603	0.13331635694234995	0.22957287134140708	0.26351602966512633	0.18330433258219075	0.20092342745884756	0.35225621029383725
34500000	-7290.101819984401	-6704.742881755892	-579.9727056653905	34.456066714632364	167.24335106137636	31	2.344956308700169E-5	1.471950776851801	-0.3108742516040527	6.085260174214657	5.997642908868895E-4	0.16709481153935787	0.3495717172487752	0.09396465091042916	0.08171607281164557	0.16941600129257847	0.07416692090626201	0.26013371782943706	0.18777756576113655	0.19739675861441616	0.35469195779501067
34550000	-7334.252828656275	-6726.276262443601	-601.2477036856924	32.154415923334746	166.8440824768608	33	5.934340716175326E-5	0.7491342117450686	-1.6867172245558095	7.162910942751123	6.385107576190707E-4	0.16663122081438428	0.26550885020217363	0.07091287716033703	0.06642387435038108	0.16492156706729974	0.09758668253030417	0.2772528959207852	0.1845161510309348	0.1995812558347846	0.3386496972134972
34600000	-7220.927891956112	-6726.179788223599	-487.31765377905595	33.08823313814333	150.59312998841898	24	6.23348114865027E-5	0.41703982308534304	-0.4459954465153282	5.025512353662783	5.851799350277655E-4	0.15144593763957706	0.48605019562688634	0.10102984916329179	0.17589424559677175	0.22455835456773876	0.15136400910856423	0.2722032346487903	0.18407401976892593	0.19690226084982052	0.3468204847324654
34650000	-7041.110070494071	-6755.399274253434	-281.90092201506593	31.893186999527277	129.95010448010993	8	1.1070794752669565E-5	0.9238053059394231	-1.1366740763398386	5.524063888543928	6.37174992788402E-4	0.14040719229279938	0.41611349319230206	0.09032645383366586	0.09862190026682774	0.15924933117867912	0.07188857223972922	0.26864238899126064	0.18501139550130194	0.20354748837017272	0.3427987271372653
34700000	-7195.586147789503	-6736.151450311561	-451.2709731298028	32.65572687375252	148.27838815374506	20	1.2162611324692618E-4	-0.47057325299433495	-1.6556967333873758	6.687913376918075	5.974917154709273E-4	0.09210797450825033	0.2073631482379953	0.08246895882013319	0.14908631334818034	0.19351994279597484	0.012949239991046007	0.2789038908998475	0.1877238358972255	0.19272937139630175	0.3406429018066249
34750000	-7104.935045811056	-6743.132338550169	-355.2152723647423	31.917841615896215	129.4725547348479	14	3.217677434847958E-5	0.7405970715381053	-1.063993099530678	5.095574475993555	6.549220732607618E-4	0.20261598476957873	0.4120734058321681	0.11705166564126225	0.19093020972621533	0.1950805926495586	0.04768685642526996	0.254702856057107	0.1732934815459743	0.21093745816550372	0.3610662042314154
34800000	-7257.31228363744	-6737.279556212742	-516.6432220747291	45.25365773897991	175.5519740002508	26	1.4406675981429966E-5	1.2787534034818264	0.7678370510274335	4.193639771803307	6.714163777749795E-4	0.17313957801561675	0.2545921245868459	0.05461192223344455	0.12861863628751194	0.18045278803977707	0.04027025276990006	0.2552459179519247	0.18462503378806872	0.20687332749424844	0.35325572076575834
34850000	-7195.75739009823	-6726.382309340053	-461.99451150636173	36.789963576787926	156.6808536059722	22	1.212301049073778E-5	1.9114324523429709	-1.5420971311149652	5.536773359466146	5.346555155932302E-4	0.2140613530107471	0.3571944620882925	0.06944331229587906	0.1665060098072809	0.18340382820322593	0.1433564613687909	0.2631982209372303	0.1794031163478669	0.19303184345975855	0.3643668192551438
34900000	-7077.469320868633	-6735.603590786886	-336.46993687291075	33.95615824277357	141.5766587343754	12	2.0781885165337702E-6	2.7452715301748505	-1.8459659667915154	5.324421731571718	5.841459047541811E-4	0.2358854928939548	0.3775293367802036	0.0746692120714446	0.06648824094963944	0.12109483808521072	0.027115741111147767	0.2597071098556813	0.1766226044176176	0.2192912391928602	0.344379046533841
34950000	-7151.492094569704	-6734.8048922611315	-410.7486242052099	37.83170975628787	150.31526723706241	17	2.2700966550560434E-6	3.8484729796524952	0.6854038598488452	5.4150723350574514	6.191937039448243E-4	0.0940622768033173	0.2259058711942585	0.04896601398521541	0.05205306121288309	0.18376107172923453	0.11801519174356367	0.2616337963362256	0.17465311658062083	0.2019996370355224	0.3617134500476312
35000000	-7168.505274663528	-6715.198212646089	-445.1375743440914	34.00912006414884	153.79741916249216	20	7.442272352360393E-5	-0.018110621453052422	-2.273664038177435	5.356090063392135	6.013959240247338E-4	0.17172478698977373	0.2748239255101829	0.07322313848348501	0.07671858693935203	0.1599353241862798	0.10818341032043814	0.2780826344500359	0.18087240864127863	0.19932739944182118	0.3417175574668643
35050000	-7160.951073025867	-6716.292995407517	-438.21480017671286	31.799352683424384	150.00690120762755	20	4.128193117559603E-6	3.0377109333909074	-0.6146685965202252	5.492710287334874	5.429821685070997E-4	0.2135522736490781	0.29860273357405664	0.090626121603281	0.07627519221139488	0.14697906911740263	0.13452987139767683	0.2544316005445585	0.18494196185709383	0.2055672076775754	0.35505922992077227
35100000	-7146.773707564534	-6733.62853528377	-408.740265669911	33.663065082351494	155.80714403908448	17	5.568043288281945E-6	2.3758972300848074	-0.3561920261184389	6.398737308515717	5.71445633312803E-4	0.2551695032348768	0.2690360356165904	0.032229188005879525	0.08224870096179332	0.21294965639464153	0.09528898232636203	0.2660770086962712	0.17508845590863303	0.2005296019578082	0.35830493343728986
35150000	-7076.878594424109	-6738.261030191259	-334.51313291499775	39.550865314521204	142.80768864898278	12	5.421192915903858E-6	2.2672563180825374	-0.9073471298799014	4.6637802837652815	6.86190589895089E-4	0.21728524556680542	0.48137265085345016	0.06460851912790473	0.05891257132582398	0.2098510457078403	0.0532172856228413	0.27412919231646854	0.18462618451890864	0.19443762856823046	0.34680699459639214
35200000	-7083.903307811814	-6745.531366887588	-332.4332009592405	42.83201372543307	154.23059170600789	12	2.2987158088763497E-5	1.3125045478678916	-0.3942512480407201	5.46046352489862	5.87828013917644E-4	0.2391535109510833	0.43107788241337347	0.1705595708971929	0.06280909515275834	0.1596474852825363	0.05795055534740537	0.26218575979081504	0.17842522682748374	0.19968189089202543	0.3597071224896775
35250000	-7091.969624956714	-6737.265188092039	-350.93939757017426	32.17706904460538	143.64589020060822	12	2.3438069365274095E-5	0.5928179324306239	-0.30900893155761233	6.84179424192292	5.968048044415275E-4	0.17847648518130235	0.3270849338342844	0.03079528957385019	0.10305893699272095	0.1758039438066497	0.03053689612102736	0.27123240800099063	0.17971991448153132	0.19355693612778818	0.3554907413896895
35300000	-7179.842978398483	-6716.732114240797	-457.81135482632516	33.00801391489602	157.7359091148705	20	1.14406172441528E-5	1.5905375551590146	0.06848396679693924	6.623815237659034	5.406025131572705E-4	0.19622495888662794	0.4151763258118858	0.13418604657382951	0.06916778132626604	0.16734250315826082	0.011755709705750454	0.2618173794331083	0.1831624542013493	0.2011261334335829	0.35389403293196187
35350000	-7252.89867851071	-6729.461510110037	-519.2213872797424	31.911541059213935	138.87598596869375	28	1.6228292266433387E-5	1.940151323716787	0.1623596673480705	4.49527130646611	6.371987329511839E-4	0.13397520482369152	0.30073517501572067	0.06532226504671129	0.13799464853875562	0.10234036691540783	0.00563702836789505	0.2634922492909482	0.18785998240782942	0.1983423602210687	0.35030540808015553
35400000	-7065.8473816283085	-6740.958984111805	-319.7383189539154	34.01409482670435	148.50589310884334	10	6.186282306246628E-7	3.487715030829249	0.8430146037783073	6.080312678616167	5.649400507646349E-4	0.20591355659574645	0.39645704889934263	0.04877660247471308	0.07885026172032318	0.23852638512728153	0.033659882809535045	0.2609246843659188	0.18009058730368777	0.2080042416381366	0.35098048669225645
35450000	-7203.921516321434	-6733.9930084629705	-463.99538742495616	58.528154263716246	210.1963355657332	21	3.26106132498831E-5	0.6944051426653373	-0.5539342978579509	5.646467146759831	5.251809087123664E-4	0.17909533280361858	0.36431511492200624	0.06842756119742738	0.08999832891208649	0.24303850139065694	0.030229510688780603	0.26540782496742493	0.1778984435479453	0.19682660849363076	0.35986712299099877
35500000	-7316.945030098125	-6721.208959486406	-590.9052103769469	33.4908282060554	147.38103903832337	33	5.8734993249532044E-5	0.6169115757573811	-0.5491704567107049	4.760617295843868	6.725564667727523E-4	0.23751224561629425	0.29547348477412916	0.08970546850481553	0.03793135351113999	0.16989071500684846	0.028504692395028973	0.2510727547624045	0.18916685590788535	0.20372669163919455	0.35603369769051785
35550000	-7213.274215564717	-6722.577938617119	-485.1095524768927	31.708385322055012	141.52317033959133	24	1.2904026536917453E-5	1.3640342568531583	0.9079368833606458	5.735081583581242	5.562616965473353E-4	0.30185337503257786	0.3522831965025994	0.09714902557602159	0.14195706793895446	0.10951181307986632	0.07337623274274806	0.2730458430670208	0.1796111801350488	0.2055666910660854	0.3417762857318449
35600000	-7341.416205449042	-6718.820437266608	-617.3190695635121	37.28801490746491	179.76821190616351	33	3.652895756662359E-5	0.736003926470236	0.15077382483295765	8.166746155861242	5.353112315826005E-4	0.17783348419279607	0.31919214987817013	0.11043616075956428	0.025752392753677918	0.19909055590354116	0.06870859474109295	0.26942961776	0.18992129600745822	0.2028760484851197	0.3377730377474239
35650000	-7303.5561947433125	-6721.651099178903	-577.5543376247483	54.502342683400876	210.8578921491281	29	2.0371618865392294E-5	0.7566008924142458	1.063053040863459	5.405707012953974	6.302573394908541E-4	0.1936587170542789	0.3602713684244619	0.0822678888814553	0.081409402647942	0.1343122910423974	0.06409797601913451	0.2643433422971408	0.18124057928945547	0.20866522601765702	0.3457508523957465
35700000	-7102.65589360922	-6734.434123794701	-364.1595316871966	32.48977536242444	133.1236964292715	15	5.237732569308868E-6	2.3432227854155228	-0.5496682410384836	5.759332354956037	5.775377593873501E-4	0.1598755879258714	0.4183422674998397	0.049244891617526314	0.06634078187371122	0.12551604209168715	0.3257693431283308	0.2575074519501478	0.17908383778937934	0.19970588639251202	0.3637028238679628
35750000	-7171.8888774379775	-6731.866519207353	-434.23562566056194	33.01946464260597	156.79657897549373	18	3.529298617668348E-5	0.19981934015841843	-0.6486748501048681	6.937466398060358	5.970844018937077E-4	0.14550864881975606	0.3447303038133482	0.15307489336785973	0.10260108262578507	0.16623395525234766	0.0015463030077624658	0.26901625969288157	0.18136860372956595	0.1938516016443234	0.35576353493322893
35800000	-7071.03875501406	-6736.0251538268385	-328.9530973088853	33.84182112964236	137.68380544321772	11	3.9291029947350766E-5	0.25043385825137804	-1.2328904345130636	6.766182367287299	5.776639390075024E-4	0.16330625455533107	0.2579574068699518	0.09733328985333334	0.10403146181309117	0.13941698211436748	0.17775887577882998	0.2686892897392108	0.1801237691044508	0.19570559057514622	0.3554813505811921
35850000	-7187.277681375358	-6727.960992078108	-454.597035714614	34.800967299471	148.5445948473135	22	9.276304257313687E-6	2.3571993129553115	-0.2740792295614345	4.6629569772059405	6.844471823798452E-4	0.13667362140821043	0.36909345783625236	0.10927271992627234	0.08552264995942983	0.16179455300903534	0.057355855029186685	0.26663674232879003	0.18752000538833172	0.2068748875458849	0.33896836473699543
35900000	-7138.444550013392	-6728.149655297085	-402.30185916661287	33.254077389678145	149.5614478128382	17	5.4293984142704975E-5	0.42699165008421197	-2.5635628842599867	5.733709996300145	6.409084322077993E-4	0.1655836689580607	0.2908468773874793	0.061898646628982916	0.08386740853974216	0.13990338515619438	0.06873322832609283	0.2658672432084386	0.17895632318880386	0.20653724643823446	0.3486391871645249
35950000	-7088.127882474455	-6738.259901895168	-345.9092457689385	31.705644520296698	132.3365028307194	13	8.548138308638034E-6	1.427138150365724	-1.2893291657113628	5.010740954278341	6.683566499477358E-4	0.16626040926190935	0.40138163283718037	0.06965964773695783	0.09879613088500723	0.18908410539562	0.1058476368387227	0.2738476225928076	0.18773027714621784	0.18689393550678285	0.3515281647541937
36000000	-7199.588391509395	-6723.521121942888	-471.3236653313965	33.17627915911178	158.5497913767133	23	8.531373025269982E-6	2.5696092200089105	-0.38431845484327054	5.527954534932654	6.419426873709203E-4	0.10962262427674699	0.2723965051493584	0.08642513501519468	0.06577646619496001	0.19987143429577997	0.02525721750115554	0.2724186296278488	0.1790587872228542	0.1936600630646296	0.3548625200846695
36050000	-7425.623234062427	-6731.473224404928	-687.0377737670127	38.922557811749954	172.62024363529676	41	1.3246521891976048E-4	-0.23124671572369987	-0.563918523277598	4.811086703359446	5.50139510739684E-4	0.1902512479691006	0.2680439007298763	0.06481333193543194	0.0909163615471844	0.1526007589342545	0.062498366361727224	0.2690808369572328	0.17232172729217368	0.2049806167830336	0.3536168189675594
36100000	-7162.786700353894	-6720.664849838506	-438.2047380583052	32.03041699638342	138.87241745111962	21	1.2883066608301174E-5	1.9585127555342206	-0.3095057772769667	5.598660712887777	6.268872377508555E-4	0.09209158164779033	0.3152943044454555	0.10029017509823564	0.07199867496085792	0.12070937009115358	0.10386272519136568	0.2654797510583016	0.18958836255437178	0.20064120009241057	0.34429068629491605
36150000	-7089.5454856105525	-6727.748381431878	-357.05926603941634	34.12835562803771	143.89694296243167	13	1.698748623056834E-5	1.4545041198540907	-0.17332627028811493	4.993917139219863	6.265693297841586E-4	0.25803127369509965	0.35303697045866816	0.07167516684421633	0.10139159877263901	0.1589539934064958	0.09166668645642458	0.2657465902644866	0.17808457111639428	0.1973840275990693	0.3587848110200496
36200000	-7163.080488205806	-6721.744715073813	-437.29786182721284	38.26053174388249	165.7774264315063	20	9.619448559138449E-6	1.8578358260270242	-0.3081570449204394	6.216469646729543	5.626334258291491E-4	0.16822316537471577	0.3126300134037768	0.07247655015759237	0.0599428479566526	0.14541304016888465	0.06891811660174813	0.2575537974323472	0.17312857148396485	0.2068479718111942	0.36246965927249586
36250000	-7100.546122886657	-6745.222340019275	-344.16175695720847	31.77315808381229	139.88871180052053	12	5.655769146054565E-5	0.07048237333032442	-3.0203725667757646	6.7938351649537605	6.008520194695601E-4	0.20436233983834445	0.3722912733562357	0.058769987095415616	0.21075456134342826	0.1803159562708653	0.013198147024580388	0.260690366770246	0.1838340313830391	0.21406960739162895	0.3414059944550858
36300000	-7087.124370754264	-6746.846635954888	-337.2818352640647	35.98073303337376	158.91421781153423	11	1.8600394966291123E-5	0.6083584784230456	-0.6643010418444442	5.712427621528967	5.840595459365263E-4	0.15788042692017426	0.2345876638157926	0.06209135808776047	0.06309651183475148	0.13740081522619998	0.04426928795246933	0.2553371459602026	0.1783913950090391	0.2091800977492173	0.3570913612815408
36350000	-7122.081286503262	-6737.532612577535	-380.70849870023056	32.09840670876536	132.66968487009058	17	5.00636009753235E-6	2.931255221314534	-0.6616332468359476	4.541462971059285	7.005113689263025E-4	0.10238030337708699	0.32225284604075816	0.07945165945351765	0.04176084791562124	0.14448681496566104	0.10034607824510369	0.2606217332464533	0.18527623233452897	0.19696629595180645	0.3571357384672113
36400000	-7204.505332391573	-6715.58521366171	-484.4957088329676	35.225138985496024	150.54397255285042	25	1.5699532248880698E-5	2.1200642095966757	0.5984773375477035	4.708814780308998	6.254276284181614E-4	0.19458950623969745	0.25456834733134687	0.04211451251862854	0.10211487394299941	0.10897664591142668	0.06824897409380232	0.26620703464143675	0.17318852780620264	0.20000509476099276	0.36059934279137007
36450000	-7042.470359584621	-6757.109976325725	-282.02007734129324	33.97783947720767	126.53669882608179	8	8.358082598491225E-6	1.0915469826901405	-1.0175565833074485	6.164104788452192	6.053498502915947E-4	0.1502847435998475	0.20660116377978355	0.09207838766864271	0.11453749956372458	0.18223430732297488	0.03089883847431703	0.27075442296144353	0.17308127535160167	0.20549718760822722	0.3506671140787277
36500000	-7167.243812168926	-6726.435746388296	-436.89168349601215	31.588853418553654	161.89303459776102	18	1.2060648156274357E-5	1.3036435028978688	0.3627061797507535	6.966247461020094	5.250867388786412E-4	0.16843688256870384	0.28301095164024037	0.04862112467972282	0.08214202208040525	0.16193583349346008	0.0701206867395328	0.26779709896283865	0.1947467119219897	0.1914377526168667	0.346018436498305
36550000	-7204.373407344271	-6737.996437262044	-458.8986560511941	32.59655934671205	163.20856069421126	20	6.827009264578064E-6	2.5733506898807557	0.40333326394190455	7.665739734690746	5.132259562294492E-4	0.1439280641016559	0.44874482787151876	0.10064552253776506	0.13770112946438623	0.21325655235826718	0.11706339691060619	0.2611372114329685	0.1919886956043872	0.19223628090097913	0.35463781206166534
36600000	-7077.857831902032	-6732.8484379806905	-339.8392372533817	33.01714721568553	137.93811756615315	13	8.455549925631834E-7	3.9284680117615203	-0.31384058506049917	4.700768654542049	6.470479410969699E-4	0.16708717861077493	0.22920842259291044	0.06431473303451665	0.07919006388211763	0.14892483386485375	0.018115629007825464	0.250673772020207	0.182222334600879	0.2178200984488556	0.3492837949300585
36650000	-7176.210080757395	-6720.1081361170645	-451.80879572920725	31.276894244145247	145.0037084462496	21	2.1479000857829282E-5	1.23736783817879	-0.57237292375893	5.873802601183558	7.154851469532205E-4	0.16237423490326489	0.3241364786393564	0.07377422279220205	0.09275231864181016	0.21677263840669103	0.022110690431206764	0.24380339115329908	0.18038975097424764	0.20748815200336104	0.36831870586909243
36700000	-7107.953924358246	-6743.507423554866	-358.73413650840985	32.309528448702004	129.30480613715343	14	5.0936109983627635E-5	0.28299464738988844	-1.186191165387096	4.815379853773969	7.04871520218834E-4	0.20813267853459486	0.3289547567663788	0.07344738463941339	0.07710988632335723	0.24164379588695634	0.111896184527257	0.26776859743617426	0.18400586567516158	0.2086560532365172	0.33956948365214706
36750000	-7095.490394282663	-6729.362373585318	-362.1852577602607	38.047363853640725	146.97144363716927	14	1.2214064297354064E-5	1.2050127854849815	-1.9504378754472815	5.098054777734691	6.862589184885982E-4	0.21091367537760453	0.31023693322084384	0.05823724340292986	0.04176195638921726	0.14373825791010433	0.08852732645329513	0.2641970912160202	0.1818371087630088	0.19770126672284058	0.35626453329813057
36800000	-7223.842605564226	-6734.087791856318	-484.0438385563446	44.68654975720077	182.35870249250388	24	6.932736044959304E-6	2.7663101232821643	-1.2831915996066834	5.231735705920524	6.006772602507508E-4	0.12837871019055377	0.2622112381717679	0.08772733137583973	0.09730477910307768	0.10016711729660319	0.003443998945461455	0.26426928439881175	0.17092959675048983	0.20953365287055276	0.3552674659801478
36850000	-7181.003463485176	-6730.1915292292015	-446.29080672765303	32.26973111658331	140.4690771967166	20	3.7668290251925555E-5	0.10318094160079821	-0.7934584095957179	5.599056806921401	6.799039642102778E-4	0.13853485050637698	0.23243624854210218	0.11386023644265561	0.11334920973043437	0.1432457497165242	0.034301703301546124	0.2614675231879832	0.18375894697394404	0.21005064997388995	0.34472287986418293
36900000	-7279.4952332442135	-6704.627899000232	-565.6375614908843	37.38855610042706	167.90279667441666	31	5.521029840326783E-6	3.128625218124109	-1.6504324269473347	5.8834372531292605	5.934692616714789E-4	0.22681806217313097	0.41966453162758344	0.07377516686532332	0.15570370325340538	0.21694054905685609	0.06760391900050709	0.2670328248482706	0.18109076441434221	0.19576041439325895	0.35611599634412816
36950000	-7118.004083155538	-6730.989909353109	-381.8137215372853	42.83688230627198	154.64060156339008	16	4.634523309918601E-6	2.4244376443593314	-0.2773482144882882	5.790502939037371	6.357558914588124E-4	0.2442351878092592	0.27422367244940693	0.10628714763934274	0.18278336624789163	0.1431137819881833	0.1408255432338339	0.26185388719270347	0.17977165724253727	0.1986272000636428	0.35974725550111863
37000000	-7089.175149834132	-6741.309218994353	-341.5523183524629	32.00480675141687	137.4014080372848	12	3.593305252039817E-5	0.446683625377058	-0.2666943734859195	5.164772944348596	5.328011172344857E-4	0.16195979404921398	0.29929638594203395	0.10852599840783934	0.18278336624789163	0.19227694203713225	0.05477072426915098	0.24368106687648486	0.18570124790401477	0.2100262364074338	0.3605914488120688
37050000	-7259.014598871481	-6721.580807536456	-533.4196994008505	40.39522429955081	170.62864383491498	27	2.3990679353981675E-5	1.181935023261228	-0.02685928396708767	4.868625230586208	6.0405367379642E-4	0.272109606261539	0.25699509872214993	0.06542812804359406	0.06993180870908286	0.1163509803585337	0.037843466486851385	0.2641567628758059	0.17559615601996514	0.2055222511026436	0.35472483000158755
37100000	-7196.891290178659	-6733.8346593181295	-458.7363402327881	35.775932735485014	145.44162632122445	23	2.7987791553172314E-5	0.7191205394403342	-0.8117457639969912	4.9436512729015725	6.38483530354428E-4	0.1208957823104564	0.3049357714450749	0.08946019171196783	0.09105326307971069	0.16358812630019956	0.1402777301509514	0.2551448780317527	0.17822064203724533	0.20251423999937626	0.3641202399316258
37150000	-7204.170358315121	-6734.703289690991	-462.92880892394186	33.09341744751039	157.2028322812646	22	2.5564013049905294E-5	1.190913117734476	-1.0009677957263308	5.649255475433079	5.922129202049971E-4	0.14668528839850659	0.3466212455656653	0.11274799298925356	0.17991467956059748	0.18911285902191513	0.11607345255835541	0.26186007863820154	0.19264700969425136	0.1917520183361895	0.3537408933313598
37200000	-7043.723709723855	-6742.279423516853	-297.8884228383369	33.33935943673191	146.21461026910427	8	5.524191513316849E-6	1.514725550103678	-0.7304964342185907	7.502435356398158	5.394251977623365E-4	0.16873573953074067	0.2508169320996301	0.0826234297747724	0.09026795626192849	0.1465981421100851	0.14938602486130262	0.25499346727059036	0.1729418810497008	0.20250623533752662	0.3695584163421823
37250000	-7221.263316809527	-6719.394888035589	-494.42176554419774	33.967923386749526	164.27308582462612	24	2.587525973672225E-5	1.4113210231699338	-0.8862081115648063	5.303045988597962	5.752132783925218E-4	0.18232162427037502	0.5616429484413369	0.15732203229269817	0.14361061378227202	0.1573025372095419	0.14845214409245205	0.26665038813974007	0.20041189330547113	0.1862662588229177	0.3466714597318715
37300000	-7164.305347101919	-6726.3277911119	-430.53622949649036	32.95264222171052	163.45738439703666	17	6.700961178888287E-5	-0.1532892973013406	-1.7445644626856447	7.944968440430152	5.965620463587041E-4	0.13276956544319515	0.30255804671312236	0.05665885195258713	0.11508159659048464	0.18770613201452716	0.03436672170540909	0.25371934213265523	0.17893366149342232	0.20081678391659083	0.3665302124573319
37350000	-7309.44195440641	-6726.248784392181	-579.9125095405897	31.445680902471484	161.26476842925854	32	3.0227172174691588E-5	1.1556799850946415	0.33143003781481	4.788005344208379	7.187641370836366E-4	0.16286507181614493	0.49472240183848737	0.028649786108805295	0.0841602304728626	0.11266448492305756	0.06407364715226593	0.26210365458476564	0.18105797009126734	0.20621866429196734	0.350619711032
37400000	-7152.713479519076	-6707.095415762147	-440.5533843154877	32.96577079986746	138.06119079734736	21	1.2490912102971694E-5	2.307920692811968	0.11471869981789451	5.016573292357256	6.408612516394265E-4	0.1881442799365738	0.3355962341809009	0.05319249542959629	0.11785116031621386	0.13500247464180368	0.07470631303261818	0.26245821957556503	0.17584287387449332	0.20461496772950724	0.3570839388204347
37450000	-7134.259916096188	-6712.25636062743	-416.1711106996282	34.57776529043051	157.10261256715	17	4.144291871913005E-5	0.2355840184976445	-1.2934890551552272	6.1028860790091155	5.810570161405546E-4	0.23804198928095252	0.3163276978911571	0.07579533369173712	0.05660916815807268	0.1552294147124755	0.06939596200816449	0.2550703826020249	0.17287808148797046	0.2048135078301277	0.36723802807987743
37500000	-7329.03784923306	-6711.480591884006	-613.7373040589964	34.25617882962267	166.35147438816315	35	2.0031927900292262E-5	1.8361790571909926	0.20286447385097417	4.948638406479969	6.530503601478146E-4	0.1372673360742745	0.32846671294527136	0.04265484113344203	0.07673246089930122	0.1281451321338592	0.08927895665961641	0.2655492956646518	0.17796946291711124	0.2056237716379697	0.35085746978026905
37550000	-7315.14763948193	-6701.9225292061865	-609.4230301734184	34.29966975075937	141.33474241763128	37	2.6380614864488546E-5	1.6302077420915762	0.5584782717734679	3.9943526838336196	8.511238652632873E-4	0.2247961227163569	0.2626453674812545	0.07308607459188633	0.07297012607336772	0.1401809177126192	0.11385079569516329	0.2567198450592931	0.18213455409238813	0.20818255893244145	0.35296304191587763
37600000	-7473.0183699232075	-6700.006220686884	-766.5040643759272	35.44127841771	156.35407602224095	49	6.468928252223872E-5	1.0271260797518416	-0.2628972469063613	4.945920641662072	6.261609497337751E-4	0.19349980512133771	0.3304302528413202	0.08255894571750359	0.11098119599469718	0.1647624732328509	0.16963325917358857	0.2679029889764599	0.1833468803014043	0.19776430963313432	0.3509858210890018
37650000	-7120.052792074763	-6730.0920624573655	-386.7440171890126	32.71368835585514	133.5314305298354	17	9.517576088488271E-6	1.704945649362934	-0.2673996556141752	4.417134849598943	6.834525686467621E-4	0.1278026754235431	0.3733120888896376	0.09284437540943925	0.09803266952054632	0.14973409463713794	0.04147740398596055	0.2657695235483368	0.18393249237263487	0.2010190856184643	0.3492788984605657
37700000	-7109.468229063349	-6738.686876764444	-365.29208147172767	31.559060464741084	121.63596784353359	16	8.242185623975272E-6	2.343287182619151	-0.19601613890113626	4.086932703374433	6.46037386766101E-4	0.20954548349027222	0.3922649384945984	0.1137015690913009	0.17421497855894688	0.12589930731900267	0.029279653896610358	0.26382511286498045	0.1779126897927723	0.20449857831202645	0.35376361903022124
37750000	-7011.21113558009	-6746.642108583287	-264.1431345493149	32.82460400867971	135.46103834560503	6	4.7401969626104445E-6	1.101201553728806	-0.3380770556692164	5.772173702803523	6.224531549037111E-4	0.13194404675993357	0.24226685089747205	0.06727483453287486	0.048693102405526156	0.12822197569807453	0.09384462151227187	0.26473683296422124	0.18318579247996955	0.1954125919949978	0.35666478256081197
37800000	-7050.694431981579	-6740.170181733434	-303.1818644935307	32.28273919578525	133.61482171634032	9	7.729604611131854E-5	-0.38895337390725004	-1.7764743817020898	5.617411740855087	6.399805100783118E-4	0.15009103038439225	0.39606585137023476	0.03945763467225002	0.13763205127800132	0.18406848916386143	0.014763242421323547	0.2603897363096228	0.1766620954494801	0.2077668184010194	0.3551813498398783
37850000	-7327.181231614043	-6713.904409263885	-606.5225881791149	35.40726475604326	173.11197622043687	32	9.814547654856637E-5	-0.09553531764642365	-0.37206194952389116	6.273056001485574	5.13501920807633E-4	0.15677827473604405	0.3509274816990008	0.054087930207162356	0.09147310187629996	0.12763067495572333	0.02486691334492623	0.26995388143802856	0.1840481694861828	0.19553612516600943	0.35046182390978153
37900000	-7415.182107750701	-6722.651941182806	-684.4662564552833	53.534537708957025	226.23855768490043	40	4.946485062242758E-5	1.0146633505566933	-1.294334487471503	5.81064731571141	5.272413745068862E-4	0.2038473161299162	0.3656427451839902	0.08172512955586728	0.11199194428611638	0.23110273574825338	0.011474548679059374	0.27238768969247434	0.18502866763615466	0.20205529168657652	0.34052835098479645
37950000	-7114.389589958282	-6735.829108528942	-371.981662500233	31.764609163911455	137.74688967845356	14	1.4162081108174917E-5	0.9039283122343182	-2.3581563144134026	8.626380734190246	6.507507151035695E-4	0.21294999584290342	0.32150357648808414	0.07408284685757952	0.07857987875115655	0.18879288495655722	0.03558896348104444	0.26693773294330264	0.18599456853820215	0.2065345556301392	0.3405331428883567
38000000	-7090.222540509678	-6747.773269827355	-335.22315342858644	42.17891856823586	151.89554523337412	12	2.8093956544223163E-5	0.8183994974942996	-1.2175786461270393	6.0080210274538	6.701376534605845E-4	0.2581775494851129	0.43285517425446357	0.13465406803968866	0.158378709132989	0.2377247210385704	0.17271515478259408	0.25414457842098653	0.18931987718417828	0.20750861080528826	0.34902693358954756
38050000	-7138.001738029564	-6745.257733502411	-388.5129743342996	35.91691911553641	151.0584761819563	16	9.644353628475132E-6	2.1274293779302975	-0.8823436619170824	5.876149092473854	7.090227292091981E-4	0.23464657635530237	0.211287444309149	0.09264814260675339	0.08222621853710649	0.1209294165734928	0.061309473485490124	0.25131678127656715	0.18935827704486397	0.21535020043821448	0.3439747412403564
38100000	-7247.790685315941	-6719.070835085988	-523.2522550225183	50.84774901307616	185.10969360205976	27	1.4488315496285522E-5	1.8420864381632343	-0.6064701245108453	5.749712519054994	6.065363580864681E-4	0.2497217221578542	0.4110881033636333	0.07071530548164814	0.07281473028061007	0.189138912091697	0.047492580571129546	0.2745011010841509	0.18706754555909857	0.1868520049162983	0.35157934844045297
38150000	-7131.709000108585	-6730.675309185448	-395.43561999120044	33.64586553258665	161.2620802985662	15	2.517425249559744E-5	0.6798259711518068	-1.580650213684239	7.461814353403072	6.485260375264027E-4	0.17179215015522944	0.3718914836703776	0.06334742145678895	0.10983439764350397	0.13286890241831226	0.1647980131422321	0.2691241627068633	0.1931128798738915	0.19352962726668949	0.34423333015255764
38200000	-7421.228866997357	-6723.614341124525	-691.1658575270827	32.840075859433846	170.4337847365214	40	1.0565299292877221E-4	0.18763989637557135	-0.7887473916716933	6.067052085160696	6.416050879299141E-4	0.13093774485924103	0.4116829814810337	0.07369589863452135	0.05032198441827586	0.19576504833573952	0.2221284344572532	0.25796266321295563	0.18077623827197614	0.2058625640703312	0.35539853444473757
38250000	-7278.351435126994	-6733.75399702456	-539.9736499396877	41.422797287720456	174.71799973353885	28	2.900638395221835E-5	1.330178427185782	0.37210953146863524	5.4427854441837775	6.441146952418013E-4	0.15369517351442213	0.27151706133158693	0.06024503449919719	0.10058260466523798	0.16895103681790236	0.08836766905268763	0.2639418183277689	0.18746182824311852	0.19683144018347978	0.3517649132456335
38300000	-7298.3631552026945	-6720.984794174168	-571.0207736642775	38.878509237653105	164.354585205002	32	8.39914369494282E-5	0.4687454365775995	-1.0806612209523627	4.197225610730118	6.787516181580227E-4	0.1721761431074957	0.3685772860078077	0.07085309951992065	0.14048210978209286	0.1340078792649186	0.026982796601668562	0.2643014295998324	0.181762703924267	0.2031951013837022	0.3507407650922008
38350000	-7197.329665582484	-6724.478391370088	-466.22014408204507	31.60448683333929	145.51878482390174	22	9.640498733291549E-5	-0.31820618768359377	-1.0316115968847588	5.386702468278907	6.309021579196048E-4	0.15741453230588792	0.3445258996566505	0.11756242875212536	0.05644424341882104	0.14977698637332246	0.0678877050625565	0.26177190574477815	0.17433063888355477	0.2095212317854707	0.35437622358619814
38400000	-7158.844882237819	-6731.417030736491	-423.9397105333834	32.57050761707747	135.58380373951357	19	1.7779813086419256E-5	0.632328523467745	0.6397913226487986	4.860679442772564	6.153052234740648E-4	0.2881106788905547	0.3312206938127844	0.07748065733779137	0.04429898913064587	0.15757819791314934	0.06823509148917196	0.26790716174635054	0.17796721269006868	0.21121724260285568	0.34290838296072557
38450000	-7191.765783127657	-6718.79961675947	-469.54119164670465	33.881937874337716	152.6655003892707	22	1.7258255294149722E-5	1.0187287525180238	-0.12847291756135037	5.7200269685350795	6.013203882660169E-4	0.17070292237319498	0.34501601890017086	0.09720070959728346	0.057740131264757626	0.10415990660116028	0.06939697135220119	0.24891875633495925	0.1898927952186549	0.20418735129568805	0.3570010971506983
38500000	-7352.712754848721	-6716.516505520775	-622.9898458510921	35.84723969588893	153.9905053484253	36	5.06791749457641E-4	-1.1797081325111565	-2.580363836534978	5.264693443510431	5.817859535963468E-4	0.1440179257838414	0.39681973007485766	0.07104468680707447	0.06708199305315281	0.16142016683061103	0.02902893923315019	0.2573163508588958	0.19409359949698532	0.1964806315993308	0.35210941804478846
38550000	-7229.380609539135	-6728.395449455152	-492.58278527616903	31.85754589926507	142.58153325567687	25	1.302466030278109E-4	-0.5138913223082978	-1.0578696665234189	4.4779658993736	6.511813181749116E-4	0.18752545833213116	0.37183491868763574	0.11812333354615516	0.16756240343059461	0.1811474813701918	0.023354887530259962	0.2548208591617111	0.175062318627882	0.21553488563568693	0.35458193657472153
38600000	-7187.933872286179	-6734.468715905888	-448.34216756493913	33.38132821739864	154.323976328899	20	2.7920529744497733E-5	0.8933534603702038	0.7206437717752668	6.0448192074909946	6.691808583472059E-4	0.17112686095341936	0.324385396286693	0.08820614324766066	0.12542144971394595	0.1726271636815761	0.11222334691622697	0.26274360329134544	0.1904403460436296	0.20513179520222088	0.34168425546280423
38650000	-7212.932109518405	-6724.765761461881	-482.8995686814791	31.2141970357233	136.68488134351531	24	5.8633778127136795E-6	2.5442716328048114	0.7016180808692162	4.679399496440854	5.550692768879987E-4	0.1705001225733091	0.3523861225330894	0.08445192917641624	0.0714661089165092	0.17226559187589663	0.010983133649498806	0.26117711781164	0.1817705334678634	0.19731870651852104	0.35973364220197857
38700000	-7126.876080414447	-6720.969922003085	-401.15543207353653	34.62709762461809	151.46294203062038	17	5.075851101173236E-6	2.2598709612825454	-1.2763388225074124	6.095883252426951	6.537171926655566E-4	0.19730072149599107	0.29372271650650134	0.07555366483697587	0.09850076453325173	0.16529138487901027	0.13615154158516868	0.25597438694689123	0.18756525913335384	0.19715900298513556	0.3593013509346211
38750000	-7216.658509419455	-6720.092533568075	-490.7487841193297	36.20284659228769	154.33166848397497	25	1.2053755171003731E-5	2.0958793081145832	-1.5207764723797224	5.277073930819794	5.916248039296946E-4	0.22847400972405588	0.34137962295541696	0.04362114381289241	0.08606738053708252	0.14258435045460474	0.0572493258308831	0.2559433944757142	0.17665019173287846	0.20455631198450402	0.3628501018069038
38800000	-7327.730474197525	-6718.904551256459	-602.6867612791174	39.79600097182864	170.70412973689773	33	4.8738311459706394E-5	0.8761651879259428	-0.091750730589987	4.2831816798582905	5.70739855789682E-4	0.17343211662756355	0.3985736857192275	0.08206245022657897	0.1100690018064853	0.18698748733162993	0.035947484385294305	0.27010871707768513	0.1840719053508701	0.20556368241673806	0.3402556951547072
38850000	-7178.368997182542	-6727.546685522602	-442.2535157271286	35.067171016947206	153.76323370955237	21	1.781998689392147E-5	1.4537193596373759	-2.5615386115274865	6.629968977223449	6.108555530465537E-4	0.13873926916369342	0.46639570660966867	0.08895743133696722	0.09135881824754755	0.22708863784590197	0.05874264954111664	0.26348660881980934	0.18461267867828743	0.20539738650254327	0.3465033259993627
38900000	-7133.755926685349	-6736.540197005776	-393.14727173140847	34.92417105757489	141.5955598126194	17	1.835093304240725E-5	1.5138085987378853	-0.8923428782925822	4.388093339208075	6.773093635953842E-4	0.13433835137890612	0.3488894746243056	0.06618434221010128	0.11815721336537206	0.11613426604583144	0.12913493144260638	0.2576585574638197	0.1716744357926063	0.20178133664170614	0.3688856701018699
38950000	-7162.763796774979	-6735.913787622874	-421.2516778150781	33.05327165644826	144.45045713173946	19	2.9668961116045177E-5	1.0905513127784854	-1.0355143717698847	5.358543782363651	6.319465005254716E-4	0.23542212953294092	0.343702676090114	0.07267979033138149	0.07841541210741404	0.16717898647993046	0.2125792362882543	0.2530656201122693	0.17826371475412137	0.21466023644127405	0.354010428692338
39000000	-7065.524936432697	-6725.832883533479	-335.5475300612016	32.31945374321148	133.23613598922577	12	5.365517342904001E-6	1.8553400538858102	0.2990041102469819	6.4188481326797655	5.486135980337561E-4	0.2695893776472296	0.3189857398709783	0.057705184378686186	0.08329560767080758	0.21836005351793045	0.01552504749424873	0.2690683828773446	0.17596537181853225	0.20298705045290136	0.3519791948512246
39050000	-7117.675375409798	-6744.925407587316	-370.0821383637539	31.643408483044045	127.6555664164916	16	1.7471636380109022E-5	1.2103079530641638	0.48386338137657803	4.91930472591189	6.264187378120663E-4	0.17596287417066359	0.27856183148307545	0.05675460499736727	0.05063327620179145	0.116133836128862	0.006861109328310167	0.25351122226742834	0.17659178482813623	0.20518512176772052	0.36471187113671505
39100000	-7420.484516216596	-6743.499113721171	-671.1413407208321	32.840743149364876	162.12958658676575	40	1.0330041079012173E-4	0.17260747297182596	-0.18636761984883715	4.005839959032686	6.809923921001279E-4	0.18579060492030525	0.46445031697230255	0.09035387252543665	0.045999017301489815	0.18060597919818627	0.11073747872468673	0.2593151165732295	0.18928466235948282	0.18734256254556264	0.36405765852172733
39150000	-7129.3055974384515	-6746.138245089779	-377.80537812321336	34.38322121080728	145.1191337580543	16	1.8151880651291172E-5	1.706071869021485	-0.6987268779589171	5.8503756697361355	6.366368609580107E-4	0.12302640772336727	0.30892027508980135	0.11553049154887463	0.10288082347423973	0.19677987123833549	0.05124939760411311	0.2570326183250398	0.17960263361325962	0.20448124431958037	0.35888350374212313
39200000	-7113.675045668209	-6761.040914905614	-346.94449166686627	33.062333138701185	146.40373775941296	12	1.4938099755840434E-5	0.840169654269173	-1.674347332103959	7.248061214354721	6.370380204070994E-4	0.170209058655039	0.48508080412076215	0.09266707967295303	0.07458073950188249	0.22492111882911667	0.06418839443029688	0.2601674708888134	0.1838163193129738	0.19583141051678649	0.360184799281427
39250000	-7211.351708228447	-6710.822939779583	-493.98072944728665	33.330936434615836	166.96221317102143	22	6.93024966222545E-5	-0.21484399428473944	-1.061963028194906	6.181741934320176	5.994441002651678E-4	0.11528450091735859	0.3649381607261121	0.07613609910928625	0.12920727325730766	0.1415408736852	0.13713814592309623	0.24918700056286683	0.1880793758312185	0.2072344445917745	0.3554991790141404
39300000	-7129.276251120444	-6717.350511711355	-407.8186754057287	32.81318672083861	142.61789061103056	17	2.0549593393919182E-5	0.8201776615039054	-0.028336336686454883	4.899666765846881	5.882200919107327E-4	0.12539179456123423	0.37202762728456007	0.09824200478304228	0.07364249786550713	0.17617862114856808	0.18500231877355708	0.26089029931007873	0.18254141721384834	0.2052429832476711	0.35132530022840436
39350000	-7169.751627524649	-6725.328104400917	-436.9018711568001	41.72206210644683	163.0763059806132	20	2.9365475098661734E-5	0.7406903008929577	-1.852675548857146	5.708997829979441	5.364167497920925E-4	0.1579380720828093	0.37545177562183674	0.09088153144480754	0.12300117785852381	0.18506850401311703	0.07533017423122096	0.26336626667523244	0.17332981302005213	0.2126119074646712	0.350692012840045
39400000	-7109.903170794113	-6733.349646071531	-373.38053074254356	31.49983051582364	136.81767149840948	15	6.4894319216516395E-6	1.955431158780642	-0.5504880253372405	4.8062147433908535	6.016597936060007E-4	0.07636762472612982	0.27894651192478376	0.0703144892569687	0.1338112096837706	0.1618731457258204	0.13266299612261195	0.2696316254873525	0.17036493569370056	0.19701367338728473	0.36298976543166495
39450000	-7028.413065166863	-6744.191237501246	-281.55176719892825	32.492896218161846	134.97600059228077	7	1.2275719409038919E-5	-0.03861499366450427	-0.25055833380516035	5.859972113982298	5.932048007613194E-4	0.13932726570265605	0.3300514673967503	0.0635892356689452	0.11241612229169563	0.13367785036372842	0.06329826868418802	0.26561583323748483	0.17277471469968522	0.20665156587611888	0.3549578861867113
39500000	-7115.93622922032	-6724.764109466677	-385.9451007124147	34.80903790475692	138.57128317779552	16	1.562402671749923E-5	1.0808692386482008	-0.8911841912372436	5.563837979551063	6.075427292554581E-4	0.14923060696204876	0.31441268519455756	0.09573882488861338	0.14323835265002713	0.2907214242534796	0.025355340235179318	0.26717794645485504	0.18095674606904477	0.1986019400156164	0.3532633674604864
39550000	-7143.827075298001	-6711.55053060781	-427.0763569376688	36.194443958707595	166.41718854676319	18	2.4967554351855954E-5	1.2451421708502755	-0.36022635691916094	5.596326526782448	6.671896691103694E-4	0.17244555449466845	0.4519552277437455	0.0806574740775944	0.11210507650824153	0.18869765663691795	0.03805881022679243	0.26359644706685953	0.17984640537954957	0.2048063127419139	0.3517508348116795
39600000	-7078.351726398487	-6736.5771564258985	-333.9333176233465	33.082774255305104	145.92563742892114	11	2.6590813168184265E-5	0.6846736551034898	-2.3882387961160267	6.013317472821815	6.985461597732639E-4	0.16904785381906362	0.630104578107952	0.06792686668915	0.142216209707924	0.18253082041381433	0.07551194779517753	0.25977618889794873	0.18516885623300625	0.19154108452118943	0.3635138703478557
39650000	-7104.220778163054	-6736.306460483993	-364.25521457128696	32.21193140467081	136.5003568990604	15	6.126622828116761E-6	2.1714937006717117	0.8035112435412171	5.468897718362455	6.202906812093008E-4	0.179253243427162	0.28088191835215875	0.09075052903877774	0.06570962402805273	0.10332562737233206	0.13303678529941132	0.2618983476952702	0.1784442021529695	0.21093646862846652	0.348720981523294
39700000	-7056.917220964082	-6735.833920521226	-319.4351547091949	30.99618603741353	123.18301958208119	11	6.52414947882421E-6	1.2084763221074424	-1.534470076570763	4.814117265920245	7.262103833103492E-4	0.2011578249588327	0.2836035260769285	0.05486928834399385	0.045648092798383465	0.12926020041448713	0.008207829277743682	0.2651653397424232	0.187747112122765	0.2024793774884448	0.34460817064636723
39750000	-7219.46714840501	-6722.275722129504	-492.19482831824706	33.04704023668863	171.04262911306458	23	7.68884082974085E-6	2.0900782337288444	-1.760555345697058	5.83709498168185	5.441322630638776E-4	0.1999564380179855	0.2399847085418782	0.06326713061489589	0.05586980319663379	0.09371988853936014	0.05657246760086949	0.26397087938963637	0.18259228013644815	0.19801768669809566	0.35541915377582295
39800000	-7163.081789078391	-6719.484171445206	-438.3819401384269	33.182214541503015	153.38795117390623	19	1.1497733009700696E-5	1.6379371494225416	-0.20346065197995467	7.4956425406301435	5.850001919635156E-4	0.17348951257179984	0.41005486084452797	0.09937041364780587	0.10358594791087078	0.17559756755993902	0.036881276656819735	0.2659589697461449	0.1885149986714389	0.19648844250083847	0.3490375890815808
39850000	-7089.46954957818	-6730.191702817619	-355.27623305648183	33.34152043974667	143.61993266339007	13	3.321314083974073E-5	0.35723148329743926	-0.3515846914861234	5.125222637376338	6.492027831087515E-4	0.164007159695276	0.3057075064535184	0.04138032051037447	0.10910966664476222	0.1947132784038004	0.1181741815974421	0.274435756051307	0.1700423071328451	0.20882696566285078	0.34669497115299985
39900000	-7115.328519797654	-6739.802738334594	-373.5381135936479	32.474103900390226	141.3857224522932	14	1.116983277570643E-5	0.9141029231638238	-0.3822468330695059	6.809632764457663	5.902397851814527E-4	0.11890183198397074	0.23954644814060547	0.04772206760540295	0.07388941933304428	0.1199564637815297	0.1506166109517808	0.2757326576696882	0.17726611416971044	0.20425146511612546	0.3427497630444787
39950000	-7154.336707546011	-6733.967861263989	-416.0162960543621	33.63124613634859	142.60871069398155	18	4.028002764508992E-5	0.46558570063303717	-1.1633735375845138	4.207907839021709	6.427530970461436E-4	0.12989346663590554	0.2650843958019911	0.05314614493923809	0.07324106184438675	0.21698434800661448	0.038327619656361965	0.2785421018251558	0.1699652518219932	0.20065768676051352	0.3508349595923387
40000000	-7284.5892564580945	-6735.548498403488	-544.131538329437	32.158222209513355	142.39655249873013	29	6.6579129979099E-5	0.5754630084945889	-1.0528844559965178	4.480421700675691	5.867450326436727E-4	0.13765622954910492	0.36293990059202047	0.051764817077356945	0.04780011264575591	0.11381816700512294	0.036764554915744804	0.2561851140446435	0.17050568987429227	0.20412217749723263	0.3691870185838329
40050000	-7122.4418195011685	-6728.198050774661	-387.6909737768291	34.787284888223304	143.41058781250425	15	4.617083868491571E-5	0.3145143393236957	-1.6049812137338904	6.461408581121972	5.851827352743546E-4	0.10870028870909419	0.27424576420435204	0.07779577257954688	0.12610905845439074	0.18364938320707577	0.04332446647147142	0.26726142944924414	0.18028199379832469	0.19104980987486656	0.36140676687756584
40100000	-7104.059710365227	-6740.690715944593	-359.032688349152	33.88565084755885	145.49795846411277	13	2.8680062244215482E-5	0.2157551422560009	-0.744218753765858	5.7365073572274055	6.349500021145377E-4	0.18409011978250167	0.27704256815155004	0.10335057939797386	0.09109356113196221	0.1280370299548858	0.015369208673587773	0.25998898946478	0.16986497848431334	0.20684383855347743	0.36330219349743176
40150000	-7028.833674481608	-6733.71260609606	-291.9822785469972	31.261635344614156	135.6532506628847	8	2.917168308441216E-6	2.2556652526060876	0.32529424261548534	6.227441752738401	5.844885859302724E-4	0.16340911719584467	0.25936166145828754	0.06448244616027571	0.08337570055277989	0.22376480455103218	0.015254800039155404	0.2615800602279495	0.17625031517626114	0.20694762667667926	0.3552219979191126
40200000	-7276.631770159935	-6736.405154013212	-533.8873001036652	43.93334289272348	183.16312823495232	27	7.106377040010529E-5	0.1060830609592496	-1.0322524947253426	4.783956035822865	6.290378835243061E-4	0.18237115621616176	0.3597218871813406	0.09144049174838129	0.06993416219907198	0.18674719749908555	0.10818500685762542	0.2535067905050357	0.17168999309407504	0.20740654723164967	0.3673966691692397
40250000	-7075.976313772737	-6734.736635415517	-336.03286509807054	31.70490996261923	132.43984138461616	12	7.3877435928173285E-6	1.7610428356317716	-0.7181200757025581	6.1680872536915965	6.180485916561781E-4	0.22075452083447517	0.3705970632952864	0.05759381345781955	0.24173122701414881	0.23833034073799267	0.010999083573937462	0.28496065085809	0.16610885232198955	0.19218664413218217	0.35674385268773834
40300000	-7115.451898591738	-6720.407816835052	-390.32283368121966	33.25574540698827	154.88085467432464	15	1.3481522355260461E-5	0.751771242463402	-0.6878596294912211	6.573009023184918	6.082947206713941E-4	0.17336617768665885	0.449166443305224	0.1070801869574529	0.10246201442835834	0.23113310975284712	0.004296756068642971	0.2581340070596699	0.18588067073759523	0.20935162784892222	0.34663369435381286
40350000	-7073.87497827368	-6739.156640984076	-330.9968621583791	31.473211432400593	134.9730395400925	11	2.1571541013113788E-6	2.809481448585194	0.28428356768599017	5.615076648105316	6.135122745036418E-4	0.17134077236275586	0.2654266182610871	0.11784547148696455	0.061303251993419586	0.14631211988535955	0.046833234527172495	0.2653605581755212	0.1741823314993458	0.20582369670274783	0.3546334136223859
40400000	-7495.157959306336	-6722.553660330279	-764.2157502854559	65.74431416675252	258.21110454697305	46	2.1760767995002213E-5	2.3745828503806163	-0.6245484104592941	8.056903379845554	5.99475117367685E-4	0.19568910149529858	0.3809251053593631	0.11090190076931526	0.1383969731216233	0.1923789807706043	0.003611600759457268	0.26687151079504	0.1789717336726941	0.19939800615810796	0.3547587493741583
40450000	-7150.690220839548	-6725.8327128077	-417.8077696905754	34.54580990042468	154.01783778661292	18	1.1892106656116983E-5	1.9531444456028453	-1.234310930865266	6.129991308402969	5.187540254215894E-4	0.21017336629247957	0.2822696616043926	0.06985290038627534	0.20275887892570324	0.1460626097799165	0.21722758230118694	0.24514171450445899	0.188397604566418	0.19220803769598788	0.3742526432331378
40500000	-7301.872359545372	-6717.22613669963	-578.7476388107152	39.27265304497914	172.49366681121722	31	7.033939241579596E-5	0.8744829507278057	-0.847983846392508	5.9831095955244935	6.431177515015668E-4	0.121758574072165	0.28043978511512385	0.04832837250551752	0.1424000572808763	0.14211464822625075	0.16923921733325034	0.2720004856769737	0.18143740753575507	0.1951421226560353	0.35141998413123626
40550000	-7032.3142810885765	-6743.862192436199	-282.69691771112576	31.847811014519642	143.91420713547217	7	1.605770946376316E-6	3.3716181424508544	-0.9266360381343318	5.724201486805707	5.631916709507205E-4	0.13339796246338775	0.3067766766339422	0.09834379407394944	0.09291780308242314	0.12692887231794261	0.034241415921619854	0.26832072219273484	0.17220976149611483	0.20044026476601742	0.35902925154513554
40600000	-7174.446564338554	-6718.380251067874	-448.11965503700304	34.68932046108429	159.78710474326303	21	3.190464210234074E-6	3.5000673727657254	-0.22519918843137482	6.60109252180332	5.741661950148277E-4	0.20877526652802528	0.2680137196575342	0.12018788828221058	0.11202137458889222	0.17178128671564422	0.09825553342548153	0.2799417582052722	0.17314424334980955	0.20646814472838418	0.3404458537165347
40650000	-7209.290729101768	-6748.161775851462	-457.9817537742449	31.777835503643193	146.28785666955994	22	1.0886605163199402E-5	1.856477782874416	0.22516513813864758	5.27521285238628	6.533910546670367E-4	0.15398061251393724	0.2959108156566782	0.07556839462111986	0.03688471983222869	0.20880498257183874	0.002097166791256893	0.2657291704977024	0.19178991596215228	0.19553866188114905	0.34694225165899695
40700000	-7167.833052589067	-6725.013001751726	-437.86428180089666	33.1038822478302	159.84085067144946	18	1.3548705956423244E-5	0.8083296798372805	1.0804657803438769	6.374155351873761	5.271908285560206E-4	0.16085391993659173	0.2551268953816772	0.07951363507342168	0.16093452307499345	0.15726886512052216	0.08855681565209078	0.25778966735150866	0.17550818557634604	0.20773237343480982	0.3589697736373382
40750000	-7184.302292557702	-6716.893084873631	-462.3497073177291	37.502359372003845	175.80682280898304	21	7.0155648549055816E-6	2.078018442803943	-0.9147679042921459	7.035525781943337	5.940708057595811E-4	0.2317936989734056	0.3423879971677002	0.07304162694976628	0.10661022910945356	0.129580643865319	0.06304889326258174	0.2705491342944134	0.17905185104945534	0.1913482952267521	0.35905071942937994
40800000	-7089.188581123361	-6739.205336660789	-345.2256920767088	39.215299867166934	155.68787417840116	12	7.508001266986084E-6	2.0224308779690925	-0.723302538512359	6.948574311568328	5.13768615770167E-4	0.18117398247094524	0.2787195852380023	0.04823739820572695	0.12070048598421428	0.11969945430008595	0.06999963997737492	0.25312548323333417	0.18818037651472008	0.20225668182020254	0.3564374584317439
40850000	-7203.78265271471	-6731.901224181637	-463.58131234562256	31.741718242561575	151.69329498740092	23	8.957759896353531E-6	2.86311117817397	-1.8577976995994452	5.647903576962124	7.147338488454869E-4	0.1937633353712332	0.31090867596983157	0.083375753415756	0.14464266929906897	0.18069353350077705	0.1277029317157752	0.26950447590244064	0.1770472976497006	0.2050993043806877	0.3483489220671717
40900000	-7129.445238482544	-6729.234199351528	-396.3914905553717	32.05842646482583	144.8901514351711	17	3.912224737618254E-5	0.5371168741369018	-1.1320152050158008	5.744401008344809	6.945442242488461E-4	0.20710781524835623	0.2810362129740604	0.043036362127182856	0.05230800943649231	0.1309982500027904	0.03863281559355657	0.2642837392627163	0.16939340937188807	0.19720590424240722	0.3691169471229889
40950000	-7105.535866123868	-6748.246868423739	-351.8148344244618	32.952943762476316	146.13998851313792	12	2.0386680354196264E-5	0.8239434975432322	-0.9475522659031985	6.038874410185178	6.006763661514966E-4	0.27159743688243493	0.35969188073889413	0.10233788050462367	0.07655971858382746	0.2023068729768858	0.06512150464473232	0.2601117226620642	0.17457193291040707	0.20237482735612003	0.3629415170714092
41000000	-7127.067225708218	-6731.192090945999	-390.4170143188332	32.40860909245629	141.96543851572432	16	2.1317332027998905E-5	1.12794911836951	-0.79923360857326	7.37995170679888	5.966717743547144E-4	0.17755014779791672	0.39525634150024724	0.07418663146493072	0.07733597835753712	0.21969689647572355	0.11132141493222569	0.2596188053261618	0.1748314947531615	0.20026507566277532	0.36528462425790426
41050000	-7117.487414097531	-6721.459531448734	-391.12415652354156	36.535519394564574	154.85854888957724	16	1.3480105539012845E-5	1.5280560529713114	-1.1783807663047792	5.178739701849459	5.936589722634803E-4	0.15683776644455488	0.3596552033876057	0.07443142186875329	0.07497593678656428	0.21559174060493363	0.017410823159374072	0.2679809076782232	0.18144978870851	0.19658659672110096	0.3539827068921664
41100000	-7166.754809735796	-6724.549079040962	-435.42261317627276	32.832709754398564	149.95343191464335	20	6.365862314680174E-5	0.03785588083431446	-0.9436946405844779	4.7843766279829145	5.897904693387113E-4	0.20312501914536857	0.3092120253029095	0.09345017897833326	0.11132851825935577	0.19862654397209614	0.0889436964721608	0.2775768500283276	0.1769258231572431	0.19797662733951416	0.3475206994749159
41150000	-7234.41583565057	-6727.616196547927	-501.2655600570031	33.780324093079884	154.7903415451822	25	3.3211459499276733E-5	1.161050422945084	0.028408915769235654	4.758806281334693	5.846036753558261E-4	0.15404192207945924	0.41930668581809716	0.08359617609833726	0.08469549900710863	0.1958626685629573	0.06073003730378938	0.2533795457633134	0.17701888422552925	0.2062165922563247	0.36338497775483564
41200000	-7355.669221549095	-6712.421705550823	-638.3480414823414	35.813904446126145	168.02417716681572	35	1.5202524235692736E-5	1.6188400224466506	0.7180393938045779	6.6920277315183165	6.068142553838212E-4	0.16530017685964452	0.28528781633891587	0.062418968175511895	0.1257858867446787	0.1665048423411804	0.03654736022609452	0.2630962907358848	0.183441065977278	0.19881741447640128	0.35464522881043886
41250000	-7252.201191526386	-6747.958594349521	-494.1870435066352	33.42916711507673	139.51486253981656	26	1.0433399594277236E-4	0.05648714930068943	-1.6015982802181172	4.622812325976247	5.837019832530193E-4	0.27524502423819686	0.4878293374825807	0.12417270795933556	0.1682099301419645	0.23924521278118713	0.037568037444760484	0.26506494520320467	0.1777944906317962	0.19725612191314	0.3598844422518625
41300000	-7380.063697050776	-6736.126373412716	-637.5597652800853	38.998111662533205	173.4628122716889	36	1.5582068578214292E-5	2.251139510221286	0.09274940788291572	6.011820537809634	5.64809332732337E-4	0.222437183262182	0.28429953544225917	0.08661396690501506	0.08731856835329982	0.16666411521925753	0.05581419756390589	0.25387529632177425	0.17259172607437478	0.21425581783849568	0.359277159765358
41350000	-7065.918543886208	-6748.353752775768	-310.7252936019855	32.9294770868957	136.00337789999088	10	1.5086911303774709E-5	1.109335713425523	-2.23022505032211	5.181763823870708	7.004003542304685E-4	0.23067922578353983	0.5074691870772419	0.08905192239893096	0.11181712591006722	0.18834393423144424	0.03274042235447986	0.2667044231234651	0.1793696348919619	0.20729781649385895	0.34662812549071675
41400000	-7148.340083990748	-6719.815511634963	-423.4787062260528	40.32541453747979	165.53376535451258	19	8.54813500535485E-6	2.1457807208522537	-0.22522190607688197	6.312649720036656	5.508796096234757E-4	0.1802453909568752	0.28786962106421843	0.0803583773106511	0.08546150089846728	0.1605632512504409	0.08516686405011649	0.26857274517915347	0.1670097456565228	0.19937301052564016	0.36504449863868627
41450000	-7072.168883780738	-6726.04138199145	-341.8036094280988	33.513035947751305	129.57621549018978	13	6.795567942929313E-6	2.0145293629524677	1.0675909246035542	5.302489670946182	6.736895179405228E-4	0.1243302117475356	0.3071106063518234	0.06187086925501894	0.16947309445153116	0.22101367284016935	0.05384741670094991	0.2646786564033877	0.18004554323612895	0.20738367789347512	0.34789212246701096
41500000	-7197.999891608373	-6705.192204024363	-490.15975071657294	33.17776966646877	141.61333451990743	25	3.253886957533311E-5	0.5592406396979319	-0.5049257584049964	5.412145506122087	6.827150067496935E-4	0.15181400541858758	0.23536258158535062	0.05778213130390148	0.04828658735175189	0.12054617390959112	0.032019181759783306	0.26603855876934906	0.1808673362604394	0.20319789204895908	0.3498962129212558
41550000	-7093.847299335142	-6736.49317103603	-354.08613876378155	32.038708350383466	137.07333593579173	13	6.636630481041893E-6	1.4909352703683123	-0.6193063830281226	6.1053983622748556	5.659938230730441E-4	0.1653015485649377	0.3079738218774677	0.0662713452067119	0.0876198796923291	0.16611229089926263	0.0443541344314201	0.25164337430914097	0.200950065530698	0.19478469609012225	0.35262186407004176
41600000	-7139.3671855584835	-6750.6709460469065	-384.0731503850202	31.122556572613348	135.49116641720946	16	4.980915177208697E-6	2.4176858477328573	0.6476948329993004	4.760075923741123	6.682357905561035E-4	0.2096454347579182	0.3375091641952902	0.060595030194264834	0.16259910427575847	0.18200555868840396	0.048854199483576714	0.2645261078894051	0.18638688330623585	0.19218093536185896	0.3569060734425002
41650000	-7149.841029061663	-6738.728763078259	-406.56422892369966	31.731543324597563	149.78396707518021	17	8.178087707851183E-6	2.06621751426304	0.6998124097844904	5.239073292379072	4.977526848478324E-4	0.16177653091642114	0.2962062439803127	0.08368784470465465	0.05463783406153411	0.12189023366549831	0.046550138508792215	0.28300149054339196	0.17454463482329224	0.18712911462260245	0.35532476001071617
41700000	-7146.008496077411	-6726.515306838262	-414.4439802112858	33.85938483591488	154.98439882401254	17	9.789360565915333E-6	2.0584206442396122	-0.2127759129252389	6.9574149069112	6.217642347049808E-4	0.2101692143026151	0.3108791658081258	0.08389447602845207	0.0685770274089208	0.21464129786713146	0.1385596320911068	0.2622144138441509	0.1897958160387997	0.2019977541994586	0.3459920159175937
41750000	-7063.904935747695	-6730.723953145027	-330.0997298371328	31.362929933774577	141.32173271832661	11	6.091485668963761E-6	1.7982469368575167	0.5640979011854959	4.407719707838771	5.857962711090768E-4	0.14203503482162674	0.2389970694415059	0.07497963157127781	0.12347665602486377	0.14300840930635605	0.09402323329515609	0.26241338320009383	0.1754177127656234	0.21096042597191922	0.35120847806236344
41800000	-7164.9700533141495	-6738.272113062645	-423.0107829250056	32.47909980109392	155.35939459694137	18	1.816161055672183E-5	1.7100129851126262	-0.3893647820166838	7.066304039419709	6.365568070654605E-4	0.1667484956091583	0.23054542068868134	0.06405443391841656	0.062304959000566165	0.10069954511865005	0.027943236286581474	0.27955019520500596	0.1709781969173881	0.2053622901355914	0.3441093177420144
41850000	-7437.893226354653	-6725.11676109336	-707.9169269624678	38.8090059259349	191.2857107847427	40	2.5663345746285522E-5	1.6159592466678505	0.01837972699744217	6.4395579507425635	5.438393626051973E-4	0.1260947450486325	0.25691258631044706	0.06343486381100193	0.06368618159282324	0.14681211198815985	0.05748668516559652	0.26055506648571014	0.19147456545840338	0.2129656265904228	0.3350047414654644
41900000	-7230.277409901594	-6710.922922439366	-513.4616933528987	33.829775783071575	169.09920926127336	25	5.563481260961371E-5	0.48019576972644606	-1.4848224737936926	5.670129736899358	5.431503869716997E-4	0.1049905006884226	0.3007450297828439	0.04137657501534562	0.09039492210190539	0.14262300341742656	0.08934937284143765	0.27192281505755267	0.17761736051951846	0.20984025068198514	0.3406195737409446
41950000	-7090.915267938999	-6725.115540440967	-359.6080379025727	35.797321329179255	144.67457780451733	14	7.725959981054835E-7	3.554055208035699	0.4390430727695658	4.786854190392118	5.686032924070791E-4	0.27022881521617065	0.34471792356358577	0.08184904488576608	0.13818389055660024	0.18253565569132996	0.14242150232063958	0.2681488139337228	0.1749563772377432	0.19682201511490766	0.36007279371362616
42000000	-7125.008620819111	-6735.713530466885	-385.6103368154004	35.158980527156054	148.5015525239381	15	1.4595878492033286E-5	0.01348429212540947	0.6139478909324108	5.827968384453155	6.81651287322379E-4	0.1875997572364533	0.4608736461280366	0.08391901037276123	0.106810104168519	0.1745170823800612	0.10050935967837259	0.25571934056381346	0.18758314000549342	0.20589393134042708	0.35080358809026596
42050000	-7425.37323733904	-6715.204052079509	-704.4280973950149	31.92719455098513	153.133597052978	43	9.205990903908337E-5	-0.30089804453230806	0.19187671147401214	4.576592508964151	6.63086062055417E-4	0.10930011864245627	0.34990365110910165	0.09379166424609671	0.07492050949439039	0.22950939071963497	0.006590085923099905	0.25518299535392375	0.17974224098333144	0.2158517624374654	0.3492230012252821
42100000	-7105.216087822886	-6736.10821574651	-364.567896258218	31.332301518553415	135.14286532162276	14	1.7932742676049847E-5	0.9936248694203483	-1.2625087582688594	6.195641215822113	6.070457126991939E-4	0.09686172858142571	0.28733822585817437	0.06598357554957489	0.10985041695940398	0.2030342361749972	0.1510041657260155	0.26526244304558905	0.1873034336520665	0.1910898445566678	0.3563442787456764
42150000	-7217.253279978666	-6722.144454201343	-490.785494820495	32.740648554813525	161.26259047516723	23	1.5811252122041348E-5	1.3384236113128605	0.07514298261191077	6.326038249691471	7.150125229809628E-4	0.14906844875379208	0.30365945945832196	0.09903327317190161	0.13348222732544168	0.21825209207896407	0.02829259127896885	0.27056326708655626	0.1793496708184496	0.20671873417676195	0.34336832791823546
42200000	-7140.750346901278	-6733.688582394454	-402.6554003184131	35.0997545223903	144.02615426798124	17	9.221599772860116E-6	1.971120171003716	0.6480555148038737	5.750640047532509	6.00589771544626E-4	0.1828056271677906	0.2630558670633393	0.0573982544859031	0.08837078947492394	0.1891542099513331	0.17547927233276128	0.26419198188339366	0.1922783400043372	0.19910518035542907	0.34442449775684
42250000	-7166.746300734265	-6733.482225324733	-428.60030935420144	35.61116753212531	148.49652899163786	20	3.462108574281098E-5	0.7127634780578084	-0.5644235232523955	4.548480648232487	6.725139082459024E-4	0.18040297026292412	0.39858750468155346	0.10914090349183744	0.08247651970786943	0.13702595827059738	0.0025906432077240837	0.2699021426053223	0.18080480609065872	0.21070468249628774	0.338588368807734
42300000	-7150.093380082391	-6746.2656422528125	-398.8255329915978	34.86376332164962	135.90321864952406	18	1.6350270944844923E-5	1.67197854595668	0.08276503106607147	5.176079596548872	6.425949656687101E-4	0.20586991160353776	0.30990540489930074	0.07054657707455886	0.17778867951718547	0.13702595827059738	0.12132495467069845	0.26688783360995777	0.1732569857523895	0.195138021832571	0.3647171588050845
42350000	-7285.392535613143	-6725.433439051545	-552.4375317841666	49.71545331524845	204.12722731212654	28	1.3228741256055785E-4	-0.49812168666918866	-1.382116473129257	6.6268455735156	6.16865407885221E-4	0.19512678092688135	0.33542078911492146	0.07074304820183654	0.05251500193604417	0.12129798916107162	0.16936544376901602	0.26022894569118193	0.17781263319333465	0.1990641131179099	0.36289430799757616
42400000	-7303.645356859157	-6717.479639587817	-579.8196050121693	45.78402065456092	190.2286557682104	31	7.614209675481113E-5	0.00745670937282078	-1.5141757410225032	5.734880918388841	6.267733919427992E-4	0.1503818957665409	0.36794374666955026	0.06137579531285381	0.06264518951382672	0.15357856439246706	0.027399783773334848	0.2681757485955027	0.1926713101229162	0.1913814487759572	0.3477714925056273
42450000	-7100.309306527592	-6727.142687741303	-368.9374122433006	32.63364589126692	145.34498308541362	15	1.1133538540477487E-5	1.4025212911970022	-1.2656779125518285	5.080135925770722	6.415510475070852E-4	0.21761495378019396	0.37325646608648055	0.11393393041539919	0.07284356844285406	0.09830015401216864	0.09734687613225627	0.2588578870381954	0.17785239579522918	0.2003643100778414	0.3629254070887337
42500000	-7064.760655426918	-6743.437685075542	-317.40530213693745	32.360376725917725	136.9319303004778	10	2.5900285934608675E-5	0.1372214536510079	-0.47845818137937046	4.857978706701114	6.361738599143501E-4	0.21435281620089847	0.33652805344019304	0.058572314085300434	0.09119213239224606	0.17672468345941947	0.016330904651279468	0.2666869636601022	0.1824915268485511	0.1953677988393239	0.3554537106520262
42550000	-7271.143391833284	-6729.709844566791	-532.3049725024076	33.2402101395186	163.1477435653729	26	1.8260556588602748E-4	-0.8315478130283435	-1.7628231005157384	6.366581267955474	5.21397373695336E-4	0.10179330393773489	0.23485102661825386	0.10899574801581265	0.05543725834672829	0.14242846453433858	0.021712337866275504	0.2685694655130291	0.1824517754060859	0.2012527427609365	0.34772601631994915
42600000	-7264.878296693318	-6726.452650273371	-531.036246585211	40.39983714384995	169.54876002873712	27	1.800458565921793E-5	2.1094563377542284	-1.0588835794654219	5.576719708472599	6.104773364071385E-4	0.1885961845161537	0.3410219926824507	0.07223129562193986	0.19482131955640153	0.2089353687724623	0.15186493694279204	0.2570203542862251	0.15940902665964607	0.2232522569373204	0.360318362116808
42650000	-7134.570883507911	-6723.186192103125	-403.94226904914007	33.7145591888369	145.8716384960685	18	4.813263836672415E-5	0.8507942825361623	-1.945968694479032	5.439852115770665	6.298626587832876E-4	0.20246671240152259	0.327439841003004	0.07043361746401797	0.08347242398738505	0.18752479546242679	0.12130021504774255	0.2624405065630169	0.19113715248529725	0.20284259606185354	0.34357974488983306
42700000	-7215.013959468668	-6713.417620176089	-496.458159298092	38.75745903363377	176.10643801814894	23	2.2392454171892903E-5	1.3199276292892843	-0.9793783588015188	7.399978042359551	5.269239688581959E-4	0.13038607832868818	0.2540577131854478	0.0820347066779561	0.06907025065364619	0.11099221372628863	0.15674815762016492	0.26103608419307955	0.18406865299855663	0.20723719418038386	0.3476580686279796
42750000	-7207.721224456069	-6723.843038578619	-479.7586278744154	33.63279470152934	156.78127336847243	23	1.3444131863362064E-5	1.715114133253924	0.512600067211172	5.386194957919703	5.917412870038247E-4	0.16806623405926663	0.2859075307466243	0.04881068157172313	0.09429043536450747	0.14472865045085703	0.17173620813698312	0.2591387688659351	0.18163754535805343	0.200281846974955	0.3589418388010597
42800000	-7311.9001599818885	-6723.597016185848	-581.9631644040367	42.64140535930414	199.71584111817856	31	1.495029728074359E-5	2.2947436042238682	-0.4414349073261834	6.371337543812293	5.463046154880145E-4	0.23177348434144318	0.2730403421435437	0.061570778384206194	0.07568991924991136	0.19200978807508925	0.011508682512300649	0.2667175468665781	0.18134687057104792	0.20303349686980884	0.3489020856925656
42850000	-7144.2103039366675	-6728.836532457121	-405.28869675559235	35.370569103837	154.1867154030261	17	1.304171704335019E-4	-0.34699828704371827	-2.558046093096233	5.924237600428467	5.95369229371057E-4	0.25370422484433086	0.29171962993070505	0.05610175813101254	0.10847772121995576	0.10530499744897119	0.017078749564576962	0.26388358858753647	0.17994526767500682	0.19472338516599635	0.3614477585714601
42900000	-7204.538090638717	-6738.380151212552	-460.5486889392362	37.02258858841926	148.010113405823	22	4.4337796930315676E-5	0.4033198325018353	-1.0102026322559545	4.671707538050155	6.149513100860173E-4	0.21075301674129446	0.34606615777163235	0.07163242652636888	0.08597733704031085	0.17974988269103565	0.054051888579830315	0.26483298736415134	0.19378960819705984	0.20040838190802326	0.340969022530766
42950000	-7178.1779182018745	-6754.345580292337	-413.46614701645893	36.16570362890089	148.05712784834864	18	8.923110310376229E-5	-0.28511914390198845	-2.306411998191731	4.122390286795169	6.14697273672503E-4	0.2877356667095793	0.48423226418091025	0.11630538264902456	0.10302418586249343	0.24532316338506505	0.018490245986110373	0.2465414726737332	0.17725395740393746	0.20483476777313364	0.37136980214919935
43000000	-7101.612100858308	-6734.07663387068	-363.5083373859648	31.648519838776423	140.20752728314943	13	2.519484294122924E-5	0.022617622830844897	0.1488447509339867	5.791290252859179	6.110825351859877E-4	0.1855328716499651	0.3065424350823854	0.0624867958717281	0.094769155820471	0.19067995797179912	0.0037907623844886116	0.26097676152225824	0.19113319331132592	0.19965743084588672	0.34823261432052893
43050000	-7098.238693920665	-6731.065001774113	-364.0993555074606	35.87097434105445	148.16512259924497	14	1.3371101825195885E-5	1.0310974493118046	-1.130520476133881	5.49924132223194	5.507679321514518E-4	0.18869410915568463	0.3027444026408822	0.07004709377824755	0.03091165698463898	0.11201514284364031	0.028986250532803272	0.25742638167423115	0.1819332400264272	0.21347477646575308	0.3471656018335909
43100000	-7360.318118688015	-6713.768276147535	-640.9890672689525	36.97699326735542	171.23079602868316	38	1.8971533667659145E-5	2.137002772045059	-0.5078147905116449	4.597849031884965	6.517150304254619E-4	0.16165816055217624	0.3288329866497328	0.0876193314640282	0.09435210540042675	0.14098698405603904	0.14433470950425525	0.26681151149662785	0.172146690464717	0.1977457159028935	0.3632960821357652
43150000	-7153.252312462661	-6744.396783348211	-403.6201639393465	37.54562611202603	159.12364565423405	17	3.476077860316357E-5	0.21533853061202202	-1.3521787940474628	5.163194534864399	5.849395079943152E-4	0.24864652946981253	0.26418279503351577	0.022882901492783915	0.1347974898149277	0.20754785306643347	0.06518627478486079	0.2782892325158174	0.17382301469003858	0.19765067493722582	0.3502370778569179
43200000	-7346.265552481803	-6721.535740220933	-619.5783204855186	36.56726811214034	176.02997291884202	34	2.5129842575879475E-5	1.4304598474960555	0.7241909367875178	6.496656843590602	6.323539943555934E-4	0.16418892149112604	0.3052975306371845	0.06770583042548832	0.08266356388238214	0.1880762951100027	0.07026406635189471	0.2612384588455873	0.18238789333554326	0.20974076733433805	0.34663288048453533
43250000	-7068.881633512348	-6744.934526824213	-322.1916223282094	33.1177147340334	137.4930785151673	10	5.279968435105657E-6	0.915078694238088	0.5249501128333738	4.914201418111176	6.448157698151115E-4	0.13119515786514466	0.3214086217277379	0.0821396035685378	0.10473323056714391	0.174085844835013	0.17111186316339203	0.26724086817060766	0.18577833087669104	0.20297178290949217	0.3440090180432087
43300000	-7061.288287438431	-6728.450045705386	-329.913394335602	31.692910285499657	134.969958641991	11	9.36582674520114E-6	1.2094202354354164	0.9774376983190717	5.1165317026205495	6.264324029600921E-4	0.17685616499426116	0.30273146552061925	0.08479466049086826	0.07418035251644434	0.11917936495121616	0.038743900593067246	0.26428688142758255	0.175426375831797	0.21413328089035144	0.3461534618502686
43350000	-7286.421985222947	-6729.254085614949	-551.772809329447	37.544964573309926	161.35777945221392	30	4.969027031470621E-5	0.6803614736022664	-1.269716577870399	5.170937903273886	5.800221478384187E-4	0.18937409281497755	0.33630402206109095	0.03625963566209894	0.05135287455134209	0.17726529150602638	0.13496373116309657	0.26384528344363434	0.19379970506442792	0.20024818493750102	0.3421068265544374
43400000	-7293.781548075532	-6717.491466442846	-571.2153089698866	35.66068318753719	150.2375319963349	32	3.9648064801724564E-5	1.1129901210784983	0.3175649801361642	5.142016863615581	6.771523442917725E-4	0.247548813124919	0.35823447176875856	0.061336228386572975	0.09111877414391835	0.14478959913756873	0.02716528272029757	0.2592311366766694	0.18337096325153068	0.20134453581511863	0.3560533642566851
43450000	-7155.985287864796	-6726.95428221853	-425.9662179309569	36.212902283295065	144.53002389087567	19	1.1260491883640956E-5	1.245346451955593	-0.3449417501724384	5.2949346404034765	5.5756970110542E-4	0.15101587504254504	0.22745720282512774	0.06473914897938775	0.07631165591357572	0.15517671424811744	0.1265512917290043	0.26346435653512523	0.1859008841472924	0.22017964461041328	0.3304551147071697
43500000	-7131.228038958676	-6742.212450210959	-385.2837679314274	31.126031955579695	135.27170495713136	16	6.574471315454315E-6	2.177268193869812	-0.11039381032738976	5.0380301972328345	6.243709207587428E-4	0.15677590786736112	0.17818645304670447	0.07117001005650779	0.11501851506478879	0.21523666985821452	0.0653923504200118	0.25597670735535705	0.1846681205693981	0.190651852019923	0.36870332005532236
43550000	-7198.004034677556	-6718.194998203427	-474.7507601569376	37.066656009854626	171.33341593940355	22	7.712511422707623E-6	2.1414075342591943	0.17310809247215508	6.081089758371788	5.354336179783755E-4	0.1134793875898057	0.37787319583790346	0.10451956541979318	0.08560153056794657	0.17358757186441778	0.04192218525429202	0.2706973962400234	0.19584017647270788	0.19906276458136624	0.3343996627059065
43600000	-7063.967730407373	-6735.487603924982	-321.652560434034	31.796233930176875	128.8171299847103	11	4.7113540720231524E-5	0.21706374030925502	-1.4391803027656374	5.40469117675292	6.90718273259994E-4	0.20855861497665504	0.3173131615007684	0.10868945681886588	0.17980163471540758	0.17019456673376918	0.04100244198709089	0.2616148430902905	0.19275196701047898	0.19858318820519952	0.3470500016940316
43650000	-7260.638491434174	-6705.355000147222	-549.3378604362157	32.97869613345065	150.83165073539072	29	4.998552490833748E-5	0.608908424003906	-0.6021592671753337	5.149445483875396	5.605194547203957E-4	0.20523336974216524	0.2566395803288678	0.07947535045092188	0.08625695893181688	0.1700737877635218	0.18019429723946784	0.2490272294223839	0.18421427933210385	0.2027497208177693	0.36400877042774515
43700000	-7178.336915947933	-6733.745790497405	-441.0023948289511	37.54654336837081	168.48037175939876	20	8.222474362277892E-6	2.272857816595455	-0.7523873830501886	5.69112919657713	5.844072460571108E-4	0.11627998067386586	0.21366128395644313	0.07504982493519055	0.06130201040672249	0.10472312175880397	0.0290197059490775	0.2638686317176177	0.1757380204044979	0.20538796657096026	0.3550053813069281
43750000	-7179.4855576285245	-6728.505267202743	-445.1342025281935	39.41214171414288	159.54647429722715	20	6.779343275501673E-6	2.414076760387027	0.9804177199023691	6.1150174591260225	5.675132837417692E-4	0.27848756790822843	0.33849673108782147	0.05057581297111013	0.08795643128501646	0.1824894387761436	0.07104857822203543	0.2626138326986901	0.17839935874456436	0.2123648617053476	0.346621946851402
43800000	-7102.159487462827	-6742.1008342326395	-355.81928682554667	31.939631252121178	135.64524818987317	13	1.6462896337833467E-5	0.8549356613325068	-0.2245981171416871	6.899264845376288	5.588174386061234E-4	0.2128652558823611	0.24296927727404227	0.08291490255439216	0.09426689709247686	0.14373538275972877	0.09182714898653398	0.2609972815809148	0.17776644778903203	0.20613669174223595	0.35509957888781757
43850000	-7113.577212467577	-6734.448183987966	-374.7546620215481	33.53958201168595	139.45694555977872	14	4.038821849762436E-5	0.35292758293501286	-0.12226784016212527	5.408907301347701	6.959820602256945E-4	0.22293079097176596	0.3833718194889505	0.09235995892844034	0.05459139927579566	0.1547826486810332	0.013271268865641325	0.25467542973254814	0.18299666493210784	0.19822016829458022	0.3641077370407641
43900000	-7539.6404505509345	-6724.340195619808	-809.8932652716833	55.807723960031836	226.68743176382804	49	4.3284574329413015E-5	0.803855312816213	-0.13060117823109882	5.8929175663810005	6.710721572890301E-4	0.19769648312594756	0.3364579250385405	0.04684884365280992	0.1577686786131902	0.19008307458584286	0.12006890688049168	0.2649919194141641	0.18156983774599036	0.20246092633401433	0.35097731650583086
43950000	-7301.405198576326	-6736.75312811716	-560.107977577869	76.59963460146633	246.52228836920443	29	1.3860053839839504E-5	1.6865749730645188	-0.1552461523585874	5.007810267952257	6.485903094138836E-4	0.22826349174260918	0.2919003922301017	0.09062434507681326	0.09975006002254021	0.13638607360265442	0.25537605201701363	0.262178396120575	0.17945864799281294	0.2013595511314352	0.3570034047551771
44000000	-7143.195987837014	-6723.104441006374	-412.152920231392	33.23100972357409	138.80360508995958	19	2.7121512410910536E-6	3.660581095611696	-0.8798125449703863	6.2470595905733814	5.985107291916681E-4	0.2555326539126708	0.30251287300331564	0.10669738359353383	0.0673050551473459	0.15240378294623871	0.04688282880841918	0.25798860453441574	0.18627073446805537	0.19942712712407293	0.3563135338734563
44050000	-7387.611848346481	-6721.083574914326	-661.662425947859	31.64619251462664	154.06596509916443	38	3.216321807239453E-5	1.4822249188730359	1.1613731162891636	5.989704773559521	6.980336339808705E-4	0.15229969428255297	0.20967391074581918	0.06355921206454418	0.09400483830473448	0.1317412585294726	0.05398812784050222	0.2609815416532258	0.19262387359032135	0.20543842460316908	0.340956160153288
44100000	-7176.801204063831	-6720.377517541978	-451.9877581532185	32.371040173788124	165.76642007460492	19	1.1523300433319949E-5	1.2679736413463913	-0.4935615051891096	7.168647983199286	5.339626061407927E-4	0.2535231228634977	0.2304633251246026	0.054421751344580785	0.07440215789917988	0.20499993158035817	0.2665745137034609	0.28110952080474344	0.17002854070611995	0.20062545529172382	0.3482364831974125
44150000	-7408.483371064092	-6734.424353691701	-667.0169332167276	41.26012101231295	190.858194337141	38	5.9296234017008336E-5	0.7801317524503345	-0.7541392124898012	6.396521237978053	5.476403416383402E-4	0.12957939421536147	0.32867291794200865	0.0905348264799041	0.16111400105094417	0.13479401175425398	0.13079520971723702	0.26525636624316745	0.19236674705534096	0.19639078765135728	0.3459860990501341
44200000	-7066.558832192642	-6748.89908827257	-314.63916757602647	31.80235739285172	131.66724981793934	10	1.5511674374908863E-5	0.002840865659809344	-0.25754397105654747	5.45967782689047	6.193321616861431E-4	0.2177218869343502	0.2888664991163835	0.0639048682834592	0.06711989998038521	0.20778205628417393	0.037081216123566726	0.2718307575432712	0.17892086249188396	0.21181164198636046	0.3374367379784851
44250000	-7132.4822933111855	-6730.167162072883	-398.2512568535747	33.74255349072108	149.89411303455668	16	5.560753160691445E-6	2.187453600340033	-0.24279755033553263	7.281919374931037	6.172981738222537E-4	0.2238551100232791	0.28619980772951115	0.06945501847864653	0.10135368974698822	0.12649158860886417	0.05247262561360439	0.25738561163259444	0.17791298458947935	0.21012841247213807	0.3545729913057879
44300000	-7194.668283034992	-6714.685687211428	-469.2607904598738	34.75266309372224	180.92749279062096	21	1.2784049414523022E-5	2.0450782034228636	-2.788448575138382	6.388997789040535	5.275136857256997E-4	0.2638064128662073	0.41964874441363087	0.11796447427021363	0.10370648331989403	0.14713954537622376	0.022471057007340343	0.2730231317512923	0.184810146756354	0.2000381203396278	0.3421286011527285
44350000	-7238.592375597976	-6720.19022520639	-512.4114176965894	33.26010533204948	161.62322023298333	25	3.0137497395329036E-5	1.2487110218299495	-1.6846788512435436	5.828624281326522	5.177385937823955E-4	0.12429787700653228	0.24932000192891576	0.05916265305221689	0.06956159146234656	0.11723027650760995	0.1339497506975612	0.26081205793254936	0.17233811064595808	0.20582653509983412	0.3610232963216583
44400000	-7219.63476732154	-6714.547561019795	-500.3807813238815	31.407820442272854	153.54049015973965	25	1.4730987528326368E-5	1.980500356393251	-0.43258221776964917	5.264228082428204	6.332058871897204E-4	0.10126559265008231	0.40251706240174073	0.06765871727517439	0.08133498020281278	0.1962303243173848	0.14318236910250037	0.2560933000831607	0.17907532289265105	0.20563706030176193	0.3591943167224262
44450000	-7202.509094148889	-6726.808517245593	-470.0069058370321	32.14736730897532	157.07894786100192	22	1.438687575217639E-5	1.8646061686511335	-1.2691209722070873	6.665167994071387	6.231918893674063E-4	0.12476591057615635	0.3466429416984145	0.08284763030343573	0.0933744198172617	0.18764601448454513	0.04046020951413797	0.2678273126138371	0.18730100551327714	0.19315412928611775	0.351717552586769
44500000	-7519.680117179611	-6709.897470465781	-802.7548641517396	84.4304816150895	287.5104270122835	48	1.2787269146283768E-4	0.0256048286734558	-0.58985321796861	6.096901956274806	5.667396620027621E-4	0.21187015080312085	0.3248933244226532	0.059014036133584136	0.055080114595074024	0.1710084289973389	0.1133706709786424	0.2692043522562449	0.1839528172511171	0.2136021137541918	0.33324071673844885
44550000	-7212.625472497346	-6723.0686871736725	-484.90910851777505	32.22219092861406	151.27459486708074	23	1.8564268713476394E-5	1.7803454493389534	0.1716777441391949	6.161213452175742	6.996104179785739E-4	0.29936531542618106	0.2505681958380117	0.06860542845263856	0.10367924602080243	0.1110549904907313	0.08978054609123534	0.26255645295007507	0.18364276100916527	0.20356435456565494	0.3502364314751089
44600000	-7258.29329428166	-6708.370888829394	-545.1531871817135	34.59558607252651	153.78158762852345	29	2.9420896043282236E-5	1.3725041886487828	-0.8502065861220384	5.551814342389906	6.547901402876407E-4	0.18150101271941121	0.35476817314136255	0.060131298354075394	0.05621663194893531	0.1680923823369411	0.04469559607665807	0.2589154764309423	0.18134570136311928	0.20959901621470312	0.35013980599123623
44650000	-7241.957809181383	-6721.211789387642	-514.1905309331692	32.37366431021757	162.34294440519977	25	4.398645746794355E-6	2.608142127595511	1.6226447340937975	5.439778782417724	6.153853829059732E-4	0.19799400430751474	0.4626807370574173	0.09928912827532738	0.09620391176590076	0.1574421969179632	0.050609594062526984	0.27247453350384665	0.17310631392041256	0.1979388959821048	0.35648025659363575
44700000	-7142.79593340772	-6731.102150776542	-406.1692020796735	32.420089510597286	145.68331526878274	17	5.6857733337418E-6	2.670548369604357	-0.018207000229439496	5.752689399021623	6.367432068635096E-4	0.19247275794327848	0.30796186909733275	0.10515481983142481	0.07775183201747117	0.17732795773472915	0.3051688793635595	0.25982333218934345	0.18391709281437885	0.19988493244863206	0.35637464254764517
44750000	-7210.89101240379	-6717.301047485223	-488.1080188400972	35.771000484980945	151.33987586858507	24	1.6071607895829146E-5	2.1057102812006185	0.5374357973898222	4.707714145918327	5.895329777623375E-4	0.15918862293872085	0.40422425397517514	0.08446961851866257	0.06615964030650921	0.13817985905404098	0.167998454778034	0.25574062234130274	0.18302466650067117	0.20920716874131845	0.3520275424167072
44800000	-7304.810781362328	-6704.202938431464	-594.661232181706	31.770290378946914	144.7913006236809	33	3.981126353313968E-5	0.9860471718158497	-0.14522207440270418	5.138498380549493	5.86817098529315E-4	0.2414095782056354	0.2894392554294038	0.06330469291052823	0.18007089427335757	0.12788313633931583	0.15876255061589534	0.26562091883520134	0.1895090368551491	0.20348178663246497	0.3413882576771886
44850000	-7413.439355421207	-6722.34241538179	-685.2835749841392	40.8497279813355	174.32111054255176	41	3.4584969800714763E-5	1.3304851515704725	-0.30216718538634424	4.697695915255373	6.078254290798175E-4	0.18122171074617535	0.4275227581479521	0.08384530360703216	0.08633722322094008	0.18434762437966257	0.053018810404579904	0.26759922617789383	0.18383279655741755	0.19193457730226143	0.3566333999624313
44900000	-7217.102606908126	-6725.636284116477	-486.6171639538958	38.32257632144547	162.59499983652915	22	2.312323910630917E-5	1.346961920675148	0.03643691294505713	5.187799337136294	5.563270299557252E-4	0.18999034662529607	0.36187835316694117	0.07659890035877098	0.06300799971418396	0.14544694845739473	0.05250962274392717	0.26096323853415726	0.18426894242193786	0.21062592396676616	0.34414189507713827
44950000	-7322.948203628095	-6707.728602687335	-607.8056087504099	35.97269158301532	164.1788992105231	34	5.316523317511429E-5	0.8524709080413846	-0.9089999366307768	5.670394399037094	5.399035853350011E-4	0.18100480143761885	0.46854204183308035	0.07056828075768469	0.12177819364677851	0.19840642571506642	0.024879952503147708	0.25568271659127545	0.1844666297405035	0.2109784646238362	0.348872189044386
45000000	-7190.5240374894565	-6727.223732941906	-456.70676296786627	33.921658232074705	170.15138189366704	21	4.0823084072382924E-5	0.7383085333404634	-1.0839143764093033	5.570135875066728	5.771196069011102E-4	0.13431829201974102	0.4572152301488465	0.10323166739428644	0.10886710711544723	0.16362570794201708	0.1406199574534526	0.26704331437918166	0.1905748879961843	0.18802773997109667	0.3543540576535369
45050000	-7170.29175353414	-6744.445449553637	-421.82688095295873	46.713211400720134	174.58882565907396	18	2.2670898876778753E-5	0.8011670524331309	-0.25702725075859656	6.581885674351391	6.637997861210984E-4	0.19658639147491153	0.3629770783392704	0.07942725505072358	0.055200733406637344	0.18995088607826036	0.09982125319192703	0.26625013890381277	0.1666751603816839	0.19986159211436258	0.3672131086001402
45100000	-7224.687413255604	-6716.784840924364	-503.2793020485894	31.764123476535765	144.58780534104784	26	2.3302274581439334E-5	1.7212655034521203	0.09229338750038096	4.51690588886428	6.944086130449503E-4	0.17287568902158967	0.29410719689311926	0.06132465792258963	0.1173464831874829	0.16746556930629977	0.05236150350956133	0.26775831679939055	0.17967330321747899	0.20113402209432185	0.3514343578888129
45150000	-7287.708130814314	-6727.02754557037	-555.9985106996373	37.372786016513125	176.32929798459256	28	1.552669206018409E-5	1.3083989763829234	0.7499365771999853	6.005446342963371	5.935364350008979E-4	0.18921420822327795	0.33342360726837444	0.09627894174403696	0.06119147729042953	0.1944624434081413	0.07443993862960976	0.25957838523536025	0.18330761108551183	0.21198224216750344	0.3451317615116256
45200000	-7243.6334045505655	-6726.423708080801	-511.95273113110653	32.39891104737088	155.43435337621048	26	2.626064815101248E-5	1.0368918461259917	-0.3403235866595691	5.706912811657481	6.654672657267494E-4	0.1314438060437754	0.3267841265262895	0.09627894174403696	0.13697637879197633	0.2649288020493209	0.11383708363013875	0.2619869311392093	0.1895357091376973	0.20015098678763094	0.34832637293546365
45250000	-7208.394908673587	-6737.040491779608	-468.36185945871966	31.578022004562122	143.794221561255	22	2.0140473984172648E-5	0.3069915464706118	0.2274574818387573	4.6721881514618655	6.211037463350968E-4	0.1520428442562555	0.28939192221586507	0.06788211459558369	0.09952767003875683	0.1339412958392016	0.034531249207665815	0.2629072792337545	0.1758459531694712	0.20280343162396053	0.35844333597281336
45300000	-7350.5445645156115	-6721.679909026082	-621.841073117852	33.893453088776205	155.29539214390553	36	7.6990019603364E-5	0.33833520611933166	-1.3458607812270886	5.521214486689957	6.73079381740812E-4	0.1741768255510645	0.28567629712446657	0.09580558242288262	0.1347312951986835	0.16882364006654044	0.03872540314297681	0.2602853899838473	0.1854594275692577	0.1977921301530579	0.35646305229383835
45350000	-7144.5475402019465	-6729.053653371678	-411.39708658369096	35.2443648305186	150.50051956719736	17	2.403175315522761E-5	0.6538780226900281	-0.41874271276286346	6.7684972607384735	6.035253273121518E-4	0.19387790673129932	0.2926838897455445	0.13369195567835593	0.04363942387544794	0.12014827016532904	0.11328045039407816	0.2683406545409442	0.18134977759908016	0.208656440776162	0.3416531270838131
45400000	-7291.256604042366	-6732.551478574725	-553.8277076960069	34.596108100773506	160.63427857784	29	2.2220031488283475E-5	1.5737475165249377	-0.8091565362389113	5.012099404328332	5.706279832558423E-4	0.11999443500343243	0.2689482103222397	0.06620553121082347	0.08776382859369361	0.15928250032765381	0.10773717671861259	0.2637534727923156	0.17981433668856667	0.2078453718258195	0.34858681869330266
45450000	-7281.466801130524	-6734.776500038825	-542.4446407379957	55.11947336556358	196.4415504473877	29	9.840565394044567E-6	2.1923654469510496	-0.6901710367501461	5.742722278710895	6.126151398935173E-4	0.1259711364657361	0.22957485265131913	0.06778824511855429	0.08070836920483992	0.1390777689860594	0.22049628169333102	0.27396669357117237	0.17657669024023645	0.20722078060228527	0.3422358355863103
45500000	-7114.455078705816	-6734.488325414132	-374.08643163775446	34.32040134997761	141.88631445827139	15	4.949293457195842E-5	-0.2721948750947424	-0.8923191456996558	5.809173455377159	7.337543455965549E-4	0.14349228918282123	0.3470188565679037	0.08092814430937524	0.20188367202596794	0.20369096696405276	0.04213786836456968	0.25686458394225015	0.18443947334174546	0.19306834511197807	0.36562759760402747
45550000	-7073.071388887187	-6745.1099959397	-324.58930315120335	32.33771956199411	143.23990614533128	10	1.1379251490866412E-5	1.2337013627546978	-1.5208491561722515	7.500800280072098	6.478391757493845E-4	0.11268217941080609	0.2434916203556725	0.12353328090134953	0.04238318550974251	0.11039117747274987	0.09443202760973776	0.25102081363409257	0.18806374757791125	0.2151949555898877	0.3457204831981098
45600000	-7132.485917075924	-6726.839219993342	-400.35559499799916	33.44969418874067	141.78495218217236	17	2.7480819222819323E-5	1.1766372552352165	-1.676585785273998	5.064102068596384	6.695539304740223E-4	0.16469686830525723	0.29478304511750675	0.0956999490223889	0.046742668931428935	0.17615025949150792	0.028744230456411588	0.267774277281015	0.16778541761682125	0.19681608745745144	0.3676242176447117
45650000	-7139.415644872898	-6724.3510031903825	-412.49500240149183	39.02481522686134	151.52674628265856	18	5.388083708753555E-6	2.137335354075267	0.22036562947480937	5.475197492718685	6.61023392298806E-4	0.21559386632067182	0.2610468144741815	0.044926410178744394	0.06815029707497443	0.1351527991363992	0.1442561243996624	0.2641434829586425	0.18718962375254639	0.19370684069491487	0.3549600525938977
45700000	-7215.413912308804	-6718.2299229264545	-491.8988826770931	38.7498548876983	180.94618598615597	23	2.483402874103798E-5	1.062635521850353	-0.6227305583150837	7.076115251360264	6.21183534022714E-4	0.15631392560818044	0.3377792626609443	0.12023963946343967	0.08133295845741943	0.18614096383668466	0.014135821348378503	0.2539166704475223	0.1883602841407396	0.2058232696408509	0.3518997757708886
45750000	-7112.217260594254	-6728.290487387457	-379.3839126623672	35.12557227528287	149.56926263075738	15	7.289499642728583E-6	1.8613656094578668	-0.7399122979244938	6.241399400627981	5.655833977910015E-4	0.2641106012256989	0.272731236382673	0.05999066404995978	0.13444237003785597	0.12446143714874666	0.06466944554698074	0.2592632007396637	0.18623441977198874	0.1967558127097663	0.35774656677858274
45800000	-7303.616168954304	-6747.583353086352	-548.3233470052593	38.786641031874034	153.22941035539415	32	1.0163492947734324E-5	2.8105627902175243	-1.0315900542670693	4.813204935131404	7.216612247147161E-4	0.19809531195890048	0.3966696315690993	0.09147720300164133	0.14148091022058695	0.2850790059814061	0.09512572457662785	0.26632232394211003	0.18905440593795436	0.1972765684522219	0.3473467016677129
45850000	-7292.214178110674	-6703.087139206476	-582.8050287318359	36.51155432943997	173.35668940200398	31	1.7214833661056086E-5	1.4519754754798082	-1.0407254664679915	5.69482638179326	5.267016256475133E-4	0.2369868811607808	0.387201941632005	0.07587556596358079	0.08187736492189722	0.21013115025431592	0.10890017521410572	0.2592795185617775	0.18405705572930142	0.19941752136483457	0.357245904344088
45900000	-7173.825773334488	-6741.8858293383	-423.988729116452	34.670185579547685	158.15865473949387	18	4.001991485062886E-5	0.5948041968600213	-1.3054641239646259	8.14081524767141	5.382355949117105E-4	0.258762415769092	0.3461752120817774	0.09770452564862979	0.11164167850936459	0.20465026896981645	0.11209487791098438	0.26878460057206194	0.18281603250140932	0.1964936215846054	0.35190574534192487
45950000	-7266.774563492476	-6740.088714635187	-520.6464014158963	40.85656686941975	163.4159424222711	27	2.51640588084118E-5	1.4050530864879651	-0.38862367238630635	5.649341220122571	5.392235283680316E-4	0.22407370878092325	0.37341932000790884	0.0910815567747211	0.08330278172545615	0.13270980693195025	0.17915026275587817	0.27562872184869724	0.17913550092228148	0.2090175761424612	0.3362182010865648
46000000	-7064.501220441395	-6741.756344393399	-316.57519373434576	34.08336309432569	133.02864731506153	11	4.78456524786599E-5	-0.21457611225143355	-1.8687170052147004	4.767785248127058	6.718741692502543E-4	0.16483983986552914	0.31353930715591505	0.040645875831243315	0.10368128182995212	0.22152258801858035	0.12640320904739236	0.25530082416888955	0.1826581336518492	0.2011961863428994	0.36084485583636333
46050000	-7168.358228049906	-6744.724018940475	-415.21962911645585	32.70395386295519	141.9881083446143	19	7.054301752953962E-5	0.18368761081909413	-2.6097386618531684	4.81856790016373	6.752408126490744E-4	0.10840590755913537	0.32433073450372385	0.08174398017928232	0.09982198284875196	0.17158621875675753	0.03204434576298538	0.2678123230960024	0.1824690724682486	0.19937374946062214	0.35034485497512835
46100000	-7271.748195292961	-6718.313480228467	-549.1239772836384	37.55889518433296	166.1997608491408	29	2.1275785578133345E-5	1.4708026467930306	0.6068175009594448	5.242269098445053	6.621390557360903E-4	0.27542033583339004	0.31348323757859503	0.07570378853896685	0.06156642047014508	0.11479944956994931	0.05255823332654181	0.27304146943448454	0.17992485678785355	0.2018163460732588	0.34521732770440466
46150000	-7186.937096326031	-6719.617170596098	-457.6430028249267	35.384433256709045	170.44465248582068	20	1.4643852848932095E-4	-1.247158233631415	-1.6960329845703168	6.644444828717785	5.408007309045683E-4	0.15339241997901173	0.2584451465897021	0.08605142976919404	0.06528699810347276	0.1711299099817384	0.18806391965035635	0.25100391525191024	0.17991159056115755	0.21689770862245475	0.3521867855644791
46200000	-7304.585634196616	-6714.759611415428	-585.7457795090372	33.87680942323735	162.30557109574832	32	5.226465677190582E-5	0.915077436903223	-0.5881498679498446	5.117085059160301	6.994341063376358E-4	0.2701695758949297	0.3191922109886961	0.044032748315412616	0.03554369742093675	0.1398248920922496	0.0321561107050751	0.2626028877131867	0.17971456110936276	0.21249114940569838	0.3451914017717567
46250000	-7406.348633120107	-6712.266993422213	-685.7984059010872	34.101319647048335	164.85678864386037	41	1.2405394479740267E-4	0.014632114749856595	-1.6877731821858297	5.387161898522502	6.363937128659519E-4	0.1243479741783798	0.453151234420181	0.08000063568525756	0.09429927902184972	0.17524054129731537	0.14309437451719093	0.2702337514182583	0.18857812718290728	0.20011480818230362	0.3410733132165335
46300000	-7191.760751658221	-6708.519516661588	-479.2420701367668	35.167890413208276	146.3820120007365	24	9.854517770029717E-6	2.029877442766456	-0.001106979656946394	5.671481530315609	6.560435257367123E-4	0.10273247183237189	0.2782110411165967	0.09968494821764533	0.10396543451026834	0.1584422456394737	0.10915732038704684	0.2673696486356882	0.18373988854013382	0.20328520668619518	0.34560525613798737
46350000	-7310.636239593305	-6734.222156072627	-570.4566085529915	32.28962553315016	151.0008015687696	31	9.032089889911096E-5	0.1917397656236735	-0.7353674408466159	5.460883198930124	7.107226732973004E-4	0.2506460086767952	0.2750181935285761	0.08622160908109047	0.06502073227992608	0.15998442654741957	0.10822644567123743	0.24697748022170216	0.1901128216890737	0.19897337265086296	0.363936325438364
46400000	-7374.2298003852065	-6715.249334944361	-651.7712813800224	46.92549582450754	177.87122974058076	39	1.6331858265851497E-4	-0.08326502913102612	-1.2014492340336291	4.34863190473724	7.084933903245704E-4	0.18429693517718357	0.322001923609093	0.049837670757163464	0.17099364330012864	0.12855991705614384	0.025680477367471796	0.2754267056132169	0.18271667270262199	0.20322552385622852	0.3386310978279373
46450000	-7197.298699014049	-6729.36845198045	-462.8110360159764	33.16954505578441	130.83484504684458	24	1.2457953416087993E-5	2.1121259321896932	0.2782523650538666	4.288733805847544	6.612098129316882E-4	0.20237927485582408	0.3241221667262037	0.09657028927724393	0.14630098685183185	0.13010377608531795	0.0327321861238633	0.25200428816269216	0.1917474366282566	0.20697393199246708	0.3492743432165889
46500000	-7234.226181155432	-6732.089688665772	-495.2617212482422	35.932396841519214	154.8046278214428	25	1.5423942282952204E-5	1.9872115316725676	-1.3821455652932144	5.896795917477863	5.421835121241498E-4	0.1545939700628657	0.3915089599502795	0.07274139203720585	0.08366951405464358	0.20502256860852178	0.05816681076469389	0.268091252678911	0.17614929165306256	0.1945272320060503	0.36123222366197766
46550000	-7094.902062192099	-6734.160109755842	-356.0187099879825	31.340376976605622	134.11310037165998	14	5.237741149586298E-6	2.343871632767696	0.31640890293376245	5.8899094836096895	5.767049265480101E-4	0.15130777160350828	0.2529902226545197	0.08435035390347859	0.14317905830973215	0.16606396043729194	0.08139187708191281	0.2652099409910329	0.168692590422736	0.20521663660856573	0.3608808319776669
46600000	-7193.619100883517	-6737.470981329678	-451.290685854764	35.236620674861115	144.27464274291248	22	7.552204566250918E-6	2.5349774306507324	-0.07409256449243784	4.783999076582248	6.166398544412811E-4	0.2080299196588798	0.27504015141907967	0.07360770373922229	0.06377187294908213	0.18850820146304445	0.09388742266571612	0.2625523898753186	0.16936307643098983	0.2155909632988269	0.35249357039486384
46650000	-7181.717516842514	-6738.850013205714	-438.56613350886045	31.38198698273437	137.3397450131791	21	1.9664371516592044E-5	1.2111208866469076	-0.14012983677501076	5.20862056378391	8.022573877321791E-4	0.11742068986412331	0.35732883945046817	0.07554359745993691	0.23575398730669	0.2460064637944265	0.032508918190918286	0.2545644790951925	0.18591849946633926	0.2045544522817744	0.35496256915669294
46700000	-7172.002251866777	-6732.6943359924735	-434.6852565650446	45.50194938834837	189.99457092442003	17	1.0793001585195095E-5	0.9547122994952084	0.6959126045310646	8.700584476217681	5.209812494542809E-4	0.18204988242946943	0.36020998343517524	0.06672518412692154	0.10236466554175892	0.1717103126315941	0.027628364091648767	0.2686820889034458	0.17713761349691184	0.19727871998767538	0.35690157761197183
46750000	-7119.051911068964	-6726.3867483312215	-388.1552114371156	34.929572588288714	144.86553673677037	16	1.34692352782999E-5	1.5453867990081587	-0.2502028738343049	5.72438673510272	7.305249034910802E-4	0.15165648911494845	0.35541835574652997	0.08306839498380736	0.14698834303792396	0.2227712067554661	0.2160214182514933	0.2462907274019988	0.1911109756981253	0.20659643825857807	0.35600185864130063
46800000	-7144.977318117618	-6733.20632951998	-407.71917121371274	35.12171664890097	157.34279897607288	17	9.333974791508474E-6	1.965588943261797	0.14553359816823433	6.723767157651035	5.637256878227495E-4	0.07704347374728376	0.3231190383981355	0.11569861837990775	0.06508808273146961	0.144468905664401	0.08894679811934757	0.2622963586245917	0.18305667724335378	0.20864602538883503	0.3460009387432243
46850000	-7026.133041810673	-6731.487552085492	-290.2905627363714	30.74240811354012	134.0057787079144	8	3.04327597077197E-6	2.356730128258299	-0.10785590732656525	6.25685249187128	5.635162780802382E-4	0.18954211430222567	0.36898375536735156	0.11115946228480945	0.09329816822400509	0.14566930970407055	0.11031234193525935	0.2649164102912035	0.1860279379999664	0.1848501774036815	0.36420547430514766
46900000	-7181.3665206698915	-6715.646721814669	-460.13401993805667	40.113897300242584	180.5732225219368	20	1.0921471822809876E-5	1.7630624712910097	0.46976808815547977	5.557752943902765	5.408261055587033E-4	0.1635887339739647	0.40632797901876844	0.09697660347877989	0.08689323150349654	0.24744011612697064	0.06986378070282537	0.26382010642828035	0.19076128462937458	0.20691587148228954	0.33850273746005666
46950000	-7122.248783027945	-6734.506379464891	-382.1653192556494	33.25758397820805	141.80062117055306	16	1.049954451278326E-5	2.2751550674375505	-1.3642983031624347	6.370455344240454	5.183684498436968E-4	0.22620096765559514	0.31955268745193327	0.044684724514481834	0.04320721350900166	0.1063939642815473	0.08123450194634958	0.25445735241199646	0.18630813779015715	0.20305396723054497	0.3561805425673061
47000000	-7356.9198542457125	-6707.901836807564	-642.0191207429156	31.74953937555442	173.1839977328553	36	4.067507327483977E-5	1.1828362703824418	-0.7013059029096255	5.831247960973783	6.004168875347289E-4	0.2363755855549151	0.43304279763100034	0.09165391751514027	0.12008809141430517	0.18002773892206722	0.02412736652898407	0.25492844674008147	0.18674951753567437	0.19603513822957874	0.3622868974946646
47050000	-7239.2684649433095	-6720.414422624472	-512.1388393601654	38.30403984627453	181.41846790020298	24	5.112402035231386E-5	0.3123332380244261	-1.0794999558967944	7.397433893942355	5.146432334374207E-4	0.24375088255019278	0.33563967802013744	0.08198714093060981	0.060827890215582436	0.12752581702798968	0.03091159145564635	0.2527780747743004	0.17900877670406573	0.19856228080500757	0.3696508677166252
47100000	-7245.144927310334	-6718.021659420641	-521.259296154542	40.312898284207805	157.0432208618499	28	1.1270012882334434E-5	2.409716063448486	0.9672347600755637	4.583866685452609	6.856840567552102E-4	0.22832922475771808	0.3539205780065129	0.05872743427831949	0.11079880200493794	0.1697840383356928	0.19431724718126656	0.25958528641611744	0.18360197652768445	0.2044319402228727	0.3523807968333301
47150000	-7151.850617927494	-6735.265018337039	-411.83422882883724	38.35719299075653	158.0196261801364	17	2.001353740662712E-5	1.0990348050036913	0.3742192070243341	6.215735623088999	5.799482664802175E-4	0.16642965749772012	0.3278093519134171	0.06278676747597156	0.12319353369228862	0.16137625803515274	0.10584426381335511	0.262956333919527	0.1709195129495494	0.19771481478540215	0.36840933834552436
47200000	-7182.694810396354	-6753.043381497564	-424.8932662179673	32.418096868516685	135.28417986052753	20	8.3298274443819E-6	2.3406211201106233	0.31496037006865363	4.8803156244699375	7.112355242270368E-4	0.14258621899102586	0.34340139033031425	0.11411181008136302	0.05967225023638936	0.33744875538759006	0.008674414774080033	0.2596609017951611	0.18089374002223502	0.21354297366135566	0.3459023845212496
47250000	-7113.916227439597	-6732.586106818435	-376.2159229888131	36.21304437004646	162.59955816102973	14	1.4545279499924807E-5	1.1979979350634675	-0.4562009339442784	6.153434816917924	5.391237285467793E-4	0.1495950874071735	0.41823724706721704	0.06712367268148178	0.1272068854523625	0.20240564510611683	0.08725188039719797	0.2687729345532249	0.1861127873070304	0.19838484816841118	0.346729429971335
47300000	-7132.1429148610505	-6736.938524355854	-388.8266800027544	34.19836724348921	154.05747091426898	16	2.21488065608094E-5	0.9582756624848022	-1.9978533391098634	4.491068125666447	5.799408298381801E-4	0.24478618481209127	0.38592973465724106	0.07371545640374332	0.05373783190678754	0.16401763422283655	0.1991634525201185	0.26399801599347583	0.16943946487311512	0.19646677529035356	0.37009574384305716
47350000	-7149.283812328316	-6718.4053896786645	-424.1992086492297	32.68888740537571	166.62256307172441	17	3.48625484577106E-5	0.6483576707949179	-0.9715035233086206	8.13148459101971	5.920706578968652E-4	0.23906061889435234	0.385782507617735	0.09291936555628075	0.0862192065104072	0.2298118046348794	0.004657108275175616	0.27102573412243325	0.19114431105893273	0.19763052463543124	0.3401994301832073
47400000	-7152.5778817072605	-6725.683814584103	-421.0571895032916	35.11440843880873	161.83879137478118	18	1.8199241423468947E-5	1.4955232620595555	-0.8854918244062261	5.878255552935417	5.330729156602047E-4	0.19564358377810545	0.29553370509145593	0.0871909506168833	0.0862192065104072	0.18544998038135152	0.030576068628087424	0.26604517256504123	0.19231953974780985	0.19527344080032566	0.34636184688682775
47450000	-7192.346569125063	-6726.756769509603	-462.5822297983003	31.002344852187846	142.9586541651853	22	1.8717842977974277E-5	1.4535630019029275	0.5444736498998022	4.592868824660908	5.82784596682471E-4	0.14779310572844323	0.2798034191980872	0.0506818926066032	0.040291782910498466	0.12596449165187001	0.054993813731035276	0.2673877537724017	0.18524090823268174	0.20450755066678092	0.3428637873281345
47500000	-7356.488880398829	-6715.993958825605	-633.4766516949114	48.1474855706151	205.33864469111	35	6.947959645319486E-5	0.7988337047969469	-1.624900106518558	5.944683690036231	6.295147932452885E-4	0.15737858337518587	0.3122423874244505	0.07870942274951885	0.09643337025062956	0.12310295073771338	0.029194744407739635	0.2542869088132084	0.18684856295675553	0.20374868182839084	0.3551158464016497
47550000	-7167.696315441483	-6733.455942148342	-427.0033253619086	30.990666955275866	145.7782379719974	19	2.6363018452910666E-5	0.9890723710677214	-1.8955742864595542	6.432173533830508	6.283031395358729E-4	0.15212694224069948	0.33689332734500294	0.0912896440960847	0.14588852414138587	0.21552442321170767	0.07082754384978907	0.26710126411192825	0.18245717018719015	0.20296307535892302	0.347478490341963
47600000	-7178.477267532946	-6725.900649313617	-448.242159163308	33.10832658672865	157.86068883037936	20	3.241724137267178E-5	1.0655149550441103	-0.8191545068711481	5.696642604714239	5.990487414873483E-4	0.1076716606796535	0.31687429972240716	0.045590059573110187	0.09685993065029591	0.11554322322026765	0.17797810986297224	0.27916834242329347	0.17197761936273728	0.20923285820012275	0.3396211800138492
47650000	-7102.49945850787	-6742.34431564265	-355.9157534099147	45.56021821065243	176.32886513806952	12	7.531140731209225E-6	1.3085249969537753	0.41604451461033887	7.5875743219358895	5.62310268720927E-4	0.17384742937425926	0.34815093730144453	0.07727245110683718	0.10429102810658622	0.22719676519150456	0.1318813819463403	0.27202047964032816	0.1745002592546584	0.2010885801932506	0.3523906809117672
47700000	-7221.025474694686	-6735.351227306968	-479.07315436542194	33.028996292163846	153.73546120705095	22	5.028752195424518E-5	0.9828403006046891	-1.016362744366588	6.460779827541476	5.848326444144969E-4	0.13849467353340958	0.4981677679827093	0.059945642612903104	0.07800407148154886	0.2009123858300745	0.07924309991396074	0.25733365479074616	0.18964688670774726	0.2004685223948629	0.35255093610664795
47750000	-7187.098540400083	-6735.270978962594	-444.38841732082864	34.1758176049464	174.21569608789235	20	2.3655323631794133E-6	3.6666332474662378	0.4809058754154124	6.543418892602919	5.984582381969623E-4	0.1400129993167905	0.33538909529405375	0.07909664017021459	0.07835390355045994	0.25885731705276716	0.07138772031478381	0.2529923267305738	0.1868466797459802	0.1949559508263972	0.36520504269705306
47800000	-7322.566872364542	-6728.5124247251015	-585.8248389006048	32.9832606247197	154.68177484638315	34	2.2978615866938182E-5	1.8749042503299056	-1.9655125490506564	5.125976270191986	6.15860564219453E-4	0.27341778563227787	0.2699572621761868	0.11745365722246681	0.11281610778189428	0.1563371051590758	0.007374400776535609	0.26260432112695703	0.17860295645086485	0.20500844748787242	0.3537842749343087
47850000	-7212.464133598097	-6741.680315922372	-464.58299616755994	34.83843845997223	164.2249347266703	22	3.765928670032592E-5	0.8610030009694463	-1.502394449280413	5.851820838436148	5.54986244664557E-4	0.21834268270825746	0.318049066381797	0.06970281305558773	0.048439677623259084	0.1687511244410323	0.03504004053708649	0.25646512190180293	0.181980984419551	0.21113738100383106	0.35041651267481355
47900000	-7159.39556767812	-6755.468540843456	-398.9044739894473	31.605063484983226	132.396274626266	17	1.7863291905964063E-5	1.3349784419376833	-1.5386254249115778	5.714010806695586	6.346948897350089E-4	0.14668671884034926	0.3819655202992696	0.058274695925215045	0.11721542440096605	0.11436739502375184	0.051164851236909226	0.28544888564801063	0.18944059845382671	0.19097415042139193	0.3341363654767692
47950000	-7070.866453744788	-6722.233517542311	-345.10396973074575	33.29045155752518	153.2478807602298	11	1.2277005047573397E-5	1.0606372198178478	-0.20814690395842472	7.347844367170969	5.435683431473499E-4	0.15273848616510022	0.2980555965560185	0.08278672964730881	0.08292501518228045	0.09727247194185193	0.10769643807190499	0.26279527437305694	0.18406832344201415	0.2080822946639538	0.3450541075209771
48000000	-7295.6642816824115	-6721.002951092738	-569.3999588550183	33.46058726801763	173.75301232273546	29	5.886637375354759E-5	0.7130696437018577	-0.4579854265416159	6.348784205341198	5.929565592726516E-4	0.2026123688481846	0.3129500027512111	0.055307245758131715	0.06898735896527518	0.11176336066207804	0.03422854148238519	0.26047512119285804	0.17386166247405865	0.21244271285540128	0.3532205034776806
48050000	-7195.114470103613	-6720.258398862321	-467.05098864694406	35.92504501609371	156.45264814432832	22	4.845896921066791E-6	3.20242621871442	0.5046412731397887	6.12708520128744	5.625058071155805E-4	0.20891058501600504	0.2502685995267348	0.10443718201880921	0.1450801698553783	0.18025159785839373	0.08058140543253182	0.25857501683033496	0.18766026179911305	0.20741593097944785	0.34634879039110866
48100000	-7160.48266977161	-6736.98515602073	-420.2054861284915	34.75714045659293	160.65777629163748	18	1.6463369035394357E-5	1.5497243537808623	0.07391367764144577	5.700676875254827	5.587344235689036E-4	0.09921489003676935	0.3358366974755065	0.04939479258107041	0.046794175987607926	0.13430269434368958	0.17664748278967607	0.27058832123470694	0.18110655508595286	0.20474584064523296	0.3435592830341119
