# Supplementary material for: A Bayesian approach to infer recombination patterns in coronaviruses
Source: Nat Commun. 2022 Jul 20;13:4186. doi: 10.1038/s41467-022-31749-8 (PMC9297283; doi:10.1038/s41467-022-31749-8)
Supplement: Supplementary file 6 — Source Data [file 41467_2022_31749_MOESM6_ESM.zip › Source_Figure3/oc43_replicase1ab_bhatt_analysis_bootstrapped.json]

{"cov": "oc43", "gene": "replicase1ab", "window": 3, "clade": null, "min_seqs": 2, "midfreq_high": 0.75, "midfreq_low": 0.15, "window_midpoint": [1984.5, 1986.5, 1987.5, 1988.5, 1989.5, 1990.5, 1991.5, 1992.5, 1993.5, 1994.5, 1995.5, 1996.5, 1997.5, 1998.5, 1999.5, 2000.5, 2001.5, 2003.5, 2004.5, 2005.5, 2010.5, 2011.5, 2012.5, 2014.5, 2015.5, 2016.5, 2017.5], "adaptive_substitutions": [0.0, 0.0, 0.0, 0.0, 4.454603815113719, 0.0, 0.0, 21.884671821208894, 3.557937454145268, 2.0248532648569335, 0, 0, 29.985888206162876, 31.492067131327953, 33.029301173881144, 36.37642149669846, 31.34331438004402, 38.57063921496699, 38.57063921496699, 38.57063921496699, 30.68628484959648, 30.68628484959648, 30.68628484959648, 49.812534391049155, 45.623074101247255, 44.94263573000734, 44.76343543653705], "adaptive_substitutions_per_codon": [0.0, 0.0, 0.0, 0.0, 0.0002092542190489346, 0.0, 0.0, 0.001028028552292789, 0.00016713347680126213, 9.51171206715959e-05, 0.0, 0.0, 0.0014085817458738667, 0.001479334232024049, 0.001551545526770065, 0.0017087759064589657, 0.0014723465980854952, 0.0018118488920972843, 0.0018118488920972843, 0.0018118488920972843, 0.0014414827531753324, 0.0014414827531753324, 0.0014414827531753324, 0.002339934911266871, 0.002143135761990194, 0.0021111722909623893, 0.0021027543891646494], "rate_of_adaptation": 7.461645716805255e-05, "bootstrap_adaptive_substitutions": [[0.0, 0.0, 0.0, 0.0, 3.9291682637025684, 0.0, 0.0, 21.766960521272537, 3.91615561517823, 3.1414334994250677, 0, 0, 29.093905711000385, 30.27788424683787, 30.339210425450368, 36.704676121119206, 30.032579532387892, 36.97939823687237, 36.97939823687237, 36.97939823687237, 29.72719432732848, 29.72719432732848, 29.72719432732848, 52.05200747412802, 47.14085856650058, 46.40382649801967, 46.075037457751144], [0.0, 0.0, 0.0, 0.0, 4.132162908831655, 0.0, 0.0, 24.84531064693263, 2.7720791373317897, 0.7657071562249367, 0.0, 0.0, 34.274774975492384, 35.09838695303449, 39.202299260315485, 42.38370020497282, 35.022725247304166, 43.871401835843514, 43.871401835843514, 43.871401835843514, 36.249710364495144, 36.249710364495144, 36.249710364495144, 52.5507196328313, 47.019665508124646, 46.42805156997297, 46.407061435133805], [0.0, 0.0, 0.0, 0.0, 2.456269317517335, 0.0, 0.0, 22.886591313623338, 2.114380586417176, 1.2532286358700206, 0, 0, 30.573646729596533, 32.83267897418762, 35.091738367722, 40.435970261465215, 32.7591679893075, 40.009481246345345, 40.009481246345345, 40.009481246345345, 32.295923481747565, 32.295923481747565, 32.295923481747565, 50.26216481496952, 48.600139225350176, 47.836753636102074, 47.6970557635498], [0.0, 0.0, 0.0, 0.0, 3.524060517325525, 0.0, 0.0, 25.505725119195134, 5.025256222547585, 3.7466081015129333, 0, 0, 34.51421425085408, 36.36212786725232, 37.97579306979014, 41.249389946315276, 36.065397755002444, 41.629209370424604, 41.629209370424604, 41.629209370424604, 38.5935822352367, 38.5935822352367, 38.5935822352367, 61.48868350414837, 55.58799414348464, 54.758486524591945, 54.59767514086693], [0.0, 0.0, 0.0, 0.0, 3.031231500583012, 0.0, 0.0, 16.885819355996073, 3.789039375728765, 2.475199569468114, 0, 0, 23.452237868867165, 24.985918019553324, 25.488061709570367, 26.53735761054803, 24.680957933446948, 30.613597632074626, 30.613597632074626, 30.613597632074626, 24.680957933446948, 24.680957933446948, 24.680957933446948, 40.48775674948426, 35.86905851047928, 35.29506383233175, 35.33911724655289], [0.0, 0.0, 0.0, 0.0, 2.255302503477052, 0.0, 0.0, 19.61192762383655, 3.828950799721836, 0.0, 0, 0, 27.78374913073714, 29.074148122392216, 29.074148122392216, 31.283010257301815, 28.753911682892912, 31.793202364394997, 31.793202364394997, 31.793202364394997, 26.713882127955497, 26.713882127955497, 26.713882127955497, 46.53987743393603, 43.13538769123784, 42.45135025498378, 42.198828075610066], [0.0, 0.0, 0.0, 0.0, 4.5260572987721694, 0.0, 0.0, 18.269912897470896, 4.6903137789904505, 1.4439290586630296, 0, 0, 24.398874488403823, 25.728512960436564, 25.990450204638474, 27.471009549795365, 25.85948158253752, 31.0781036834925, 31.0781036834925, 31.0781036834925, 19.289563437926333, 19.289563437926333, 19.289563437926333, 41.15629263301501, 36.79449749886313, 35.95986812187358, 35.973396998635735], [0.0, 0.0, 0.0, 0.0, 1.894038264434575, 0.0, 0.0, 17.47040813644847, 0.0, 0.0, 0, 0, 24.725967287324906, 25.763665869490946, 29.103348138025282, 33.00484711308507, 25.616928595831908, 34.26163734198838, 34.26163734198838, 34.26163734198838, 23.03200802869833, 23.03200802869833, 23.03200802869833, 46.2105558165357, 40.222488896481046, 39.38168346429792, 39.51307963474858], [0.0, 0.0, 0.0, 0.0, 4.120354657259987, 0.0, 0.0, 21.16370996721843, 2.707646105443799, 1.21018209552865, 0.0, 0.0, 29.852833921250838, 30.754314043283443, 33.43567546953952, 35.99161025836591, 30.678043664791687, 37.61025836590714, 37.61025836590714, 37.61025836590714, 33.52550290780818, 33.52550290780818, 33.52550290780818, 55.10446062541711, 49.1856993040328, 48.52199923729622, 48.471212265663596], [0.0, 0.0, 0.0, 0.0, 0.7043523316062179, 0.0, 0.0, 28.640972499003603, 2.5970207253886013, 0, 0, 0, 37.98607512953368, 40.053886010362696, 44.69139896373057, 49.983808290155444, 39.92020725388601, 51.583419689119175, 51.583419689119175, 51.583419689119175, 38.92020725388601, 38.92020725388601, 38.92020725388601, 60.410492227979276, 60.29290155440415, 59.368307426597575, 58.85214319359396], [0.0, 0.0, 0.0, 0.0, 3.0703512880562065, 0.0, 0.0, 21.191691587101452, 2.491100702576113, 2.2083747072599538, 0, 0, 28.65697892271663, 30.717751756440286, 33.003597189695554, 37.592646370023424, 30.485339578454337, 38.39896955503514, 38.39896955503514, 38.39896955503514, 29.06459016393443, 29.06459016393443, 29.06459016393443, 46.2178805620609, 44.76258548009368, 43.9903981264637, 43.75560996380669], [0.0, 0.0, 0.0, 0.0, 2.696060877350046, 0.0, 0.0, 19.287156531919315, 0.2723589973142362, 0.0, 0, 0, 27.518923455684877, 29.263294538943605, 30.567985675917644, 31.86148164726948, 29.002506714413613, 36.92683527305283, 36.92683527305283, 36.92683527305283, 29.143845120859453, 29.143845120859453, 29.143845120859453, 51.97413272157566, 44.5469113697404, 43.912869292748454, 43.53502889232522], [0.0, 0.0, 0.0, 0.0, 8.111120988532315, 0.0, 0.0, 15.638142193836055, 3.370655169348388, 3.3987021068539436, 0, 0, 21.93332740688062, 22.957018401635708, 24.43741665925861, 27.130500488932356, 22.738065605831636, 37.27646901946841, 37.27646901946841, 37.27646901946841, 20.115788070050677, 20.115788070050677, 20.115788070050677, 40.62438883456308, 39.231724301419405, 38.373336889204964, 37.78011782865548], [0.0, 0.0, 0.0, 0.0, 5.576973091927578, 0.0, 0.0, 24.816037118827982, 3.894618385515655, 3.676502950885266, 0.0, 0.0, 33.7444733420026, 35.66399919975993, 37.11033309992998, 39.623937181154346, 35.598679603881166, 42.096328898669604, 42.096328898669604, 42.096328898669604, 34.20676202860858, 34.20676202860858, 34.20676202860858, 54.18202960888267, 49.18910673201962, 48.5144043212964, 48.50165958878573], [0.0, 0.0, 0.0, 0.0, 6.173845489857574, 0.0, 0.0, 27.639122207098055, 4.966254855416487, 4.445576176089771, 0, 0, 37.45995630125162, 39.42619766940009, 40.254898575744505, 46.99161091929219, 39.26586102719033, 46.13295748813121, 46.13295748813121, 46.13295748813121, 37.49581894691411, 37.49581894691411, 37.49581894691411, 53.388251240828666, 51.74323478636168, 51.08913285858151, 50.737493624200575], [0.0, 0.0, 0.0, 0.0, 5.333997058490779, 0.0, 0.0, 26.52395415422909, 2.0929120941282955, 1.9153297884376066, 0, 0, 35.362272315872836, 37.23498133272995, 38.05597918316551, 40.01122864577441, 37.30331485462157, 43.67581174340989, 43.67581174340989, 43.67581174340989, 36.939981898404795, 36.939981898404795, 36.939981898404795, 57.86476128521326, 51.88375004713958, 51.12404620934997, 50.931563628135635], [0.0, 0.0, 0.0, 0.0, 4.756225550997042, 0.0, 0.0, 19.615362597520814, 3.484018700505678, 1.4555862990172705, 0, 0, 27.806888655662632, 28.787520274782946, 29.766911554241013, 32.49079286327641, 28.703654231466466, 36.529529625035785, 36.529529625035785, 36.529529625035785, 27.57785516649175, 27.57785516649175, 27.57785516649175, 46.53940463696213, 42.9096619279331, 42.162998653648415, 41.90561275381426], [0.0, 0.0, 0.0, 0.0, 10.977791707710221, 0.0, 0.0, 19.754606636311678, 8.43816602489478, 7.182233366168173, 0.0, 0.0, 26.218590489836128, 28.02525297752306, 28.093400197009046, 28.53711829497627, 27.957105758037077, 36.50859675830573, 36.50859675830573, 36.50859675830573, 30.29228978239456, 30.29228978239456, 30.29228978239456, 50.84946718008418, 46.021035192979326, 45.314871197874695, 44.90757263690907], [0.0, 0.0, 0.0, 0.0, 2.549937421777222, 0.0, 0.0, 27.516511023394646, 1.5406758448060083, 0.0, 0, 0, 37.33667083854819, 38.93554443053818, 43.912015018773474, 46.33979974968712, 38.73654568210263, 47.57321652065082, 47.57321652065082, 47.57321652065082, 41.43554443053818, 41.43554443053818, 41.43554443053818, 60.8526282853567, 56.843804755944944, 56.17438464747602, 55.920013653430416], [0.0, 0.0, 0.0, 0.0, 4.20138758672417, 0.0, 0.0, 28.122185521210476, 4.828801800112507, 2.562347646727921, 0.0, 0.0, 37.83067691730733, 39.623476467279204, 39.818676167260456, 41.0438777423589, 39.623476467279204, 46.07641102568911, 46.07641102568911, 46.07641102568911, 39.824676542283896, 39.824676542283896, 39.824676542283896, 56.637914869679356, 53.57697356084756, 52.8846802925183, 52.797734517498256], [0.0, 0.0, 0.0, 0.0, 3.5382110669638536, 0.0, 0.0, 20.260393448977638, 2.6293245469522244, 0.8154278515360025, 0, 0, 27.896646961914914, 29.17753658300223, 33.52270568853571, 36.78563814323093, 29.17753658300223, 33.969037697451306, 33.969037697451306, 33.969037697451306, 28.702635914332784, 28.702635914332784, 28.702635914332784, 56.290435119682144, 50.34624479116194, 49.49948315405239, 48.977799117250605], [0.0, 0.0, 0.0, 0.0, 2.999744223718988, 0.0, 0.0, 17.552942410986603, 2.231754625287749, 0.4997186460908867, 0.0, 0.0, 25.033805098473874, 26.069656407195843, 26.069656407195843, 27.85506010742604, 25.712422201381194, 33.3015389206241, 33.3015389206241, 33.3015389206241, 27.051730752834857, 27.051730752834857, 27.051730752834857, 47.73367827606788, 43.10464660243842, 42.50344587489698, 42.45542129453801], [0.0, 0.0, 0.0, 0.0, 2.243064565956133, 0.0, 0.0, 29.137853187899537, 3.7734785295026265, 1.4580166821130685, 0, 0, 39.286723818350325, 40.64535063330244, 43.82298424467099, 45.523941921532284, 40.794871794871796, 49.68049119555144, 49.68049119555144, 49.68049119555144, 35.988801359283286, 35.988801359283286, 35.988801359283286, 60.912669910410884, 57.10821748532594, 56.08719493358048, 56.07165725840423], [0.0, 0.0, 0.0, 0.0, 6.427271856746145, 0.0, 0.0, 18.310940711113098, 4.130422292444701, 2.076031791630758, 0.0, 0.0, 25.425739729962658, 27.27271856746146, 28.302882313511446, 30.612850713396536, 26.833668486067225, 34.00799578665135, 34.00799578665135, 34.00799578665135, 27.369051038973478, 27.369051038973478, 27.369051038973478, 40.69252130613809, 36.70484215902201, 36.17302392884123, 36.019051474236775], [0.0, 0.0, 0.0, 0.0, 3.7286357971431316, 0.0, 0.0, 21.708686385994433, 4.113795417505513, 1.9324705205637052, 0.0, 0.0, 29.551265458728793, 30.794075352315218, 31.156725146198834, 32.285111686319624, 30.643178985715657, 34.058767136420286, 34.058767136420286, 34.058767136420286, 29.643178985715657, 29.643178985715657, 29.643178985715657, 46.96403748442144, 45.14213402358355, 44.47894097721535, 44.08485632860094], [0.0, 0.0, 0.0, 0.0, 0.7948175751798252, 0.0, 0.0, 20.89009179571622, 0, 0, 0, 0, 28.375639136840284, 29.996446832481155, 32.50427246728486, 34.345913857353324, 29.925816795216225, 34.45185891325072, 34.45185891325072, 34.45185891325072, 28.22878932316492, 28.22878932316492, 28.22878932316492, 48.78840237455586, 42.38611664788978, 41.773478348788174, 41.81638553837185], [0.0, 0.0, 0.0, 0.0, 4.494323598232083, 0.0, 0.0, 32.168125487477255, 3.349618684461393, 3.479330964554988, 0, 0, 43.01364936302973, 44.705607071669995, 45.50706300372649, 51.09225236155646, 44.705607071669995, 54.78421007019673, 54.78421007019673, 54.78421007019673, 49.782390155126095, 49.782390155126095, 49.782390155126095, 73.32897131467199, 66.42983216338794, 65.77179805683143, 65.39338133917387], [0.0, 0.0, 0.0, 0.0, 5.808724171859627, 0.0, 0.0, 23.890935237278327, 4.824573630698591, 2.592161364381766, 0, 0, 33.10550590357495, 34.92563135454248, 38.51156116759594, 43.26311905542802, 34.760003279763865, 40.26623483109217, 40.26623483109217, 40.26623483109217, 35.42563135454248, 35.42563135454248, 35.42563135454248, 55.11217817317154, 49.522925549360465, 48.90331529463214, 48.57089507737262], [0.0, 0.0, 0.0, 0.0, 0, 0.0, 0.0, 27.11013939898141, 1.4473753627011352, 0.0, 0, 0, 37.14587180163546, 38.58994988129781, 42.51012925349512, 46.38235294117647, 38.58994988129781, 46.13637562648378, 46.13637562648378, 46.13637562648378, 38.86151411237141, 38.86151411237141, 38.86151411237141, 60.284324716433666, 55.27919634221403, 54.48864269175533, 54.4728064075202], [0.0, 0.0, 0.0, 0.0, 5.218842530282639, 0.0, 0.0, 22.82693701370586, 3.4283052075784255, 2.5902474376229434, 0.0, 0.0, 31.772983745729377, 33.42778755564758, 33.52303551092246, 36.73718811471167, 33.23729164509784, 34.85619629361218, 34.85619629361218, 34.85619629361218, 31.23729164509784, 31.23729164509784, 31.23729164509784, 40.704116626980024, 38.77348931911517, 38.402321956494234, 38.42747696448908], [0.0, 0.0, 0.0, 0.0, 3.394815457261251, 0.0, 0.0, 32.52961801617483, 1.2363158909125955, 0.12219331213260132, 0.0, 0.0, 42.484171725932356, 44.46111592945938, 45.431724005011084, 47.34872795605666, 44.34007902091163, 51.79541293244676, 51.79541293244676, 51.79541293244676, 44.430856702322444, 44.430856702322444, 44.430856702322444, 65.88187819215574, 60.0494041309306, 59.35417536646216, 59.025572288365005], [0.0, 0.0, 0.0, 0.0, 4.491980753809142, 0.0, 0.0, 22.76039417679356, 6.780523255813954, 2.2000801924619093, 0, 0, 30.453187650360867, 32.25721732157177, 34.7275461106656, 36.57823777064956, 32.25721732157177, 39.04109863672815, 39.04109863672815, 39.04109863672815, 30.39234161988773, 30.39234161988773, 30.39234161988773, 44.230553327987174, 42.873696872493994, 42.328053996257694, 42.20217613180725], [0.0, 0.0, 0.0, 0.0, 3.637034552163703, 0.0, 0.0, 16.943462441617438, 2.525830258302583, 2.137537739013754, 0, 0, 23.3500083864475, 24.574974840657497, 25.356591747735656, 30.96226098624622, 24.43139885944314, 29.959745051995974, 29.959745051995974, 29.959745051995974, 24.50318685005032, 24.50318685005032, 24.50318685005032, 43.52352398523985, 38.77172089902718, 38.08101308285811, 37.967597816474026], [0.0, 0.0, 0.0, 0.0, 2.6685822182086865, 0.0, 0.0, 18.398085290458678, 1.8507716936212142, 1.0999096954273058, 0, 0, 25.900213447171826, 26.596010179788195, 28.322469419587883, 33.195345209752894, 26.517691486741647, 37.02963631885724, 37.02963631885724, 37.02963631885724, 22.4393727936951, 22.4393727936951, 22.4393727936951, 58.56547081520401, 48.63506006622337, 47.532778735553535, 47.405698890223945], [0.0, 0.0, 0.0, 0.0, 3.616385195831837, 0.0, 0.0, 15.749467923380994, 0, 0.1059288537549421, 0, 0, 22.228305785123972, 23.656485806683442, 26.395256916996054, 32.65271289974848, 23.559468199784412, 31.492274523895084, 31.492274523895084, 31.492274523895084, 19.704994610132957, 19.704994610132957, 19.704994610132957, 49.07471703197989, 42.5086118097976, 41.51520142132791, 41.371443504393554], [0.0, 0.0, 0.0, 0.0, 2.2479276563677475, 0.0, 0.0, 23.867080169265574, 4.209495101733234, 1.5320271288620955, 0, 0, 32.851544837980406, 34.34212509419744, 37.360964581763376, 38.488319517709115, 34.13187641296157, 40.01055011303693, 40.01055011303693, 40.01055011303693, 34.13187641296157, 34.13187641296157, 34.13187641296157, 57.65316503391108, 53.72029640793771, 52.91773423762872, 52.43368500376789], [0.0, 0.0, 0.0, 0.0, 3.7150983358547656, 0.0, 0.0, 22.784436944800056, 1.3927382753403936, 0.6356429652042364, 0, 0, 31.699785678265258, 32.700353000504286, 35.4449621785174, 38.03066061522945, 32.76732223903177, 38.69808371154816, 38.69808371154816, 38.69808371154816, 31.43474533535048, 31.43474533535048, 31.43474533535048, 46.510804336863345, 42.87913262733234, 42.27451672550009, 42.30566176133499], [0.0, 0.0, 0.0, 0.0, 3.9042804497779455, 0.0, 0.0, 15.52034830897159, 3.873381838798072, 2.113389398091279, 0.0, 0.0, 22.280827742606068, 23.025134649910235, 23.025134649910235, 24.703581215156383, 22.804875744117926, 26.641547765283946, 26.641547765283946, 26.641547765283946, 24.366909193990363, 24.366909193990363, 24.366909193990363, 47.08957762449211, 42.048851932344334, 41.37498293909519, 41.015393469801474], [0.0, 0.0, 0.0, 0.0, 2.2456273764258565, 0.0, 0.0, 23.829343375255945, 2.4897813688212933, 0.8941634980988602, 0, 0, 32.97044914448669, 33.982509505703426, 34.05560836501901, 37.42331273764259, 33.90941064638783, 36.459862167300386, 36.459862167300386, 36.459862167300386, 32.43353136882129, 32.43353136882129, 32.43353136882129, 44.59128445817491, 42.607490494296584, 42.18421261089989, 41.864249913584516], [0.0, 0.0, 0.0, 0.0, 4.195260115606937, 0.0, 0.0, 17.366459167037227, 1.2238921001926792, 2.005163776493257, 0, 0, 24.15821290944124, 26.45154142581889, 28.86036608863199, 30.998362235067443, 25.886416184971104, 37.20019267822737, 37.20019267822737, 37.20019267822737, 24.805684007707136, 24.805684007707136, 24.805684007707136, 47.44130539499037, 40.99742453436097, 40.180871333761516, 40.49263443685409], [0.0, 0.0, 0.0, 0.0, 1.8340522810853805, 0.0, 0.0, 16.35132614130728, 2.2786999304244118, 0.4810853791869605, 0, 0, 22.62270152072359, 24.31557499254548, 25.727442600139156, 29.080409502037575, 24.31557499254548, 30.239588510088467, 30.239588510088467, 30.239588510088467, 18.620067587714942, 18.620067587714942, 18.620067587714942, 38.52882417254747, 34.00854454494253, 33.28152160708567, 33.445631646953586], [0.0, 0.0, 0.0, 0.0, 2.093827160493828, 0.0, 0.0, 10.810066476733159, 0.8024691358024705, 0.0, 0.0, 0.0, 16.29012345679013, 16.783950617283956, 19.223456790123464, 20.462962962962973, 16.870370370370377, 29.506172839506178, 29.506172839506178, 29.506172839506178, 15.500000000000007, 15.500000000000007, 15.500000000000007, 34.70370370370371, 30.337448559670797, 29.61316872427985, 29.500000000000007], [0.0, 0.0, 0.0, 0.0, 1.7701185770750993, 0.0, 0.0, 23.158204114725883, 3.143478260869566, 0.8169169960474316, 0, 0, 32.43300395256917, 33.72292490118577, 35.407931488801054, 38.408959156785244, 33.46758893280633, 41.29196310935441, 41.29196310935441, 41.29196310935441, 30.653754940711465, 30.653754940711465, 30.653754940711465, 52.31291172595521, 47.53328063241108, 46.82192943932074, 46.53213558510001], [0.0, 0.0, 0.0, 0.0, 5.31626328480843, 0.0, 0.0, 27.865884405850483, 1.6942931142270252, 0.7251763865321069, 0, 0, 37.17250156291864, 38.5693935875681, 43.62099669554345, 46.05229079217648, 38.63467893185675, 46.72586407073323, 46.72586407073323, 46.72586407073323, 37.83571492364026, 37.83571492364026, 37.83571492364026, 62.74502098776458, 58.06737518978299, 57.215146914352054, 56.66744744939796], [0.0, 0.0, 0.0, 0.0, 7.626808849910304, 0.0, 0.0, 18.909262354149767, 5.888927646003589, 3.709427944987045, 0, 0, 26.38481662348017, 28.23380506278653, 30.706757026111227, 31.78368546940403, 27.903328682479575, 33.22386386286626, 33.22386386286626, 33.22386386286626, 27.29791209886387, 27.29791209886387, 27.29791209886387, 42.61780571058402, 39.17736695236198, 38.654101056408216, 38.574193197673374], [0.0, 0.0, 0.0, 0.0, 5.91330886613869, 0.0, 0.0, 31.943849274156406, 4.05024628163029, 1.300598802395211, 0, 0, 43.80391636082674, 45.37941858219046, 46.02971798338807, 50.153998454703505, 45.226241066254595, 48.729500676067225, 48.729500676067225, 48.729500676067225, 42.57197701371451, 42.57197701371451, 42.57197701371451, 63.205331272938, 57.100785525722756, 56.514642757495764, 56.451959716929785], [0.0, 0.0, 0.0, 0.0, 7.892537313432835, 0.0, 0.0, 29.219288174512073, 5.182835820895523, 3.1044776119402986, 0, 0, 38.67723880597015, 40.3134328358209, 44.38507462686567, 46.94776119402985, 40.134328358208954, 44.156716417910445, 44.156716417910445, 44.156716417910445, 38.78358208955224, 38.78358208955224, 38.78358208955224, 55.88992537313433, 51.58059701492538, 50.98009950248757, 51.08616010854817], [0.0, 0.0, 0.0, 0.0, 3.611150717484691, 0.0, 0.0, 30.881497261535657, 5.138355726167627, 1.0102184443835125, 0, 0, 40.780161776802856, 43.46970112421168, 47.33201718307285, 52.58829174664108, 43.46970112421168, 54.77783109404991, 54.77783109404991, 54.77783109404991, 42.86621424001463, 42.86621424001463, 42.86621424001463, 60.33535554336899, 55.35881851140969, 54.756750855599236, 54.72654568719828], [0.0, 0.0, 0.0, 0.0, 5.192166793280999, 0.0, 0.0, 17.093012836745448, 4.912783827129232, 2.0503756225204697, 0.0, 0.0, 23.93075251118427, 25.233223600911625, 26.5709124672913, 29.046193129062214, 25.233223600911625, 36.691715202160886, 36.691715202160886, 36.691715202160886, 26.855891786950288, 26.855891786950288, 26.855891786950288, 49.41326918207142, 44.21737148645228, 43.359162657212806, 43.18735084447923], [0.0, 0.0, 0.0, 0.0, 3.9836444444444443, 0.0, 0.0, 15.30694017094019, 3.1515555555555554, 3.3440000000000003, 0.0, 0.0, 22.104666666666667, 23.346666666666668, 23.492444444444445, 24.011333333333333, 23.346666666666668, 30.96177777777778, 30.96177777777778, 30.96177777777778, 23.456000000000003, 23.456000000000003, 23.456000000000003, 36.29694444444445, 34.38853333333334, 33.79844444444444, 33.858222222222224], [0.0, 0.0, 0.0, 0.0, 6.006645025778117, 0.0, 0.0, 22.24341593102336, 4.082108077143403, 1.7935459232384958, 0, 0, 29.631587741073137, 31.246324231430208, 31.321787282795498, 33.25186175291198, 31.10425816307046, 35.62616956272675, 35.62616956272675, 35.62616956272675, 31.478565972885242, 31.478565972885242, 31.478565972885242, 41.97338648080962, 41.439781045127624, 40.928065262130566, 40.67995208915583], [0.0, 0.0, 0.0, 0.0, 5.6323489812404635, 0.0, 0.0, 18.328419628123452, 5.45705053406337, 3.3657660892199988, 0, 0, 25.672403733955665, 26.70375190736918, 29.036038057624992, 29.16080244143255, 26.62036621488197, 31.786195135086622, 31.786195135086622, 31.786195135086622, 25.162059061125575, 25.162059061125575, 25.162059061125575, 45.23728794542681, 38.946129910540655, 38.33823016086727, 38.0160586204927], [0.0, 0.0, 0.0, 0.0, 8.57710233029382, 0.0, 0.0, 19.487525870504616, 6.918101992570078, 6.077653945739052, 0, 0, 26.71344140493077, 28.139648767308344, 28.28171788810087, 28.467578520770015, 28.06861420691208, 32.89654396037375, 32.89654396037375, 32.89654396037375, 25.210683327704608, 25.210683327704608, 25.210683327704608, 40.86529044241811, 36.799553454163394, 36.222384829949846, 36.023313172249345], [0.0, 0.0, 0.0, 0.0, 2.846335054815621, 0.0, 0.0, 17.524487562813217, 2.6337772945546805, 1.8563196520793703, 0, 0, 24.53032979976443, 25.53705717133279, 25.916308779559664, 29.392362054906226, 25.469194527498416, 29.786083174775758, 29.786083174775758, 29.786083174775758, 26.73616018845701, 26.73616018845701, 26.73616018845701, 45.13944006523512, 39.993872127087684, 39.365019681274106, 39.20568830462824], [0.0, 0.0, 0.0, 0.0, 5.057655222132108, 0.0, 0.0, 33.49380636485259, 2.2946517076687396, 0.40832657474993317, 0, 0, 44.521154366044875, 46.8019284491304, 47.826637830044156, 50.58281517527259, 46.8019284491304, 49.69931062449311, 49.69931062449311, 49.69931062449311, 44.65812832297017, 44.65812832297017, 44.65812832297017, 61.96324457060467, 58.07343125769728, 57.491699458312056, 57.14839391481727], [0.0, 0.0, 0.0, 0.0, 3.903045090767129, 0.0, 0.0, 20.148132854847695, 3.601185828616046, 2.5930119070856925, 0, 0, 28.217597111067736, 29.569344134296315, 31.995500683193445, 35.2421188756588, 29.48140737848917, 34.38219793089986, 34.38219793089986, 34.38219793089986, 27.48140737848917, 27.48140737848917, 27.48140737848917, 48.2486763127074, 43.372805647732456, 42.593117639404, 42.5464926445797], [0.0, 0.0, 0.0, 0.0, 4.714422880490297, 0.0, 0.0, 27.028938477253106, 4.546067415730338, 2.354075587334015, 0.0, 0.0, 36.18861082737487, 37.91991828396323, 41.847558733401435, 43.728166496424926, 37.78774259448417, 52.46164453524005, 52.46164453524005, 52.46164453524005, 37.48600612870276, 37.48600612870276, 37.48600612870276, 65.28725740551585, 59.49460674157305, 58.558818522301664, 58.344707029436336], [0.0, 0.0, 0.0, 0.0, 3.1733451015004412, 0.0, 0.0, 26.350132391879985, 1.142872903795234, 0.9859135039717566, 0, 0, 35.373422330097085, 37.12484554280671, 38.89894969108561, 45.12105030891439, 37.006751985878196, 44.32771403353928, 44.32771403353928, 44.32771403353928, 36.06579876434245, 36.06579876434245, 36.06579876434245, 62.61775706090027, 54.66862606649015, 53.9096425419241, 53.426004974725174], [0.0, 0.0, 0.0, 0.0, 8.027220322423057, 0.0, 0.0, 31.10105595430462, 3.4387884709330727, 3.1292623351245727, 0, 0, 40.478798241328775, 42.56468001954079, 44.659921836834386, 47.392916463116755, 42.56468001954079, 52.574890083048366, 52.574890083048366, 52.574890083048366, 42.14631167562286, 42.14631167562286, 42.14631167562286, 61.30918417195896, 56.0805731965478, 55.58265211963307, 55.213123417862064], [0.0, 0.0, 0.0, 0.0, 4.624911523521796, 0.0, 0.0, 24.826174429799835, 3.618299525248167, 2.820457488131205, 0, 0, 34.29365558912387, 35.52956409149763, 35.68683642641347, 38.158998705222274, 35.52956409149763, 40.81627104013812, 40.81627104013812, 40.81627104013812, 33.83854121709107, 33.83854121709107, 33.83854121709107, 51.429520932239974, 45.87866494029638, 45.21949839351653, 45.26521363832542], [0.0, 0.0, 0.0, 0.0, 4.181267526640493, 0.0, 0.0, 34.547780318391645, 5.852285473920359, 1.8696578799775665, 0, 0, 44.614308749298935, 47.132922041503086, 50.52523836231071, 52.41475042063937, 47.02243409983174, 56.249018508132366, 56.249018508132366, 56.249018508132366, 42.96719012899607, 42.96719012899607, 42.96719012899607, 68.75853547392036, 60.031061880725375, 59.20445410357077, 58.994455208280215], [0.0, 0.0, 0.0, 0.0, 2.240341070582663, 0.0, 0.0, 17.773669059505178, 4.678730459497869, 1.4542491710090015, 0, 0, 25.142432496447185, 25.949976314542873, 26.040663192799627, 30.9764092846992, 25.880435812411186, 33.767787778304125, 33.767787778304125, 33.767787778304125, 25.949976314542873, 25.949976314542873, 25.949976314542873, 38.23738749407865, 37.13975367124587, 36.593099636823, 36.57112527453599], [0.0, 0.0, 0.0, 0.0, 3.10672551088938, 0.0, 0.0, 18.832205403729944, 2.4024752950206287, 0.9050369375419758, 0, 0, 26.161829607598584, 27.525184687709878, 31.296363810803037, 35.031516837762645, 27.525184687709878, 38.605679746714, 38.605679746714, 38.605679746714, 28.292142377434523, 28.292142377434523, 28.292142377434523, 52.66914515974288, 48.956752694361846, 48.09573379385334, 47.44344674801357], [0.0, 0.0, 0.0, 0.0, 7.149908962168723, 0.0, 0.0, 25.487916089575023, 6.260014161440422, 4.255310540157799, 0, 0, 34.40423325915437, 36.271899656079306, 38.08456402994133, 42.80588711308922, 36.11733764920089, 39.18996560793041, 39.18996560793041, 39.18996560793041, 34.2332591543597, 34.2332591543597, 34.2332591543597, 49.734548856969454, 46.28525187133321, 45.68676242497809, 45.71895977783092], [0.0, 0.0, 0.0, 0.0, 3.2984283789851823, 0.0, 0.0, 18.688003868605595, 4.036865738661877, 1.7802784014369113, 0, 0, 25.388953749438713, 26.35819488100584, 28.080008980691513, 32.9519982038617, 26.299730579254604, 37.276605298608, 37.276605298608, 37.276605298608, 23.270498428378986, 23.270498428378986, 23.270498428378986, 45.51645711719803, 41.55694057775783, 40.75721199421244, 40.6432542760338], [0.0, 0.0, 0.0, 0.0, 1.8950595023440326, 0.0, 0.0, 24.706247052622842, 1.1483952398124786, 0.33032816444284263, 0, 0, 34.74197619906239, 36.18283447529752, 37.56004327443203, 36.95595924990985, 35.830147854309416, 44.6323025604039, 44.6323025604039, 44.6323025604039, 36.043049044356295, 36.043049044356295, 36.043049044356295, 59.79307158312298, 53.430520495251855, 52.58416476339304, 52.28822574828705], [0.0, 0.0, 0.0, 0.0, 2.260766961651918, 0.0, 0.0, 26.95589403222149, 2.4108591445427736, 0.6901179941002955, 0, 0, 36.49244100294986, 38.322640117994105, 41.36873156342183, 43.953632005899706, 38.17588495575222, 44.75866519174042, 44.75866519174042, 44.75866519174042, 35.85932890855457, 35.85932890855457, 35.85932890855457, 59.79733591445428, 53.94272369714848, 53.1675065552278, 53.15530303030303], [0.0, 0.0, 0.0, 0.0, 4.509677419354839, 0.0, 0.0, 31.459089297798982, 6.497695852534563, 2.8671973188102227, 0.0, 0.0, 42.463133640552996, 44.273984080435696, 45.85270213657311, 47.15668202764977, 44.13238374528697, 55.74738165060746, 55.74738165060746, 55.74738165060746, 44.80938416422288, 44.80938416422288, 44.80938416422288, 64.9086719731881, 60.12660242982824, 59.55550900712191, 59.15433979510226], [0.0, 0.0, 0.0, 0.0, 4.123425178587996, 0.0, 0.0, 28.141328937321163, 5.614157157435756, 1.5308284627516477, 0, 0, 37.98209481399017, 40.05849336673161, 42.15106225067261, 46.154142313758236, 39.89799610353465, 47.04457741905558, 47.04457741905558, 47.04457741905558, 36.087809629835796, 36.087809629835796, 36.087809629835796, 61.7123341682902, 55.970965148282176, 55.07675933657008, 54.692815997436085], [0.0, 0.0, 0.0, 0.0, 4.993324680140923, 0.0, 0.0, 21.49083569869776, 8.88522158353421, 5.152976080103838, 0.0, 0.0, 29.154459484516966, 30.050806601149638, 32.83571296124606, 35.57185240126089, 29.997589467828668, 39.045243834600406, 39.045243834600406, 39.045243834600406, 28.790283701094012, 28.790283701094012, 28.790283701094012, 56.40534025588726, 52.63094134371718, 51.65378989224715, 51.20434738634255], [0.0, 0.0, 0.0, 0.0, 6.989605805059815, 0.0, 0.0, 18.628298158009883, 6.752451461070799, 6.131868993920376, 0.0, 0.0, 26.051014904883314, 27.009805844283196, 27.154147872131794, 27.391155128456564, 27.081976858207494, 29.49421455187292, 29.49421455187292, 29.49421455187292, 22.009805844283196, 22.009805844283196, 22.009805844283196, 34.545486860168666, 35.01055108844873, 34.31363992939793, 34.357717199450875], [0.0, 0.0, 0.0, 0.0, 5.53925008046347, 0.0, 0.0, 21.732050456784954, 3.2859872867718067, 1.8473929835854532, 0, 0, 30.066181203733507, 31.476062117798524, 35.10107016414548, 38.30855728999035, 31.202808175088514, 39.30855728999035, 39.30855728999035, 39.30855728999035, 30.708983746379147, 30.708983746379147, 30.708983746379147, 54.103999034438374, 52.63087651539536, 51.693134677967315, 51.38550048278081], [0.0, 0.0, 0.0, 0.0, 5.521309780267126, 0.0, 0.0, 17.624339641401274, 1.2591986212839301, 0.4892029297716509, 0, 0, 24.663765618267995, 26.244032744506683, 28.382972856527363, 31.48119345109867, 25.746660922016375, 30.33481258078415, 30.33481258078415, 30.33481258078415, 26.661137440758296, 26.661137440758296, 26.661137440758296, 45.36842417061612, 40.769142610943575, 40.04119632342382, 39.873796561043434], [0.0, 0.0, 0.0, 0.0, 2.8193133047210313, 0.0, 0.0, 16.992657642786426, 3.5380042918454953, 2.035055793991418, 0, 0, 24.241008583690995, 25.52231759656653, 29.283313304721037, 31.07195278969958, 25.758454935622325, 32.808090128755374, 32.808090128755374, 32.808090128755374, 22.988776824034343, 22.988776824034343, 22.988776824034343, 47.14796137339057, 42.731424892703885, 41.9283834048641, 41.58158017947717], [0.0, 0.0, 0.0, 0.0, 5.931297201243892, 0.0, 0.0, 18.93941154358749, 5.284567969791205, 4.684606841403821, 0, 0, 26.14914204797868, 27.415593069746784, 28.562949800088855, 31.16001221679254, 27.094402487783213, 35.36075633051978, 35.36075633051978, 35.36075633051978, 26.404625721901382, 26.404625721901382, 26.404625721901382, 45.37867892047979, 40.33034947430773, 39.65816427266895, 39.86056197245669], [0.0, 0.0, 0.0, 0.0, 2.7871510673234816, 0.0, 0.0, 18.515078312492125, 4.212643678160919, 0.2977832512315275, 0, 0, 25.558061371100166, 26.935755336617405, 29.510180623973728, 32.04207717569786, 26.55275041050903, 34.27611863711002, 34.27611863711002, 34.27611863711002, 28.81870894909688, 28.81870894909688, 28.81870894909688, 50.06051159688013, 46.995860700602094, 46.138883187374574, 45.961701373339295], [0.0, 0.0, 0.0, 0.0, 4.407100142382534, 0.0, 0.0, 24.724938848526914, 3.0412909349786426, 2.045999050783104, 0, 0, 32.85965828191742, 34.781063122923584, 35.51232083531087, 38.146511627906975, 34.781063122923584, 41.38718557190318, 41.38718557190318, 41.38718557190318, 33.68381585192216, 33.68381585192216, 33.68381585192216, 47.258068343616515, 42.87758898908402, 42.38066761588357, 42.09055529188419], [0.0, 0.0, 0.0, 0.0, 4.206060606060607, 0.0, 0.0, 26.41608391608394, 6.526515151515152, 2.712121212121213, 0, 0, 35.346590909090914, 37.12878787878788, 40.371212121212125, 43.53030303030303, 37.20454545454546, 50.18181818181819, 50.18181818181819, 50.18181818181819, 37.43181818181819, 37.43181818181819, 37.43181818181819, 63.33617424242425, 57.498989898989905, 56.524831649831654, 56.79614325068869], [0.0, 0.0, 0.0, 0.0, 2.5742273264651256, 0.0, 0.0, 21.445363958790775, 3.1311433879412274, 1.0059111636547895, 0, 0, 29.317893936835, 30.96022631312279, 31.815656139165686, 32.93050160445871, 30.96022631312279, 37.04931599391995, 37.04931599391995, 37.04931599391995, 31.277064685019425, 31.277064685019425, 31.277064685019425, 48.86606992062153, 45.4212126330012, 44.89359905421382, 45.06143004099431], [0.0, 0.0, 0.0, 0.0, 4.389965032121655, 0.0, 0.0, 21.491833530379537, 1.9879645441977716, 1.9026429210376514, 0, 0, 29.27575831503619, 30.446775636334067, 30.571521509311214, 34.277791331219, 30.446775636334067, 37.04236805724973, 37.04236805724973, 37.04236805724973, 31.1027079775555, 31.1027079775555, 31.1027079775555, 42.344230300073185, 38.032739692607954, 37.60779051801252, 37.50819120702019], [0.0, 0.0, 0.0, 0.0, 3.911111111111112, 0.0, 0.0, 9.55354449472098, 1.4940087145969514, 0, 0, 0, 14.60484749455338, 15.424836601307195, 18.596949891067542, 25.45370370370371, 15.342047930283229, 26.307189542483666, 26.307189542483666, 26.307189542483666, 15.383442265795212, 15.383442265795212, 15.383442265795212, 45.924700435729854, 37.90936819172115, 37.00102880658436, 36.5787284610814], [0.0, 0.0, 0.0, 0.0, 2.2902945351312995, 0.0, 0.0, 17.319430037669946, 1.381032647267566, 1.2744322214336417, 0.0, 0.0, 24.50180757629525, 25.40627217885025, 27.220360184528037, 32.75042139815472, 25.252084811923353, 35.90460876508162, 35.90460876508162, 35.90460876508162, 23.90682665010646, 23.90682665010646, 23.90682665010646, 45.39961852377573, 36.58663946061037, 36.000221788502486, 35.83936463642816], [0.0, 0.0, 0.0, 0.0, 4.5141262053798, 0.0, 0.0, 16.399646031518834, 3.081881238369143, 3.108611064117747, 0, 0, 23.761123329385896, 24.70681779732702, 26.57198443579767, 30.5451700219929, 24.544747081712067, 37.81542886144477, 37.81542886144477, 37.81542886144477, 22.666300118423283, 22.666300118423283, 22.666300118423283, 42.73597952969041, 41.62299103366606, 40.836237523261715, 40.341266667691976], [0.0, 0.0, 0.0, 0.0, 7.114009661835748, 0.0, 0.0, 23.04344109996286, 4.92415458937198, 4.217777777777778, 0, 0, 30.386654589371982, 32.6207729468599, 33.436038647343, 36.01328502415459, 32.43091787439614, 35.399396135265704, 35.399396135265704, 35.399396135265704, 29.760024154589374, 29.760024154589374, 29.760024154589374, 42.28574879227053, 40.402077294685995, 39.84680622651638, 39.70966183574879], [0.0, 0.0, 0.0, 0.0, 2.08597522569809, 0.0, 0.0, 24.20322518128525, 3.413473651060257, 0.5182657988662613, 0, 0, 33.064087759815244, 35.16953600671846, 35.25026243963889, 39.79718664707118, 35.0080831408776, 39.623372874238925, 39.623372874238925, 39.623372874238925, 34.07644866680664, 34.07644866680664, 34.07644866680664, 50.200759762754565, 46.153999580096595, 45.59562425642103, 45.37227301357052], [0.0, 0.0, 0.0, 0.0, 4.381241050119332, 0.0, 0.0, 19.61268588213698, 3.520644391408115, 2.4705489260143203, 0, 0, 27.252386634844875, 28.12386634844869, 30.010548926014327, 34.1815632458234, 27.98878281622912, 30.44844868735084, 30.44844868735084, 30.44844868735084, 24.921241050119335, 24.921241050119335, 24.921241050119335, 38.97579057279237, 38.10668257756564, 37.54325775656325, 37.36974397917119], [0.0, 0.0, 0.0, 0.0, 6.101506373117034, 0.0, 0.0, 27.891077636152968, 6.598783314020858, 3.951796060254925, 0.0, 0.0, 37.659762456546936, 39.94322132097335, 43.039397450753185, 48.42439165701043, 39.73464658169178, 49.86558516801854, 49.86558516801854, 49.86558516801854, 40.87369640787949, 40.87369640787949, 40.87369640787949, 61.48037369640788, 59.755851680185415, 59.084427706965364, 58.57257979563889], [0.0, 0.0, 0.0, 0.0, 8.82393523407251, 0.0, 0.0, 23.731784582893372, 6.626979936642028, 4.600070397747272, 0, 0, 31.95564941921859, 33.17951425554383, 33.17951425554383, 36.97060894051391, 33.030271031327004, 43.06019007391764, 43.06019007391764, 43.06019007391764, 33.25413586765224, 33.25413586765224, 33.25413586765224, 53.58278335093278, 53.80807227502055, 52.85882318432478, 52.875075997568075], [0.0, 0.0, 0.0, 0.0, 4.763713581924743, 0.0, 0.0, 24.897973851511633, 2.9825448059118322, 1.932081882272998, 0, 0, 34.02843370423851, 35.16622780939438, 35.278314788074404, 37.1545910133356, 34.96390045018262, 41.98598488065914, 41.98598488065914, 41.98598488065914, 34.031342903253204, 34.031342903253204, 34.031342903253204, 58.48552301877177, 50.95527053427334, 50.297014354879806, 50.211130244087], [0.0, 0.0, 0.0, 0.0, 6.801328384450088, 0.0, 0.0, 16.64259846424333, 5.739451064661067, 2.651494432506349, 0, 0, 23.1890750146513, 24.36984762648955, 26.985495213908965, 29.470843914827114, 24.294930650517678, 31.583219378784918, 31.583219378784918, 31.583219378784918, 24.294930650517678, 24.294930650517678, 24.294930650517678, 46.35769925766751, 41.20376701178616, 40.451325128605845, 40.053930099984015], [0.0, 0.0, 0.0, 0.0, 4.599460165433174, 0.0, 0.0, 22.784983758079125, 3.8082498911623865, 1.4550457117979985, 0, 0, 30.420330866347413, 32.30248149760558, 35.81610796691337, 38.201327818894214, 32.024553765781455, 38.840291684806274, 38.840291684806274, 38.840291684806274, 31.361406181976495, 31.361406181976495, 31.361406181976495, 53.69249020461472, 48.88605717602671, 48.22060175107629, 47.95372224640836], [0.0, 0.0, 0.0, 0.0, 2.5132348843689054, 0.0, 0.0, 21.5920440662709, 0.7752159375870724, 0.6843131791585406, 0.0, 0.0, 30.33132488158262, 31.635553078852055, 35.10727222067429, 36.9311786012817, 31.459459459459467, 37.56324881582614, 37.56324881582614, 37.56324881582614, 27.179576483700203, 27.179576483700203, 27.179576483700203, 47.00915993312901, 43.95309742732425, 43.17937525154021, 43.26804123711341], [0.0, 0.0, 0.0, 0.0, 2.526334224352475, 0.0, 0.0, 21.767089487155886, 2.2601622269333586, 0.8745137800718965, 0.0, 0.0, 29.807585952622365, 31.96783113651028, 32.58324269517929, 36.58595262236151, 32.054198543644574, 40.042768918794366, 40.042768918794366, 40.042768918794366, 32.77011706148032, 32.77011706148032, 32.77011706148032, 51.85966448520601, 45.047992134451725, 44.323747196362184, 44.25364717317892], [0.0, 0.0, 0.0, 0.0, 3.1907098707623156, 0.0, 0.0, 24.295964383995873, 2.6726212773927713, 2.3236561153774122, 0.0, 0.0, 33.3004307922832, 34.635699569207716, 35.979602921895484, 37.752715864394084, 34.46806518074546, 43.37844165574078, 43.37844165574078, 43.37844165574078, 30.384247986514332, 30.384247986514332, 30.384247986514332, 48.06475931822439, 45.501214334769315, 44.73049988553828, 44.4183197398219], [0.0, 0.0, 0.0, 0.0, 4.787221022318215, 0.0, 0.0, 20.009636152184765, 7.786897048236141, 2.4842692584593236, 0, 0, 26.863368430525558, 28.117260619150468, 32.904481641468685, 33.20743340532757, 27.995950323974082, 37.76808855291577, 37.76808855291577, 37.76808855291577, 29.58693304535637, 29.58693304535637, 29.58693304535637, 57.37569744420446, 52.251709863210955, 51.3678305735541, 50.769593887034475], [0.0, 0.0, 0.0, 0.0, 7.927927927927928, 0.0, 0.0, 22.309078309078338, 8.947447447447448, 6.156156156156156, 0, 0, 30.95720720720721, 31.888888888888893, 32.411411411411414, 36.69294294294295, 31.954954954954957, 36.1951951951952, 36.1951951951952, 36.1951951951952, 30.756756756756758, 30.756756756756758, 30.756756756756758, 50.45232732732733, 44.474974974974984, 43.91825158491826, 43.922331422331425], [0.0, 0.0, 0.0, 0.0, 4.388584017624675, 0.0, 0.0, 20.818499745797986, 4.83489385139195, 1.905447626677349, 0, 0, 28.055164730622874, 29.21965752052874, 30.752663729220913, 32.739835770078116, 29.0415081113559, 44.06644302022832, 44.06644302022832, 44.06644302022832, 28.630582815942322, 28.630582815942322, 28.630582815942322, 53.17032595633887, 47.28336337539223, 46.518253332443194, 46.266486717768515], [0.0, 0.0, 0.0, 0.0, 4.802458578300374, 0.0, 0.0, 18.080314928257227, 2.2585515766969535, 0.0, 0.0, 0.0, 24.436698289684664, 26.683190807055052, 28.758391234633887, 30.486437733832176, 26.194147514698024, 30.404930518439336, 30.404930518439336, 30.404930518439336, 26.749799572421168, 26.749799572421168, 26.749799572421168, 41.602902859433456, 36.4510956707643, 35.88030019597363, 35.98174286963704], [0.0, 0.0, 0.0, 0.0, 6.551601747360757, 0.0, 0.0, 27.682807818319304, 3.9432790316709148, 2.4854386603567535, 0.0, 0.0, 37.31091872952312, 38.37613760465963, 41.31752821259557, 45.253253549326544, 38.11148525664362, 43.45363123407354, 43.45363123407354, 43.45363123407354, 39.00846377866764, 39.00846377866764, 39.00846377866764, 54.70503048780489, 49.43188023298144, 49.017261254702106, 48.788815070986544], [0.0, 0.0, 0.0, 0.0, 4.199503064435979, 0.0, 0.0, 19.905263694397398, 1.4777207222130206, 1.76905747888024, 0, 0, 28.078888520788475, 28.997515322179893, 30.819049196620846, 35.04346115620342, 28.997515322179893, 44.08414775550771, 44.08414775550771, 44.08414775550771, 29.959458340235223, 29.959458340235223, 29.959458340235223, 54.35027227927779, 51.80988901772405, 50.78758075202916, 50.475123104491985]], "bootstrap_adaptive_substitutions_per_codon": [[0.0, 0.0, 0.0, 0.0, 0.00018457197781391246, 0.0, 0.0, 0.0010224990849902545, 0.00018396071097229565, 0.00014756827787603663, 0.0, 0.0, 0.001366681027386339, 0.0014222982077620194, 0.0014251789940553537, 0.0017241956088462611, 0.0014107750625886833, 0.001737100631194681, 0.001737100631194681, 0.001737100631194681, 0.0013964296470935964, 0.0013964296470935964, 0.0013964296470935964, 0.0024451337595888774, 0.0022144334163143827, 0.0021798114664609014, 0.002164366659984552], [0.0, 0.0, 0.0, 0.0, 0.0001941076150334299, 0.0, 0.0, 0.0011671040326443362, 0.00013021792264805476, 3.596895698162987e-05, 0.0, 0.0, 0.0016100514362782968, 0.00164874046190504, 0.001841521009973482, 0.001990966751454943, 0.0016451862667842994, 0.002060851270003923, 0.002060851270003923, 0.002060851270003923, 0.0017028236736421995, 0.0017028236736421995, 0.0017028236736421995, 0.0024685606742216883, 0.0022087403940306578, 0.0021809494348916277, 0.0021799634270543876], [0.0, 0.0, 0.0, 0.0, 0.00011538281273568842, 0.0, 0.0, 0.0010750935416019981, 9.932265062087447e-05, 5.887019146326666e-05, 0.0, 0.0, 0.0014361915975947262, 0.0015423092340373743, 0.001648428145796787, 0.0018994724850368854, 0.0015388560686446589, 0.0018794382396817618, 0.0018794382396817618, 0.0018794382396817618, 0.0015170952405931775, 0.0015170952405931775, 0.0015170952405931775, 0.002361056220169557, 0.0022829828647759386, 0.0022471229629886357, 0.0022405606803621663], [0.0, 0.0, 0.0, 0.0, 0.00016554211374133433, 0.0, 0.0, 0.00119812688459203, 0.00023606051402421952, 0.00017599624678283227, 0.0, 0.0, 0.0016212990534974672, 0.0017081044657672078, 0.0017839061006102096, 0.0019376827295337878, 0.0016941656217118774, 0.001955524679181915, 0.001955524679181915, 0.001955524679181915, 0.001812926636379026, 0.001812926636379026, 0.001812926636379026, 0.0028884199316116296, 0.0026112361021930026, 0.002572270129866213, 0.0025647160438212577], [0.0, 0.0, 0.0, 0.0, 0.0001423915586519641, 0.0, 0.0, 0.0007932083500561853, 0.00017798944831495513, 0.00011627205794194447, 0.0, 0.0, 0.0011016646875642224, 0.0011737090388741697, 0.0011972971490779014, 0.0012465876367224742, 0.001159383593266016, 0.0014380682841072258, 0.0014380682841072258, 0.0014380682841072258, 0.001159383593266016, 0.001159383593266016, 0.001159383593266016, 0.0019019051460674682, 0.0016849426207478052, 0.0016579793232023557, 0.001660048724471669], [0.0, 0.0, 0.0, 0.0, 0.00010594243251959094, 0.0, 0.0, 0.0009212667993158845, 0.00017986428033266798, 0.0, 0.0, 0.0, 0.0013051366558970846, 0.0013657529181882852, 0.0013657529181882852, 0.0014695138226842265, 0.001350709868606394, 0.0014934800058434327, 0.0014934800058434327, 0.0014934800058434327, 0.0012548798444173006, 0.0012548798444173006, 0.0012548798444173006, 0.0021862024348898923, 0.002026277136942777, 0.001994144600478381, 0.0019822824161786013], [0.0, 0.0, 0.0, 0.0, 0.00021261073368903464, 0.0, 0.0, 0.0008582258971002863, 0.0002203266525267968, 6.782830978311863e-05, 0.0, 0.0, 0.0011461327737882292, 0.0012085923036657537, 0.0012208967589552083, 0.0012904457699077117, 0.001214744531310481, 0.001459888372956243, 0.001459888372956243, 0.001459888372956243, 0.0009061237992261524, 0.0009061237992261524, 0.0009061237992261524, 0.0019333094998597808, 0.0017284149520322778, 0.0016892083860331447, 0.0016898439026040838], [0.0, 0.0, 0.0, 0.0, 8.897210937779853e-05, 0.0, 0.0, 0.0008206693036663129, 0.0, 0.0, 0.0, 0.0, 0.0011614978996300688, 0.001210243605293637, 0.0013671245837103196, 0.0015503968016293249, 0.0012033506480567412, 0.0016094342982895709, 0.0016094342982895709, 0.0016094342982895709, 0.0010819244658351339, 0.0010819244658351339, 0.0010819244658351339, 0.002170732610697844, 0.0018894442360241003, 0.0018499475509347013, 0.0018561198625868366], [0.0, 0.0, 0.0, 0.0, 0.00019355292452367468, 0.0, 0.0, 0.0009941614978963937, 0.00012719119247669105, 5.6848087914724256e-05, 0.0, 0.0, 0.0014023315445908886, 0.0014446784124052727, 0.001570634886769049, 0.0016906994672287632, 0.0014410956249902146, 0.00176673517314483, 0.00176673517314483, 0.00176673517314483, 0.0015748545146471336, 0.0015748545146471336, 0.0015748545146471336, 0.0025885222014946033, 0.00231048944494705, 0.0022793122527854292, 0.0022769265438586806], [0.0, 0.0, 0.0, 0.0, 3.308682504726691e-05, 0.0, 0.0, 0.001345404570603326, 0.00012199458499570656, 0.0, 0.0, 0.0, 0.0017843890985312703, 0.0018815241455450347, 0.0020993704887133863, 0.002347980472104258, 0.001875244609821778, 0.0024231219320330314, 0.0024231219320330314, 0.0024231219320330314, 0.0018282697883260997, 0.0018282697883260997, 0.0018282697883260997, 0.002837772088875389, 0.002832248287974641, 0.0027888156438649744, 0.002764568921157176], [0.0, 0.0, 0.0, 0.0, 0.00014422920368546628, 0.0, 0.0, 0.0009954759294955587, 0.00011701901083127175, 0.00010373800766910719, 0.0, 0.0, 0.0013461564695000296, 0.0014429609055073415, 0.0015503380867012192, 0.0017659078527820097, 0.0014320433849330297, 0.0018037847404657617, 0.0018037847404657617, 0.0018037847404657617, 0.0013653039347958677, 0.0013653039347958677, 0.0013653039347958677, 0.0021710766893113915, 0.002102714462612443, 0.0020664410995144544, 0.0020554119674843427], [0.0, 0.0, 0.0, 0.0, 0.0001266469784550003, 0.0, 0.0, 0.0009060107352461159, 1.2794015281578174e-05, 0.0, 0.0, 0.0, 0.0012926965170840321, 0.001374638037342334, 0.001435925670608683, 0.0014966874129683145, 0.0013623875758367913, 0.0017346314953519744, 0.0017346314953519744, 0.0017346314953519744, 0.0013690269222500682, 0.0013690269222500682, 0.0013690269222500682, 0.00244147560698871, 0.002092583209777358, 0.0020627991963899123, 0.0020450502110261753], [0.0, 0.0, 0.0, 0.0, 0.00038101846056615537, 0.0, 0.0, 0.0007345989380794839, 0.0001583359249036259, 0.0001596534247864498, 0.0, 0.0, 0.001030314139744486, 0.0010784018414898397, 0.0011479432853841887, 0.0012744504175560107, 0.0010681165729909637, 0.0017510554781787113, 0.0017510554781787113, 0.0017510554781787113, 0.000944935553835526, 0.000944935553835526, 0.000944935553835526, 0.001908323413874628, 0.0018429032460268416, 0.001802580650563931, 0.0017747142910867848], [0.0, 0.0, 0.0, 0.0, 0.0002619773154794992, 0.0, 0.0, 0.0011657289138870717, 0.00018294900345338475, 0.00017270306984616993, 0.0, 0.0, 0.0015851406117062476, 0.001675309996230737, 0.0017432512730143734, 0.0018613273760406965, 0.0016722416198741623, 0.0019774675356383693, 0.0019774675356383693, 0.0019774675356383693, 0.0016068565402390352, 0.0016068565402390352, 0.0016068565402390352, 0.0025451911691508206, 0.00231064950826849, 0.002278955482962063, 0.002278356801427364], [0.0, 0.0, 0.0, 0.0, 0.0002900152898279582, 0.0, 0.0, 0.0012983428319756696, 0.00023328893533523521, 0.0002088301473172572, 0.0, 0.0, 0.001759674760487205, 0.0018520385977733977, 0.0018909666749222333, 0.0022074225347281187, 0.001844506812626378, 0.00216708744307268, 0.00216708744307268, 0.00216708744307268, 0.0017613594018655633, 0.0017613594018655633, 0.0017613594018655633, 0.002507903572004353, 0.0024306292176983126, 0.00239990289640086, 0.002383384706134939], [0.0, 0.0, 0.0, 0.0, 0.00025056355968107756, 0.0, 0.0, 0.001245958011754467, 9.831417202782297e-05, 8.997227491721188e-05, 0.0, 0.0, 0.0016611364297196935, 0.0017491066014999038, 0.0017876728289724498, 0.0018795203234580238, 0.0017523165564929334, 0.0020516634603255303, 0.0020516634603255303, 0.0020516634603255303, 0.0017352490557311535, 0.0017352490557311535, 0.0017352490557311535, 0.0027181868322629305, 0.0024372298969907733, 0.0024015429448210244, 0.002392501109927454], [0.0, 0.0, 0.0, 0.0, 0.00022342284625127032, 0.0, 0.0, 0.0009214281565915452, 0.00016366115654385937, 6.837590656789132e-05, 0.0, 0.0, 0.0013062236309499546, 0.0013522886262111492, 0.001398295356738116, 0.0015262491950054683, 0.0013483490337968089, 0.0017159681334571488, 0.0017159681334571488, 0.0017159681334571488, 0.00129546482367962, 0.00129546482367962, 0.00129546482367962, 0.00218618022533644, 0.0020156737095045614, 0.0019805993354776595, 0.0019685086787774456], [0.0, 0.0, 0.0, 0.0, 0.0005156798058864253, 0.0, 0.0, 0.0009279691204580833, 0.00039638134277032976, 0.00033738413031605475, 0.0, 0.0, 0.0012316136081283412, 0.001316481255990373, 0.001319682459461154, 0.0013405260379075663, 0.0013132800525195922, 0.0017149848157791117, 0.0017149848157791117, 0.0017149848157791117, 0.0014229749052233444, 0.0014229749052233444, 0.0014229749052233444, 0.0023886446439348075, 0.0021618299132365334, 0.0021286579856198183, 0.0021095252084230116], [0.0, 0.0, 0.0, 0.0, 0.00011978285521313519, 0.0, 0.0, 0.0012925831935078282, 7.237297279246563e-05, 0.0, 0.0, 0.0, 0.0017538834478836992, 0.001828990249461583, 0.0020627590670224292, 0.002176803821387031, 0.0018196423187759596, 0.002234743354032827, 0.002234743354032827, 0.002234743354032827, 0.0019464273032007789, 0.0019464273032007789, 0.0019464273032007789, 0.0028585413512474964, 0.002670227581545704, 0.0026387816914447584, 0.002626832659405788], [0.0, 0.0, 0.0, 0.0, 0.00019735943192052659, 0.0, 0.0, 0.0013210346449272115, 0.00022683210259829515, 0.00012036582331491549, 0.0, 0.0, 0.0017770892952511897, 0.0018613057340886511, 0.0018704752051512804, 0.0019280288304377538, 0.0018613057340886511, 0.0021644311830932503, 0.0021644311830932503, 0.0021644311830932503, 0.0018707570716969136, 0.0018707570716969136, 0.0018707570716969136, 0.0026605559408906126, 0.002516768769299491, 0.002484248416597064, 0.002480164154335694], [0.0, 0.0, 0.0, 0.0, 0.00016620683328466055, 0.0, 0.0, 0.0009517283656979349, 0.000123512051247286, 3.83045777685082e-05, 0.0, 0.0, 0.00131044001136391, 0.0013706095726701535, 0.001574723115771125, 0.0017279987853828886, 0.0013706095726701535, 0.0015956894822177427, 0.0015956894822177427, 0.0015956894822177427, 0.0013483011985312282, 0.0013483011985312282, 0.0013483011985312282, 0.0026442331416611305, 0.0023650058620425566, 0.002325229385289947, 0.002300723370784038], [0.0, 0.0, 0.0, 0.0, 0.0001409124494418916, 0.0, 0.0, 0.000824546336480017, 0.00010483627514504646, 2.3474194198181447e-05, 0.0, 0.0, 0.0011759585258584119, 0.0012246174561816913, 0.0012246174561816913, 0.0013084864762977285, 0.0012078364431313978, 0.0015643338463277008, 0.0015643338463277008, 0.0015643338463277008, 0.001270750223263569, 0.001270750223263569, 0.001270750223263569, 0.0022422810163504263, 0.0020248330797838416, 0.0019965917829245106, 0.0019943358368347433], [0.0, 0.0, 0.0, 0.0, 0.0001053675575890705, 0.0, 0.0, 0.001368745452268862, 0.00017725848034116058, 6.849007337998254e-05, 0.0, 0.0, 0.00184548683851702, 0.0019093080906286378, 0.002058576862301343, 0.0021384790455436058, 0.0019163318205031848, 0.002333732205728647, 0.002333732205728647, 0.002333732205728647, 0.0016905675196957576, 0.0016905675196957576, 0.0016905675196957576, 0.002861361795866727, 0.002682648322309561, 0.0026346859701982563, 0.002633956090680394], [0.0, 0.0, 0.0, 0.0, 0.0003019199481748471, 0.0, 0.0, 0.0008601531713224867, 0.00019402584988936024, 9.752122283120809e-05, 0.0, 0.0, 0.001194369585210572, 0.0012811310864083738, 0.0013295228444903911, 0.001438033197735651, 0.0012605067872072165, 0.0015975195315037275, 0.0015975195315037275, 0.0015975195315037275, 0.0012856562870618882, 0.0012856562870618882, 0.0012856562870618882, 0.0019115239245649234, 0.0017242034084471068, 0.0016992213420162173, 0.0016919885134459214], [0.0, 0.0, 0.0, 0.0, 0.00017515200099319484, 0.0, 0.0, 0.0010197616678877504, 0.00019324480540706094, 9.077745774914061e-05, 0.0, 0.0, 0.0013881654198951894, 0.0014465461927994747, 0.001463581602132602, 0.0015165873584329023, 0.001439457862914114, 0.001599904506596218, 0.001599904506596218, 0.001599904506596218, 0.0013924830414184357, 0.0013924830414184357, 0.0013924830414184357, 0.0022061272775470426, 0.002120543687691824, 0.0020893903127215028, 0.0020708782566986536], [0.0, 0.0, 0.0, 0.0, 3.733641371570017e-05, 0.0, 0.0, 0.0009813083331321035, 0.0, 0.0, 0.0, 0.0, 0.001332940583278856, 0.0014090777354604075, 0.0015268823969975978, 0.0016133931725551168, 0.0014057599020676542, 0.0016183699226442463, 0.0016183699226442463, 0.0016183699226442463, 0.001326042339494782, 0.001326042339494782, 0.001326042339494782, 0.0022918264926040897, 0.001991080263429621, 0.0019623016886879075, 0.0019643172462594817], [0.0, 0.0, 0.0, 0.0, 0.00021112004877076677, 0.0, 0.0, 0.001511091952624824, 0.00015734773978116277, 0.00016344095098435682, 0.0, 0.0, 0.0020205585007060187, 0.002100037912047632, 0.0021376861613926386, 0.0024000494344962636, 0.002100037912047632, 0.0025734784888292337, 0.0025734784888292337, 0.0025734784888292337, 0.0023385188911652617, 0.0023385188911652617, 0.0023385188911652617, 0.0034446153379684326, 0.003120529507863019, 0.003089618473169458, 0.003071842415406514], [0.0, 0.0, 0.0, 0.0, 0.0002728637810907378, 0.0, 0.0, 0.0011222724181359604, 0.00022663348509482296, 0.00012176631737982742, 0.0, 0.0, 0.001555125230344558, 0.0016406252985034988, 0.0018090737113677163, 0.0020322772949750104, 0.0016328449492561004, 0.0018914991934936194, 0.0018914991934936194, 0.0018914991934936194, 0.001664112709251338, 0.001664112709251338, 0.001664112709251338, 0.002588884731922752, 0.002326330587624975, 0.00229722450651222, 0.0022816091261448996], [0.0, 0.0, 0.0, 0.0, 0.0, 0.0, 0.0, 0.0012734939589901075, 6.799019930012849e-05, 0.0, 0.0, 0.0, 0.0017449206971831763, 0.0018127560072011375, 0.001996905733441146, 0.002178802749961315, 0.0018127560072011375, 0.0021672480095116394, 0.0021672480095116394, 0.0021672480095116394, 0.0018255126884804307, 0.0018255126884804307, 0.0018255126884804307, 0.0028318453925419798, 0.0025967303806000578, 0.0025595942639870034, 0.0025588503573619036], [0.0, 0.0, 0.0, 0.0, 0.0002451541962740811, 0.0, 0.0, 0.001072291291511925, 0.00016104402515870094, 0.00012167641101197592, 0.0, 0.0, 0.001492530239840726, 0.0015702643534220022, 0.001574738609118868, 0.0017257228539417357, 0.0015613158420282713, 0.0016373635989107562, 0.0016373635989107562, 0.0016373635989107562, 0.0014673661990369147, 0.0014673661990369147, 0.0014673661990369147, 0.0019120686126916583, 0.001821377739530025, 0.0018039422189258848, 0.001805123870936165], [0.0, 0.0, 0.0, 0.0, 0.00015947085011561683, 0.0, 0.0, 0.001528072999632414, 5.807571828788968e-05, 5.7400090253946506e-06, 0.0, 0.0, 0.001995686383217416, 0.002088552984285014, 0.0021341471253763194, 0.0022241980437831955, 0.002082867297111595, 0.0024330802767966344, 0.0024330802767966344, 0.0024330802767966344, 0.0020871315624916595, 0.0020871315624916595, 0.0020871315624916595, 0.003094789467876538, 0.0028208100399723128, 0.002788151792862747, 0.0027727157219262027], [0.0, 0.0, 0.0, 0.0, 0.00021100999407220697, 0.0, 0.0, 0.0010691654536261537, 0.00031851386958915603, 0.00010334837431707579, 0.0, 0.0, 0.001430533053850097, 0.0015152770256281365, 0.0016313202795314543, 0.0017182561899027414, 0.0015152770256281365, 0.0018339486394554749, 0.0018339486394554749, 0.0018339486394554749, 0.001427674822429901, 0.001427674822429901, 0.001427674822429901, 0.002077722347237278, 0.002013984257445227, 0.0019883527807336384, 0.0019824396905208214], [0.0, 0.0, 0.0, 0.0, 0.00017084904886150427, 0.0, 0.0, 0.000795916123713709, 0.00011865042551214689, 0.00010041045373044693, 0.0, 0.0, 0.0010968624758759629, 0.0011544050564006715, 0.0011911213710886722, 0.001454446682931521, 0.0011476606003120603, 0.0014073536758735425, 0.0014073536758735425, 0.0014073536758735425, 0.001151032828356366, 0.001151032828356366, 0.001151032828356366, 0.0020445097700695154, 0.0018212946683120622, 0.0017888487919418502, 0.0017835211300485732], [0.0, 0.0, 0.0, 0.0, 0.00012535617334689432, 0.0, 0.0, 0.0008642467723815613, 8.693966993711078e-05, 5.1668061604063594e-05, 0.0, 0.0, 0.0012166579033808637, 0.0012493428306927937, 0.0013304429453019487, 0.0015593454157155624, 0.0012456638240671573, 0.0017394605561282057, 0.0017394605561282057, 0.0017394605561282057, 0.0010540855314588077, 0.0010540855314588077, 0.0010540855314588077, 0.0027511025373545663, 0.0022846232650424354, 0.0022328437962962013, 0.0022268742432461457], [0.0, 0.0, 0.0, 0.0, 0.00016987904903381423, 0.0, 0.0, 0.0007398284443527336, 0.0, 4.9759889963802185e-06, 0.0, 0.0, 0.0010441706964075521, 0.0011112591979840023, 0.001239912482008458, 0.0015338553598153175, 0.0011067018132179826, 0.0014793439742528695, 0.0014793439742528695, 0.0014793439742528695, 0.000925638604384299, 0.000925638604384299, 0.000925638604384299, 0.0023052760725281794, 0.0019968344517943253, 0.0019501691761240093, 0.0019434161736374275], [0.0, 0.0, 0.0, 0.0, 0.00010559600039307344, 0.0, 0.0, 0.0011211518305742942, 0.00019774028099085088, 7.196670090483349e-05, 0.0, 0.0, 0.001543195454621402, 0.0016132151960821797, 0.0017550246421346946, 0.0018079819390130175, 0.0016033388018114228, 0.0018794884495038015, 0.0018794884495038015, 0.0018794884495038015, 0.0016033388018114228, 0.0016033388018114228, 0.0016033388018114228, 0.0027082471361288556, 0.002523501334457803, 0.0024858011197683542, 0.002463062993412622], [0.0, 0.0, 0.0, 0.0, 0.00017451608116566918, 0.0, 0.0, 0.0010702948583615208, 6.542363187431387e-05, 2.9859214825452667e-05, 0.0, 0.0, 0.0014890917736877704, 0.0015360932450443577, 0.0016650207712569241, 0.0017864834937631271, 0.0015392391130698878, 0.0018178355745747912, 0.0018178355745747912, 0.0018178355745747912, 0.0014766415508901955, 0.0014766415508901955, 0.0014766415508901955, 0.0021848367313445764, 0.0020142396010584527, 0.001985837876996434, 0.001987300909495255], [0.0, 0.0, 0.0, 0.0, 0.00018340287719738563, 0.0, 0.0, 0.0007290655913646932, 0.0001819514204621417, 9.927608972619687e-05, 0.0, 0.0, 0.0010466379059848772, 0.001081601590093491, 0.001081601590093491, 0.001160446317885963, 0.0010712549673110637, 0.0012514819506428008, 0.0012514819506428008, 0.0012514819506428008, 0.0011446312097891, 0.0011446312097891, 0.0011446312097891, 0.0022120245032174047, 0.0019752373136200834, 0.0019435824379507324, 0.0019266907868189342], [0.0, 0.0, 0.0, 0.0, 0.00010548794515341303, 0.0, 0.0, 0.0011193791514118726, 0.00011695703536364588, 4.2003170711145257e-05, 0.0, 0.0, 0.0015487809631946022, 0.00159632231800561, 0.0015997561238734973, 0.0017579534356277052, 0.0015928885121377224, 0.0017126955170659707, 0.0017126955170659707, 0.0017126955170659707, 0.0015235593465248633, 0.0015235593465248633, 0.0015235593465248633, 0.002094667627685781, 0.0020014792603483926, 0.0019815958573327647, 0.001966565666741099], [0.0, 0.0, 0.0, 0.0, 0.00019707159505857462, 0.0, 0.0, 0.0008157863193835601, 5.749211293652195e-05, 9.419221047037096e-05, 0.0, 0.0, 0.0011348277390755938, 0.0012425564367633825, 0.0013557105453134155, 0.0014561425326506691, 0.0012160097794518556, 0.00174747241066457, 0.00174747241066457, 0.00174747241066457, 0.001165242578340245, 0.001165242578340245, 0.001165242578340245, 0.0022285468524516332, 0.0019258466992841492, 0.0018874892584442651, 0.0019021342745609775], [0.0, 0.0, 0.0, 0.0, 8.615427851772738e-05, 0.0, 0.0, 0.0007681006267055279, 0.00010704152247390134, 2.2598899811488184e-05, 0.0, 0.0, 0.001062697365686001, 0.0011422197948396035, 0.0012085420236818468, 0.0013660470453794426, 0.0011422197948396035, 0.0014204992723641707, 0.0014204992723641707, 0.0014204992723641707, 0.000874674351170375, 0.000874674351170375, 0.000874674351170375, 0.0018098846379437934, 0.0015975453093264999, 0.0015633935365974103, 0.0015711025764258543], [0.0, 0.0, 0.0, 0.0, 9.835715710700057e-05, 0.0, 0.0, 0.0005078009431009564, 3.769584441011229e-05, 0.0, 0.0, 0.0, 0.0007652256415252786, 0.0007884230842391938, 0.0009030184512459349, 0.0009612440324578623, 0.000792482636714129, 0.0013860472021564344, 0.0013860472021564344, 0.0013860472021564344, 0.0007281097331830142, 0.0007281097331830142, 0.0007281097331830142, 0.0016302002867203923, 0.001425096230724859, 0.00139107331474445, 0.0013857572341225107], [0.0, 0.0, 0.0, 0.0, 8.315100418428689e-05, 0.0, 0.0, 0.0010878525044497314, 0.00014766433017989318, 3.837453006611385e-05, 0.0, 0.0, 0.0015235345712405661, 0.001584128377545367, 0.001663281261217637, 0.001804254000224786, 0.0015721340160093165, 0.0019396825962680578, 0.0019396825962680578, 0.0019396825962680578, 0.0014399546665121883, 0.0014399546665121883, 0.0014399546665121883, 0.0024573896902459233, 0.002232867372811494, 0.0021994517774953375, 0.002185838762922774], [0.0, 0.0, 0.0, 0.0, 0.00024973051882790445, 0.0, 0.0, 0.0013089949457840324, 7.958911660217143e-05, 3.406503131022674e-05, 0.0, 0.0, 0.0017461716254659264, 0.0018117903789725714, 0.002049088533236727, 0.00216329813942956, 0.0018148571463668145, 0.0021949391239540223, 0.0021949391239540223, 0.0021949391239540223, 0.0017773259546993733, 0.0017773259546993733, 0.0017773259546993733, 0.002947436160642831, 0.0027277045842626357, 0.0026876713131506976, 0.002661943228551201], [0.0, 0.0, 0.0, 0.0, 0.0003582679843061962, 0.0, 0.0, 0.0008882592237011353, 0.0002766313249719837, 0.00017424971556684728, 0.0, 0.0, 0.0012394220510841868, 0.001326277952968176, 0.0014424444300127409, 0.001493032951400039, 0.0013107538839947188, 0.00156068507435486, 0.00156068507435486, 0.00156068507435486, 0.0012823145480488477, 0.0012823145480488477, 0.0012823145480488477, 0.0020019638157921845, 0.0018403498192578907, 0.0018157694972006865, 0.0018120158398005155], [0.0, 0.0, 0.0, 0.0, 0.0002777766284356769, 0.0, 0.0, 0.0015005566175383504, 0.00019025959609311773, 6.109539658000803e-05, 0.0, 0.0, 0.002057681151861459, 0.0021316900874760645, 0.0021622377857660685, 0.0023559751247042232, 0.0021244946010078257, 0.0022890595958317936, 0.0022890595958317936, 0.0022890595958317936, 0.0019998110209373597, 0.0019998110209373597, 0.0019998110209373597, 0.002969059154121477, 0.0026822992073338384, 0.002654765255425393, 0.0026518207307839998], [0.0, 0.0, 0.0, 0.0, 0.00037075053144648793, 0.0, 0.0, 0.001372570846228489, 0.0002434627875279746, 0.00014583228165822524, 0.0, 0.0, 0.00181685638885617, 0.0018937163113407036, 0.002084980957669376, 0.0022053627017112856, 0.0018853029104758058, 0.0020742538715666312, 0.0020742538715666312, 0.0020742538715666312, 0.0018218518456197031, 0.0018218518456197031, 0.0018218518456197031, 0.0026254192678097678, 0.0024229893374166376, 0.0023947810739612723, 0.002399763251998693], [0.0, 0.0, 0.0, 0.0, 0.00016963316034783403, 0.0, 0.0, 0.0014506528213799163, 0.00024137334301802083, 4.7454831096557334e-05, 0.0, 0.0, 0.001915640820030198, 0.0020419814507803306, 0.002223413058205226, 0.0024703256175611183, 0.0020419814507803306, 0.0025731788375634116, 0.0025731788375634116, 0.0025731788375634116, 0.002013632762120191, 0.002013632762120191, 0.002013632762120191, 0.0028342425565280435, 0.0026004706177851227, 0.002572188597125105, 0.0025707697147312235], [0.0, 0.0, 0.0, 0.0, 0.00024390110829016344, 0.0, 0.0, 0.0008029412268294554, 0.00023077714332625103, 9.631602886698937e-05, 0.0, 0.0, 0.0011241428274701367, 0.001185326174413361, 0.0012481638701283024, 0.0013644397373666955, 0.001185326174413361, 0.001723586771991774, 0.001723586771991774, 0.001723586771991774, 0.0012615507227992432, 0.0012615507227992432, 0.0012615507227992432, 0.002321179499345707, 0.002077103132584192, 0.0020367889260246527, 0.0020287180967906437], [0.0, 0.0, 0.0, 0.0, 0.00018713098668002838, 0.0, 0.0, 0.0007190407821749432, 0.00014804375965593553, 0.0001570838030815483, 0.0, 0.0, 0.0010383627708881373, 0.0010967054991857699, 0.0011035533842749176, 0.001127928097206564, 0.0010967054991857699, 0.0014544239842999708, 0.0014544239842999708, 0.0014544239842999708, 0.0011018414130026307, 0.0011018414130026307, 0.0011018414130026307, 0.0017050424861163307, 0.0016153952148315173, 0.001587675894609378, 0.0015904839450498979], [0.0, 0.0, 0.0, 0.0, 0.00028216107787383115, 0.0, 0.0, 0.0010448804928139496, 0.00019175629824987799, 8.42514995884299e-05, 0.0, 0.0, 0.0013919385447704405, 0.001467790503167522, 0.0014713353665349257, 0.0015620002702420132, 0.00146111697496573, 0.0016735329557838572, 0.0016735329557838572, 0.0016735329557838572, 0.0014787000175162178, 0.0014787000175162178, 0.0014787000175162178, 0.0019716923375051494, 0.001946626317414864, 0.0019225885598520558, 0.0019109334878408414], [0.0, 0.0, 0.0, 0.0, 0.00026457858799513637, 0.0, 0.0, 0.0008609742403289859, 0.0002563439747305228, 0.00015810626123731675, 0.0, 0.0, 0.001205956582767553, 0.0012544039791135466, 0.0013639627046986562, 0.0013698234893570345, 0.0012504869510936664, 0.0014931508424974925, 0.0014931508424974925, 0.0014931508424974925, 0.001181983232860089, 0.001181983232860089, 0.001181983232860089, 0.0021250135261850246, 0.0018294875004951454, 0.0018009315182669705, 0.0017857975676668874], [0.0, 0.0, 0.0, 0.0, 0.00040290785091571873, 0.0, 0.0, 0.0009154230491593675, 0.0003249766061898759, 0.00028549670921359697, 0.0, 0.0, 0.001254859141531885, 0.0013218549777953938, 0.0013285286493846709, 0.0013372594194273777, 0.0013185181420007554, 0.0015453092803632915, 0.0015453092803632915, 0.0015453092803632915, 0.0011842673491029973, 0.0011842673491029973, 0.0011842673491029973, 0.0019196397239016397, 0.001728652454629998, 0.0017015400615346603, 0.0016921887059493303], [0.0, 0.0, 0.0, 0.0, 0.00013370608111685557, 0.0, 0.0, 0.0008232096750663856, 0.00012372121827107667, 8.72002842953481e-05, 0.0, 0.0, 0.0011523078635740525, 0.0011995987021482897, 0.001217413978746696, 0.0013807009608655686, 0.0011964108665679452, 0.0013991959401905185, 0.0013991959401905185, 0.0013991959401905185, 0.001255926352332629, 0.001255926352332629, 0.001255926352332629, 0.00212041713947929, 0.0018787050040909284, 0.0018491647727017148, 0.0018416802097251145], [0.0, 0.0, 0.0, 0.0, 0.00023758245124634104, 0.0, 0.0, 0.0015733655751997645, 0.00010779085436249247, 1.9181067960819858e-05, 0.0, 0.0, 0.002091373279126497, 0.0021985122345514092, 0.00224664777480478, 0.002376118713607318, 0.0021985122345514092, 0.0023346162450438327, 0.0023346162450438327, 0.0023346162450438327, 0.00209780760630262, 0.00209780760630262, 0.00209780760630262, 0.0029107123529972133, 0.002727989066971875, 0.0027006623195373947, 0.00268453560291325], [0.0, 0.0, 0.0, 0.0, 0.00018334484642836945, 0.0, 0.0, 0.000946454944327682, 0.00016916506147200518, 0.00012180627147151881, 0.0, 0.0, 0.0013255165873293751, 0.0013890146624528522, 0.0015029829332578657, 0.0016554922433135474, 0.0013848838490459023, 0.0016150976104331014, 0.0016150976104331014, 0.0016150976104331014, 0.0012909342060545457, 0.0012909342060545457, 0.0012909342060545457, 0.002266472957192193, 0.0020374298030689806, 0.0020008040980554302, 0.0019986138972463217], [0.0, 0.0, 0.0, 0.0, 0.00022145917326617327, 0.0, 0.0, 0.001269679560186636, 0.00021355070536125225, 0.00011058228050234945, 0.0, 0.0, 0.0016999535337925062, 0.001781281392519881, 0.0019657816015314464, 0.002054122815502862, 0.0017750724631005342, 0.002464376387412629, 0.002464376387412629, 0.002464376387412629, 0.0017608984464817156, 0.0017608984464817156, 0.0017608984464817156, 0.003066857262566509, 0.002794748531640974, 0.0027507900470829416, 0.0027407321979254196], [0.0, 0.0, 0.0, 0.0, 0.0001490673196871684, 0.0, 0.0, 0.0012377927654960534, 5.368625064802866e-05, 4.6313110859252003e-05, 0.0, 0.0, 0.0016616601996475519, 0.001743932992427974, 0.0018272712181081178, 0.0021195532839587746, 0.0017383855686714674, 0.0020822864540369825, 0.0020822864540369825, 0.0020822864540369825, 0.0016941844590540424, 0.0016941844590540424, 0.0016941844590540424, 0.0029414579603955406, 0.0025680489508873613, 0.0025323958353027105, 0.002509677046914937], [0.0, 0.0, 0.0, 0.0, 0.00037707724175230445, 0.0, 0.0, 0.0014609665517805628, 0.00016153647458347768, 0.0001469965396056263, 0.0, 0.0, 0.0019014843217459965, 0.001999468245938594, 0.0020978918562962415, 0.002226273791014504, 0.001999468245938594, 0.0024696960768061053, 0.0024696960768061053, 0.0024696960768061053, 0.001979815467663607, 0.001979815467663607, 0.001979815467663607, 0.0028799879825234386, 0.002634374915283155, 0.0026109851615761493, 0.002593626616772927], [0.0, 0.0, 0.0, 0.0, 0.000217254393250742, 0.0, 0.0, 0.0011662051122604206, 0.00016996897431643024, 0.0001324904870411126, 0.0, 0.0, 0.001610938349733365, 0.0016689949310173635, 0.0016763827708762434, 0.0017925121526316363, 0.0016689949310173635, 0.0019173370462297124, 0.0019173370462297124, 0.0019173370462297124, 0.0015895594333470062, 0.0015895594333470062, 0.0015895594333470062, 0.0024158925654002242, 0.0021551420960304575, 0.0021241778651595513, 0.0021263253306240803], [0.0, 0.0, 0.0, 0.0, 0.00019641429568961353, 0.0, 0.0, 0.0016228758135283562, 0.00027491006547916, 8.782684516993454e-05, 0.0, 0.0, 0.0020957491896513966, 0.0022140605994693295, 0.0023734140530961437, 0.0024621735447500643, 0.002208870448131893, 0.002642287603726624, 0.002642287603726624, 0.002642287603726624, 0.002018376086480462, 0.002018376086480462, 0.002018376086480462, 0.003229919930191674, 0.0028199484160430937, 0.0027811186632643163, 0.002771254002643753], [0.0, 0.0, 0.0, 0.0, 0.00010523962188005746, 0.0, 0.0, 0.0008349149313935164, 0.00021978252816130537, 6.831309521838601e-05, 0.0, 0.0, 0.0011810612784877482, 0.0012189955051927317, 0.001223255505110843, 0.0014551112967258173, 0.001215728852518376, 0.001586235803189784, 0.001586235803189784, 0.001586235803189784, 0.0012189955051927317, 0.0012189955051927317, 0.0012189955051927317, 0.0017961944519954269, 0.0017446332991002383, 0.0017189543234133315, 0.0017179220816674176], [0.0, 0.0, 0.0, 0.0, 0.00014593787631009866, 0.0, 0.0, 0.0008846394872101627, 0.00011285584813137114, 4.251394858802968e-05, 0.0, 0.0, 0.0012289472758172954, 0.0012929906373407496, 0.0014701411034762795, 0.0016455992501767495, 0.0012929906373407496, 0.001813494914821214, 0.001813494914821214, 0.001813494914821214, 0.0013290183379103026, 0.0013290183379103026, 0.0013290183379103026, 0.0024741236922088917, 0.0022997347188257163, 0.002259288509669924, 0.0022286474421276572], [0.0, 0.0, 0.0, 0.0, 0.0003358656972082264, 0.0, 0.0, 0.001197290308604614, 0.0002940630477940822, 0.00019989245303259109, 0.0, 0.0, 0.0016161327160444554, 0.0017038660116534812, 0.0017890155970472254, 0.002010798906101523, 0.0016966054889703537, 0.0018409416388543035, 0.0018409416388543035, 0.0018409416388543035, 0.0016081012379913426, 0.0016081012379913426, 0.0016081012379913426, 0.0023362715547242323, 0.0021742414445383882, 0.0021461275096288095, 0.0021476399745317043], [0.0, 0.0, 0.0, 0.0, 0.00015494308431910852, 0.0, 0.0, 0.0008778656458382937, 0.00018963104747566126, 8.362826012011045e-05, 0.0, 0.0, 0.0011926415703419162, 0.0012381714994835512, 0.0013190534094650278, 0.0015479142335523158, 0.0012354251493449176, 0.0017510618798669672, 0.0017510618798669672, 0.0017510618798669672, 0.0010931275097885657, 0.0010931275097885657, 0.0010931275097885657, 0.0021381274481960745, 0.0019521298655466848, 0.0019145627580896486, 0.0019092096146201523], [0.0, 0.0, 0.0, 0.0, 8.902008184629992e-05, 0.0, 0.0, 0.0011605715451250866, 5.3945661396677876e-05, 1.5517106559697607e-05, 0.0, 0.0, 0.0016319981303580605, 0.0016996821906847762, 0.0017643763281863976, 0.0017359995889660773, 0.0016831147996199463, 0.0020965944457160793, 0.0020965944457160793, 0.0020965944457160793, 0.0016931157950186159, 0.0016931157950186159, 0.0016931157950186159, 0.0028087688642955176, 0.0025098891626856375, 0.002470131753259726, 0.002456230070851515], [0.0, 0.0, 0.0, 0.0, 0.00010619912446692587, 0.0, 0.0, 0.001266248310420025, 0.00011324967796612051, 3.241816958381696e-05, 0.0, 0.0, 0.001714225902055142, 0.0018001991787858938, 0.001943288780694374, 0.002064714017563872, 0.0017933053812360118, 0.0021025303077668368, 0.0021025303077668368, 0.0021025303077668368, 0.0016844855744341683, 0.0016844855744341683, 0.0016844855744341683, 0.002808969180498604, 0.0025339498166642464, 0.0024975341298021326, 0.0024969608713971735], [0.0, 0.0, 0.0, 0.0, 0.0002118412917772848, 0.0, 0.0, 0.0014777851041807113, 0.0003052281028060204, 0.00013468608224399768, 0.0, 0.0, 0.00199469812291211, 0.0020797624990809703, 0.0021539224979600295, 0.0022151767205773098, 0.0020731108486136307, 0.0026187233018887383, 0.0026187233018887383, 0.0026187233018887383, 0.002104912822445644, 0.002104912822445644, 0.002104912822445644, 0.0030490732794620492, 0.0028244364162827995, 0.002797609404693814, 0.002778764552569629], [0.0, 0.0, 0.0, 0.0, 0.0001936971617149566, 0.0, 0.0, 0.0013219339034818284, 0.0002637240303192294, 7.19103937782623e-05, 0.0, 0.0, 0.0017842021239191175, 0.0018817405752880314, 0.0019800386250785704, 0.0021680825964749263, 0.0018742012449988093, 0.0022099106265997545, 0.0022099106265997545, 0.0022099106265997545, 0.0016952184155315576, 0.0016952184155315576, 0.0016952184155315576, 0.002898925881637082, 0.0026292260967813873, 0.0025872209383958136, 0.0025691852685755397], [0.0, 0.0, 0.0, 0.0, 0.00023456053551958487, 0.0, 0.0, 0.0010095281707392786, 0.0004173816978360678, 0.00024206013153437795, 0.0, 0.0, 0.00136952553008817, 0.0014116312758901558, 0.0015424517550378645, 0.0016709814168198464, 0.0014091314105518916, 0.0018341433593855884, 0.0018341433593855884, 0.0018341433593855884, 0.001352418437668828, 0.001352418437668828, 0.001352418437668828, 0.002649630789923302, 0.0024723290747706303, 0.002426427559763583, 0.0024053150782761437], [0.0, 0.0, 0.0, 0.0, 0.0003283354850178418, 0.0, 0.0, 0.0008750609807407875, 0.00031719520204203305, 0.00028804345142429425, 0.0, 0.0, 0.0012237417749381488, 0.0012687808081681322, 0.0012755612491606443, 0.0012866946227196808, 0.001272171028664388, 0.0013854854637294681, 0.0013854854637294681, 0.0013854854637294681, 0.0010339067006897406, 0.0010339067006897406, 0.0010339067006897406, 0.001622768078737724, 0.0016446143878452051, 0.0016118771105504475, 0.0016139476324432014], [0.0, 0.0, 0.0, 0.0, 0.00026020528374969324, 0.0, 0.0, 0.0010208591909425476, 0.00015435866623317394, 8.678095563629524e-05, 0.0, 0.0, 0.0014123534951021, 0.001478582399370468, 0.001648866505268014, 0.001799537640454263, 0.001465746344188675, 0.0018465124619499412, 0.0018465124619499412, 0.0018465124619499412, 0.0014425490297998473, 0.0014425490297998473, 0.0014425490297998473, 0.0025415256968450944, 0.0024723260294717848, 0.0024282757740495733, 0.0024138247126447208], [0.0, 0.0, 0.0, 0.0, 0.0002593625413503911, 0.0, 0.0, 0.000827900208634032, 5.915063046241686e-05, 2.2980220301186158e-05, 0.0, 0.0, 0.001158575987329387, 0.0012328087534999382, 0.0013332850834520558, 0.0014788234428362772, 0.0012094448009214757, 0.0014249724060871923, 0.0014249724060871923, 0.0014249724060871923, 0.0012524021721513668, 0.0012524021721513668, 0.0012524021721513668, 0.00213117362695491, 0.001915123196680927, 0.0018809280497662448, 0.0018730644758100073], [0.0, 0.0, 0.0, 0.0, 0.00013243673922966136, 0.0, 0.0, 0.0007982270595070663, 0.0001661971200603859, 9.559638265649275e-05, 0.0, 0.0, 0.0011387170510940904, 0.0011989063132547223, 0.0013755784152912926, 0.0014595994358182816, 0.001209998822605333, 0.0015411541774124095, 0.0015411541774124095, 0.0015411541774124095, 0.001079893687713, 0.001079893687713, 0.001079893687713, 0.0022147670694001582, 0.00200730105659075, 0.0019695783260458522, 0.001953287306439176], [0.0, 0.0, 0.0, 0.0, 0.0002786216272662482, 0.0, 0.0, 0.0008896754764932117, 0.000248241637062721, 0.00022005857015237792, 0.0, 0.0, 0.0012283512799689345, 0.0012878425906495106, 0.0013417394682491946, 0.0014637360116869851, 0.001272754720395679, 0.0016610652165783436, 0.0016610652165783436, 0.0016610652165783436, 0.0012403525799465137, 0.0012403525799465137, 0.0012403525799465137, 0.0021316553419992385, 0.0018945109674139294, 0.001862935187554911, 0.0018724427833735763], [0.0, 0.0, 0.0, 0.0, 0.00013092592386900986, 0.0, 0.0, 0.0008697424987078225, 0.00019788818480650692, 1.3988315071003733e-05, 0.0, 0.0, 0.0012005853706830217, 0.0012653022987888672, 0.001386235467116391, 0.0015051708556791555, 0.0012473107107529608, 0.0016101145545429358, 0.0016101145545429358, 0.0016101145545429358, 0.0013537537086197333, 0.0013537537086197333, 0.0013537537086197333, 0.0023515835962457784, 0.002207622167446547, 0.002167365801736874, 0.0021590427176502863], [0.0, 0.0, 0.0, 0.0, 0.00020702274250199802, 0.0, 0.0, 0.001161449588901114, 0.00014286409878704634, 9.611044019086359e-05, 0.0, 0.0, 0.0015435765822020583, 0.001633834231629255, 0.0016681849321359859, 0.0017919255744037474, 0.001633834231629255, 0.0019441556544486651, 0.0019441556544486651, 0.0019441556544486651, 0.0015822912369373432, 0.0015822912369373432, 0.0015822912369373432, 0.002219939324671952, 0.002014167088927284, 0.001990824296123805, 0.001977196321490238], [0.0, 0.0, 0.0, 0.0, 0.00019757894616970157, 0.0, 0.0, 0.0012408908265729023, 0.0003065818842312642, 0.00012740140981403668, 0.0, 0.0, 0.0016603997984353117, 0.0017441181829569656, 0.0018964304829581042, 0.00204482821450127, 0.001747676881555123, 0.002357281951419494, 0.002357281951419494, 0.002357281951419494, 0.0017583529773495955, 0.0017583529773495955, 0.0017583529773495955, 0.002975205479257058, 0.0027010047866868614, 0.00265524387682411, 0.002667988690844076], [0.0, 0.0, 0.0, 0.0, 0.0001209238691499965, 0.0, 0.0, 0.00100739214387405, 0.0001470849017259126, 4.725249735319379e-05, 0.0, 0.0, 0.0013772028343120536, 0.0014543511045247458, 0.00149453476790519, 0.0015469044346325964, 0.0014543511045247458, 0.0017403850053513692, 0.0017403850053513692, 0.0017403850053513692, 0.0014692345304875717, 0.0014692345304875717, 0.0014692345304875717, 0.0022954749117165317, 0.00213365335555248, 0.002108868801870247, 0.0021167526325157043], [0.0, 0.0, 0.0, 0.0, 0.00020621782375618446, 0.0, 0.0, 0.0010095750437044127, 9.338427960342783e-05, 8.937631158575965e-05, 0.0, 0.0, 0.0013752235209994453, 0.0014302318506357603, 0.0014360917657511845, 0.0016101931290501221, 0.0014302318506357603, 0.0017400586272665226, 0.0017400586272665226, 0.0017400586272665226, 0.0014610441552778796, 0.0014610441552778796, 0.0014610441552778796, 0.001989112659717831, 0.001786581158051858, 0.0017666192464305017, 0.0017619405865755445], [0.0, 0.0, 0.0, 0.0, 0.00018372374629420856, 0.0, 0.0, 0.0004487760472905383, 7.01807926811796e-05, 0.0, 0.0, 0.0, 0.0006860601040282497, 0.0007245789459464109, 0.0008735884014969721, 0.0011956831878853678, 0.0007206899629031957, 0.0012357755328111456, 0.0012357755328111456, 0.0012357755328111456, 0.0007226344544248032, 0.0007226344544248032, 0.0007226344544248032, 0.00215730460521091, 0.0017807858038200466, 0.0017381167233457514, 0.0017182792399981865], [0.0, 0.0, 0.0, 0.0, 0.00010758617696032035, 0.0, 0.0, 0.0008135771344264349, 6.487376208509799e-05, 5.9866226110186095e-05, 0.0, 0.0, 0.001150968037217928, 0.0011934551004721087, 0.0012786715607162739, 0.0015384451990865615, 0.001186212176433829, 0.0016866125876118761, 0.0016866125876118761, 0.0016866125876118761, 0.0011230189144168761, 0.0011230189144168761, 0.0011230189144168761, 0.0021326389761262554, 0.0017186508577889126, 0.0016911039923197336, 0.0016835477563147388], [0.0, 0.0, 0.0, 0.0, 0.00021205027270667983, 0.0, 0.0, 0.0007703704449229065, 0.00014477082104327055, 0.00014602644983642177, 0.0, 0.0, 0.0011161745269347, 0.0011605983557556848, 0.001248214225657538, 0.001434853909338261, 0.0011529851128199956, 0.00177637302054889, 0.00177637302054889, 0.00177637302054889, 0.0010647454020304061, 0.0010647454020304061, 0.0010647454020304061, 0.00200751500985017, 0.0019552325739226823, 0.0019182749682103398, 0.0018950238006243882], [0.0, 0.0, 0.0, 0.0, 0.00033417933398326513, 0.0, 0.0, 0.0010824615323169326, 0.00023131128285287393, 0.0001981293582195499, 0.0, 0.0, 0.0014274076751865832, 0.0015323549862297963, 0.0015706519469815387, 0.001691717635482647, 0.0015234365780907619, 0.0016628803145089114, 0.0016628803145089114, 0.0016628803145089114, 0.0013979718223689108, 0.0013979718223689108, 0.0013979718223689108, 0.0019863655013280033, 0.0018978803689724726, 0.00187179660966349, 0.0018653542763880492], [0.0, 0.0, 0.0, 0.0, 9.798831387157506e-05, 0.0, 0.0, 0.0011369421825105812, 0.0001603473154387569, 2.4345443389057747e-05, 0.0, 0.0, 0.0015531796204347635, 0.0016520826760014309, 0.0016558747857778509, 0.0018694657387763613, 0.0016444984564485908, 0.0018613008678240758, 0.0018613008678240758, 0.0018613008678240758, 0.0016007350933298873, 0.0016007350933298873, 0.0016007350933298873, 0.0023581717288028263, 0.0021680758915866493, 0.0021418463104293985, 0.0021313544256656575], [0.0, 0.0, 0.0, 0.0, 0.00020580801625889384, 0.0, 0.0, 0.0009213024183641948, 0.00016538164183615723, 0.00011605359479586247, 0.0, 0.0, 0.0012801759975030475, 0.0013211136014866915, 0.0014097401787868437, 0.0016056728319157928, 0.0013147680766736715, 0.0014303104419086264, 0.0014303104419086264, 0.0014303104419086264, 0.0011706708497801266, 0.0011706708497801266, 0.0011706708497801266, 0.0018308808048098633, 0.001790054611873621, 0.001763587831480799, 0.0017554370527607661], [0.0, 0.0, 0.0, 0.0, 0.0002866171727319163, 0.0, 0.0, 0.0013101783932803913, 0.0003099766682647904, 0.00018563491451779993, 0.0, 0.0, 0.0017690606189659402, 0.0018763256915150955, 0.0020217680125306833, 0.0022747271541248794, 0.0018665279303688358, 0.002342426962045215, 0.002342426962045215, 0.002342426962045215, 0.0019200345926286872, 0.0019200345926286872, 0.0019200345926286872, 0.002888029579876357, 0.002807020465998939, 0.002775480444709008, 0.002751436480441511], [0.0, 0.0, 0.0, 0.0, 0.0004145027825099826, 0.0, 0.0, 0.0011147963445553067, 0.00031130119957920087, 0.00021608748580173207, 0.0, 0.0, 0.0015011109272462697, 0.0015586017594674854, 0.0015586017594674854, 0.0017366877555671698, 0.0015515910856504606, 0.0020227447422922606, 0.0020227447422922606, 0.0020227447422922606, 0.0015621070963759975, 0.0015621070963759975, 0.0015621070963759975, 0.0025170416831516713, 0.0025276245901456476, 0.0024830337835552788, 0.0024837972565561854], [0.0, 0.0, 0.0, 0.0, 0.00022377459516745318, 0.0, 0.0, 0.0011695778772788253, 0.00014010450986057086, 9.075920153480824e-05, 0.0, 0.0, 0.0015984795990341277, 0.0016519272740226597, 0.0016571925398381438, 0.0017453302805963734, 0.0016424229824399954, 0.001972284145089212, 0.001972284145089212, 0.001972284145089212, 0.0015986162581385383, 0.0015986162581385383, 0.0015986162581385383, 0.002747347003888189, 0.002393614737611487, 0.002362693271086049, 0.0023586588803122415], [0.0, 0.0, 0.0, 0.0, 0.00031949118679303306, 0.0, 0.0, 0.0007817830920820805, 0.00026960968924563444, 0.0001245534776637706, 0.0, 0.0, 0.001089302659463139, 0.0011447692421312264, 0.0012676388206458553, 0.0013843876322260013, 0.001141250030557952, 0.0014836160925772697, 0.0014836160925772697, 0.0014836160925772697, 0.001141250030557952, 0.001141250030557952, 0.001141250030557952, 0.0021776446475792704, 0.0019355396003281737, 0.0019001937771799063, 0.001881526216647126], [0.0, 0.0, 0.0, 0.0, 0.00021605882024770644, 0.0, 0.0, 0.0010703205448176966, 0.00017889185884828948, 6.835051257976317e-05, 0.0, 0.0, 0.001428989612286143, 0.0015174033022174736, 0.0016824552784156976, 0.001794500555190446, 0.0015043476966263368, 0.0018245157687338536, 0.0018245157687338536, 0.0018245157687338536, 0.0014731964572518082, 0.0014731964572518082, 0.0014731964572518082, 0.002522195143020233, 0.0022964138094713786, 0.002265154159671002, 0.002252617542578371], [0.0, 0.0, 0.0, 0.0, 0.00011805876006994107, 0.0, 0.0, 0.0010142824157398957, 3.641563028875763e-05, 3.214548943811258e-05, 0.0, 0.0, 0.0014248085720397698, 0.001486074458796132, 0.0016491578457663609, 0.0017348355224202226, 0.001477802492458637, 0.0017645269079211829, 0.0017645269079211829, 0.0017645269079211829, 0.001276755753649953, 0.001276755753649953, 0.001276755753649953, 0.0022082468965205285, 0.0020646889058307145, 0.002028343444736011, 0.0020325085135810507], [0.0, 0.0, 0.0, 0.0, 0.00011867409922738046, 0.0, 0.0, 0.0010225051431396038, 0.00010617071716146931, 4.108012871438822e-05, 0.0, 0.0, 0.001400206029341524, 0.0015016831612415576, 0.0015305920093564114, 0.001718618593684776, 0.0015057402547747358, 0.0018810019221530611, 0.0018810019221530611, 0.0018810019221530611, 0.0015393703993555204, 0.0015393703993555204, 0.0015393703993555204, 0.0024360984820183205, 0.0021161213892545907, 0.0020821001125686856, 0.002078807176492809], [0.0, 0.0, 0.0, 0.0, 0.0001498830266235586, 0.0, 0.0, 0.001141298590003564, 0.00012554590743107718, 0.00010915333123719524, 0.0, 0.0, 0.001564281792196693, 0.001627005804641475, 0.0016901354247414264, 0.001773427088706975, 0.0016191312091669234, 0.0020376945535391195, 0.0020376945535391195, 0.0020376945535391195, 0.001427294625446934, 0.001427294625446934, 0.001427294625446934, 0.0022578334892063316, 0.002137411421212388, 0.00210120724753562, 0.0020865426409160982], [0.0, 0.0, 0.0, 0.0, 0.00022487885298375679, 0.0, 0.0, 0.0009399490864423508, 0.0003657880988461171, 0.00011669810496332786, 0.0, 0.0, 0.0012619019367965782, 0.0013208032985320588, 0.0015456821515158158, 0.0015599132565448878, 0.00131510476907056, 0.00177414921800619, 0.00177414921800619, 0.00177414921800619, 0.0013898408984102015, 0.0013898408984102015, 0.0013898408984102015, 0.002695213145631551, 0.002454514743668309, 0.002412994671812951, 0.0023848926102515255], [0.0, 0.0, 0.0, 0.0, 0.00037241299924501727, 0.0, 0.0, 0.001047964971302064, 0.0004203047466858065, 0.0002891843365349566, 0.0, 0.0, 0.001454209282563285, 0.0014979748632510754, 0.0015225202654740424, 0.0017236444448958544, 0.0015010783049114503, 0.0017002628332955278, 0.0017002628332955278, 0.0017002628332955278, 0.0014447931584346467, 0.0014447931584346467, 0.0014447931584346467, 0.0023699890702427347, 0.00208920401047421, 0.0020630520286038265, 0.0020632436782380414], [0.0, 0.0, 0.0, 0.0, 0.0002061529508467059, 0.0, 0.0, 0.0009779453093666849, 0.00022711827561968948, 8.950806213253237e-05, 0.0, 0.0, 0.0013178863552528596, 0.0013725881961916921, 0.0014446008891967734, 0.0015379479410972433, 0.0013642196594962372, 0.002070013294824705, 0.002070013294824705, 0.002070013294824705, 0.0013449165170961257, 0.0013449165170961257, 0.0013449165170961257, 0.00249766657066605, 0.0022211275542743437, 0.002185186646582262, 0.002173359954799348], [0.0, 0.0, 0.0, 0.0, 0.00022559463445604916, 0.0, 0.0, 0.0008493195663405312, 0.00010609505715412221, 0.0, 0.0, 0.0, 0.0011479095401016846, 0.0012534381250965357, 0.0013509202947498068, 0.0014320949705858782, 0.0012304654037344055, 0.0014282661836921898, 0.0014282661836921898, 0.0014282661836921898, 0.0012565670599596565, 0.0012565670599596565, 0.0012565670599596565, 0.0019542889355239315, 0.0017122837124560458, 0.001685470696917213, 0.001690235948404596], [0.0, 0.0, 0.0, 0.0, 0.0003077603225930457, 0.0, 0.0, 0.0013003949557647174, 0.00018523482862039246, 0.00011675303740871634, 0.0, 0.0, 0.0017526737471591093, 0.0018027122136724742, 0.0019408835124293297, 0.0021257635075782855, 0.00179028021686601, 0.0020412265705596366, 0.0020412265705596366, 0.0020412265705596366, 0.0018324156228235456, 0.0018324156228235456, 0.0018324156228235456, 0.0025697590420802746, 0.0023220537501400526, 0.0023025770976466604, 0.0022918458789452528], [0.0, 0.0, 0.0, 0.0, 0.0001972709068224342, 0.0, 0.0, 0.0009350462088687241, 6.941566714642149e-05, 8.310115928599398e-05, 0.0, 0.0, 0.0013190007760610896, 0.0013621531060775973, 0.0014477193346777925, 0.0016461603324033926, 0.0013621531060775973, 0.0020708449716040824, 0.0020708449716040824, 0.0020708449716040824, 0.0014073402076397606, 0.0014073402076397606, 0.0014073402076397606, 0.0025530943385605877, 0.002433760288318492, 0.0023857375400239177, 0.0023710598978058995]], "bootstrap_rate_of_adaptation": [7.550612526463884e-05, 8.099607384824971e-05, 7.910662121069036e-05, 9.098051666511449e-05, 5.9363194838464414e-05, 6.849091247467212e-05, 5.650049851611327e-05, 6.516690587620993e-05, 8.099750156085209e-05, 9.785492835096502e-05, 7.235721977572865e-05, 7.42050130981188e-05, 6.004144741604852e-05, 8.09376446493905e-05, 8.503168046556662e-05, 8.631280133522266e-05, 6.935108512743184e-05, 7.256097915978808e-05, 9.568944856398658e-05, 8.939022999110106e-05, 7.86205219713089e-05, 6.984448542921981e-05, 9.232670562551728e-05, 6.16576249998503e-05, 7.179758849712605e-05, 7.06256784291291e-05, 0.00011233985039028285, 8.183552775118718e-05, 9.282323941083583e-05, 6.557242123879229e-05, 0.00010155467063583309, 7.025421716941355e-05, 6.241330542804597e-05, 7.515253355239342e-05, 6.507115899033416e-05, 8.598603812936403e-05, 7.228355833325527e-05, 6.526562653614829e-05, 7.155763571531097e-05, 6.726462888490112e-05, 5.410753059387252e-05, 4.8921409968546146e-05, 7.789121393310233e-05, 9.400841095590632e-05, 6.339979858014756e-05, 9.568456053831257e-05, 8.550265432054053e-05, 9.566518219801952e-05, 7.100338659009023e-05, 5.640390282998153e-05, 6.842225500121134e-05, 6.266097837190092e-05, 5.881976124982943e-05, 6.526296790093269e-05, 9.784275628164194e-05, 6.961821945797329e-05, 9.689251019520754e-05, 9.016759893195132e-05, 9.467022833330075e-05, 7.709211476050276e-05, 0.00010118187304866092, 6.1413407741359e-05, 7.764946675115616e-05, 7.590120442972818e-05, 6.588860899273512e-05, 8.890623346566368e-05, 8.880631658600854e-05, 0.00010165117150088385, 9.05611205518357e-05, 8.021696681301323e-05, 5.3320313703157944e-05, 8.172146070629375e-05, 6.578264972015542e-05, 6.640678785598236e-05, 6.539544933661885e-05, 7.465709906542715e-05, 7.368449087286869e-05, 9.415816029625721e-05, 7.496867007619645e-05, 6.640378574445242e-05, 5.727731365268667e-05, 6.244413226998065e-05, 6.500397179349995e-05, 6.581526784424767e-05, 7.773124481124916e-05, 6.025641791187886e-05, 9.685392868072277e-05, 8.355296670102354e-05, 8.384432954938066e-05, 6.44194274471459e-05, 7.878226927322795e-05, 7.089727880260787e-05, 7.692877787149036e-05, 7.474843315233743e-05, 8.10315259809629e-05, 7.161824411108339e-05, 7.701303553619903e-05, 6.127838656051062e-05, 8.402372170034288e-05, 8.251304947293421e-05]}
