# Supplementary material for: A Bayesian approach to infer recombination patterns in coronaviruses
Source: Nat Commun. 2022 Jul 20;13:4186. doi: 10.1038/s41467-022-31749-8 (PMC9297283; doi:10.1038/s41467-022-31749-8)
Supplement: Supplementary file 6 — Source Data [file 41467_2022_31749_MOESM6_ESM.zip › Source_Figure3/oc43_rdrp_bhatt_analysis_bootstrapped.json]

{"cov": "oc43", "gene": "rdrp", "window": 3, "clade": null, "min_seqs": 2, "midfreq_high": 0.75, "midfreq_low": 0.15, "window_midpoint": [1984.5, 1986.5, 1987.5, 1988.5, 1989.5, 1990.5, 1991.5, 1992.5, 1993.5, 1994.5, 1995.5, 1996.5, 1997.5, 1998.5, 1999.5, 2000.5, 2001.5, 2002.5, 2003.5, 2004.5, 2005.5, 2006.5, 2007.5, 2008.5, 2009.5, 2010.5, 2011.5, 2012.5, 2013.5, 2014.5, 2015.5, 2016.5, 2017.5], "adaptive_substitutions": [0.0, 0.0, 0.0, 0.0, 0.0, 0.0, 0.0, 1.431237401651603, 0.0, 0.0, 0.0, 0.0, 1.9281487743026204, 1.9137785291631446, 1.9137785291631446, 1.9137785291631446, 1.9137785291631446, 1.9137785291631446, 2.090025359256128, 2.123837700760778, 2.123837700760778, 1.9137785291631446, 1.9137785291631446, 2.090025359256128, 2.090025359256128, 2.225274725274725, 2.225274725274725, 2.326711749788673, 2.8706677937447167, 2.4050949050949053, 2.3919212655476394, 2.377430262045647, 2.335933297471759], "adaptive_substitutions_per_codon": [0.0, 0.0, 0.0, 0.0, 0.0, 0.0, 0.0, 0.0005140938942714091, 0.0, 0.0, 0.0, 0.0, 0.0006925821746776654, 0.0006874204486936583, 0.0006874204486936583, 0.0006874204486936583, 0.0006874204486936583, 0.0006874204486936583, 0.0007507274997328047, 0.0007628727373422334, 0.0007628727373422334, 0.0006874204486936583, 0.0006874204486936583, 0.0007507274997328047, 0.0007507274997328047, 0.000799308450170519, 0.000799308450170519, 0.0008357441629988049, 0.0010311306730404874, 0.0008638990320024803, 0.0008591671212455601, 0.0008539620194129479, 0.000839056500528649], "rate_of_adaptation": 3.358122867283683e-05, "bootstrap_adaptive_substitutions": [[0.0, 0.0, 0.0, 0.0, 0.0, 0.0, 0.0, 2.8003987826634487, 0.0, 0.0, 0.0, 0.0, 3.8144611186903137, 3.791268758526603, 3.791268758526603, 3.791268758526603, 3.791268758526603, 3.791268758526603, 4.337653478854024, 4.439972714870396, 4.439972714870396, 3.791268758526603, 3.791268758526603, 4.337653478854024, 4.337653478854024, 4.746930422919508, 4.746930422919508, 5.053888130968622, 6.791268758526603, 5.291082723552028, 5.251218086143052, 5.207366984993179, 5.081793377154906], [0.0, 0.0, 0.0, 0.0, 0.0, 0.0, 0.0, 1.433313006359439, 0.0, 0.0, 0.0, 0.0, 1.9614949037372593, 1.9229898074745186, 1.9229898074745186, 1.9229898074745186, 1.9229898074745186, 1.9229898074745186, 1.9229898074745186, 1.9229898074745186, 1.9229898074745186, 1.9229898074745186, 1.9229898074745186, 1.9229898074745186, 1.9229898074745186, 1.9229898074745186, 1.9229898074745186, 1.9229898074745186, 1.8074745186862966, 1.9229898074745186, 1.9229898074745186, 1.9229898074745186, 1.9229898074745186], [0.0, 0.0, 0.0, 0.0, 0.0, 0.0, 0.0, 1.5384615384615385, 0.0, 0.0, 0.0, 0.0, 2.0, 2.0, 2.0, 2.0, 2.0, 2.0, 2.3333333333333335, 2.4, 2.4, 2.0, 2.0, 2.3333333333333335, 2.3333333333333335, 2.6, 2.6, 2.8, 4.0, 2.9545454545454546, 2.928571428571429, 2.9, 2.8181818181818183], [0.0, 0.0, 0.0, 0.0, 0.0, 0.0, 0.0, 0.0, 0.0, 0.0, 0.0, 0.0, 0.0, 0.0, 0.0, 0.0, 0.0, 0.0, 0.16666666666666666, 0.2, 0.2, 0.0, 0.0, 0.16666666666666666, 0.16666666666666666, 0.3, 0.3, 0.4, 1.0, 0.4772727272727273, 0.4642857142857143, 0.45, 0.4090909090909091], [0.0, 0.0, 0.0, 0.0, 0.0, 0.0, 0.0, 1.5384615384615385, 0.0, 0.0, 0.0, 0.0, 2.0, 2.0, 2.0, 2.0, 2.0, 2.0, 2.0, 2.0, 2.0, 2.0, 2.0, 2.0, 2.0, 2.0, 2.0, 2.0, 2.0, 2.0, 2.0, 2.0, 2.0], [0.0, 0.0, 0.0, 0.0, 0.0, 0.0, 0.0, 2.307692307692308, 0.0, 0.0, 0.0, 0.0, 3.0, 3.0, 3.0, 3.0, 3.0, 3.0, 3.1666666666666665, 3.2, 3.2, 3.0, 3.0, 3.1666666666666665, 3.1666666666666665, 3.3, 3.3, 3.4, 4.0, 3.4772727272727275, 3.4642857142857144, 3.45, 3.409090909090909], [0.0, 0.0, 0.0, 0.0, 0.0, 0.0, 0.0, 1.5384615384615385, 0.0, 0.0, 0.0, 0.0, 2.0, 2.0, 2.0, 2.0, 2.0, 2.0, 2.333333333333333, 2.4000000000000004, 2.4000000000000004, 2.0, 2.0, 2.333333333333333, 2.333333333333333, 2.5999999999999996, 2.5999999999999996, 2.8, 4.0, 2.954545454545455, 2.928571428571429, 2.9000000000000004, 2.8181818181818183], [0.0, 0.0, 0.0, 0.0, 0.0, 0.0, 0.0, 1.3961610622023382, 0.0, 0.0, 0.0, 0.0, 1.9043151969981238, 1.9043151969981238, 1.9043151969981238, 1.9043151969981238, 1.9043151969981238, 1.9043151969981238, 2.0922451532207633, 2.1266416510318953, 2.1266416510318953, 1.9043151969981238, 1.9043151969981238, 2.0922451532207633, 2.0922451532207633, 2.2298311444652907, 2.2298311444652907, 2.3330206378986866, 2.7129455909943716, 2.4127579737335836, 2.3993567408201555, 2.3846153846153846, 2.3424015009380863], [0.0, 0.0, 0.0, 0.0, 0.0, 0.0, 0.0, 1.426344505066251, 0.0, 0.0, 0.0, 0.0, 1.907248636009353, 1.8939984411535464, 1.8939984411535464, 1.8939984411535464, 1.8939984411535464, 1.8939984411535464, 2.0694985710574176, 2.1032735775526112, 2.1032735775526112, 1.8939984411535464, 1.8939984411535464, 2.0694985710574176, 2.0694985710574176, 2.2045985970381916, 2.2045985970381916, 2.3059236165237724, 2.827747466874513, 2.384220222489903, 2.3710611290502173, 2.356586126266563, 2.3151349819315525], [0.0, 0.0, 0.0, 0.0, 0.0, 0.0, 0.0, 1.5384615384615385, 0.0, 0.0, 0.0, 0.0, 2.0, 2.0, 2.0, 2.0, 2.0, 2.0, 2.1666666666666665, 2.2, 2.2, 2.0, 2.0, 2.1666666666666665, 2.1666666666666665, 2.3, 2.3, 2.4, 3.0, 2.4772727272727275, 2.4642857142857144, 2.45, 2.409090909090909], [0.0, 0.0, 0.0, 0.0, 0.0, 0.0, 0.0, 2.307692307692308, 0.0, 0.0, 0.0, 0.0, 3.0, 3.0, 3.0, 3.0, 3.0, 3.0, 3.1666666666666665, 3.2, 3.2, 3.0, 3.0, 3.1666666666666665, 3.1666666666666665, 3.3, 3.3, 3.4, 4.0, 3.4772727272727275, 3.4642857142857144, 3.45, 3.409090909090909], [0.0, 0.0, 0.0, 0.0, 0.0, 0.0, 0.0, 0.0, 0.0, 0.0, 0.0, 0.0, 0.0, 0.0, 0, 0.0, 0.0, 0.0, 0.07443201085113595, 0.10834181078331638, 0.10834181078331638, 0.0, 0.0, 0.07443201085113595, 0.07443201085113595, 0.21007121057985756, 0.21007121057985756, 0.3118006103763988, 0.91353001017294, 0.3904096920373624, 0.3771980816741753, 0.3626653102746694, 0.3210487376306298], [0.0, 0.0, 0.0, 0.0, 0.0, 0.0, 0.0, 1.4998224305703531, 0.0, 0.0, 0.0, 0.0, 1.9843028624192058, 1.968605724838412, 1.968605724838412, 1.968605724838412, 1.968605724838412, 1.968605724838412, 2.145737149892275, 2.179593721144968, 2.179593721144968, 1.968605724838412, 1.968605724838412, 2.145737149892275, 2.145737149892275, 2.2811634349030467, 2.2811634349030467, 2.3827331486611265, 2.9529085872576175, 2.4612188365650973, 2.4480279646484635, 2.4335180055401664, 2.39196675900277], [0.0, 0.0, 0.0, 0.0, 0.0, 0.0, 0.0, 3.8461538461538463, 0.0, 0.0, 0.0, 0.0, 5.0, 5.0, 5.0, 5.0, 5.0, 5.0, 5.0, 5.0, 5.0, 5.0, 5.0, 5.0, 5.0, 5.0, 5.0, 5.0, 5.0, 5.0, 5.0, 5.0, 5.0], [0.0, 0.0, 0.0, 0.0, 0.0, 0.0, 0.0, 0.7692307692307693, 0.0, 0.0, 0.0, 0.0, 1.0, 1.0, 1.0, 1.0, 1.0, 1.0, 1.3333333333333335, 1.4, 1.4, 1.0, 1.0, 1.3333333333333335, 1.3333333333333335, 1.6, 1.6, 1.7999999999999998, 3.0, 1.9545454545454546, 1.9285714285714288, 1.9, 1.8181818181818183], [0.0, 0.0, 0.0, 0.0, 0.0, 0.0, 0.0, 1.379205699960417, 0.0, 0.0, 0.0, 0.0, 1.9125214408233275, 1.8833619210977701, 1.8833619210977701, 1.8833619210977701, 1.8833619210977701, 1.8833619210977701, 2.2555746140651802, 2.3241852487135506, 2.3241852487135506, 1.8833619210977701, 1.8833619210977701, 2.2555746140651802, 2.2555746140651802, 2.530017152658662, 2.530017152658662, 2.735849056603773, 3.7667238421955402, 2.8949009823795415, 2.868169566282774, 2.8387650085763294, 2.754561047871511], [0.0, 0.0, 0.0, 0.0, 0.0, 0.0, 0.0, 1.3547499754396306, 0.0, 0.0, 0.0, 0.0, 1.8697318007662835, 1.8480204342273308, 1.8480204342273308, 1.8480204342273308, 1.8480204342273308, 1.8480204342273308, 2.210302256279268, 2.2784163473818646, 2.2784163473818646, 1.8480204342273308, 1.8480204342273308, 2.210302256279268, 2.210302256279268, 2.4827586206896552, 2.4827586206896552, 2.6871008939974454, 3.826309067688378, 2.8450017415534656, 2.818463783981026, 2.789272030651341, 2.7056774642981543], [0.0, 0.0, 0.0, 0.0, 0.0, 0.0, 0.0, 0.0, 0.0, 0.0, 0.0, 0.0, 0, 0.0, 0, 0.0, 0.0, 0.0, 0.0, 0.0, 0.0, 0.0, 0.0, 0.0, 0.0, 0.0691906005221932, 0.0691906005221932, 0.17362924281984338, 0.6005221932114883, 0.2543318300498457, 0.24076837001118986, 0.22584856396866843, 0.18312366484690248], [0.0, 0.0, 0.0, 0.0, 0.0, 0.0, 0.0, 2.307692307692308, 0.0, 0.0, 0.0, 0.0, 3.0, 3.0, 3.0, 3.0, 3.0, 3.0, 3.0, 3.0, 3.0, 3.0, 3.0, 3.0, 3.0, 3.0, 3.0, 3.0, 3.0, 3.0, 3.0, 3.0, 3.0], [0.0, 0.0, 0.0, 0.0, 0.0, 0.0, 0.0, 0.6866718628215122, 0.0, 0.0, 0.0, 0.0, 0.9469992205767732, 0.9469992205767732, 0.9469992205767732, 0.9469992205767732, 0.9469992205767732, 0.9469992205767732, 0.9469992205767732, 0.9469992205767732, 0.9469992205767732, 0.9469992205767732, 0.9469992205767732, 0.9469992205767732, 0.9469992205767732, 0.9469992205767732, 0.9469992205767732, 0.9469992205767732, 0.8542478565861262, 0.9469992205767732, 0.9469992205767732, 0.9469992205767732, 0.9469992205767732], [0.0, 0.0, 0.0, 0.0, 0.0, 0.0, 0.0, 4.615384615384616, 0.0, 0.0, 0.0, 0.0, 6.0, 6.0, 6.0, 6.0, 6.0, 6.0, 6.166666666666666, 6.2, 6.2, 6.0, 6.0, 6.166666666666666, 6.166666666666666, 6.3, 6.3, 6.4, 7.0, 6.4772727272727275, 6.464285714285714, 6.45, 6.409090909090909], [0.0, 0.0, 0.0, 0.0, 0.0, 0.0, 0.0, 0.0, 0.0, 0.0, 0.0, 0.0, 0.0, 0.0, 0.0, 0.0, 0.0, 0.0, 0.2582488958170953, 0.3257989088074825, 0.3257989088074825, 0.0, 0.0, 0.2582488958170953, 0.2582488958170953, 0.5284489477786438, 0.5284489477786438, 0.7310989867498052, 1.867498051441933, 0.8876921986820663, 0.8613740118026946, 0.8324240062353858, 0.7495217175653653], [0.0, 0.0, 0.0, 0.0, 0.0, 0.0, 0.0, 0.7692307692307693, 0.0, 0.0, 0.0, 0.0, 1.0, 1.0, 1.0, 1.0, 1.0, 1.0, 1.1666666666666667, 1.2, 1.2, 1.0, 1.0, 1.1666666666666667, 1.1666666666666667, 1.3, 1.3, 1.4, 2.0, 1.4772727272727273, 1.4642857142857144, 1.45, 1.4090909090909092], [0.0, 0.0, 0.0, 0.0, 0.0, 0.0, 0.0, 3.076923076923077, 0.0, 0.0, 0.0, 0.0, 4.0, 4.0, 4.0, 4.0, 4.0, 4.0, 4.333333333333334, 4.4, 4.4, 4.0, 4.0, 4.333333333333334, 4.333333333333334, 4.6, 4.6, 4.8, 6.0, 4.954545454545455, 4.928571428571429, 4.9, 4.818181818181818], [0.0, 0.0, 0.0, 0.0, 0.0, 0.0, 0.0, 3.780067058652024, 0.0, 0.0, 0.0, 0.0, 4.967782691092862, 4.957043588123816, 4.957043588123816, 4.957043588123816, 4.957043588123816, 4.957043588123816, 4.957043588123816, 4.957043588123816, 4.957043588123816, 4.957043588123816, 4.957043588123816, 4.957043588123816, 4.957043588123816, 4.957043588123816, 4.957043588123816, 4.957043588123816, 4.957043588123816, 4.957043588123816, 4.957043588123816, 4.957043588123816, 4.957043588123816], [0.0, 0.0, 0.0, 0.0, 0.0, 0.0, 0.0, 2.307692307692308, 0.0, 0.0, 0.0, 0.0, 3.0, 3.0, 3.0, 3.0, 3.0, 3.0, 3.0, 3.0, 3.0, 3.0, 3.0, 3.0, 3.0, 3.0, 3.0, 3.0, 3.0, 3.0, 3.0, 3.0, 3.0], [0.0, 0.0, 0.0, 0.0, 0.0, 0.0, 0.0, 0.6658896658896659, 0.0, 0.0, 0.0, 0.0, 0.9393939393939393, 0.9090909090909091, 0.9090909090909091, 0.9090909090909091, 0.9090909090909091, 0.9090909090909091, 1.255892255892256, 1.323232323232323, 1.323232323232323, 0.9090909090909091, 0.9090909090909091, 1.255892255892256, 1.255892255892256, 1.5252525252525253, 1.5252525252525253, 1.727272727272727, 2.919191919191919, 1.8833792470156108, 1.8571428571428574, 1.8282828282828283, 1.7456382001836548], [0.0, 0.0, 0.0, 0.0, 0.0, 0.0, 0.0, 1.4344513042994604, 0.0, 0.0, 0.0, 0.0, 1.9139551699204627, 1.9016630513376718, 1.9016630513376718, 1.9016630513376718, 1.9016630513376718, 1.9016630513376718, 1.9016630513376718, 1.9016630513376718, 1.9016630513376718, 1.9016630513376718, 1.9016630513376718, 1.9016630513376718, 1.9016630513376718, 1.9016630513376718, 1.9016630513376718, 1.9016630513376718, 1.8647866955892987, 1.9016630513376718, 1.9016630513376718, 1.9016630513376718, 1.9016630513376718], [0.0, 0.0, 0.0, 0.0, 0.0, 0.0, 0.0, 1.4529280564344624, 0.0, 0.0, 0.0, 0.0, 1.942683749157114, 1.9312204989885366, 1.9312204989885366, 1.9312204989885366, 1.9312204989885366, 1.9312204989885366, 2.105529332434255, 2.139244774106541, 2.139244774106541, 1.9312204989885366, 1.9312204989885366, 2.105529332434255, 2.105529332434255, 2.240391099123398, 2.240391099123398, 2.341537424140256, 2.896830748482805, 2.419695948016919, 2.4065600616510934, 2.3921105866486854, 2.350732544596334], [0.0, 0.0, 0.0, 0.0, 0.0, 0.0, 0.0, 2.9517967960744698, 0.0, 0.0, 0.0, 0.0, 3.9362101313320825, 3.904315196998124, 3.904315196998124, 3.904315196998124, 3.904315196998124, 3.904315196998124, 3.904315196998124, 3.904315196998124, 3.904315196998124, 3.904315196998124, 3.904315196998124, 3.904315196998124, 3.904315196998124, 3.904315196998124, 3.904315196998124, 3.904315196998124, 3.74484052532833, 3.904315196998124, 3.904315196998124, 3.904315196998124, 3.904315196998124], [0.0, 0.0, 0.0, 0.0, 0.0, 0.0, 0.0, 0.0, 0.0, 0.0, 0.0, 0.0, 0.0, 0.0, 0.0, 0.0, 0.0, 0.0, 0.5, 0.6000000000000001, 0.6000000000000001, 0.0, 0.0, 0.5, 0.5, 0.8999999999999999, 0.8999999999999999, 1.2000000000000002, 3.0, 1.4318181818181819, 1.3928571428571428, 1.35, 1.2272727272727273], [0.0, 0.0, 0.0, 0.0, 0.0, 0.0, 0.0, 0.6509525976981598, 0.0, 0.0, 0.0, 0.0, 0.9281487743026204, 0.9137785291631445, 0.9137785291631445, 0.9137785291631445, 0.9137785291631445, 0.9137785291631445, 1.2662721893491127, 1.3338968723584108, 1.3338968723584108, 0.9137785291631445, 0.9137785291631445, 1.2662721893491127, 1.2662721893491127, 1.536770921386306, 1.536770921386306, 1.739644970414201, 2.9137785291631446, 1.8964112810266658, 1.870064001932134, 1.8410819949281487, 1.7580880657803737], [0.0, 0.0, 0.0, 0.0, 0.0, 0.0, 0.0, 0.0, 0.0, 0.0, 0.0, 0.0, 0.0, 0.0, 0.0, 0.0, 0.0, 0.0, 0.16666666666666666, 0.2, 0.2, 0.0, 0.0, 0.16666666666666666, 0.16666666666666666, 0.3, 0.3, 0.4, 1.0, 0.4772727272727273, 0.4642857142857143, 0.45, 0.4090909090909091], [0.0, 0.0, 0.0, 0.0, 0.0, 0.0, 0.0, 2.270949995087926, 0.0, 0.0, 0.0, 0.0, 2.978288633461047, 2.978288633461047, 2.978288633461047, 2.978288633461047, 2.978288633461047, 2.978288633461047, 2.978288633461047, 2.978288633461047, 2.978288633461047, 2.978288633461047, 2.978288633461047, 2.978288633461047, 2.978288633461047, 2.978288633461047, 2.978288633461047, 2.978288633461047, 2.8697318007662833, 2.978288633461047, 2.978288633461047, 2.978288633461047, 2.978288633461047], [0.0, 0.0, 0.0, 0.0, 0.0, 0.0, 0.0, 0.7692307692307693, 0.0, 0.0, 0.0, 0.0, 1.0, 1.0, 1.0, 1.0, 1.0, 1.0, 1.1666666666666667, 1.2, 1.2, 1.0, 1.0, 1.1666666666666667, 1.1666666666666667, 1.3, 1.3, 1.4, 2.0, 1.4772727272727273, 1.4642857142857144, 1.45, 1.4090909090909092], [0.0, 0.0, 0.0, 0.0, 0.0, 0.0, 0.0, 3.8461538461538463, 0.0, 0.0, 0.0, 0.0, 5.0, 5.0, 5.0, 5.0, 5.0, 5.0, 5.5, 5.6000000000000005, 5.6000000000000005, 5.0, 5.0, 5.5, 5.5, 5.8999999999999995, 5.8999999999999995, 6.2, 8.0, 6.4318181818181825, 6.392857142857143, 6.3500000000000005, 6.2272727272727275], [0.0, 0.0, 0.0, 0.0, 0.0, 0.0, 0.0, 3.5734597156398107, 0.0, 0.0, 0.0, 0.0, 4.838862559241706, 4.785150078988941, 4.785150078988941, 4.785150078988941, 4.785150078988941, 4.785150078988941, 4.969720905739863, 5.003949447077409, 5.003949447077409, 4.785150078988941, 4.785150078988941, 4.969720905739863, 4.969720905739863, 5.106635071090047, 5.106635071090047, 5.209320695102686, 5.758293838862559, 5.28866867729427, 5.2753328819679535, 5.260663507109005, 5.218655751831108], [0.0, 0.0, 0.0, 0.0, 0.0, 0.0, 0.0, 2.307692307692308, 0.0, 0.0, 0.0, 0.0, 3.0, 3.0, 3.0, 3.0, 3.0, 3.0, 3.333333333333333, 3.4, 3.4, 3.0, 3.0, 3.333333333333333, 3.333333333333333, 3.6, 3.6, 3.8, 5.0, 3.9545454545454546, 3.928571428571429, 3.9, 3.8181818181818183], [0.0, 0.0, 0.0, 0.0, 0.0, 0.0, 0.0, 1.5384615384615385, 0.0, 0.0, 0.0, 0.0, 2.0, 2.0, 2.0, 2.0, 2.0, 2.0, 2.0, 2.0, 2.0, 2.0, 2.0, 2.0, 2.0, 2.0, 2.0, 2.0, 2.0, 2.0, 2.0, 2.0, 2.0], [0.0, 0.0, 0.0, 0.0, 0.0, 0.0, 0.0, 0.7692307692307693, 0.0, 0.0, 0.0, 0.0, 1.0, 1.0, 1.0, 1.0, 1.0, 1.0, 1.0, 1.0, 1.0, 1.0, 1.0, 1.0, 1.0, 1.0, 1.0, 1.0, 1.0, 1.0, 1.0, 1.0, 1.0], [0.0, 0.0, 0.0, 0.0, 0.0, 0.0, 0.0, 1.5384615384615385, 0.0, 0.0, 0.0, 0.0, 2.0, 2.0, 2.0, 2.0, 2.0, 2.0, 2.0, 2.0, 2.0, 2.0, 2.0, 2.0, 2.0, 2.0, 2.0, 2.0, 2.0, 2.0, 2.0, 2.0, 2.0], [0.0, 0.0, 0.0, 0.0, 0.0, 0.0, 0.0, 1.5384615384615385, 0.0, 0.0, 0.0, 0.0, 2.0, 2.0, 2.0, 2.0, 2.0, 2.0, 2.0, 2.0, 2.0, 2.0, 2.0, 2.0, 2.0, 2.0, 2.0, 2.0, 2.0, 2.0, 2.0, 2.0, 2.0], [0.0, 0.0, 0.0, 0.0, 0.0, 0.0, 0.0, 1.4528448947778645, 0.0, 0.0, 0.0, 0.0, 1.9337490257209664, 1.9204988308651598, 1.9204988308651598, 1.9204988308651598, 1.9204988308651598, 1.9204988308651598, 1.9204988308651598, 1.9204988308651598, 1.9204988308651598, 1.9204988308651598, 1.9204988308651598, 1.9204988308651598, 1.9204988308651598, 1.9204988308651598, 1.9204988308651598, 1.9204988308651598, 1.867498051441933, 1.9204988308651598, 1.9204988308651598, 1.9204988308651598, 1.9204988308651598], [0.0, 0.0, 0.0, 0.0, 0.0, 0.0, 0.0, 0.17459851873579246, 0.0, 0.0, 0.0, 0.0, 0.5138226882745471, 0.46520495710200194, 0.46520495710200194, 0.46520495710200194, 0.46520495710200194, 0.46520495710200194, 0.863361931998729, 0.9332697807435651, 0.9332697807435651, 0.46520495710200194, 0.46520495710200194, 0.863361931998729, 0.863361931998729, 1.1429933269780745, 1.1429933269780745, 1.3527168732125832, 2.270734032411821, 1.5147759771210676, 1.4875391529347681, 1.457578646329838, 1.3717826501429935], [0.0, 0.0, 0.0, 0.0, 0.0, 0.0, 0.0, 3.076923076923077, 0.0, 0.0, 0.0, 0.0, 4.0, 4.0, 4.0, 4.0, 4.0, 4.0, 4.166666666666667, 4.2, 4.2, 4.0, 4.0, 4.166666666666667, 4.166666666666667, 4.3, 4.3, 4.4, 5.0, 4.4772727272727275, 4.464285714285714, 4.45, 4.409090909090909], [0.0, 0.0, 0.0, 0.0, 0.0, 0.0, 0.0, 0.9706875111032155, 0.0, 0.0, 0.0, 0.0, 1.7644341801385681, 1.5681293302540416, 1.5681293302540416, 1.5681293302540416, 1.5681293302540416, 1.5681293302540416, 1.9538106235565822, 2.0230946882217093, 2.0230946882217093, 1.5681293302540416, 1.5681293302540416, 1.9538106235565822, 1.9538106235565822, 2.23094688221709, 2.23094688221709, 2.438799076212471, 3.4503464203233256, 2.5994121352089024, 2.5724183437809307, 2.542725173210162, 2.4576947302120513], [0.0, 0.0, 0.0, 0.0, 0.0, 0.0, 0.0, 0.7692307692307693, 0.0, 0.0, 0.0, 0.0, 1.0, 1.0, 1.0, 1.0, 1.0, 1.0, 1.0, 1.0, 1.0, 1.0, 1.0, 1.0, 1.0, 1.0, 1.0, 1.0, 1.0, 1.0, 1.0, 1.0, 1.0], [0.0, 0.0, 0.0, 0.0, 0.0, 0.0, 0.0, 2.307692307692308, 0.0, 0.0, 0.0, 0.0, 3.0, 3.0, 3.0, 3.0, 3.0, 3.0, 3.0, 3.0, 3.0, 3.0, 3.0, 3.0, 3.0, 3.0, 3.0, 3.0, 3.0, 3.0, 3.0, 3.0, 3.0], [0.0, 0.0, 0.0, 0.0, 0.0, 0.0, 0.0, 2.307692307692308, 0.0, 0.0, 0.0, 0.0, 3.0, 3.0, 3.0, 3.0, 3.0, 3.0, 3.3333333333333335, 3.4, 3.4, 3.0, 3.0, 3.3333333333333335, 3.3333333333333335, 3.6, 3.6, 3.8, 5.0, 3.9545454545454546, 3.928571428571429, 3.9, 3.8181818181818183], [0.0, 0.0, 0.0, 0.0, 0.0, 0.0, 0.0, 0.0, 0.0, 0.0, 0.0, 0.0, 0.0, 0.0, 0.0, 0.0, 0.0, 0.0, 0.0, 0.0, 0.0, 0.0, 0.0, 0.0, 0.0, 0.0, 0.0, 0, 0.0, 0, 0, 0, 0], [0.0, 0.0, 0.0, 0.0, 0.0, 0.0, 0.0, 0.6900965902478762, 0.0, 0.0, 0.0, 0.0, 0.957135653050933, 0.9399899142713061, 0.9399899142713061, 0.9399899142713061, 0.9399899142713061, 0.9399899142713061, 1.1123718271978484, 1.1459909228441754, 1.1459909228441754, 0.9399899142713061, 0.9399899142713061, 1.1123718271978484, 1.1123718271978484, 1.2468482097831568, 1.2468482097831568, 1.347705496722138, 1.914271306101866, 1.4256406729931692, 1.412542324040055, 1.3981341401916287, 1.3568743409893185], [0.0, 0.0, 0.0, 0.0, 0.0, 0.0, 0.0, 0.6680571778185661, 0.0, 0.0, 0.0, 0.0, 0.9262472885032538, 0.9139551699204628, 0.9139551699204628, 0.9139551699204628, 0.9139551699204628, 0.9139551699204628, 1.2636779946975176, 1.3311641359363702, 1.3311641359363702, 0.9139551699204628, 0.9139551699204628, 1.2636779946975176, 1.2636779946975176, 1.5336225596529285, 1.5336225596529285, 1.7360809833694864, 2.9016630513376716, 1.8925261289686452, 1.8662328271872743, 1.8373101952277657, 1.7544862946164466], [0.0, 0.0, 0.0, 0.0, 0.0, 0.0, 0.0, 0.7692307692307693, 0.0, 0.0, 0.0, 0.0, 1.0, 1.0, 1.0, 1.0, 1.0, 1.0, 1.0, 1.0, 1.0, 1.0, 1.0, 1.0, 1.0, 1.0, 1.0, 1.0, 1.0, 1.0, 1.0, 1.0, 1.0], [0.0, 0.0, 0.0, 0.0, 0.0, 0.0, 0.0, 0.0, 0.0, 0.0, 0.0, 0.0, 0.0, 0.0, 0.0, 0.0, 0.0, 0.0, 0.5, 0.6000000000000001, 0.6000000000000001, 0.0, 0.0, 0.5, 0.5, 0.8999999999999999, 0.8999999999999999, 1.2000000000000002, 3.0, 1.4318181818181819, 1.3928571428571428, 1.35, 1.2272727272727273], [0.0, 0.0, 0.0, 0.0, 0.0, 0.0, 0.0, 0.0, 0.0, 0.0, 0.0, 0.0, 0, 0.0, 0.0, 0.0, 0.0, 0.0, 0.0, 0.0, 0.0, 0.0, 0.0, 0.0, 0.0, 0.0, 0.0, 0, 0.0, 0, 0, 0, 0], [0.0, 0.0, 0.0, 0.0, 0.0, 0.0, 0.0, 0.6287519747235387, 0.0, 0.0, 0.0, 0.0, 0.919431279620853, 0.919431279620853, 0.919431279620853, 0.919431279620853, 0.919431279620853, 0.919431279620853, 0.919431279620853, 0.919431279620853, 0.919431279620853, 0.919431279620853, 0.919431279620853, 0.919431279620853, 0.919431279620853, 0.919431279620853, 0.919431279620853, 0.919431279620853, 0.8657187993680885, 0.919431279620853, 0.919431279620853, 0.919431279620853, 0.919431279620853], [0.0, 0.0, 0.0, 0.0, 0.0, 0.0, 0.0, 0.5683283197249678, 0.0, 0.0, 0.0, 0.0, 0.8575418994413407, 0.8100558659217877, 0.8100558659217877, 0.8100558659217877, 0.8100558659217877, 0.8100558659217877, 1.0083798882681565, 1.0432960893854748, 1.0432960893854748, 0.8100558659217877, 0.8100558659217877, 1.0083798882681565, 1.0083798882681565, 1.1480446927374302, 1.1480446927374302, 1.2527932960893853, 1.7625698324022345, 1.3337353986795328, 1.3201316839584998, 1.305167597765363, 1.2623158963941088], [0.0, 0.0, 0.0, 0.0, 0.0, 0.0, 0.0, 1.2085932085932087, 0.0, 0.0, 0.0, 0.0, 1.897897897897898, 1.7957957957957957, 1.7957957957957957, 1.7957957957957957, 1.7957957957957957, 1.7957957957957957, 1.7957957957957957, 1.7957957957957957, 1.7957957957957957, 1.7957957957957957, 1.7957957957957957, 1.7957957957957957, 1.7957957957957957, 1.7957957957957957, 1.7957957957957957, 1.7957957957957957, 1.4894894894894894, 1.7957957957957957, 1.7957957957957957, 1.7957957957957957, 1.7957957957957957], [0.0, 0.0, 0.0, 0.0, 0.0, 0.0, 0.0, 0.5875445309407574, 0.0, 0.0, 0.0, 0.0, 0.8542024013722127, 0.8250428816466553, 0.8250428816466553, 0.8250428816466553, 0.8250428816466553, 0.8250428816466553, 0.8250428816466553, 0.8250428816466553, 0.8250428816466553, 0.8250428816466553, 0.8250428816466553, 0.8250428816466553, 0.8250428816466553, 0.8250428816466553, 0.8250428816466553, 0.8250428816466553, 0.7084048027444254, 0.8250428816466553, 0.8250428816466553, 0.8250428816466553, 0.8250428816466553], [0.0, 0.0, 0.0, 0.0, 0.0, 0.0, 0.0, 2.2438375459738635, 0.0, 0.0, 0.0, 0.0, 2.965412004069176, 2.965412004069176, 2.965412004069176, 2.965412004069176, 2.965412004069176, 2.965412004069176, 3.3218040013563916, 3.389623601220753, 3.389623601220753, 2.965412004069176, 2.965412004069176, 3.3218040013563916, 3.3218040013563916, 3.593082400813835, 3.593082400813835, 3.7965412004069172, 4.930824008138352, 3.9537593637288455, 3.9273361430024707, 3.898270600203459, 3.81503745491538], [0.0, 0.0, 0.0, 0.0, 0.0, 0.0, 0.0, 1.5384615384615385, 0.0, 0.0, 0.0, 0.0, 2.0, 2.0, 2.0, 2.0, 2.0, 2.0, 2.0, 2.0, 2.0, 2.0, 2.0, 2.0, 2.0, 2.0, 2.0, 2.0, 2.0, 2.0, 2.0, 2.0, 2.0], [0.0, 0.0, 0.0, 0.0, 0.0, 0.0, 0.0, 2.954386755265233, 0.0, 0.0, 0.0, 0.0, 3.9004392386530014, 3.9004392386530014, 3.9004392386530014, 3.9004392386530014, 3.9004392386530014, 3.9004392386530014, 4.083699365544168, 4.117862371888727, 4.117862371888727, 3.9004392386530014, 3.9004392386530014, 4.083699365544168, 4.083699365544168, 4.220351390922401, 4.220351390922401, 4.322840409956076, 4.850658857979502, 4.402036470118461, 4.388726207906296, 4.374084919472914, 4.332157593504592], [0.0, 0.0, 0.0, 0.0, 0.0, 0.0, 0.0, 2.021502706460744, 0.0, 0.0, 0.0, 0.0, 2.802453195610071, 2.7695287282117493, 2.7695287282117493, 2.7695287282117493, 2.7695287282117493, 2.7695287282117493, 3.146761351409511, 3.2156229825694, 3.2156229825694, 2.7695287282117493, 2.7695287282117493, 3.146761351409511, 3.146761351409511, 3.4222078760490637, 3.4222078760490637, 3.628792769528728, 4.736604260813428, 3.7884265508539237, 3.761597343908513, 3.732085216268561, 3.647573214390516], [0.0, 0.0, 0.0, 0.0, 0.0, 0.0, 0.0, 1.4094217074888489, 0.0, 0.0, 0.0, 0.0, 1.91353001017294, 1.896236012207528, 1.896236012207528, 1.896236012207528, 1.896236012207528, 1.896236012207528, 2.074432010851136, 2.1083418107833167, 2.1083418107833167, 1.896236012207528, 1.896236012207528, 2.074432010851136, 2.074432010851136, 2.2100712105798572, 2.2100712105798572, 2.3118006103763986, 2.809766022380468, 2.3904096920373625, 2.3771980816741753, 2.3626653102746697, 2.3210487376306297], [0.0, 0.0, 0.0, 0.0, 0.0, 0.0, 0.0, 2.9517967960744698, 0.0, 0.0, 0.0, 0.0, 3.904315196998124, 3.904315196998124, 3.904315196998124, 3.904315196998124, 3.904315196998124, 3.904315196998124, 3.904315196998124, 3.904315196998124, 3.904315196998124, 3.904315196998124, 3.904315196998124, 3.904315196998124, 3.904315196998124, 3.904315196998124, 3.904315196998124, 3.904315196998124, 3.7129455909943716, 3.904315196998124, 3.904315196998124, 3.904315196998124, 3.904315196998124], [0.0, 0.0, 0.0, 0.0, 0.0, 0.0, 0.0, 3.8461538461538463, 0.0, 0.0, 0.0, 0.0, 5.0, 5.0, 5.0, 5.0, 5.0, 5.0, 5.166666666666667, 5.2, 5.2, 5.0, 5.0, 5.166666666666667, 5.166666666666667, 5.3, 5.3, 5.4, 6.0, 5.4772727272727275, 5.464285714285714, 5.45, 5.409090909090909], [0.0, 0.0, 0.0, 0.0, 0.0, 0.0, 0.0, 2.915227629513344, 0.0, 0.0, 0.0, 0.0, 3.9183673469387754, 3.8979591836734695, 3.8979591836734695, 3.8979591836734695, 3.8979591836734695, 3.8979591836734695, 4.078231292517007, 4.112244897959184, 4.112244897959184, 3.8979591836734695, 3.8979591836734695, 4.078231292517007, 4.078231292517007, 4.214285714285714, 4.214285714285714, 4.316326530612245, 4.795918367346939, 4.39517625231911, 4.381924198250729, 4.36734693877551, 4.325602968460111], [0.0, 0.0, 0.0, 0.0, 0.0, 0.0, 0.0, 2.307692307692308, 0.0, 0.0, 0.0, 0.0, 3.0, 3.0, 3.0, 3.0, 3.0, 3.0, 3.1666666666666665, 3.2, 3.2, 3.0, 3.0, 3.1666666666666665, 3.1666666666666665, 3.3, 3.3, 3.4, 4.0, 3.4772727272727275, 3.4642857142857144, 3.45, 3.409090909090909], [0.0, 0.0, 0.0, 0.0, 0.0, 0.0, 0.0, 1.3208866605093021, 0.0, 0.0, 0.0, 0.0, 1.8542024013722127, 1.8250428816466553, 1.8250428816466553, 1.8250428816466553, 1.8250428816466553, 1.8250428816466553, 2.1972555746140654, 2.2658662092624358, 2.2658662092624358, 1.8250428816466553, 1.8250428816466553, 2.1972555746140654, 2.1972555746140654, 2.4716981132075473, 2.4716981132075473, 2.6775300171526584, 3.795883361921098, 2.8365819429284267, 2.809850526831659, 2.780445969125214, 2.696242008420396], [0.0, 0.0, 0.0, 0.0, 0.0, 0.0, 0.0, 0.5145849757855615, 0.0, 0.0, 0.0, 0.0, 0.8257686676427526, 0.7510980966325036, 0.7510980966325036, 0.7510980966325036, 0.7510980966325036, 0.7510980966325036, 0.7510980966325036, 0.7510980966325036, 0.7510980966325036, 0.7510980966325036, 0.7510980966325036, 0.7510980966325036, 0.7510980966325036, 0.7510980966325036, 0.7510980966325036, 0.7510980966325036, 0.6515373352855052, 0.7510980966325036, 0.7510980966325036, 0.7510980966325036, 0.7510980966325036], [0.0, 0.0, 0.0, 0.0, 0.0, 0.0, 0.0, 2.307692307692308, 0.0, 0.0, 0.0, 0.0, 3.0, 3.0, 3.0, 3.0, 3.0, 3.0, 3.333333333333333, 3.4000000000000004, 3.4000000000000004, 3.0, 3.0, 3.333333333333333, 3.333333333333333, 3.5999999999999996, 3.5999999999999996, 3.8, 5.0, 3.954545454545455, 3.928571428571429, 3.9000000000000004, 3.8181818181818183], [0.0, 0.0, 0.0, 0.0, 0.0, 0.0, 0.0, 0.0, 0.0, 0.0, 0.0, 0.0, 0, 0.0, 0, 0.0, 0.0, 0.0, 0.0, 0.0, 0.0, 0.0, 0.0, 0.0, 0.0, 0.0, 0.0, 0, 0.0, 0, 0, 0, 0], [0.0, 0.0, 0.0, 0.0, 0.0, 0.0, 0.0, 1.2406434145564582, 0.0, 0.0, 0.0, 0.0, 1.7536231884057971, 1.7536231884057971, 1.7536231884057971, 1.7536231884057971, 1.7536231884057971, 1.7536231884057971, 1.943754313319531, 1.9782608695652175, 1.9782608695652175, 1.7536231884057971, 1.7536231884057971, 1.943754313319531, 1.943754313319531, 2.081780538302277, 2.081780538302277, 2.1853002070393375, 2.683229813664596, 2.2652926783361567, 2.251848565513162, 2.237060041407868, 2.1947110860154337], [0.0, 0.0, 0.0, 0.0, 0.0, 0.0, 0.0, 0.0, 0.0, 0.0, 0.0, 0.0, 0, 0.0, 0, 0.0, 0.0, 0.0, 0.125350532809871, 0.1590016825574874, 0.1590016825574874, 0.0, 0.0, 0.125350532809871, 0.125350532809871, 0.25995513180033647, 0.25995513180033647, 0.3609085810431857, 0.9427930454290522, 0.4389180645490236, 0.4258072269850172, 0.41138530566461023, 0.37008616733799016], [0.0, 0.0, 0.0, 0.0, 0.0, 0.0, 0.0, 0.0, 0.0, 0.0, 0.0, 0.0, 0.0, 0.0, 0.0, 0.0, 0.0, 0.0, 0.0, 0.0, 0.0, 0.0, 0.0, 0.0, 0.0, 0.0, 0.0, 0.0, 0.0, 0.0, 0.0, 0.0, 0.0], [0.0, 0.0, 0.0, 0.0, 0.0, 0.0, 0.0, 1.4467434228822516, 0.0, 0.0, 0.0, 0.0, 1.9631236442516269, 1.9139551699204627, 1.9139551699204627, 1.9139551699204627, 1.9139551699204627, 1.9139551699204627, 2.263677994697517, 2.33116413593637, 2.33116413593637, 1.9139551699204627, 1.9139551699204627, 2.263677994697517, 2.263677994697517, 2.5336225596529287, 2.5336225596529287, 2.7360809833694866, 3.8770788141720898, 2.8925261289686452, 2.8662328271872743, 2.8373101952277655, 2.754486294616447], [0.0, 0.0, 0.0, 0.0, 0.0, 0.0, 0.0, 3.076923076923077, 0.0, 0.0, 0.0, 0.0, 4.0, 4.0, 4.0, 4.0, 4.0, 4.0, 4.0, 4.0, 4.0, 4.0, 4.0, 4.0, 4.0, 4.0, 4.0, 4.0, 4.0, 4.0, 4.0, 4.0, 4.0], [0.0, 0.0, 0.0, 0.0, 0.0, 0.0, 0.0, 0.0, 0.0, 0.0, 0.0, 0.0, 0, 0.0, 0.0, 0.0, 0.0, 0.0, 0.037414965986394516, 0.07142857142857142, 0.07142857142857142, 0.0, 0.0, 0.037414965986394516, 0.037414965986394516, 0.173469387755102, 0.173469387755102, 0.2755102040816327, 0.7755102040816326, 0.35435992578849723, 0.34110787172011664, 0.326530612244898, 0.2847866419294991], [0.0, 0.0, 0.0, 0.0, 0.0, 0.0, 0.0, 0.0, 0.0, 0.0, 0.0, 0.0, 0, 0.0, 0.0, 0.0, 0.0, 0.0, 0.0, 0.0, 0.0, 0.0, 0.0, 0.0, 0.0, 0.0, 0.0, 0, 0.0, 0, 0, 0, 0], [0.0, 0.0, 0.0, 0.0, 0.0, 0.0, 0.0, 1.2047914561985857, 0.0, 0.0, 0.0, 0.0, 1.7448405253283301, 1.7129455909943714, 1.7129455909943714, 1.7129455909943714, 1.7129455909943714, 1.7129455909943714, 2.0888055034396498, 2.157598499061914, 2.157598499061914, 1.7129455909943714, 1.7129455909943714, 2.0888055034396498, 2.0888055034396498, 2.363977485928705, 2.363977485928705, 2.570356472795497, 3.6810506566604126, 2.729831144465291, 2.703028678638435, 2.673545966228893, 2.5891181988742966], [0.0, 0.0, 0.0, 0.0, 0.0, 0.0, 0.0, 3.7371106467758395, 0.0, 0.0, 0.0, 0.0, 4.9355653821857235, 4.914087176247631, 4.914087176247631, 4.914087176247631, 4.914087176247631, 4.914087176247631, 5.087913244893662, 5.121604548325964, 5.121604548325964, 4.914087176247631, 4.914087176247631, 5.087913244893662, 5.087913244893662, 5.222678458622868, 5.222678458622868, 5.323752368919773, 5.892608970309539, 5.401854935967381, 5.38872845411064, 5.374289324068225, 5.332940906219491], [0.0, 0.0, 0.0, 0.0, 0.0, 0.0, 0.0, 1.3654108510861582, 0.0, 0.0, 0.0, 0.0, 1.884038199181446, 1.8608458390177354, 1.8608458390177354, 1.8608458390177354, 1.8608458390177354, 1.8608458390177354, 2.0429740791268762, 2.077080491132333, 2.077080491132333, 1.8608458390177354, 1.8608458390177354, 2.0429740791268762, 2.0429740791268762, 2.1793997271487036, 2.1793997271487036, 2.281718963165075, 2.8376534788540244, 2.3607838273595436, 2.347495614889885, 2.3328785811732606, 2.291020711893836], [0.0, 0.0, 0.0, 0.0, 0.0, 0.0, 0.0, 1.5384615384615385, 0.0, 0.0, 0.0, 0.0, 2.0, 2.0, 2.0, 2.0, 2.0, 2.0, 2.166666666666667, 2.2, 2.2, 2.0, 2.0, 2.166666666666667, 2.166666666666667, 2.3, 2.3, 2.4, 3.0, 2.4772727272727275, 2.4642857142857144, 2.45, 2.409090909090909], [0.0, 0.0, 0.0, 0.0, 0.0, 0.0, 0.0, 0.0, 0.0, 0.0, 0.0, 0.0, 0.0, 0.0, 0.0, 0.0, 0.0, 0.0, 0.16666666666666666, 0.2, 0.2, 0.0, 0.0, 0.16666666666666666, 0.16666666666666666, 0.3, 0.3, 0.4, 1.0, 0.4772727272727273, 0.4642857142857143, 0.45, 0.4090909090909091], [0.0, 0.0, 0.0, 0.0, 0.0, 0.0, 0.0, 0.0, 0.0, 0.0, 0.0, 0.0, 0.0, 0.0, 0.0, 0.0, 0.0, 0.0, 0.0, 0.0, 0.0, 0.0, 0.0, 0.0, 0.0, 0.0, 0.0, 0, 0.0, 0, 0, 0, 0], [0.0, 0.0, 0.0, 0.0, 0.0, 0.0, 0.0, 2.932558331272158, 0.0, 0.0, 0.0, 0.0, 3.927116827438371, 3.9088960342979635, 3.9088960342979635, 3.9088960342979635, 3.9088960342979635, 3.9088960342979635, 3.9088960342979635, 3.9088960342979635, 3.9088960342979635, 3.9088960342979635, 3.9088960342979635, 3.9088960342979635, 3.9088960342979635, 3.9088960342979635, 3.9088960342979635, 3.9088960342979635, 3.872454448017149, 3.9088960342979635, 3.9088960342979635, 3.9088960342979635, 3.9088960342979635], [0.0, 0.0, 0.0, 0.0, 0.0, 0.0, 0.0, 1.5384615384615385, 0.0, 0.0, 0.0, 0.0, 2.0, 2.0, 2.0, 2.0, 2.0, 2.0, 2.0, 2.0, 2.0, 2.0, 2.0, 2.0, 2.0, 2.0, 2.0, 2.0, 2.0, 2.0, 2.0, 2.0, 2.0], [0.0, 0.0, 0.0, 0.0, 0.0, 0.0, 0.0, 0.61414573713256, 0.0, 0.0, 0.0, 0.0, 0.9004392386530015, 0.8506588579795022, 0.8506588579795022, 0.8506588579795022, 0.8506588579795022, 0.8506588579795022, 1.217179111761835, 1.2855051244509517, 1.2855051244509517, 0.8506588579795022, 0.8506588579795022, 1.217179111761835, 1.217179111761835, 1.4904831625183017, 1.4904831625183017, 1.6954612005856515, 2.7510980966325036, 1.853853320910422, 1.8272327964860908, 1.7979502196193264, 1.7140955676826835], [0.0, 0.0, 0.0, 0.0, 0.0, 0.0, 0.0, 1.5384615384615385, 0.0, 0.0, 0.0, 0.0, 2.0, 2.0, 2.0, 2.0, 2.0, 2.0, 2.0, 2.0, 2.0, 2.0, 2.0, 2.0, 2.0, 2.0, 2.0, 2.0, 2.0, 2.0, 2.0, 2.0, 2.0], [0.0, 0.0, 0.0, 0.0, 0.0, 0.0, 0.0, 1.3654108510861582, 0.0, 0.0, 0.0, 0.0, 1.8608458390177354, 1.8376534788540246, 1.8376534788540246, 1.8376534788540246, 1.8376534788540246, 1.8376534788540246, 2.2019099590723057, 2.2701227830832194, 2.2701227830832194, 1.8376534788540246, 1.8376534788540246, 2.2019099590723057, 2.2019099590723057, 2.4747612551159617, 2.4747612551159617, 2.6793997271487036, 3.8144611186903137, 2.837529455537641, 2.8109530305983244, 2.781718963165075, 2.698003224606226], [0.0, 0.0, 0.0, 0.0, 0.0, 0.0, 0.0, 0.6023957280992929, 0.0, 0.0, 0.0, 0.0, 0.9362101313320825, 0.9362101313320825, 0.9362101313320825, 0.9362101313320825, 0.9362101313320825, 0.9362101313320825, 0.9362101313320825, 0.9362101313320825, 0.9362101313320825, 0.9362101313320825, 0.9362101313320825, 0.9362101313320825, 0.9362101313320825, 0.9362101313320825, 0.9362101313320825, 0.9362101313320825, 0.7448405253283301, 0.9362101313320825, 0.9362101313320825, 0.9362101313320825, 0.9362101313320825], [0.0, 0.0, 0.0, 0.0, 0.0, 0.0, 0.0, 0.0, 0.0, 0.0, 0.0, 0.0, 0, 0.0, 0, 0.0, 0.0, 0.0, 0.08323895809739523, 0.1172140430351076, 0.1172140430351076, 0.0, 0.0, 0.08323895809739523, 0.08323895809739523, 0.2191392978482446, 0.2191392978482446, 0.3210645526613817, 0.884484711211778, 0.3998249768351694, 0.3865879307555412, 0.3720271800679502, 0.3303304849171214], [0.0, 0.0, 0.0, 0.0, 0.0, 0.0, 0.0, 0.655728389800412, 0.0, 0.0, 0.0, 0.0, 0.9372114496768237, 0.9058171745152355, 0.9058171745152355, 0.9058171745152355, 0.9058171745152355, 0.9058171745152355, 1.0829485995690982, 1.1168051708217912, 1.1168051708217912, 0.9058171745152355, 0.9058171745152355, 1.0829485995690982, 1.0829485995690982, 1.2183748845798708, 1.2183748845798708, 1.31994459833795, 1.827331486611265, 1.3984302862419207, 1.385239414325287, 1.3707294552169897, 1.3291782086795938], [0.0, 0.0, 0.0, 0.0, 0.0, 0.0, 0.0, 0.7692307692307693, 0.0, 0.0, 0.0, 0.0, 1.0, 1.0, 1.0, 1.0, 1.0, 1.0, 1.1666666666666667, 1.2, 1.2, 1.0, 1.0, 1.1666666666666667, 1.1666666666666667, 1.3, 1.3, 1.4, 2.0, 1.4772727272727273, 1.4642857142857144, 1.45, 1.4090909090909092], [0.0, 0.0, 0.0, 0.0, 0.0, 0.0, 0.0, 0.0, 0.0, 0.0, 0.0, 0.0, 0.0, 0.0, 0.0, 0.0, 0.0, 0.0, 0.5, 0.6000000000000001, 0.6000000000000001, 0.0, 0.0, 0.5, 0.5, 0.8999999999999999, 0.8999999999999999, 1.2000000000000002, 3.0, 1.4318181818181819, 1.3928571428571428, 1.35, 1.2272727272727273], [0.0, 0.0, 0.0, 0.0, 0.0, 0.0, 0.0, 0.935897435897436, 0.0, 0.0, 0.0, 0.0, 1.5833333333333333, 1.5416666666666665, 1.5416666666666665, 1.5416666666666665, 1.5416666666666665, 1.5416666666666665, 1.9305555555555558, 2.0, 2.0, 1.5416666666666665, 1.5416666666666665, 1.9305555555555558, 1.9305555555555558, 2.2083333333333335, 2.2083333333333335, 2.4166666666666665, 3.25, 2.577651515151515, 2.550595238095238, 2.520833333333333, 2.4356060606060606], [0.0, 0.0, 0.0, 0.0, 0.0, 0.0, 0.0, 0.7692307692307693, 0.0, 0.0, 0.0, 0.0, 1.0, 1.0, 1.0, 1.0, 1.0, 1.0, 1.1666666666666667, 1.2, 1.2, 1.0, 1.0, 1.1666666666666667, 1.1666666666666667, 1.3, 1.3, 1.4, 2.0, 1.4772727272727273, 1.4642857142857144, 1.45, 1.4090909090909092], [0.0, 0.0, 0.0, 0.0, 0.0, 0.0, 0.0, 1.4005781094956642, 0.0, 0.0, 0.0, 0.0, 1.9046550757150869, 1.8855860908581044, 1.8855860908581044, 1.8855860908581044, 1.8855860908581044, 1.8855860908581044, 2.2316320807627594, 2.2989343802579922, 2.2989343802579922, 1.8855860908581044, 1.8855860908581044, 2.2316320807627594, 2.2316320807627594, 2.5008412787436907, 2.5008412787436907, 2.7027481772293886, 3.8569826135726304, 2.8587671442410647, 2.832545469113052, 2.803701626472238, 2.7211033498189976], [0.0, 0.0, 0.0, 0.0, 0.0, 0.0, 0.0, 2.307692307692308, 0.0, 0.0, 0.0, 0.0, 3.0, 3.0, 3.0, 3.0, 3.0, 3.0, 3.166666666666667, 3.2, 3.2, 3.0, 3.0, 3.166666666666667, 3.166666666666667, 3.3, 3.3, 3.4, 4.0, 3.4772727272727275, 3.4642857142857144, 3.45, 3.409090909090909], [0.0, 0.0, 0.0, 0.0, 0.0, 0.0, 0.0, 0.7692307692307693, 0.0, 0.0, 0.0, 0.0, 1.0, 1.0, 1.0, 1.0, 1.0, 1.0, 1.1666666666666667, 1.2, 1.2, 1.0, 1.0, 1.1666666666666667, 1.1666666666666667, 1.3, 1.3, 1.4, 2.0, 1.4772727272727273, 1.4642857142857144, 1.45, 1.4090909090909092]], "bootstrap_adaptive_substitutions_per_codon": [[0.0, 0.0, 0.0, 0.0, 0.0, 0.0, 0.0, 0.0010058903673360088, 0.0, 0.0, 0.0, 0.0, 0.0013701368960812909, 0.0013618063069420268, 0.0013618063069420268, 0.0013618063069420268, 0.0013618063069420268, 0.0013618063069420268, 0.00155806518636998, 0.0015948177855137915, 0.0015948177855137915, 0.0013618063069420268, 0.0013618063069420268, 0.00155806518636998, 0.00155806518636998, 0.0017050755829452256, 0.0017050755829452256, 0.0018153333803766602, 0.0024393925138385788, 0.0019005325874827687, 0.0018862133930111539, 0.0018704622790923775, 0.0018253568165067908], [0.0, 0.0, 0.0, 0.0, 0.0, 0.0, 0.0, 0.0005148394419394537, 0.0, 0.0, 0.0, 0.0, 0.00070455995105505, 0.0006907290975123989, 0.0006907290975123989, 0.0006907290975123989, 0.0006907290975123989, 0.0006907290975123989, 0.0006907290975123989, 0.0006907290975123989, 0.0006907290975123989, 0.0006907290975123989, 0.0006907290975123989, 0.0006907290975123989, 0.0006907290975123989, 0.0006907290975123989, 0.0006907290975123989, 0.0006907290975123989, 0.0006492365368844456, 0.0006907290975123989, 0.0006907290975123989, 0.0006907290975123989, 0.0006907290975123989], [0.0, 0.0, 0.0, 0.0, 0.0, 0.0, 0.0, 0.0005526083112290009, 0.0, 0.0, 0.0, 0.0, 0.0007183908045977011, 0.0007183908045977011, 0.0007183908045977011, 0.0007183908045977011, 0.0007183908045977011, 0.0007183908045977011, 0.0008381226053639847, 0.0008620689655172414, 0.0008620689655172414, 0.0007183908045977011, 0.0007183908045977011, 0.0008381226053639847, 0.0008381226053639847, 0.0009339080459770115, 0.0009339080459770115, 0.0010057471264367816, 0.0014367816091954023, 0.001061259143155695, 0.0010519293924466338, 0.0010416666666666667, 0.0010122779519331244], [0.0, 0.0, 0.0, 0.0, 0.0, 0.0, 0.0, 0.0, 0.0, 0.0, 0.0, 0.0, 0.0, 0.0, 0.0, 0.0, 0.0, 0.0, 5.986590038314176e-05, 7.183908045977011e-05, 7.183908045977011e-05, 0.0, 0.0, 5.986590038314176e-05, 5.986590038314176e-05, 0.00010775862068965517, 0.00010775862068965517, 0.00014367816091954023, 0.00035919540229885057, 0.00017143416927899687, 0.00016676929392446635, 0.00016163793103448276, 0.0001469435736677116], [0.0, 0.0, 0.0, 0.0, 0.0, 0.0, 0.0, 0.0005526083112290009, 0.0, 0.0, 0.0, 0.0, 0.0007183908045977011, 0.0007183908045977011, 0.0007183908045977011, 0.0007183908045977011, 0.0007183908045977011, 0.0007183908045977011, 0.0007183908045977011, 0.0007183908045977011, 0.0007183908045977011, 0.0007183908045977011, 0.0007183908045977011, 0.0007183908045977011, 0.0007183908045977011, 0.0007183908045977011, 0.0007183908045977011, 0.0007183908045977011, 0.0007183908045977011, 0.0007183908045977011, 0.0007183908045977011, 0.0007183908045977011, 0.0007183908045977011], [0.0, 0.0, 0.0, 0.0, 0.0, 0.0, 0.0, 0.0008289124668435014, 0.0, 0.0, 0.0, 0.0, 0.0010775862068965517, 0.0010775862068965517, 0.0010775862068965517, 0.0010775862068965517, 0.0010775862068965517, 0.0010775862068965517, 0.0011374521072796933, 0.0011494252873563218, 0.0011494252873563218, 0.0010775862068965517, 0.0010775862068965517, 0.0011374521072796933, 0.0011374521072796933, 0.0011853448275862069, 0.0011853448275862069, 0.001221264367816092, 0.0014367816091954023, 0.0012490203761755486, 0.001244355500821018, 0.0012392241379310346, 0.0012245297805642634], [0.0, 0.0, 0.0, 0.0, 0.0, 0.0, 0.0, 0.0005526083112290009, 0.0, 0.0, 0.0, 0.0, 0.0007183908045977011, 0.0007183908045977011, 0.0007183908045977011, 0.0007183908045977011, 0.0007183908045977011, 0.0007183908045977011, 0.0008381226053639846, 0.0008620689655172415, 0.0008620689655172415, 0.0007183908045977011, 0.0007183908045977011, 0.0008381226053639846, 0.0008381226053639846, 0.0009339080459770114, 0.0009339080459770114, 0.0010057471264367816, 0.0014367816091954023, 0.0010612591431556951, 0.0010519293924466338, 0.0010416666666666669, 0.0010122779519331244], [0.0, 0.0, 0.0, 0.0, 0.0, 0.0, 0.0, 0.0005014946344117594, 0.0, 0.0, 0.0, 0.0, 0.000684021263289556, 0.000684021263289556, 0.000684021263289556, 0.000684021263289556, 0.000684021263289556, 0.000684021263289556, 0.0007515248395189523, 0.0007638799033878934, 0.0007638799033878934, 0.000684021263289556, 0.000684021263289556, 0.0007515248395189523, 0.0007515248395189523, 0.0008009450949947165, 0.0008009450949947165, 0.0008380102866015397, 0.0009744775829721163, 0.0008666515710249941, 0.0008618379097773548, 0.0008565428824049514, 0.0008413798494748873], [0.0, 0.0, 0.0, 0.0, 0.0, 0.0, 0.0, 0.0005123363883140269, 0.0, 0.0, 0.0, 0.0, 0.0006850749410953136, 0.000680315532023544, 0.000680315532023544, 0.000680315532023544, 0.000680315532023544, 0.000680315532023544, 0.0007433543717878656, 0.0007554861988335529, 0.0007554861988335529, 0.000680315532023544, 0.000680315532023544, 0.0007433543717878656, 0.0007433543717878656, 0.0007918816799706148, 0.0007918816799706148, 0.0008282771611076769, 0.0010157138889635463, 0.0008564009419863157, 0.0008516742561243596, 0.000846474901676208, 0.0008315858412110462], [0.0, 0.0, 0.0, 0.0, 0.0, 0.0, 0.0, 0.0005526083112290009, 0.0, 0.0, 0.0, 0.0, 0.0007183908045977011, 0.0007183908045977011, 0.0007183908045977011, 0.0007183908045977011, 0.0007183908045977011, 0.0007183908045977011, 0.0007782567049808429, 0.0007902298850574714, 0.0007902298850574714, 0.0007183908045977011, 0.0007183908045977011, 0.0007782567049808429, 0.0007782567049808429, 0.0008261494252873563, 0.0008261494252873563, 0.0008620689655172414, 0.0010775862068965517, 0.0008898249738766981, 0.0008851600985221675, 0.000880028735632184, 0.0008653343782654127], [0.0, 0.0, 0.0, 0.0, 0.0, 0.0, 0.0, 0.0008289124668435014, 0.0, 0.0, 0.0, 0.0, 0.0010775862068965517, 0.0010775862068965517, 0.0010775862068965517, 0.0010775862068965517, 0.0010775862068965517, 0.0010775862068965517, 0.0011374521072796933, 0.0011494252873563218, 0.0011494252873563218, 0.0010775862068965517, 0.0010775862068965517, 0.0011374521072796933, 0.0011374521072796933, 0.0011853448275862069, 0.0011853448275862069, 0.001221264367816092, 0.0014367816091954023, 0.0012490203761755486, 0.001244355500821018, 0.0012392241379310346, 0.0012245297805642634], [0.0, 0.0, 0.0, 0.0, 0.0, 0.0, 0.0, 0.0, 0.0, 0.0, 0.0, 0.0, 0.0, 0.0, 0.0, 0.0, 0.0, 0.0, 2.6735636081586187e-05, 3.8915880310099273e-05, 3.8915880310099273e-05, 0.0, 0.0, 2.6735636081586187e-05, 2.6735636081586187e-05, 7.545661299563849e-05, 7.545661299563849e-05, 0.00011199734568117773, 0.00032813577951614224, 0.00014023336639273077, 0.0001354878166933101, 0.00013026771202394733, 0.0001153192304707722], [0.0, 0.0, 0.0, 0.0, 0.0, 0.0, 0.0, 0.0005387293213255579, 0.0, 0.0, 0.0, 0.0, 0.0007127524649494274, 0.0007071141253011537, 0.0007071141253011537, 0.0007071141253011537, 0.0007071141253011537, 0.0007071141253011537, 0.0007707389187831448, 0.0007829000435147155, 0.0007829000435147155, 0.0007071141253011537, 0.0007071141253011537, 0.0007707389187831448, 0.0007707389187831448, 0.0008193834177094277, 0.0008193834177094277, 0.0008558667919041403, 0.0010606711879517304, 0.0008840584901455091, 0.0008793203896007412, 0.0008741084790014965, 0.0008591834622854777], [0.0, 0.0, 0.0, 0.0, 0.0, 0.0, 0.0, 0.0013815207780725023, 0.0, 0.0, 0.0, 0.0, 0.0017959770114942528, 0.0017959770114942528, 0.0017959770114942528, 0.0017959770114942528, 0.0017959770114942528, 0.0017959770114942528, 0.0017959770114942528, 0.0017959770114942528, 0.0017959770114942528, 0.0017959770114942528, 0.0017959770114942528, 0.0017959770114942528, 0.0017959770114942528, 0.0017959770114942528, 0.0017959770114942528, 0.0017959770114942528, 0.0017959770114942528, 0.0017959770114942528, 0.0017959770114942528, 0.0017959770114942528, 0.0017959770114942528], [0.0, 0.0, 0.0, 0.0, 0.0, 0.0, 0.0, 0.00027630415561450045, 0.0, 0.0, 0.0, 0.0, 0.00035919540229885057, 0.00035919540229885057, 0.00035919540229885057, 0.00035919540229885057, 0.00035919540229885057, 0.00035919540229885057, 0.00047892720306513413, 0.0005028735632183908, 0.0005028735632183908, 0.00035919540229885057, 0.00035919540229885057, 0.00047892720306513413, 0.00047892720306513413, 0.0005747126436781609, 0.0005747126436781609, 0.0006465517241379309, 0.0010775862068965517, 0.0007020637408568444, 0.0006927339901477834, 0.0006824712643678161, 0.0006530825496342738], [0.0, 0.0, 0.0, 0.0, 0.0, 0.0, 0.0, 0.0004954043462501498, 0.0, 0.0, 0.0, 0.0, 0.0006869689083417124, 0.0006764949429230496, 0.0006764949429230496, 0.0006764949429230496, 0.0006764949429230496, 0.0006764949429230496, 0.000810192030914217, 0.0008348366554287179, 0.0008348366554287179, 0.0006764949429230496, 0.0006764949429230496, 0.000810192030914217, 0.000810192030914217, 0.0009087705289722206, 0.0009087705289722206, 0.000982704402515723, 0.0013529898858460991, 0.0010398351229811572, 0.0010302333212222608, 0.0010196713392874746, 0.0009894256637469508], [0.0, 0.0, 0.0, 0.0, 0.0, 0.0, 0.0, 0.00048661996244239605, 0.0, 0.0, 0.0, 0.0, 0.0006715990663671995, 0.0006638004433287826, 0.0006638004433287826, 0.0006638004433287826, 0.0006638004433287826, 0.0006638004433287826, 0.0007939304081462888, 0.0008183966765021065, 0.0008183966765021065, 0.0006638004433287826, 0.0006638004433287826, 0.0007939304081462888, 0.0007939304081462888, 0.0008917954815695601, 0.0008917954815695601, 0.0009651942866370134, 0.001374392624888067, 0.0010219115450982275, 0.0010123792327518053, 0.0010018936891707402, 0.0009718669052795094], [0.0, 0.0, 0.0, 0.0, 0.0, 0.0, 0.0, 0.0, 0.0, 0.0, 0.0, 0.0, 0.0, 0.0, 0.0, 0.0, 0.0, 0.0, 0.0, 0.0, 0.0, 0.0, 0.0, 0.0, 0.0, 2.4852945589868246e-05, 2.4852945589868246e-05, 6.236682572551846e-05, 0.0002157048107799886, 9.135482401215722e-05, 8.648289152700785e-05, 8.112376579334355e-05, 6.577717846512301e-05], [0.0, 0.0, 0.0, 0.0, 0.0, 0.0, 0.0, 0.0008289124668435014, 0.0, 0.0, 0.0, 0.0, 0.0010775862068965517, 0.0010775862068965517, 0.0010775862068965517, 0.0010775862068965517, 0.0010775862068965517, 0.0010775862068965517, 0.0010775862068965517, 0.0010775862068965517, 0.0010775862068965517, 0.0010775862068965517, 0.0010775862068965517, 0.0010775862068965517, 0.0010775862068965517, 0.0010775862068965517, 0.0010775862068965517, 0.0010775862068965517, 0.0010775862068965517, 0.0010775862068965517, 0.0010775862068965517, 0.0010775862068965517, 0.0010775862068965517], [0.0, 0.0, 0.0, 0.0, 0.0, 0.0, 0.0, 0.0002466493760134742, 0.0, 0.0, 0.0, 0.0, 0.000340157766011772, 0.000340157766011772, 0.000340157766011772, 0.000340157766011772, 0.000340157766011772, 0.000340157766011772, 0.000340157766011772, 0.000340157766011772, 0.000340157766011772, 0.000340157766011772, 0.000340157766011772, 0.000340157766011772, 0.000340157766011772, 0.000340157766011772, 0.000340157766011772, 0.000340157766011772, 0.0003068419025093844, 0.000340157766011772, 0.000340157766011772, 0.000340157766011772, 0.000340157766011772], [0.0, 0.0, 0.0, 0.0, 0.0, 0.0, 0.0, 0.0016578249336870027, 0.0, 0.0, 0.0, 0.0, 0.0021551724137931034, 0.0021551724137931034, 0.0021551724137931034, 0.0021551724137931034, 0.0021551724137931034, 0.0021551724137931034, 0.002215038314176245, 0.0022270114942528735, 0.0022270114942528735, 0.0021551724137931034, 0.0021551724137931034, 0.002215038314176245, 0.002215038314176245, 0.0022629310344827584, 0.0022629310344827584, 0.0022988505747126436, 0.002514367816091954, 0.0023266065830721003, 0.00232194170771757, 0.002316810344827586, 0.002302115987460815], [0.0, 0.0, 0.0, 0.0, 0.0, 0.0, 0.0, 0.0, 0.0, 0.0, 0.0, 0.0, 0.0, 0.0, 0.0, 0.0, 0.0, 0.0, 9.27618160262555e-05, 0.00011702547011763022, 0.00011702547011763022, 0.0, 0.0, 9.27618160262555e-05, 9.27618160262555e-05, 0.00018981643239175425, 0.00018981643239175425, 0.0002626073946658783, 0.0006707967138800047, 0.000318854956423156, 0.0003094015846992437, 0.0002990028758029403, 0.00026922475487261687], [0.0, 0.0, 0.0, 0.0, 0.0, 0.0, 0.0, 0.00027630415561450045, 0.0, 0.0, 0.0, 0.0, 0.00035919540229885057, 0.00035919540229885057, 0.00035919540229885057, 0.00035919540229885057, 0.00035919540229885057, 0.00035919540229885057, 0.00041906130268199235, 0.0004310344827586207, 0.0004310344827586207, 0.00035919540229885057, 0.00035919540229885057, 0.00041906130268199235, 0.00041906130268199235, 0.00046695402298850574, 0.00046695402298850574, 0.0005028735632183908, 0.0007183908045977011, 0.0005306295715778475, 0.0005259646962233169, 0.0005208333333333333, 0.0005061389759665622], [0.0, 0.0, 0.0, 0.0, 0.0, 0.0, 0.0, 0.0011052166224580018, 0.0, 0.0, 0.0, 0.0, 0.0014367816091954023, 0.0014367816091954023, 0.0014367816091954023, 0.0014367816091954023, 0.0014367816091954023, 0.0014367816091954023, 0.001556513409961686, 0.0015804597701149427, 0.0015804597701149427, 0.0014367816091954023, 0.0014367816091954023, 0.001556513409961686, 0.001556513409961686, 0.0016522988505747126, 0.0016522988505747126, 0.0017241379310344827, 0.0021551724137931034, 0.0017796499477533963, 0.001770320197044335, 0.001760057471264368, 0.0017306687565308255], [0.0, 0.0, 0.0, 0.0, 0.0, 0.0, 0.0, 0.0013577827078491466, 0.0, 0.0, 0.0, 0.0, 0.0017844047022603671, 0.0017805472658490719, 0.0017805472658490719, 0.0017805472658490719, 0.0017805472658490719, 0.0017805472658490719, 0.0017805472658490719, 0.0017805472658490719, 0.0017805472658490719, 0.0017805472658490719, 0.0017805472658490719, 0.0017805472658490719, 0.0017805472658490719, 0.0017805472658490719, 0.0017805472658490719, 0.0017805472658490719, 0.0017805472658490719, 0.0017805472658490719, 0.0017805472658490719, 0.0017805472658490719, 0.0017805472658490719], [0.0, 0.0, 0.0, 0.0, 0.0, 0.0, 0.0, 0.0008289124668435014, 0.0, 0.0, 0.0, 0.0, 0.0010775862068965517, 0.0010775862068965517, 0.0010775862068965517, 0.0010775862068965517, 0.0010775862068965517, 0.0010775862068965517, 0.0010775862068965517, 0.0010775862068965517, 0.0010775862068965517, 0.0010775862068965517, 0.0010775862068965517, 0.0010775862068965517, 0.0010775862068965517, 0.0010775862068965517, 0.0010775862068965517, 0.0010775862068965517, 0.0010775862068965517, 0.0010775862068965517, 0.0010775862068965517, 0.0010775862068965517, 0.0010775862068965517], [0.0, 0.0, 0.0, 0.0, 0.0, 0.0, 0.0, 0.00023918450642588574, 0.0, 0.0, 0.0, 0.0, 0.0003374259839777081, 0.0003265412748171369, 0.0003265412748171369, 0.0003265412748171369, 0.0003265412748171369, 0.0003265412748171369, 0.0004511107240992299, 0.00047529896667827695, 0.00047529896667827695, 0.0003265412748171369, 0.0003265412748171369, 0.0004511107240992299, 0.0004511107240992299, 0.0005478636944154186, 0.0005478636944154186, 0.00062042842215256, 0.0010485603158016952, 0.0006765011663130786, 0.0006670771756978654, 0.0006567107860211308, 0.0006270252155832093], [0.0, 0.0, 0.0, 0.0, 0.0, 0.0, 0.0, 0.0005152483133259556, 0.0, 0.0, 0.0, 0.0, 0.0006874838972415455, 0.0006830686247620947, 0.0006830686247620947, 0.0006830686247620947, 0.0006830686247620947, 0.0006830686247620947, 0.0006830686247620947, 0.0006830686247620947, 0.0006830686247620947, 0.0006830686247620947, 0.0006830686247620947, 0.0006830686247620947, 0.0006830686247620947, 0.0006830686247620947, 0.0006830686247620947, 0.0006830686247620947, 0.0006698228073237423, 0.0006830686247620947, 0.0006830686247620947, 0.0006830686247620947, 0.0006830686247620947], [0.0, 0.0, 0.0, 0.0, 0.0, 0.0, 0.0, 0.0005218850777422638, 0.0, 0.0, 0.0, 0.0, 0.0006978030708179289, 0.0006936855240619744, 0.0006936855240619744, 0.0006936855240619744, 0.0006936855240619744, 0.0006936855240619744, 0.0007562964556157525, 0.0007684068872509126, 0.0007684068872509126, 0.0006936855240619744, 0.0006936855240619744, 0.0007562964556157525, 0.0007562964556157525, 0.000804738182156393, 0.000804738182156393, 0.0008410694770618736, 0.0010405282860929616, 0.0008691436594888359, 0.0008644253095011111, 0.000859235124514614, 0.0008443723220532809], [0.0, 0.0, 0.0, 0.0, 0.0, 0.0, 0.0, 0.0010602718376704274, 0.0, 0.0, 0.0, 0.0, 0.0014138685816566389, 0.0014024120678872572, 0.0014024120678872572, 0.0014024120678872572, 0.0014024120678872572, 0.0014024120678872572, 0.0014024120678872572, 0.0014024120678872572, 0.0014024120678872572, 0.0014024120678872572, 0.0014024120678872572, 0.0014024120678872572, 0.0014024120678872572, 0.0014024120678872572, 0.0014024120678872572, 0.0014024120678872572, 0.0013451294990403484, 0.0014024120678872572, 0.0014024120678872572, 0.0014024120678872572, 0.0014024120678872572], [0.0, 0.0, 0.0, 0.0, 0.0, 0.0, 0.0, 0.0, 0.0, 0.0, 0.0, 0.0, 0.0, 0.0, 0.0, 0.0, 0.0, 0.0, 0.00017959770114942528, 0.00021551724137931037, 0.00021551724137931037, 0.0, 0.0, 0.00017959770114942528, 0.00017959770114942528, 0.00032327586206896546, 0.00032327586206896546, 0.00043103448275862074, 0.0010775862068965517, 0.0005143025078369906, 0.000500307881773399, 0.0004849137931034483, 0.0004408307210031348], [0.0, 0.0, 0.0, 0.0, 0.0, 0.0, 0.0, 0.00023381918020767234, 0.0, 0.0, 0.0, 0.0, 0.0003333867723788148, 0.00032822504639480767, 0.00032822504639480767, 0.00032822504639480767, 0.00032822504639480767, 0.00032822504639480767, 0.0004548391484731008, 0.0004791296236919579, 0.0004791296236919579, 0.00032822504639480767, 0.00032822504639480767, 0.0004548391484731008, 0.0004548391484731008, 0.0005520010493485295, 0.0005520010493485295, 0.000624872475005101, 0.0010466158509925088, 0.0006811822130124518, 0.0006717183914986114, 0.0006613081878333867, 0.0006314971500647894], [0.0, 0.0, 0.0, 0.0, 0.0, 0.0, 0.0, 0.0, 0.0, 0.0, 0.0, 0.0, 0.0, 0.0, 0.0, 0.0, 0.0, 0.0, 5.986590038314176e-05, 7.183908045977011e-05, 7.183908045977011e-05, 0.0, 0.0, 5.986590038314176e-05, 5.986590038314176e-05, 0.00010775862068965517, 0.00010775862068965517, 0.00014367816091954023, 0.00035919540229885057, 0.00017143416927899687, 0.00016676929392446635, 0.00016163793103448276, 0.0001469435736677116], [0.0, 0.0, 0.0, 0.0, 0.0, 0.0, 0.0, 0.0008157147970861804, 0.0, 0.0, 0.0, 0.0, 0.0010697875838581348, 0.0010697875838581348, 0.0010697875838581348, 0.0010697875838581348, 0.0010697875838581348, 0.0010697875838581348, 0.0010697875838581348, 0.0010697875838581348, 0.0010697875838581348, 0.0010697875838581348, 0.0010697875838581348, 0.0010697875838581348, 0.0010697875838581348, 0.0010697875838581348, 0.0010697875838581348, 0.0010697875838581348, 0.00103079446866605, 0.0010697875838581348, 0.0010697875838581348, 0.0010697875838581348, 0.0010697875838581348], [0.0, 0.0, 0.0, 0.0, 0.0, 0.0, 0.0, 0.00027630415561450045, 0.0, 0.0, 0.0, 0.0, 0.00035919540229885057, 0.00035919540229885057, 0.00035919540229885057, 0.00035919540229885057, 0.00035919540229885057, 0.00035919540229885057, 0.00041906130268199235, 0.0004310344827586207, 0.0004310344827586207, 0.00035919540229885057, 0.00035919540229885057, 0.00041906130268199235, 0.00041906130268199235, 0.00046695402298850574, 0.00046695402298850574, 0.0005028735632183908, 0.0007183908045977011, 0.0005306295715778475, 0.0005259646962233169, 0.0005208333333333333, 0.0005061389759665622], [0.0, 0.0, 0.0, 0.0, 0.0, 0.0, 0.0, 0.0013815207780725023, 0.0, 0.0, 0.0, 0.0, 0.0017959770114942528, 0.0017959770114942528, 0.0017959770114942528, 0.0017959770114942528, 0.0017959770114942528, 0.0017959770114942528, 0.0019755747126436784, 0.0020114942528735636, 0.0020114942528735636, 0.0017959770114942528, 0.0017959770114942528, 0.0019755747126436784, 0.0019755747126436784, 0.002119252873563218, 0.002119252873563218, 0.0022270114942528735, 0.0028735632183908046, 0.0023102795193312435, 0.002296284893267652, 0.0022808908045977012, 0.0022368077324973878], [0.0, 0.0, 0.0, 0.0, 0.0, 0.0, 0.0, 0.001283570300157978, 0.0, 0.0, 0.0, 0.0, 0.0017380971836356703, 0.0017188039076828094, 0.0017188039076828094, 0.0017188039076828094, 0.0017188039076828094, 0.0017188039076828094, 0.0017851009000502383, 0.001797395634726081, 0.001797395634726081, 0.0017188039076828094, 0.0017188039076828094, 0.0017851009000502383, 0.0017851009000502383, 0.001834279838753609, 0.001834279838753609, 0.0018711640427811372, 0.0020683526720052295, 0.0018996654731660452, 0.0018948753167988338, 0.0018896061447949012, 0.0018745171522381852], [0.0, 0.0, 0.0, 0.0, 0.0, 0.0, 0.0, 0.0008289124668435014, 0.0, 0.0, 0.0, 0.0, 0.0010775862068965517, 0.0010775862068965517, 0.0010775862068965517, 0.0010775862068965517, 0.0010775862068965517, 0.0010775862068965517, 0.0011973180076628352, 0.001221264367816092, 0.001221264367816092, 0.0010775862068965517, 0.0010775862068965517, 0.0011973180076628352, 0.0011973180076628352, 0.001293103448275862, 0.001293103448275862, 0.0013649425287356322, 0.0017959770114942528, 0.0014204545454545455, 0.0014111247947454844, 0.0014008620689655172, 0.001371473354231975], [0.0, 0.0, 0.0, 0.0, 0.0, 0.0, 0.0, 0.0005526083112290009, 0.0, 0.0, 0.0, 0.0, 0.0007183908045977011, 0.0007183908045977011, 0.0007183908045977011, 0.0007183908045977011, 0.0007183908045977011, 0.0007183908045977011, 0.0007183908045977011, 0.0007183908045977011, 0.0007183908045977011, 0.0007183908045977011, 0.0007183908045977011, 0.0007183908045977011, 0.0007183908045977011, 0.0007183908045977011, 0.0007183908045977011, 0.0007183908045977011, 0.0007183908045977011, 0.0007183908045977011, 0.0007183908045977011, 0.0007183908045977011, 0.0007183908045977011], [0.0, 0.0, 0.0, 0.0, 0.0, 0.0, 0.0, 0.00027630415561450045, 0.0, 0.0, 0.0, 0.0, 0.00035919540229885057, 0.00035919540229885057, 0.00035919540229885057, 0.00035919540229885057, 0.00035919540229885057, 0.00035919540229885057, 0.00035919540229885057, 0.00035919540229885057, 0.00035919540229885057, 0.00035919540229885057, 0.00035919540229885057, 0.00035919540229885057, 0.00035919540229885057, 0.00035919540229885057, 0.00035919540229885057, 0.00035919540229885057, 0.00035919540229885057, 0.00035919540229885057, 0.00035919540229885057, 0.00035919540229885057, 0.00035919540229885057], [0.0, 0.0, 0.0, 0.0, 0.0, 0.0, 0.0, 0.0005526083112290009, 0.0, 0.0, 0.0, 0.0, 0.0007183908045977011, 0.0007183908045977011, 0.0007183908045977011, 0.0007183908045977011, 0.0007183908045977011, 0.0007183908045977011, 0.0007183908045977011, 0.0007183908045977011, 0.0007183908045977011, 0.0007183908045977011, 0.0007183908045977011, 0.0007183908045977011, 0.0007183908045977011, 0.0007183908045977011, 0.0007183908045977011, 0.0007183908045977011, 0.0007183908045977011, 0.0007183908045977011, 0.0007183908045977011, 0.0007183908045977011, 0.0007183908045977011], [0.0, 0.0, 0.0, 0.0, 0.0, 0.0, 0.0, 0.0005526083112290009, 0.0, 0.0, 0.0, 0.0, 0.0007183908045977011, 0.0007183908045977011, 0.0007183908045977011, 0.0007183908045977011, 0.0007183908045977011, 0.0007183908045977011, 0.0007183908045977011, 0.0007183908045977011, 0.0007183908045977011, 0.0007183908045977011, 0.0007183908045977011, 0.0007183908045977011, 0.0007183908045977011, 0.0007183908045977011, 0.0007183908045977011, 0.0007183908045977011, 0.0007183908045977011, 0.0007183908045977011, 0.0007183908045977011, 0.0007183908045977011, 0.0007183908045977011], [0.0, 0.0, 0.0, 0.0, 0.0, 0.0, 0.0, 0.0005218552064575663, 0.0, 0.0, 0.0, 0.0, 0.0006945937592388529, 0.0006898343501670832, 0.0006898343501670832, 0.0006898343501670832, 0.0006898343501670832, 0.0006898343501670832, 0.0006898343501670832, 0.0006898343501670832, 0.0006898343501670832, 0.0006898343501670832, 0.0006898343501670832, 0.0006898343501670832, 0.0006898343501670832, 0.0006898343501670832, 0.0006898343501670832, 0.0006898343501670832, 0.0006707967138800047, 0.0006898343501670832, 0.0006898343501670832, 0.0006898343501670832, 0.0006898343501670832], [0.0, 0.0, 0.0, 0.0, 0.0, 0.0, 0.0, 6.271498517808638e-05, 0.0, 0.0, 0.0, 0.0, 0.00018456274722505284, 0.0001670994817176731, 0.0001670994817176731, 0.0001670994817176731, 0.0001670994817176731, 0.0001670994817176731, 0.00031011563649379633, 0.00033522621434754497, 0.00033522621434754497, 0.0001670994817176731, 0.0001670994817176731, 0.00031011563649379633, 0.00031011563649379633, 0.00041055794790879115, 0.00041055794790879115, 0.00048588968147003707, 0.0008156372242858552, 0.0005441005664946363, 0.0005343172244736955, 0.0005235555482506601, 0.0004927380208846959], [0.0, 0.0, 0.0, 0.0, 0.0, 0.0, 0.0, 0.0011052166224580018, 0.0, 0.0, 0.0, 0.0, 0.0014367816091954023, 0.0014367816091954023, 0.0014367816091954023, 0.0014367816091954023, 0.0014367816091954023, 0.0014367816091954023, 0.0014966475095785441, 0.0015086206896551724, 0.0015086206896551724, 0.0014367816091954023, 0.0014367816091954023, 0.0014966475095785441, 0.0014966475095785441, 0.0015445402298850574, 0.0015445402298850574, 0.0015804597701149427, 0.0017959770114942528, 0.0016082157784743992, 0.0016035509031198686, 0.0015984195402298851, 0.001583725182863114], [0.0, 0.0, 0.0, 0.0, 0.0, 0.0, 0.0, 0.00034866649105718946, 0.0, 0.0, 0.0, 0.0, 0.0006337766451647156, 0.0005632648456372276, 0.0005632648456372276, 0.0005632648456372276, 0.0005632648456372276, 0.0005632648456372276, 0.0007017997929441746, 0.0007266863104244646, 0.0007266863104244646, 0.0005632648456372276, 0.0005632648456372276, 0.0007017997929441746, 0.0007017997929441746, 0.000801345862865334, 0.000801345862865334, 0.0008760054153062036, 0.001239348570518436, 0.0009336968876468758, 0.0009240008418753343, 0.0009133351915266387, 0.0008827926473462828], [0.0, 0.0, 0.0, 0.0, 0.0, 0.0, 0.0, 0.00027630415561450045, 0.0, 0.0, 0.0, 0.0, 0.00035919540229885057, 0.00035919540229885057, 0.00035919540229885057, 0.00035919540229885057, 0.00035919540229885057, 0.00035919540229885057, 0.00035919540229885057, 0.00035919540229885057, 0.00035919540229885057, 0.00035919540229885057, 0.00035919540229885057, 0.00035919540229885057, 0.00035919540229885057, 0.00035919540229885057, 0.00035919540229885057, 0.00035919540229885057, 0.00035919540229885057, 0.00035919540229885057, 0.00035919540229885057, 0.00035919540229885057, 0.00035919540229885057], [0.0, 0.0, 0.0, 0.0, 0.0, 0.0, 0.0, 0.0008289124668435014, 0.0, 0.0, 0.0, 0.0, 0.0010775862068965517, 0.0010775862068965517, 0.0010775862068965517, 0.0010775862068965517, 0.0010775862068965517, 0.0010775862068965517, 0.0010775862068965517, 0.0010775862068965517, 0.0010775862068965517, 0.0010775862068965517, 0.0010775862068965517, 0.0010775862068965517, 0.0010775862068965517, 0.0010775862068965517, 0.0010775862068965517, 0.0010775862068965517, 0.0010775862068965517, 0.0010775862068965517, 0.0010775862068965517, 0.0010775862068965517, 0.0010775862068965517], [0.0, 0.0, 0.0, 0.0, 0.0, 0.0, 0.0, 0.0008289124668435014, 0.0, 0.0, 0.0, 0.0, 0.0010775862068965517, 0.0010775862068965517, 0.0010775862068965517, 0.0010775862068965517, 0.0010775862068965517, 0.0010775862068965517, 0.0011973180076628354, 0.001221264367816092, 0.001221264367816092, 0.0010775862068965517, 0.0010775862068965517, 0.0011973180076628354, 0.0011973180076628354, 0.001293103448275862, 0.001293103448275862, 0.0013649425287356322, 0.0017959770114942528, 0.0014204545454545455, 0.0014111247947454844, 0.0014008620689655172, 0.001371473354231975], [0.0, 0.0, 0.0, 0.0, 0.0, 0.0, 0.0, 0.0, 0.0, 0.0, 0.0, 0.0, 0.0, 0.0, 0.0, 0.0, 0.0, 0.0, 0.0, 0.0, 0.0, 0.0, 0.0, 0.0, 0.0, 0.0, 0.0, 0.0, 0.0, 0.0, 0.0, 0.0, 0.0], [0.0, 0.0, 0.0, 0.0, 0.0, 0.0, 0.0, 0.00024787952235915095, 0.0, 0.0, 0.0, 0.0, 0.00034379872595220295, 0.00033764005541354387, 0.00033764005541354387, 0.00033764005541354387, 0.00033764005541354387, 0.00033764005541354387, 0.00039955884597623866, 0.00041163467056184457, 0.00041163467056184457, 0.00033764005541354387, 0.00033764005541354387, 0.00039955884597623866, 0.00039955884597623866, 0.00044786214431866264, 0.00044786214431866264, 0.0004840896180754806, 0.0006875974519044059, 0.0005120835750693855, 0.0005073787083477209, 0.0005022033549538896, 0.000487383024780646], [0.0, 0.0, 0.0, 0.0, 0.0, 0.0, 0.0, 0.00023996306674517462, 0.0, 0.0, 0.0, 0.0, 0.00033270376742214574, 0.00032828849494269494, 0.00032828849494269494, 0.00032828849494269494, 0.00032828849494269494, 0.00032828849494269494, 0.0004539073256815796, 0.0004781480373334663, 0.0004781480373334663, 0.00032828849494269494, 0.00032828849494269494, 0.0004539073256815796, 0.0004539073256815796, 0.0005508701722891266, 0.0005508701722891266, 0.0006235923072447868, 0.0010422640270609453, 0.0006797866842559788, 0.0006703422511448542, 0.000659953374722617, 0.0006302034104225742], [0.0, 0.0, 0.0, 0.0, 0.0, 0.0, 0.0, 0.00027630415561450045, 0.0, 0.0, 0.0, 0.0, 0.00035919540229885057, 0.00035919540229885057, 0.00035919540229885057, 0.00035919540229885057, 0.00035919540229885057, 0.00035919540229885057, 0.00035919540229885057, 0.00035919540229885057, 0.00035919540229885057, 0.00035919540229885057, 0.00035919540229885057, 0.00035919540229885057, 0.00035919540229885057, 0.00035919540229885057, 0.00035919540229885057, 0.00035919540229885057, 0.00035919540229885057, 0.00035919540229885057, 0.00035919540229885057, 0.00035919540229885057, 0.00035919540229885057], [0.0, 0.0, 0.0, 0.0, 0.0, 0.0, 0.0, 0.0, 0.0, 0.0, 0.0, 0.0, 0.0, 0.0, 0.0, 0.0, 0.0, 0.0, 0.00017959770114942528, 0.00021551724137931037, 0.00021551724137931037, 0.0, 0.0, 0.00017959770114942528, 0.00017959770114942528, 0.00032327586206896546, 0.00032327586206896546, 0.00043103448275862074, 0.0010775862068965517, 0.0005143025078369906, 0.000500307881773399, 0.0004849137931034483, 0.0004408307210031348], [0.0, 0.0, 0.0, 0.0, 0.0, 0.0, 0.0, 0.0, 0.0, 0.0, 0.0, 0.0, 0.0, 0.0, 0.0, 0.0, 0.0, 0.0, 0.0, 0.0, 0.0, 0.0, 0.0, 0.0, 0.0, 0.0, 0.0, 0.0, 0.0, 0.0, 0.0, 0.0, 0.0], [0.0, 0.0, 0.0, 0.0, 0.0, 0.0, 0.0, 0.00022584481850701821, 0.0, 0.0, 0.0, 0.0, 0.00033025548836955926, 0.00033025548836955926, 0.00033025548836955926, 0.00033025548836955926, 0.00033025548836955926, 0.00033025548836955926, 0.00033025548836955926, 0.00033025548836955926, 0.00033025548836955926, 0.00033025548836955926, 0.00033025548836955926, 0.00033025548836955926, 0.00033025548836955926, 0.00033025548836955926, 0.00033025548836955926, 0.00033025548836955926, 0.00031096221241669846, 0.00033025548836955926, 0.00033025548836955926, 0.00033025548836955926, 0.00033025548836955926], [0.0, 0.0, 0.0, 0.0, 0.0, 0.0, 0.0, 0.00020414091944143958, 0.0, 0.0, 0.0, 0.0, 0.00030802510755795285, 0.0002909683426443203, 0.0002909683426443203, 0.0002909683426443203, 0.0002909683426443203, 0.0002909683426443203, 0.0003622054196365505, 0.0003747471585436332, 0.0003747471585436332, 0.0002909683426443203, 0.0002909683426443203, 0.0003622054196365505, 0.0003622054196365505, 0.0004123723752648815, 0.0004123723752648815, 0.00044999759198612976, 0.0006331069800295382, 0.0004790716230889127, 0.0004741852313069324, 0.00046881020034675395, 0.0004534180662335161], [0.0, 0.0, 0.0, 0.0, 0.0, 0.0, 0.0, 0.0004341211237762962, 0.0, 0.0, 0.0, 0.0, 0.0006817161989575783, 0.0006450415933174553, 0.0006450415933174553, 0.0006450415933174553, 0.0006450415933174553, 0.0006450415933174553, 0.0006450415933174553, 0.0006450415933174553, 0.0006450415933174553, 0.0006450415933174553, 0.0006450415933174553, 0.0006450415933174553, 0.0006450415933174553, 0.0006450415933174553, 0.0006450415933174553, 0.0006450415933174553, 0.0005350177763970867, 0.0006450415933174553, 0.0006450415933174553, 0.0006450415933174553, 0.0006450415933174553], [0.0, 0.0, 0.0, 0.0, 0.0, 0.0, 0.0, 0.00021104329415975483, 0.0, 0.0, 0.0, 0.0, 0.0003068255752055362, 0.0002963516097868733, 0.0002963516097868733, 0.0002963516097868733, 0.0002963516097868733, 0.0002963516097868733, 0.0002963516097868733, 0.0002963516097868733, 0.0002963516097868733, 0.0002963516097868733, 0.0002963516097868733, 0.0002963516097868733, 0.0002963516097868733, 0.0002963516097868733, 0.0002963516097868733, 0.0002963516097868733, 0.00025445574811222175, 0.0002963516097868733, 0.0002963516097868733, 0.0002963516097868733, 0.0002963516097868733], [0.0, 0.0, 0.0, 0.0, 0.0, 0.0, 0.0, 0.0008059761300193475, 0.0, 0.0, 0.0, 0.0, 0.0010651623577834684, 0.0010651623577834684, 0.0010651623577834684, 0.0010651623577834684, 0.0010651623577834684, 0.0010651623577834684, 0.0011931767246251407, 0.001217537213082167, 0.001217537213082167, 0.0010651623577834684, 0.0010651623577834684, 0.0011931767246251407, 0.0011931767246251407, 0.0012906186784532453, 0.0012906186784532453, 0.0013637001438243238, 0.0017711293132680861, 0.0014201721852474302, 0.0014106810858485887, 0.0014002408765098632, 0.0013703439134035128], [0.0, 0.0, 0.0, 0.0, 0.0, 0.0, 0.0, 0.0005526083112290009, 0.0, 0.0, 0.0, 0.0, 0.0007183908045977011, 0.0007183908045977011, 0.0007183908045977011, 0.0007183908045977011, 0.0007183908045977011, 0.0007183908045977011, 0.0007183908045977011, 0.0007183908045977011, 0.0007183908045977011, 0.0007183908045977011, 0.0007183908045977011, 0.0007183908045977011, 0.0007183908045977011, 0.0007183908045977011, 0.0007183908045977011, 0.0007183908045977011, 0.0007183908045977011, 0.0007183908045977011, 0.0007183908045977011, 0.0007183908045977011, 0.0007183908045977011], [0.0, 0.0, 0.0, 0.0, 0.0, 0.0, 0.0, 0.0010612021391038912, 0.0, 0.0, 0.0, 0.0, 0.0014010198414701872, 0.0014010198414701872, 0.0014010198414701872, 0.0014010198414701872, 0.0014010198414701872, 0.0014010198414701872, 0.0014668460364741982, 0.0014791172312818702, 0.0014791172312818702, 0.0014010198414701872, 0.0014010198414701872, 0.0014668460364741982, 0.0014668460364741982, 0.0015159308157048856, 0.0015159308157048856, 0.001552744400127901, 0.0017423343599064303, 0.001581191260818413, 0.0015764102758284108, 0.0015711511923394087, 0.0015560910896209022], [0.0, 0.0, 0.0, 0.0, 0.0, 0.0, 0.0, 0.0007261144778953822, 0.0, 0.0, 0.0, 0.0, 0.001006628303020859, 0.0009948019857082433, 0.0009948019857082433, 0.0009948019857082433, 0.0009948019857082433, 0.0009948019857082433, 0.001130302209558014, 0.0011550369908654454, 0.0011550369908654454, 0.0009948019857082433, 0.0009948019857082433, 0.001130302209558014, 0.001130302209558014, 0.0012292413347877384, 0.0012292413347877384, 0.0013034456787100316, 0.001701366472993329, 0.001360785399013622, 0.001351148471231506, 0.0013405478506711786, 0.001310191528157513], [0.0, 0.0, 0.0, 0.0, 0.0, 0.0, 0.0, 0.0005062577972301899, 0.0, 0.0, 0.0, 0.0, 0.0006873311818149929, 0.0006811192572584511, 0.0006811192572584511, 0.0006811192572584511, 0.0006811192572584511, 0.0006811192572584511, 0.0007451264406792873, 0.0007573066849078005, 0.0007573066849078005, 0.0006811192572584511, 0.0006811192572584511, 0.0007451264406792873, 0.0007451264406792873, 0.0007938474175933396, 0.0007938474175933396, 0.0008303881502788788, 0.0010092550367745933, 0.000858624170990432, 0.0008538786212910112, 0.0008486585166216486, 0.0008337100350684733], [0.0, 0.0, 0.0, 0.0, 0.0, 0.0, 0.0, 0.0010602718376704274, 0.0, 0.0, 0.0, 0.0, 0.0014024120678872572, 0.0014024120678872572, 0.0014024120678872572, 0.0014024120678872572, 0.0014024120678872572, 0.0014024120678872572, 0.0014024120678872572, 0.0014024120678872572, 0.0014024120678872572, 0.0014024120678872572, 0.0014024120678872572, 0.0014024120678872572, 0.0014024120678872572, 0.0014024120678872572, 0.0014024120678872572, 0.0014024120678872572, 0.0013336729852709667, 0.0014024120678872572, 0.0014024120678872572, 0.0014024120678872572, 0.0014024120678872572], [0.0, 0.0, 0.0, 0.0, 0.0, 0.0, 0.0, 0.0013815207780725023, 0.0, 0.0, 0.0, 0.0, 0.0017959770114942528, 0.0017959770114942528, 0.0017959770114942528, 0.0017959770114942528, 0.0017959770114942528, 0.0017959770114942528, 0.0018558429118773947, 0.001867816091954023, 0.001867816091954023, 0.0017959770114942528, 0.0017959770114942528, 0.0018558429118773947, 0.0018558429118773947, 0.001903735632183908, 0.001903735632183908, 0.0019396551724137933, 0.0021551724137931034, 0.0019674111807732497, 0.0019627463054187194, 0.0019576149425287355, 0.0019429205851619646], [0.0, 0.0, 0.0, 0.0, 0.0, 0.0, 0.0, 0.00104713636117577, 0.0, 0.0, 0.0, 0.0, 0.0014074595355383533, 0.001400129017124091, 0.001400129017124091, 0.001400129017124091, 0.001400129017124091, 0.001400129017124091, 0.0014648819297834075, 0.0014770994604738448, 0.0014770994604738448, 0.001400129017124091, 0.001400129017124091, 0.0014648819297834075, 0.0014648819297834075, 0.001513752052545156, 0.001513752052545156, 0.0015504046446164672, 0.0017226718273516304, 0.001578727102126117, 0.001573967025233739, 0.001568730940652123, 0.001553736698441132], [0.0, 0.0, 0.0, 0.0, 0.0, 0.0, 0.0, 0.0008289124668435014, 0.0, 0.0, 0.0, 0.0, 0.0010775862068965517, 0.0010775862068965517, 0.0010775862068965517, 0.0010775862068965517, 0.0010775862068965517, 0.0010775862068965517, 0.0011374521072796933, 0.0011494252873563218, 0.0011494252873563218, 0.0010775862068965517, 0.0010775862068965517, 0.0011374521072796933, 0.0011374521072796933, 0.0011853448275862069, 0.0011853448275862069, 0.001221264367816092, 0.0014367816091954023, 0.0012490203761755486, 0.001244355500821018, 0.0012392241379310346, 0.0012245297805642634], [0.0, 0.0, 0.0, 0.0, 0.0, 0.0, 0.0, 0.00047445641541282404, 0.0, 0.0, 0.0, 0.0, 0.0006660209775043867, 0.0006555470120857238, 0.0006555470120857238, 0.0006555470120857238, 0.0006555470120857238, 0.0006555470120857238, 0.0007892441000768913, 0.0008138887245913921, 0.0008138887245913921, 0.0006555470120857238, 0.0006555470120857238, 0.0007892441000768913, 0.0007892441000768913, 0.0008878225981348948, 0.0008878225981348948, 0.0009617564716783974, 0.0013634638512647621, 0.0010188871921438314, 0.001009285390384935, 0.0009987234084501487, 0.0009684777329096251], [0.0, 0.0, 0.0, 0.0, 0.0, 0.0, 0.0, 0.00018483655739423904, 0.0, 0.0, 0.0, 0.0, 0.00029661230877972436, 0.0002697909829858131, 0.0002697909829858131, 0.0002697909829858131, 0.0002697909829858131, 0.0002697909829858131, 0.0002697909829858131, 0.0002697909829858131, 0.0002697909829858131, 0.0002697909829858131, 0.0002697909829858131, 0.0002697909829858131, 0.0002697909829858131, 0.0002697909829858131, 0.0002697909829858131, 0.0002697909829858131, 0.00023402921526059813, 0.0002697909829858131, 0.0002697909829858131, 0.0002697909829858131, 0.0002697909829858131], [0.0, 0.0, 0.0, 0.0, 0.0, 0.0, 0.0, 0.0008289124668435014, 0.0, 0.0, 0.0, 0.0, 0.0010775862068965517, 0.0010775862068965517, 0.0010775862068965517, 0.0010775862068965517, 0.0010775862068965517, 0.0010775862068965517, 0.0011973180076628352, 0.0012212643678160922, 0.0012212643678160922, 0.0010775862068965517, 0.0010775862068965517, 0.0011973180076628352, 0.0011973180076628352, 0.0012931034482758618, 0.0012931034482758618, 0.0013649425287356322, 0.0017959770114942528, 0.0014204545454545457, 0.0014111247947454844, 0.0014008620689655174, 0.001371473354231975], [0.0, 0.0, 0.0, 0.0, 0.0, 0.0, 0.0, 0.0, 0.0, 0.0, 0.0, 0.0, 0.0, 0.0, 0.0, 0.0, 0.0, 0.0, 0.0, 0.0, 0.0, 0.0, 0.0, 0.0, 0.0, 0.0, 0.0, 0.0, 0.0, 0.0, 0.0, 0.0, 0.0], [0.0, 0.0, 0.0, 0.0, 0.0, 0.0, 0.0, 0.00044563341040102666, 0.0, 0.0, 0.0, 0.0, 0.0006298933866400134, 0.0006298933866400134, 0.0006298933866400134, 0.0006298933866400134, 0.0006298933866400134, 0.0006298933866400134, 0.000698187612542935, 0.0007105822088955523, 0.0007105822088955523, 0.0006298933866400134, 0.0006298933866400134, 0.000698187612542935, 0.000698187612542935, 0.0007477659979534041, 0.0007477659979534041, 0.0007849497870112562, 0.0009638038123795244, 0.0008136827149195965, 0.0008088536514055897, 0.0008035416815401824, 0.000788330131471061], [0.0, 0.0, 0.0, 0.0, 0.0, 0.0, 0.0, 0.0, 0.0, 0.0, 0.0, 0.0, 0.0, 0.0, 0.0, 0.0, 0.0, 0.0, 4.502533506101688e-05, 5.711267333243082e-05, 5.711267333243082e-05, 0.0, 0.0, 4.502533506101688e-05, 4.502533506101688e-05, 9.337468814667258e-05, 9.337468814667258e-05, 0.0001296367029609144, 0.0003386469272374469, 0.0001576573507719194, 0.00015294799819864124, 0.0001477677103680353, 0.0001329332497622091], [0.0, 0.0, 0.0, 0.0, 0.0, 0.0, 0.0, 0.0, 0.0, 0.0, 0.0, 0.0, 0.0, 0.0, 0.0, 0.0, 0.0, 0.0, 0.0, 0.0, 0.0, 0.0, 0.0, 0.0, 0.0, 0.0, 0.0, 0.0, 0.0, 0.0, 0.0, 0.0, 0.0], [0.0, 0.0, 0.0, 0.0, 0.0, 0.0, 0.0, 0.0005196635858054064, 0.0, 0.0, 0.0, 0.0, 0.0007051449871593487, 0.0006874838972415455, 0.0006874838972415455, 0.0006874838972415455, 0.0006874838972415455, 0.0006874838972415455, 0.0008131027279804301, 0.0008373434396323168, 0.0008373434396323168, 0.0006874838972415455, 0.0006874838972415455, 0.0008131027279804301, 0.0008131027279804301, 0.0009100655745879773, 0.0009100655745879773, 0.0009827877095436373, 0.0013926288844008942, 0.0010389820865548294, 0.0010295376534437048, 0.0010191487770214675, 0.000989398812721425], [0.0, 0.0, 0.0, 0.0, 0.0, 0.0, 0.0, 0.0011052166224580018, 0.0, 0.0, 0.0, 0.0, 0.0014367816091954023, 0.0014367816091954023, 0.0014367816091954023, 0.0014367816091954023, 0.0014367816091954023, 0.0014367816091954023, 0.0014367816091954023, 0.0014367816091954023, 0.0014367816091954023, 0.0014367816091954023, 0.0014367816091954023, 0.0014367816091954023, 0.0014367816091954023, 0.0014367816091954023, 0.0014367816091954023, 0.0014367816091954023, 0.0014367816091954023, 0.0014367816091954023, 0.0014367816091954023, 0.0014367816091954023, 0.0014367816091954023], [0.0, 0.0, 0.0, 0.0, 0.0, 0.0, 0.0, 0.0, 0.0, 0.0, 0.0, 0.0, 0.0, 0.0, 0.0, 0.0, 0.0, 0.0, 1.3439283759480788e-05, 2.5656814449917897e-05, 2.5656814449917897e-05, 0.0, 0.0, 1.3439283759480788e-05, 1.3439283759480788e-05, 6.230940652122917e-05, 6.230940652122917e-05, 9.896199859254048e-05, 0.00027855969974196576, 0.0001272844561021901, 0.000122524379209812, 0.00011728829462819611, 0.00010229405241720513], [0.0, 0.0, 0.0, 0.0, 0.0, 0.0, 0.0, 0.0, 0.0, 0.0, 0.0, 0.0, 0.0, 0.0, 0.0, 0.0, 0.0, 0.0, 0.0, 0.0, 0.0, 0.0, 0.0, 0.0, 0.0, 0.0, 0.0, 0.0, 0.0, 0.0, 0.0, 0.0, 0.0], [0.0, 0.0, 0.0, 0.0, 0.0, 0.0, 0.0, 0.000432755551795469, 0.0, 0.0, 0.0, 0.0, 0.0006267386944426473, 0.0006152821806732656, 0.0006152821806732656, 0.0006152821806732656, 0.0006152821806732656, 0.0006152821806732656, 0.0007502893331320581, 0.0007749994608699405, 0.0007749994608699405, 0.0006152821806732656, 0.0006152821806732656, 0.0007502893331320581, 0.0007502893331320581, 0.0008491298440835866, 0.0008491298440835866, 0.0009232602272972331, 0.001322216471501585, 0.000980542796144142, 0.0009709154736488631, 0.0009603254189040565, 0.0009299993530439283], [0.0, 0.0, 0.0, 0.0, 0.0, 0.0, 0.0, 0.0013423529622039654, 0.0, 0.0, 0.0, 0.0, 0.0017728323930264812, 0.0017651175202038905, 0.0017651175202038905, 0.0017651175202038905, 0.0017651175202038905, 0.0017651175202038905, 0.0018275550448612291, 0.0018396568061515674, 0.0018396568061515674, 0.0017651175202038905, 0.0017651175202038905, 0.0018275550448612291, 0.0018275550448612291, 0.0018759620900225817, 0.0018759620900225817, 0.0019122673738935965, 0.0021165980496801505, 0.0019403214568848351, 0.0019356064849535344, 0.0019304200158291038, 0.001915567854245507], [0.0, 0.0, 0.0, 0.0, 0.0, 0.0, 0.0, 0.0004904492999591086, 0.0, 0.0, 0.0, 0.0, 0.0006767378589013815, 0.0006684072697621176, 0.0006684072697621176, 0.0006684072697621176, 0.0006684072697621176, 0.0006684072697621176, 0.0007338268962381021, 0.0007460777626193725, 0.0007460777626193725, 0.0006684072697621176, 0.0006684072697621176, 0.0007338268962381021, 0.0007338268962381021, 0.0007828303617631837, 0.0007828303617631837, 0.0008195829609069953, 0.0010192720829217041, 0.0008479826966090315, 0.0008432096317851599, 0.0008379592604789011, 0.0008229241062837054], [0.0, 0.0, 0.0, 0.0, 0.0, 0.0, 0.0, 0.0005526083112290009, 0.0, 0.0, 0.0, 0.0, 0.0007183908045977011, 0.0007183908045977011, 0.0007183908045977011, 0.0007183908045977011, 0.0007183908045977011, 0.0007183908045977011, 0.000778256704980843, 0.0007902298850574714, 0.0007902298850574714, 0.0007183908045977011, 0.0007183908045977011, 0.000778256704980843, 0.000778256704980843, 0.0008261494252873563, 0.0008261494252873563, 0.0008620689655172414, 0.0010775862068965517, 0.0008898249738766981, 0.0008851600985221675, 0.000880028735632184, 0.0008653343782654127], [0.0, 0.0, 0.0, 0.0, 0.0, 0.0, 0.0, 0.0, 0.0, 0.0, 0.0, 0.0, 0.0, 0.0, 0.0, 0.0, 0.0, 0.0, 5.986590038314176e-05, 7.183908045977011e-05, 7.183908045977011e-05, 0.0, 0.0, 5.986590038314176e-05, 5.986590038314176e-05, 0.00010775862068965517, 0.00010775862068965517, 0.00014367816091954023, 0.00035919540229885057, 0.00017143416927899687, 0.00016676929392446635, 0.00016163793103448276, 0.0001469435736677116], [0.0, 0.0, 0.0, 0.0, 0.0, 0.0, 0.0, 0.0, 0.0, 0.0, 0.0, 0.0, 0.0, 0.0, 0.0, 0.0, 0.0, 0.0, 0.0, 0.0, 0.0, 0.0, 0.0, 0.0, 0.0, 0.0, 0.0, 0.0, 0.0, 0.0, 0.0, 0.0, 0.0], [0.0, 0.0, 0.0, 0.0, 0.0, 0.0, 0.0, 0.0010533614695661486, 0.0, 0.0, 0.0, 0.0, 0.0014106023087063113, 0.0014040574835840387, 0.0014040574835840387, 0.0014040574835840387, 0.0014040574835840387, 0.0014040574835840387, 0.0014040574835840387, 0.0014040574835840387, 0.0014040574835840387, 0.0014040574835840387, 0.0014040574835840387, 0.0014040574835840387, 0.0014040574835840387, 0.0014040574835840387, 0.0014040574835840387, 0.0014040574835840387, 0.0013909678333394932, 0.0014040574835840387, 0.0014040574835840387, 0.0014040574835840387, 0.0014040574835840387], [0.0, 0.0, 0.0, 0.0, 0.0, 0.0, 0.0, 0.0005526083112290009, 0.0, 0.0, 0.0, 0.0, 0.0007183908045977011, 0.0007183908045977011, 0.0007183908045977011, 0.0007183908045977011, 0.0007183908045977011, 0.0007183908045977011, 0.0007183908045977011, 0.0007183908045977011, 0.0007183908045977011, 0.0007183908045977011, 0.0007183908045977011, 0.0007183908045977011, 0.0007183908045977011, 0.0007183908045977011, 0.0007183908045977011, 0.0007183908045977011, 0.0007183908045977011, 0.0007183908045977011, 0.0007183908045977011, 0.0007183908045977011, 0.0007183908045977011], [0.0, 0.0, 0.0, 0.0, 0.0, 0.0, 0.0, 0.00022059832511945403, 0.0, 0.0, 0.0, 0.0, 0.0003234336345736356, 0.0003055527507110281, 0.0003055527507110281, 0.0003055527507110281, 0.0003055527507110281, 0.0003055527507110281, 0.0004372051407190499, 0.00046174753033439357, 0.00046174753033439357, 0.0003055527507110281, 0.0003055527507110281, 0.0004372051407190499, 0.0004372051407190499, 0.0005353746991804244, 0.0005353746991804244, 0.0006090018680264553, 0.0009881817875835141, 0.0006658955894074792, 0.0006563336194274752, 0.0006458154524494707, 0.0006156952470124581], [0.0, 0.0, 0.0, 0.0, 0.0, 0.0, 0.0, 0.0005526083112290009, 0.0, 0.0, 0.0, 0.0, 0.0007183908045977011, 0.0007183908045977011, 0.0007183908045977011, 0.0007183908045977011, 0.0007183908045977011, 0.0007183908045977011, 0.0007183908045977011, 0.0007183908045977011, 0.0007183908045977011, 0.0007183908045977011, 0.0007183908045977011, 0.0007183908045977011, 0.0007183908045977011, 0.0007183908045977011, 0.0007183908045977011, 0.0007183908045977011, 0.0007183908045977011, 0.0007183908045977011, 0.0007183908045977011, 0.0007183908045977011, 0.0007183908045977011], [0.0, 0.0, 0.0, 0.0, 0.0, 0.0, 0.0, 0.0004904492999591086, 0.0, 0.0, 0.0, 0.0, 0.0006684072697621176, 0.0006600766806228537, 0.0006600766806228537, 0.0006600766806228537, 0.0006600766806228537, 0.0006600766806228537, 0.0007909159335748225, 0.0008154176663373632, 0.0008154176663373632, 0.0006600766806228537, 0.0006600766806228537, 0.0007909159335748225, 0.0007909159335748225, 0.0008889228646249862, 0.0008889228646249862, 0.000962428062912609, 0.0013701368960812909, 0.0010192275343166813, 0.0010096814046689385, 0.0009991806620564207, 0.0009691103536660294], [0.0, 0.0, 0.0, 0.0, 0.0, 0.0, 0.0, 0.0002163777758977345, 0.0, 0.0, 0.0, 0.0, 0.0003362823747600871, 0.0003362823747600871, 0.0003362823747600871, 0.0003362823747600871, 0.0003362823747600871, 0.0003362823747600871, 0.0003362823747600871, 0.0003362823747600871, 0.0003362823747600871, 0.0003362823747600871, 0.0003362823747600871, 0.0003362823747600871, 0.0003362823747600871, 0.0003362823747600871, 0.0003362823747600871, 0.0003362823747600871, 0.00026754329214379675, 0.0003362823747600871, 0.0003362823747600871, 0.0003362823747600871, 0.0003362823747600871], [0.0, 0.0, 0.0, 0.0, 0.0, 0.0, 0.0, 0.0, 0.0, 0.0, 0.0, 0.0, 0.0, 0.0, 0.0, 0.0, 0.0, 0.0, 2.9899051040731045e-05, 4.210274534307026e-05, 4.210274534307026e-05, 0.0, 0.0, 2.9899051040731045e-05, 2.9899051040731045e-05, 7.871382825008786e-05, 7.871382825008786e-05, 0.00011532491115710549, 0.00031770284167089726, 0.00014361529340343727, 0.0001388606073116168, 0.0001336304526106143, 0.00011865319142137982], [0.0, 0.0, 0.0, 0.0, 0.0, 0.0, 0.0, 0.0002355346227731365, 0.0, 0.0, 0.0, 0.0, 0.00033664204370575566, 0.00032536536440920814, 0.00032536536440920814, 0.00032536536440920814, 0.00032536536440920814, 0.00032536536440920814, 0.00038899015789119906, 0.00040115128262276984, 0.00040115128262276984, 0.00032536536440920814, 0.00032536536440920814, 0.00038899015789119906, 0.00038899015789119906, 0.0004376346568174823, 0.0004376346568174823, 0.0004741180310121947, 0.0006563690684666901, 0.0005023097292535635, 0.0004975716287087957, 0.0004923597181095509, 0.0004774347013935323], [0.0, 0.0, 0.0, 0.0, 0.0, 0.0, 0.0, 0.00027630415561450045, 0.0, 0.0, 0.0, 0.0, 0.00035919540229885057, 0.00035919540229885057, 0.00035919540229885057, 0.00035919540229885057, 0.00035919540229885057, 0.00035919540229885057, 0.00041906130268199235, 0.0004310344827586207, 0.0004310344827586207, 0.00035919540229885057, 0.00035919540229885057, 0.00041906130268199235, 0.00041906130268199235, 0.00046695402298850574, 0.00046695402298850574, 0.0005028735632183908, 0.0007183908045977011, 0.0005306295715778475, 0.0005259646962233169, 0.0005208333333333333, 0.0005061389759665622], [0.0, 0.0, 0.0, 0.0, 0.0, 0.0, 0.0, 0.0, 0.0, 0.0, 0.0, 0.0, 0.0, 0.0, 0.0, 0.0, 0.0, 0.0, 0.00017959770114942528, 0.00021551724137931037, 0.00021551724137931037, 0.0, 0.0, 0.00017959770114942528, 0.00017959770114942528, 0.00032327586206896546, 0.00032327586206896546, 0.00043103448275862074, 0.0010775862068965517, 0.0005143025078369906, 0.000500307881773399, 0.0004849137931034483, 0.0004408307210031348], [0.0, 0.0, 0.0, 0.0, 0.0, 0.0, 0.0, 0.00033617005599764223, 0.0, 0.0, 0.0, 0.0, 0.0005687260536398467, 0.0005537595785440612, 0.0005537595785440612, 0.0005537595785440612, 0.0005537595785440612, 0.0005537595785440612, 0.0006934466794380589, 0.0007183908045977011, 0.0007183908045977011, 0.0005537595785440612, 0.0005537595785440612, 0.0006934466794380589, 0.0006934466794380589, 0.0007932231800766284, 0.0007932231800766284, 0.0008680555555555555, 0.0011673850574712645, 0.0009258805729710902, 0.0009161620826491516, 0.0009054717432950191, 0.0008748584987809126], [0.0, 0.0, 0.0, 0.0, 0.0, 0.0, 0.0, 0.00027630415561450045, 0.0, 0.0, 0.0, 0.0, 0.00035919540229885057, 0.00035919540229885057, 0.00035919540229885057, 0.00035919540229885057, 0.00035919540229885057, 0.00035919540229885057, 0.00041906130268199235, 0.0004310344827586207, 0.0004310344827586207, 0.00035919540229885057, 0.00035919540229885057, 0.00041906130268199235, 0.00041906130268199235, 0.00046695402298850574, 0.00046695402298850574, 0.0005028735632183908, 0.0007183908045977011, 0.0005306295715778475, 0.0005259646962233169, 0.0005208333333333333, 0.0005061389759665622], [0.0, 0.0, 0.0, 0.0, 0.0, 0.0, 0.0, 0.0005030812174912587, 0.0, 0.0, 0.0, 0.0, 0.0006841433461620283, 0.0006772938544748938, 0.0006772938544748938, 0.0006772938544748938, 0.0006772938544748938, 0.0006772938544748938, 0.0008015919830326004, 0.0008257666595754283, 0.0008257666595754283, 0.0006772938544748938, 0.0006772938544748938, 0.0008015919830326004, 0.0008015919830326004, 0.0008982906892039119, 0.0008982906892039119, 0.0009708147188323954, 0.001385410421541893, 0.0010268560144544054, 0.0010174373093078492, 0.0010070767336466371, 0.0009774078124349848], [0.0, 0.0, 0.0, 0.0, 0.0, 0.0, 0.0, 0.0008289124668435014, 0.0, 0.0, 0.0, 0.0, 0.0010775862068965517, 0.0010775862068965517, 0.0010775862068965517, 0.0010775862068965517, 0.0010775862068965517, 0.0010775862068965517, 0.0011374521072796935, 0.0011494252873563218, 0.0011494252873563218, 0.0010775862068965517, 0.0010775862068965517, 0.0011374521072796935, 0.0011374521072796935, 0.0011853448275862069, 0.0011853448275862069, 0.001221264367816092, 0.0014367816091954023, 0.0012490203761755486, 0.001244355500821018, 0.0012392241379310346, 0.0012245297805642634], [0.0, 0.0, 0.0, 0.0, 0.0, 0.0, 0.0, 0.00027630415561450045, 0.0, 0.0, 0.0, 0.0, 0.00035919540229885057, 0.00035919540229885057, 0.00035919540229885057, 0.00035919540229885057, 0.00035919540229885057, 0.00035919540229885057, 0.00041906130268199235, 0.0004310344827586207, 0.0004310344827586207, 0.00035919540229885057, 0.00035919540229885057, 0.00041906130268199235, 0.00041906130268199235, 0.00046695402298850574, 0.00046695402298850574, 0.0005028735632183908, 0.0007183908045977011, 0.0005306295715778475, 0.0005259646962233169, 0.0005208333333333333, 0.0005061389759665622]], "bootstrap_rate_of_adaptation": [7.350839176961075e-05, 2.7206684117114636e-05, 4.0898190165685425e-05, 6.231155948516259e-06, 2.8435878268652914e-05, 4.888497335149563e-05, 4.0898190165685425e-05, 3.3472344686677706e-05, 3.3243622475476214e-05, 3.466703421716917e-05, 4.888497335149563e-05, 4.921595122347076e-06, 3.4386389003538866e-05, 7.108969567163228e-05, 2.6680251031358978e-05, 3.9802677080698084e-05, 3.926548367453123e-05, 2.7881722387757646e-06, 4.265381740297936e-05, 1.3376389355793782e-05, 9.153879075447496e-05, 1.1339561713845874e-05, 2.0449095082842712e-05, 6.933406843433835e-05, 7.050907615693663e-05, 4.265381740297936e-05, 2.5655237505601975e-05, 2.700946958565551e-05, 3.3800879153821115e-05, 5.5323344933226356e-05, 1.869346784554878e-05, 2.583268578940783e-05, 6.231155948516259e-06, 4.221139672097264e-05, 2.0449095082842712e-05, 8.978316351718106e-05, 7.462500740420554e-05, 5.5116129300011885e-05, 2.8435878268652914e-05, 1.4217939134326457e-05, 2.8435878268652914e-05, 2.8435878268652914e-05, 2.7249631191321018e-05, 2.0086690775905186e-05, 6.310291248582208e-05, 3.5648939967993125e-05, 1.4217939134326457e-05, 4.265381740297936e-05, 5.5116129300011885e-05, 0.0, 1.9684536470048502e-05, 2.575285578612101e-05, 1.4217939134326457e-05, 1.869346784554878e-05, 0.0, 1.3079301461221998e-05, 1.8261468671283047e-05, 2.5230857681315307e-05, 1.1600214534314137e-05, 5.5011480697399324e-05, 2.8435878268652914e-05, 6.195078015138867e-05, 5.264828409475031e-05, 3.3310902338246675e-05, 5.529281687722121e-05, 7.732085162014854e-05, 6.181949393854474e-05, 4.888497335149563e-05, 3.9112799670178485e-05, 1.056894014909346e-05, 5.5116129300011885e-05, 0.0, 3.158269413755541e-05, 5.622764747563878e-06, 0.0, 3.990822227245657e-05, 5.687175653730583e-05, 4.2385641765171475e-06, 0.0, 3.7608392360882184e-05, 7.622751351041401e-05, 3.2980897408288515e-05, 3.4667034217169176e-05, 6.231155948516259e-06, 0.0, 5.559491971537921e-05, 2.8435878268652914e-05, 2.5005235536605917e-05, 2.8435878268652914e-05, 3.9129410134582266e-05, 1.3163035008194495e-05, 5.002660465732456e-06, 1.9206925679575637e-05, 2.0449095082842712e-05, 1.869346784554878e-05, 3.5167770677931266e-05, 2.0449095082842712e-05, 3.9493524835333447e-05, 4.888497335149564e-05, 2.0449095082842712e-05]}
