# Supplementary material for: A Bayesian approach to infer recombination patterns in coronaviruses
Source: Nat Commun. 2022 Jul 20;13:4186. doi: 10.1038/s41467-022-31749-8 (PMC9297283; doi:10.1038/s41467-022-31749-8)
Supplement: Supplementary file 6 — Source Data [file 41467_2022_31749_MOESM6_ESM.zip › Source_Figure3/229e_replicase1ab_bhatt_analysis_bootstrapped.json]

{"cov": "229e", "gene": "replicase1ab", "window": 3, "clade": null, "min_seqs": 3, "midfreq_high": 0.75, "midfreq_low": 0.15, "window_midpoint": [1992.5, 1993.5, 1994.5, 2014.5, 2015.5, 2016.5, 2017.5], "adaptive_substitutions": [0.0, 0.0, 0.0, 12.056201530533842, 11.553954903547684, 11.553954903547684, 11.487922084779061], "adaptive_substitutions_per_codon": [0.0, 0.0, 0.0, 0.0005945752098699928, 0.0005698059330052613, 0.0005698059330052613, 0.0005665493951165883], "rate_of_adaptation": 2.5311143164172722e-05, "bootstrap_adaptive_substitutions": [[0.0, 0.0, 0.0, 10.245506250660373, 9.549892665427961, 9.549892665427961, 9.462585342829342], [0.0, 0.0, 0.0, 10.656195178572215, 10.15785493508264, 10.15785493508264, 10.081187205315011], [0.0, 0.0, 0.0, 10.624349892844982, 10.119868965993026, 10.119868965993026, 10.042256515708111], [0.0, 0.0, 0.0, 10.678733031674206, 10.313725490196077, 10.313725490196077, 10.257570483814826], [0.0, 0.0, 0.0, 11.54034464620923, 10.889857981826694, 10.889857981826694, 10.789783110383226], [0.0, 0.0, 0.0, 9.49908215441811, 8.900388564281041, 8.900388564281041, 8.822130836092516], [0.0, 0.0, 0.0, 7.460011891391954, 6.989012353834974, 6.989012353834974, 6.934704671690866], [0.0, 0.0, 0.0, 13.003238148518655, 12.583042152823545, 12.583042152823545, 12.528419229912194], [0.0, 0.0, 0.0, 13.901955400281597, 13.170817973090609, 13.170817973090609, 13.070944659983436], [0.0, 0.0, 0.0, 11.7939034189585, 11.580550731399638, 11.580550731399638, 11.547727241005969], [0.0, 0.0, 0.0, 10.24368209009889, 9.662239042851912, 9.662239042851912, 9.58482574683283], [0.0, 0.0, 0.0, 8.373181951649212, 8.087916218067926, 8.087916218067926, 8.044029182132343], [0.0, 0.0, 0.0, 13.583194629890441, 13.06582773946921, 13.06582773946921, 13.010500994624788], [0.0, 0.0, 0.0, 7.903104751300063, 7.406329380826591, 7.406329380826591, 7.329902400753751], [0.0, 0.0, 0.0, 11.338228887920842, 10.981351256041654, 10.981351256041654, 10.926447004983316], [0.0, 0.0, 0.0, 14.363636363636363, 13.690909090909093, 13.690909090909093, 13.601398601398603], [0.0, 0.0, 0.0, 16.089430894308943, 15.87439024390244, 15.87439024390244, 15.841307066916823], [0.0, 0.0, 0.0, 11.350729638075883, 10.78440855005849, 10.78440855005849, 10.697282228825046], [0.0, 0.0, 0.0, 9.724523856273315, 10.289809542509326, 10.289809542509326, 10.289809542509326], [0.0, 0.0, 0.0, 11.233898786035418, 10.510902625675042, 10.510902625675042, 10.411499001038866], [0.0, 0.0, 0.0, 5.944674250258532, 5.333092037228543, 5.333092037228543, 5.266128390740594], [0.0, 0.0, 0.0, 17.21892362085414, 16.720175094000787, 16.720175094000787, 16.64344455140796], [0.0, 0.0, 0.0, 11.692538144904212, 11.021270774658788, 11.021270774658788, 10.931838407020237], [0.0, 0.0, 0.0, 9.098509955376947, 8.68237258944182, 8.68237258944182, 8.63864159639322], [0.0, 0.0, 0.0, 14.358302122347066, 13.877902621722848, 13.877902621722848, 13.812830116200905], [0.0, 0.0, 0.0, 20.670855390095483, 20.095542472666107, 20.095542472666107, 20.007032793061587], [0.0, 0.0, 0.0, 11.706915104491138, 11.14337882992581, 11.14337882992581, 11.066842089212823], [0.0, 0.0, 0.0, 10.633375538110913, 10.35008356545961, 10.35008356545961, 10.306500185051718], [0.0, 0.0, 0.0, 12.745174311926606, 12.076667889908258, 12.076667889908258, 11.990238532110094], [0.0, 0.0, 0.0, 9.659691081215744, 9.374467142778053, 9.374467142778053, 9.330586536864562], [0.0, 0.0, 0.0, 10.987728481935982, 10.462421693984382, 10.462421693984382, 10.395375241766729], [0.0, 0.0, 0.0, 9.937878364533855, 9.37955356865667, 9.37955356865667, 9.303271935292052], [0.0, 0.0, 0.0, 12.9805850467069, 12.16485940692278, 12.16485940692278, 12.073661815350825], [0.0, 0.0, 0.0, 11.022883966554204, 10.530262578847001, 10.530262578847001, 10.464652847519211], [0.0, 0.0, 0.0, 12.035805184215079, 11.670888828486003, 11.670888828486003, 11.626681011296398], [0.0, 0.0, 0.0, 14.567497117650008, 13.682550503784652, 13.682550503784652, 13.582936488044515], [0.0, 0.0, 0.0, 11.791793918470322, 11.222259992032932, 11.222259992032932, 11.145429659969563], [0.0, 0.0, 0.0, 16.56030395045847, 16.130393550027676, 16.130393550027676, 16.064253488422935], [0.0, 0.0, 0.0, 8.042943305186972, 7.715383996783273, 7.715383996783273, 7.682830719742662], [0.0, 0.0, 0.0, 12.649741188070003, 12.224338885172013, 12.224338885172013, 12.169515719675937], [0.0, 0.0, 0.0, 14.889604415823369, 14.354781102873535, 14.354781102873535, 14.30039920575123], [0.0, 0.0, 0.0, 6.981433774540285, 6.765674691303188, 6.765674691303188, 6.732480986189788], [0.0, 0.0, 0.0, 11.774764190155285, 11.333966593143504, 11.333966593143504, 11.289789261070892], [0.0, 0.0, 0.0, 7.615496358234338, 6.960116212563712, 6.960116212563712, 6.892029542161901], [0.0, 0.0, 0.0, 10.211153863702036, 9.786364120268278, 9.786364120268278, 9.721011852047699], [0.0, 0.0, 0.0, 12.361189882242995, 12.00090239988924, 12.00090239988924, 11.9454735564502], [0.0, 0.0, 0.0, 12.19523276291579, 11.77588954059107, 11.77588954059107, 11.711375198694961], [0.0, 0.0, 0.0, 9.15553815154542, 8.85530790640498, 8.85530790640498, 8.821968669350097], [0.0, 0.0, 0.0, 3.5048265999284967, 3.2905562081822377, 3.2905562081822377, 3.2575915325289673], [0.0, 0.0, 0.0, 15.671076097857606, 14.883009243922473, 14.883009243922473, 14.761768189470915], [0.0, 0.0, 0.0, 11.157573873163582, 10.954002642888078, 10.954002642888078, 10.932218548222458], [0.0, 0.0, 0.0, 6.861477586861078, 6.878614559054692, 6.878614559054692, 6.78139653181119], [0.0, 0.0, 0.0, 16.20200826934436, 15.713393685885462, 15.713393685885462, 15.668350887994803], [0.0, 0.0, 0.0, 5.712595986657017, 5.190098729132933, 5.190098729132933, 5.123175772758247], [0.0, 0.0, 0.0, 15.365134724644204, 14.865500365640997, 14.865500365640997, 14.810563346761807], [0.0, 0.0, 0.0, 15.092659911826129, 14.384871219738574, 14.384871219738574, 14.286344949041215], [0.0, 0.0, 0.0, 9.646723858687256, 9.374867941373411, 9.374867941373411, 9.342256251185876], [0.0, 0.0, 0.0, 14.236795715600442, 13.659741723258056, 13.659741723258056, 13.582543276080457], [0.0, 0.0, 0.0, 17.57612757823867, 16.848149944369958, 16.848149944369958, 16.761578620506533], [0.0, 0.0, 0.0, 14.532857142857143, 14.026857142857144, 14.026857142857144, 13.94901098901099], [0.0, 0.0, 0.0, 8.319623066719283, 7.898471442359352, 7.898471442359352, 7.854649693502158], [0.0, 0.0, 0.0, 17.942252125693162, 17.116536783733828, 17.116536783733828, 17.004185070382484], [0.0, 0.0, 0.0, 16.740265306019552, 16.03613042447955, 16.03613042447955, 15.927801981165702], [0.0, 0.0, 0.0, 16.537337982762022, 16.1822269008926, 16.1822269008926, 16.127594426758844], [0.0, 0.0, 0.0, 20.3471521878913, 19.790000789648833, 19.790000789648833, 19.71377659532927], [0.0, 0.0, 0.0, 6.32349323493235, 5.750143501435016, 5.750143501435016, 5.661935850127733], [0.0, 0.0, 0.0, 14.91756919374248, 14.496791014841557, 14.496791014841557, 14.442145700268446], [0.0, 0.0, 0.0, 11.44424659320967, 11.070342919036628, 11.070342919036628, 11.025844014609971], [0.0, 0.0, 0.0, 6.428532974427994, 5.9756841633019295, 5.9756841633019295, 5.919805362874003], [0.0, 0.0, 0.0, 12.18164470153259, 11.755203053253027, 11.755203053253027, 11.700339912934583], [0.0, 0.0, 0.0, 6.237544078573783, 5.721313582393343, 5.721313582393343, 5.66601181324652], [0.0, 0.0, 0.0, 21.99049256599575, 21.498290684737533, 21.498290684737533, 21.422567318390115], [0.0, 0.0, 0.0, 8.670700766569432, 8.385108201614544, 8.385108201614544, 8.341170883929177], [0.0, 0.0, 0.0, 19.781227119636842, 19.426856055059304, 19.426856055059304, 19.372337429739684], [0.0, 0.0, 0.0, 13.716308366072006, 13.140666967218397, 13.140666967218397, 13.05210675201015], [0.0, 0.0, 0.0, 11.349132953793594, 10.830747247162886, 10.830747247162886, 10.764005018299999], [0.0, 0.0, 0.0, 7.652393599171613, 7.346990862807889, 7.346990862807889, 7.314747467893711], [0.0, 0.0, 0.0, 18.44934079941151, 17.467289403538143, 17.467289403538143, 17.344202854365136], [0.0, 0.0, 0.0, 13.268590383562525, 12.850890470516248, 12.850890470516248, 12.807131196071971], [0.0, 0.0, 0.0, 12.666142310156374, 12.23512968048341, 12.23512968048341, 12.168820045149108], [0.0, 0.0, 0.0, 14.710659898477157, 13.96, 13.96, 13.87090980085904], [0.0, 0.0, 0.0, 11.386781934823533, 11.101935554621388, 11.101935554621388, 11.058113034590288], [0.0, 0.0, 0.0, 13.214659341382374, 12.71467579037405, 12.71467579037405, 12.659731096945297], [0.0, 0.0, 0.0, 12.094822511708852, 11.448509200726846, 11.448509200726846, 11.360412167363261], [0.0, 0.0, 0.0, 9.602669797595652, 8.960810638352182, 8.960810638352182, 8.872951954245508], [0.0, 0.0, 0.0, 10.553186327911789, 9.999994609152312, 9.999994609152312, 9.934528154825147], [0.0, 0.0, 0.0, 10.9058669809227, 10.68949044884639, 10.68949044884639, 10.65620175160388], [0.0, 0.0, 0.0, 9.697366078154749, 9.2557903820077, 9.2557903820077, 9.200345162925121], [0.0, 0.0, 0.0, 11.321099795523125, 10.879033868082557, 10.879033868082557, 10.81102372539939], [0.0, 0.0, 0.0, 9.946763058429072, 9.59053008135805, 9.59053008135805, 9.535725007962508], [0.0, 0.0, 0.0, 6.117123209194804, 5.746276630399375, 5.746276630399375, 5.713117936989649], [0.0, 0.0, 0.0, 9.42548787699586, 8.906889414547605, 8.906889414547605, 8.840137833780648], [0.0, 0.0, 0.0, 9.457928792354254, 8.726330636744866, 8.726330636744866, 8.660154438764316], [0.0, 0.0, 0.0, 11.127802176063303, 10.768592416749094, 10.768592416749094, 10.724569428593167], [0.0, 0.0, 0.0, 7.3183052236163295, 6.813308892113774, 6.813308892113774, 6.735617148805689], [0.0, 0.0, 0.0, 11.52392313630469, 11.085971522731299, 11.085971522731299, 11.041845701671146], [0.0, 0.0, 0.0, 3.904958415513841, 3.6900503427444384, 3.6900503427444384, 3.6680610563594716], [0.0, 0.0, 0.0, 17.57836366499449, 16.85998195347396, 16.85998195347396, 16.74946169016311], [0.0, 0.0, 0.0, 11.530805542400588, 10.994075680960602, 10.994075680960602, 10.926527115622582], [0.0, 0.0, 0.0, 11.23696053116931, 10.954614533382514, 10.954614533382514, 10.911176687569162]], "bootstrap_adaptive_substitutions_per_codon": [[0.0, 0.0, 0.0, 0.0005052772229945442, 0.00047097167556482526, 0.00047097167556482526, 0.0004666659438195661], [0.0, 0.0, 0.0, 0.0005255311524669436, 0.0005009545265612585, 0.0005009545265612585, 0.0004971735071911531], [0.0, 0.0, 0.0, 0.0005239606397812784, 0.0004990811740392082, 0.0004990811740392082, 0.0004952535639250437], [0.0, 0.0, 0.0, 0.0005266426508691723, 0.0005086415885089549, 0.0005086415885089549, 0.0005058721942996906], [0.0, 0.0, 0.0, 0.000569134716487115, 0.0005370546916125016, 0.0005370546916125016, 0.0005321193031702533], [0.0, 0.0, 0.0, 0.0004684658556205607, 0.00043894010772210096, 0.00043894010772210096, 0.00043508067446330895], [0.0, 0.0, 0.0, 0.00036790510881254396, 0.0003446768434105131, 0.0003446768434105131, 0.00034199855361694855], [0.0, 0.0, 0.0, 0.0006412801769748313, 0.000620557387819872, 0.000620557387819872, 0.0006178635513099666], [0.0, 0.0, 0.0, 0.000685602179823524, 0.0006495447044972436, 0.0006495447044972436, 0.0006446192562994247], [0.0, 0.0, 0.0, 0.0005816394643664497, 0.0005711175583863312, 0.0005711175583863312, 0.0005694988036201592], [0.0, 0.0, 0.0, 0.0005051872609409128, 0.0004765122573779115, 0.0004765122573779115, 0.00047269446894672933], [0.0, 0.0, 0.0, 0.00041293988024112107, 0.00039887144143945977, 0.00039887144143945977, 0.00039670706623920417], [0.0, 0.0, 0.0, 0.000669881867627876, 0.0006443669053345766, 0.0006443669053345766, 0.0006416383584664787], [0.0, 0.0, 0.0, 0.0003897571017063699, 0.00036525765058078566, 0.00036525765058078566, 0.0003614885042537728], [0.0, 0.0, 0.0, 0.000559166981699504, 0.000541566861766615, 0.000541566861766615, 0.0005388591510077091], [0.0, 0.0, 0.0, 0.0007083708814734115, 0.0006751940174044037, 0.0006751940174044037, 0.0006707796321644525], [0.0, 0.0, 0.0, 0.0007934818214878406, 0.0007828766703113103, 0.0007828766703113103, 0.0007812451085918441], [0.0, 0.0, 0.0, 0.0005597834806961525, 0.0005318542461931494, 0.0005318542461931494, 0.0005275574408849951], [0.0, 0.0, 0.0, 0.00047958395503641145, 0.0005074621266710719, 0.0005074621266710719, 0.0005074621266710719], [0.0, 0.0, 0.0, 0.0005540217382273225, 0.0005183657654325118, 0.0005183657654325118, 0.0005134634808422777], [0.0, 0.0, 0.0, 0.00029317326282283043, 0.00026301188722338326, 0.00026301188722338326, 0.00025970944374121386], [0.0, 0.0, 0.0, 0.0008491849692190236, 0.0008245882080189765, 0.0008245882080189765, 0.0008208040909112768], [0.0, 0.0, 0.0, 0.0005766404371901273, 0.0005435355710735704, 0.0005435355710735704, 0.0005391250385668609], [0.0, 0.0, 0.0, 0.0004487108524622453, 0.00042818822258923017, 0.00042818822258923017, 0.0004260315429498062], [0.0, 0.0, 0.0, 0.0007081078129085696, 0.000684415969902986, 0.000684415969902986, 0.0006812067917443855], [0.0, 0.0, 0.0, 0.0010194237505595247, 0.0009910510663641617, 0.0009910510663641617, 0.0009866860380264135], [0.0, 0.0, 0.0, 0.0005773494651324721, 0.0005495575691633778, 0.0005495575691633778, 0.0005457830097752539], [0.0, 0.0, 0.0, 0.0005244057571687584, 0.000510434658256133, 0.000510434658256133, 0.0005082852584234215], [0.0, 0.0, 0.0, 0.0006285532530417027, 0.0005955845484987058, 0.0005955845484987058, 0.0005913221153084822], [0.0, 0.0, 0.0, 0.0004763865996555577, 0.00046232022206332563, 0.00046232022206332563, 0.00046015616397221295], [0.0, 0.0, 0.0, 0.0005418813671616108, 0.0005159748332585877, 0.0005159748332585877, 0.0005126683060495502], [0.0, 0.0, 0.0, 0.0004901059508080019, 0.00046257106912544604, 0.00046257106912544604, 0.00045880909085624366], [0.0, 0.0, 0.0, 0.0006401629948565813, 0.000599933886024697, 0.000599933886024697, 0.0005954362980396915], [0.0, 0.0, 0.0, 0.0005436151287939144, 0.0005193205394706811, 0.0005193205394706811, 0.0005160848669684475], [0.0, 0.0, 0.0, 0.0005935693240723518, 0.0005755727587160824, 0.0005755727587160824, 0.0005733925635595206], [0.0, 0.0, 0.0, 0.000718424674145584, 0.0006747817972966737, 0.0006747817972966737, 0.0006698691368567597], [0.0, 0.0, 0.0, 0.0005815354302150379, 0.0005534477482878597, 0.0005534477482878597, 0.0005496587098668227], [0.0, 0.0, 0.0, 0.0008167038492113463, 0.000795501975145617, 0.000795501975145617, 0.0007922401483662738], [0.0, 0.0, 0.0, 0.000396653514089213, 0.0003804992847454393, 0.0003804992847454393, 0.0003788938560804193], [0.0, 0.0, 0.0, 0.0006238467814800021, 0.0006028672330804367, 0.0006028672330804367, 0.0006001635212149695], [0.0, 0.0, 0.0, 0.0007343100269183493, 0.000707934166931673, 0.000707934166931673, 0.0007052522170809898], [0.0, 0.0, 0.0, 0.0003443030909178027, 0.0003336625088180297, 0.0003336625088180297, 0.00033202549618729536], [0.0, 0.0, 0.0, 0.0005806955757831673, 0.0005589567782780246, 0.0005589567782780246, 0.0005567780865547611], [0.0, 0.0, 0.0, 0.00037557313006038063, 0.00034325177356431973, 0.00034325177356431973, 0.0003398939459565962], [0.0, 0.0, 0.0, 0.0005035830676974915, 0.00048263372886858403, 0.00048263372886858403, 0.0004794107536641367], [0.0, 0.0, 0.0, 0.0006096163082429844, 0.0005918480248502855, 0.0005918480248502855, 0.0005891144427898703], [0.0, 0.0, 0.0, 0.0006014318076103856, 0.0005807510746457104, 0.0005807510746457104, 0.0005775694234203759], [0.0, 0.0, 0.0, 0.0004515233097374079, 0.0004367168667162292, 0.0004367168667162292, 0.00043507267689254315], [0.0, 0.0, 0.0, 0.00017284739359513224, 0.00016228022923421798, 0.00016228022923421798, 0.00016065451164023117], [0.0, 0.0, 0.0, 0.0007728498346825272, 0.0007339847730888432, 0.0007339847730888432, 0.0007280055328436611], [0.0, 0.0, 0.0, 0.0005502576255443893, 0.0005402181113028593, 0.0005402181113028593, 0.0005391437859753641], [0.0, 0.0, 0.0, 0.0003383872163959697, 0.0003392323597699212, 0.0003392323597699212, 0.0003344378621991019], [0.0, 0.0, 0.0, 0.0007990337954009154, 0.0007749368094829345, 0.0007749368094829345, 0.0007727154356164523], [0.0, 0.0, 0.0, 0.00028172786835611857, 0.00025595989195309623, 0.00025595989195309623, 0.0002526594551836192], [0.0, 0.0, 0.0, 0.0007577617361860336, 0.0007331212884371947, 0.0007331212884371947, 0.0007304119616689751], [0.0, 0.0, 0.0, 0.0007443241067133269, 0.0007094181200245882, 0.0007094181200245882, 0.0007045591038635506], [0.0, 0.0, 0.0, 0.00047574709565947903, 0.00046233998823166206, 0.00046233998823166206, 0.00046073167880780573], [0.0, 0.0, 0.0, 0.0007021154862948386, 0.000673656937577455, 0.000673656937577455, 0.0006698497448380164], [0.0, 0.0, 0.0, 0.0008668011825338398, 0.0008308995386087665, 0.0008308995386087665, 0.0008266301040837665], [0.0, 0.0, 0.0, 0.00071671633589077, 0.0006917619540788649, 0.0006917619540788649, 0.0006879228184154949], [0.0, 0.0, 0.0, 0.0004102985188498931, 0.0003895286009941979, 0.0003895286009941979, 0.0003873674455541825], [0.0, 0.0, 0.0, 0.0008848573322332279, 0.0008441355616577318, 0.0008441355616577318, 0.0008385947166929271], [0.0, 0.0, 0.0, 0.0008255789962035583, 0.0007908532043438155, 0.0007908532043438155, 0.0007855107748269321], [0.0, 0.0, 0.0, 0.0008155712374987435, 0.0007980582384422056, 0.0007980582384422056, 0.0007953639308950458], [0.0, 0.0, 0.0, 0.001003459692651344, 0.0009759826793731239, 0.0009759826793731239, 0.0009722235338230148], [0.0, 0.0, 0.0, 0.0003118554635760887, 0.00028357959764437616, 0.00028357959764437616, 0.0002792294644241127], [0.0, 0.0, 0.0, 0.0007356891647552636, 0.0007149376640943709, 0.0007149376640943709, 0.0007122427232957758], [0.0, 0.0, 0.0, 0.0005643954526414, 0.0005459556600600005, 0.0005459556600600005, 0.0005437611093657825], [0.0, 0.0, 0.0, 0.00031703570421798066, 0.0002947025774671761, 0.0002947025774671761, 0.00029194680489589203], [0.0, 0.0, 0.0, 0.000600761685729279, 0.0005797308799749976, 0.0005797308799749976, 0.0005770251966728107], [0.0, 0.0, 0.0, 0.00030761671246110284, 0.0002821577936772374, 0.0002821577936772374, 0.0002794304785346215], [0.0, 0.0, 0.0, 0.0010845042445132786, 0.0010602303439728527, 0.0010602303439728527, 0.0010564958977358641], [0.0, 0.0, 0.0, 0.00042761260376630823, 0.00041352804663483475, 0.00041352804663483475, 0.00041136119169153115], [0.0, 0.0, 0.0, 0.0009755499886391893, 0.0009580734849859103, 0.0009580734849859103, 0.0009553847921161752], [0.0, 0.0, 0.0, 0.0006764466324442475, 0.0006480577485435911, 0.0006480577485435911, 0.0006436902279434902], [0.0, 0.0, 0.0, 0.0005597047370811064, 0.0005341395298694524, 0.0005341395298694524, 0.0005308480060314642], [0.0, 0.0, 0.0, 0.00037739278981957947, 0.0003623312552551112, 0.0003623312552551112, 0.0003607411090345569], [0.0, 0.0, 0.0, 0.0009098654041234654, 0.0008614336146144963, 0.0008614336146144963, 0.000855363360179767], [0.0, 0.0, 0.0, 0.0006543665425636201, 0.000633766852617066, 0.000633766852617066, 0.0006316087782251798], [0.0, 0.0, 0.0, 0.0006246556349635733, 0.000603399402302284, 0.000603399402302284, 0.0006001292126620855], [0.0, 0.0, 0.0, 0.0007254850272958109, 0.0006884647630320068, 0.0006884647630320068, 0.0006840711052354412], [0.0, 0.0, 0.0, 0.0005615614703764626, 0.0005475137128086693, 0.0005475137128086693, 0.0005453525193367011], [0.0, 0.0, 0.0, 0.0006517068275081311, 0.0006270491586711077, 0.0006270491586711077, 0.0006243394534174334], [0.0, 0.0, 0.0, 0.0005964798792577232, 0.0005646056714862577, 0.0005646056714862577, 0.0005602609936067101], [0.0, 0.0, 0.0, 0.0004735744832862678, 0.0004419199407383825, 0.0004419199407383825, 0.00043758701751962857], [0.0, 0.0, 0.0, 0.0005204510690887108, 0.0004931693351655724, 0.0004931693351655724, 0.0004899407286494623], [0.0, 0.0, 0.0, 0.0005378442067822015, 0.0005271731739826597, 0.0005271731739826597, 0.000525531476628884], [0.0, 0.0, 0.0, 0.0004782446159764634, 0.00045646744498731073, 0.00045646744498731073, 0.00045373305532993643], [0.0, 0.0, 0.0, 0.0005583222269331323, 0.0005365208792268362, 0.0005365208792268362, 0.0005331668257335597], [0.0, 0.0, 0.0, 0.0004905441169023559, 0.00047297578938492135, 0.00047297578938492135, 0.0004702729697668545], [0.0, 0.0, 0.0, 0.00030167792125042185, 0.0002833888953197897, 0.0002833888953197897, 0.00028175360935984853], [0.0, 0.0, 0.0, 0.0004648364095771495, 0.00043926070989532993, 0.00043926070989532993, 0.00043596872484986184], [0.0, 0.0, 0.0, 0.00046643629690557053, 0.00043035609985426175, 0.00043035609985426175, 0.0004270924909387146], [0.0, 0.0, 0.0, 0.0005487893759463087, 0.0005310742425777528, 0.0005310742425777528, 0.0005289031626272706], [0.0, 0.0, 0.0, 0.00036091656673158405, 0.0003360116827989236, 0.0003360116827989236, 0.00033218016219389894], [0.0, 0.0, 0.0, 0.0005683248575383287, 0.0005467264152848695, 0.0005467264152848695, 0.0005445502639281524], [0.0, 0.0, 0.0, 0.00019258067838012728, 0.00018198206552963645, 0.00018198206552963645, 0.00018089762077030486], [0.0, 0.0, 0.0, 0.0008669114595351626, 0.0008314830573296818, 0.0008314830573296818, 0.0008260325339134541], [0.0, 0.0, 0.0, 0.0005686642768851698, 0.0005421943917226711, 0.0005421943917226711, 0.0005388631018209094], [0.0, 0.0, 0.0, 0.0005541727341899349, 0.0005402482878819606, 0.0005402482878819606, 0.0005381060653730415]], "bootstrap_rate_of_adaptation": [2.1029053156411915e-05, 2.226709182516257e-05, 2.218672321178631e-05, 2.2557687247489807e-05, 2.3913841909655946e-05, 1.9578014520083877e-05, 1.5378486650041846e-05, 2.7518219210552816e-05, 2.8910542349514023e-05, 2.5257221837592216e-05, 2.1227138667128502e-05, 1.7689152340746063e-05, 2.8612114734706416e-05, 1.6283808124994023e-05, 2.4006377869687465e-05, 3.0021088161725383e-05, 3.459404519709301e-05, 2.3654059768906835e-05, 2.2113931812216485e-05, 2.312357428446181e-05, 1.183455541604715e-05, 3.653587041461884e-05, 2.4215800134386737e-05, 1.904186626224346e-05, 3.0354740533761202e-05, 4.390276922062623e-05, 2.4439952010463207e-05, 2.260712886679034e-05, 2.6511197659171116e-05, 2.0486519749958905e-05, 2.2947741392878194e-05, 2.060258697171429e-05, 2.6767536996612534e-05, 2.3081148725234153e-05, 2.5516066926263513e-05, 3.0093981341635613e-05, 2.461403411344389e-05, 3.52285463132388e-05, 1.690567839941086e-05, 2.6740545013877644e-05, 3.142332740079016e-05, 1.478897837611982e-05, 2.4818338281914635e-05, 1.5391637104709235e-05, 2.1432695467311972e-05, 2.622445125118362e-05, 2.5756600773636868e-05, 1.9371207455803646e-05, 7.232394560659698e-06, 3.264611634645712e-05, 2.3897345687131703e-05, 1.488742540088824e-05, 3.436205088114493e-05, 1.1482774561444978e-05, 3.251729685039276e-05, 3.154041972360155e-05, 2.0488333411311808e-05, 2.9917137392084832e-05, 3.691317002533411e-05, 3.0682344020710196e-05, 1.733965340657852e-05, 3.752540115335337e-05, 3.512296306442172e-05, 3.531414260890589e-05, 4.3237802063143935e-05, 1.271046788551741e-05, 3.167958841620846e-05, 2.42142262310893e-05, 1.316586118229478e-05, 2.5720942231167998e-05, 1.2642232541216587e-05, 4.692268425816286e-05, 1.8335463367459453e-05, 4.2368759570639017e-05, 2.8780713893255897e-05, 2.3745615776690618e-05, 1.6094695457846417e-05, 3.8353071211955634e-05, 2.8106287186641782e-05, 2.6759367911720226e-05, 3.064221681475287e-05, 2.4242464328688992e-05, 2.784085613244983e-05, 2.513414047512384e-05, 1.9723175198159685e-05, 2.1956065973231033e-05, 2.332086111223016e-05, 2.0292982772645393e-05, 2.3814777602552098e-05, 2.098204406796429e-05, 1.2643684505145955e-05, 1.9562611319408276e-05, 1.9268150995617667e-05, 2.3551676006182773e-05, 1.4997366775421143e-05, 2.4277841856554213e-05, 8.108212268819717e-06, 3.691944865745603e-05, 2.4108659145500683e-05, 2.3921234129978473e-05]}
