# Supplementary material for: A Bayesian approach to infer recombination patterns in coronaviruses
Source: Nat Commun. 2022 Jul 20;13:4186. doi: 10.1038/s41467-022-31749-8 (PMC9297283; doi:10.1038/s41467-022-31749-8)
Supplement: Supplementary file 6 — Source Data [file 41467_2022_31749_MOESM6_ESM.zip › Source_Figure3/oc43_nonstructural2a_bhatt_analysis_bootstrapped.json]

{"cov": "oc43", "gene": "nonstructural2a", "window": 3, "clade": null, "min_seqs": 2, "midfreq_high": 0.75, "midfreq_low": 0.15, "window_midpoint": [1986.5, 1987.5, 1988.5, 1989.5, 1990.5, 1991.5, 1992.5, 1993.5, 1994.5, 1995.5, 1996.5, 1997.5, 1998.5, 1999.5, 2000.5, 2001.5, 2003.5, 2004.5, 2005.5, 2010.5, 2011.5, 2012.5, 2014.5, 2015.5, 2016.5, 2017.5], "adaptive_substitutions": [0.0, 0.0, 0.0, 0.6285714285714287, 0.0, 0.0, 0.30769230769230776, 0.4285714285714286, 0.0, 0.0, 0.0, 0.0, 0.0, 0.3428571428571429, 0.28571428571428575, 0.0, 0.4285714285714286, 0.4285714285714286, 0.4285714285714286, 0.0, 0.0, 0.0, 1.0, 0.980952380952381, 0.9047619047619049, 0.8701298701298703], "adaptive_substitutions_per_codon": [0.0, 0.0, 0.0, 0.0007509813961426865, 0.0, 0.0, 0.0003676132708390774, 0.0005120327700972862, 0.0, 0.0, 0.0, 0.0, 0.0, 0.00040962621607782903, 0.00034135518006485756, 0.0, 0.0005120327700972862, 0.0005120327700972862, 0.0005120327700972862, 0.0, 0.0, 0.0, 0.0011947431302270011, 0.0011719861182226774, 0.0010809580702053822, 0.0010395816847429754], "rate_of_adaptation": 2.4723405353519485e-05, "bootstrap_adaptive_substitutions": [[0.0, 0.0, 0.0, 0.0, 0.0, 0.0, 0.7692307692307693, 0.0, 0.0, 0.0, 0.0, 0.0, 0.0, 0.8, 0.75, 0.0, 1.0, 1.0, 1.0, 0.0, 0.0, 0.0, 4.375, 4.333333333333334, 4.166666666666667, 4.090909090909091], [0.0, 0.0, 0.0, 1.6, 0.0, 0.0, 3.076923076923077, 1.5, 0.0, 0.0, 0.0, 0.0, 0.0, 3.2, 3.0, 0.0, 4.0, 4.0, 4.0, 0.0, 0.0, 0.0, 4.375, 4.333333333333334, 4.166666666666667, 4.090909090909091], [0.0, 0.0, 0.0, 0.8, 0.0, 0.0, 0.7692307692307693, 0.75, 0.0, 0.0, 0.0, 0.0, 0.0, 0.8, 0.75, 0.0, 1.0, 1.0, 1.0, 0.0, 0.0, 0.0, 1.75, 1.7333333333333334, 1.6666666666666667, 1.6363636363636365], [0.0, 0.0, 0.0, 1.6, 0.0, 0.0, 0.7692307692307693, 1.5, 0.0, 0.0, 0.0, 0.0, 0.0, 0.8, 0.75, 0.0, 1.0, 1.0, 1.0, 0.0, 0.0, 0.0, 0.875, 0.8666666666666667, 0.8333333333333334, 0.8181818181818182], [0.0, 0.0, 0.0, 0.0, 0.0, 0.0, 0.7692307692307693, 0.0, 0.0, 0.0, 0.0, 0.0, 0.0, 0.8, 0.75, 0.0, 1.0, 1.0, 1.0, 0.0, 0.0, 0.0, 3.5, 3.466666666666667, 3.3333333333333335, 3.272727272727273], [0.0, 0.0, 0.0, 0.0, 0.0, 0.0, 0.7362637362637363, 0.0, 0.0, 0.0, 0.0, 0.0, 0.0, 0.7714285714285715, 0.7142857142857143, 0.0, 0.7142857142857143, 0.7142857142857143, 0.7142857142857143, 0.0, 0.0, 0.0, 1.2857142857142858, 1.2666666666666668, 1.1904761904761907, 1.155844155844156], [0.0, 0.0, 0.0, 0.0, 0.0, 0.0, 0.0, 0.0, 0.0, 0.0, 0.0, 0.0, 0.0, 0.0, 0.0, 0.0, 0.0, 0.0, 0.0, 0.0, 0.0, 0.0, 0.875, 0.8666666666666667, 0.8333333333333334, 0.8181818181818182], [0.0, 0.0, 0.0, 1.6, 0.0, 0.0, 0.7692307692307693, 1.5, 0.0, 0.0, 0.0, 0.0, 0.0, 0.8, 0.75, 0.0, 1.0, 1.0, 1.0, 0.0, 0.0, 0.0, 0.875, 0.8666666666666667, 0.8333333333333334, 0.8181818181818182], [0.0, 0.0, 0.0, 0.0, 0.0, 0.0, 2.307692307692308, 0.0, 0.0, 0.0, 0.0, 0.0, 0.0, 2.4000000000000004, 2.25, 0.0, 3.0, 3.0, 3.0, 0.0, 0.0, 0.0, 4.375, 4.333333333333334, 4.166666666666667, 4.090909090909091], [0.0, 0.0, 0.0, 0.7714285714285715, 0.0, 0.0, 0.0, 0.5714285714285714, 0.0, 0.0, 0.0, 0.0, 0.0, 0.0, 0.0, 0.0, 0.1428571428571429, 0.1428571428571429, 0.1428571428571429, 0.0, 0.0, 0.0, 0, 0, 0, 0], [0.0, 0.0, 0.0, 0.8, 0.0, 0.0, 1.5384615384615385, 0.75, 0.0, 0.0, 0.0, 0.0, 0.0, 1.6, 1.5, 0.0, 2.0, 2.0, 2.0, 0.0, 0.0, 0.0, 2.625, 2.6, 2.5, 2.4545454545454546], [0.0, 0.0, 0.0, 0.736842105263158, 0.0, 0.0, 2.9230769230769234, 0.6842105263157895, 0.0, 0.0, 0.0, 0.0, 0.0, 3.0526315789473686, 2.8421052631578947, 0.0, 3.8947368421052633, 3.8947368421052633, 3.8947368421052633, 0.0, 0.0, 0.0, 5.105263157894737, 5.05263157894737, 4.842105263157895, 4.746411483253588], [0.0, 0.0, 0.0, 0.76, 0.0, 0.0, 0.0, 0.3, 0.0, 0.0, 0.0, 0.0, 0.0, 0.0, 0.0, 0.0, 0.0, 0.0, 0.0, 0.0, 0.0, 0.0, 0, 0, 0, 0], [0.0, 0.0, 0.0, 0.0, 0.0, 0.0, 0.02564102564102566, 0.0, 0.0, 0.0, 0.0, 0.0, 0.0, 0.06666666666666665, 0.0, 0.0, 0.0, 0.0, 0.0, 0.0, 0.0, 0.0, 0, 0, 0, 0], [0.0, 0.0, 0.0, 0.6285714285714287, 0.0, 0.0, 0.0, 0.28571428571428575, 0.0, 0.0, 0.0, 0.0, 0.0, 0.0, 0.0, 0.0, 0.0, 0.0, 0.0, 0.0, 0.0, 0.0, 0.4285714285714286, 0.4190476190476191, 0.38095238095238104, 0.36363636363636376], [0.0, 0.0, 0.0, 0.0, 0.0, 0.0, 1.4102564102564106, 0.0, 0.0, 0.0, 0.0, 0.0, 0.0, 1.5333333333333337, 1.3333333333333335, 0.0, 1.6666666666666667, 1.6666666666666667, 1.6666666666666667, 0.0, 0.0, 0.0, 1.6666666666666667, 1.6222222222222225, 1.4444444444444446, 1.3636363636363642], [0.0, 0.0, 0.0, 0.0, 0.0, 0.0, 0.7692307692307693, 0.0, 0.0, 0.0, 0.0, 0.0, 0.0, 0.8, 0.75, 0.0, 1.0, 1.0, 1.0, 0.0, 0.0, 0.0, 2.625, 2.6, 2.5, 2.4545454545454546], [0.0, 0.0, 0.0, 1.6, 0.0, 0.0, 2.307692307692308, 1.5, 0.0, 0.0, 0.0, 0.0, 0.0, 2.4000000000000004, 2.25, 0.0, 3.0, 3.0, 3.0, 0.0, 0.0, 0.0, 4.375, 4.333333333333334, 4.166666666666667, 4.090909090909091], [0.0, 0.0, 0.0, 3.1272727272727274, 0.0, 0.0, 0.5664335664335665, 2.8181818181818183, 0.0, 0.0, 0.0, 0.0, 0.0, 0.6000000000000001, 0.5454545454545454, 0.0, 0.8181818181818181, 0.8181818181818181, 0.8181818181818181, 0.0, 0.0, 0.0, 2.3181818181818183, 2.290909090909091, 2.1818181818181817, 2.1322314049586777], [0.0, 0.0, 0.0, 2.0800000000000005, 0.0, 0.0, 0.0, 1.7, 0.0, 0.0, 0.0, 0.0, 0.0, 0.0, 0.0, 0.0, 0.0, 0.0, 0.0, 0.0, 0.0, 0.0, 0.2999999999999998, 0.28000000000000025, 0.19999999999999996, 0.1636363636363638], [0.0, 0.0, 0.0, 0.8, 0.0, 0.0, 0.0, 0.75, 0.0, 0.0, 0.0, 0.0, 0.0, 0.0, 0.0, 0.0, 0.0, 0.0, 0.0, 0.0, 0.0, 0.0, 0.875, 0.8666666666666667, 0.8333333333333334, 0.8181818181818182], [0.0, 0.0, 0.0, 1.6, 0.0, 0.0, 0.7692307692307693, 1.5, 0.0, 0.0, 0.0, 0.0, 0.0, 0.8, 0.75, 0.0, 1.0, 1.0, 1.0, 0.0, 0.0, 0.0, 0.875, 0.8666666666666667, 0.8333333333333334, 0.8181818181818182], [0.0, 0.0, 0.0, 0.0, 0.0, 0.0, 0.7692307692307693, 0.0, 0.0, 0.0, 0.0, 0.0, 0.0, 0.8, 0.75, 0.0, 1.0, 1.0, 1.0, 0.0, 0.0, 0.0, 2.625, 2.6, 2.5, 2.4545454545454546], [0.0, 0.0, 0.0, 2.4000000000000004, 0.0, 0.0, 0.0, 2.25, 0.0, 0.0, 0.0, 0.0, 0.0, 0.0, 0.0, 0.0, 0.0, 0.0, 0.0, 0.0, 0.0, 0.0, 0.875, 0.8666666666666667, 0.8333333333333334, 0.8181818181818182], [0.0, 0.0, 0.0, 0.0, 0.0, 0.0, 0.0, 0.0, 0.0, 0.0, 0.0, 0.0, 0.0, 0.0, 0.0, 0.0, 0.0, 0.0, 0.0, 0.0, 0.0, 0.0, 0.0, 0.0, 0.0, 0.0], [0.0, 0.0, 0.0, 0.7818181818181819, 0.0, 0.0, 0.5664335664335665, 0.5454545454545454, 0.0, 0.0, 0.0, 0.0, 0.0, 0.6000000000000001, 0.5454545454545454, 0.0, 0.7272727272727273, 0.7272727272727273, 0.7272727272727273, 0.0, 0.0, 0.0, 0.5909090909090908, 0.5818181818181818, 0.5454545454545454, 0.5289256198347108], [0.0, 0.0, 0.0, 0.7333333333333334, 0.0, 0.0, 0.0, 0.33333333333333337, 0.0, 0.0, 0.0, 0.0, 0.0, 0.0, 0.0, 0.0, 0.0, 0.0, 0.0, 0.0, 0.0, 0.0, 0.0, 0.0, 0.0, 0.0], [0.0, 0.0, 0.0, 1.1333333333333335, 0.0, 0.0, 1.7692307692307694, 1.0, 0.0, 0.0, 0.0, 0.0, 0.0, 1.9333333333333333, 1.6666666666666667, 0.0, 3.0, 3.0, 3.0, 0.0, 0.0, 0.0, 4.833333333333334, 4.755555555555557, 4.444444444444445, 4.303030303030304], [0.0, 0.0, 0.0, 0.0, 0.0, 0.0, 0.0, 0.0, 0.0, 0.0, 0.0, 0.0, 0.0, 0.0, 0.0, 0.0, 0.0, 0.0, 0.0, 0.0, 0.0, 0.0, 0, 0, 0, 0], [0.0, 0.0, 0.0, 0.8, 0.0, 0.0, 0.0, 0.6666666666666667, 0.0, 0.0, 0.0, 0.0, 0.0, 0.0, 0.0, 0.0, 0.0, 0.0, 0.0, 0.0, 0.0, 0.0, 0.0, 0.0, 0.0, 0.0], [0.0, 0.0, 0.0, 0.0, 0.0, 0.0, 0.7692307692307693, 0.0, 0.0, 0.0, 0.0, 0.0, 0.0, 0.8, 0.75, 0.0, 1.0, 1.0, 1.0, 0.0, 0.0, 0.0, 1.75, 1.7333333333333334, 1.6666666666666667, 1.6363636363636365], [0.0, 0.0, 0.0, 0.0, 0.0, 0.0, 2.307692307692308, 0.0, 0.0, 0.0, 0.0, 0.0, 0.0, 2.4000000000000004, 2.25, 0.0, 3.0, 3.0, 3.0, 0.0, 0.0, 0.0, 3.5, 3.466666666666667, 3.3333333333333335, 3.272727272727273], [0.0, 0.0, 0.0, 0.0, 0.0, 0.0, 0.0, 0.0, 0.0, 0.0, 0.0, 0.0, 0.0, 0.0, 0.0, 0.0, 0.0, 0.0, 0.0, 0.0, 0.0, 0.0, 0, 0, 0, 0], [0.0, 0.0, 0.0, 0.0, 0.0, 0.0, 0.0, 0.0, 0.0, 0.0, 0.0, 0.0, 0.0, 0.0, 0.0, 0.0, 0.0, 0.0, 0.0, 0.0, 0.0, 0.0, 0.0, 0.0, 0.0, 0.0], [0.0, 0.0, 0.0, 0.8, 0.0, 0.0, 1.5384615384615385, 0.75, 0.0, 0.0, 0.0, 0.0, 0.0, 1.6, 1.5, 0.0, 2.0, 2.0, 2.0, 0.0, 0.0, 0.0, 1.75, 1.7333333333333334, 1.6666666666666667, 1.6363636363636365], [0.0, 0.0, 0.0, 0.0, 0.0, 0.0, 1.3076923076923077, 0.0, 0.0, 0.0, 0.0, 0.0, 0.0, 1.3733333333333335, 1.2666666666666666, 0.0, 1.7333333333333334, 1.7333333333333334, 1.7333333333333334, 0.0, 0.0, 0.0, 3.1333333333333333, 3.097777777777778, 2.9555555555555557, 2.890909090909091], [0.0, 0.0, 0.0, 1.4727272727272729, 0.0, 0.0, 0.4755244755244756, 1.3636363636363638, 0.0, 0.0, 0.0, 0.0, 0.0, 0.509090909090909, 0.45454545454545453, 0.0, 0.7272727272727273, 0.7272727272727273, 0.7272727272727273, 0.0, 0.0, 0.0, 2.3181818181818183, 2.290909090909091, 2.1818181818181817, 2.1322314049586777], [0.0, 0.0, 0.0, 0.8, 0.0, 0.0, 0.0, 0.75, 0.0, 0.0, 0.0, 0.0, 0.0, 0.0, 0.0, 0.0, 0.0, 0.0, 0.0, 0.0, 0.0, 0.0, 1.75, 1.7333333333333334, 1.6666666666666667, 1.6363636363636365], [0.0, 0.0, 0.0, 0.7473684210526317, 0.0, 0.0, 0.0, 0.1578947368421053, 0.0, 0.0, 0.0, 0.0, 0.0, 0.0, 0.0, 0.0, 0.21052631578947367, 0.21052631578947367, 0.21052631578947367, 0.0, 0.0, 0.0, 0.631578947368421, 0.6105263157894738, 0.5263157894736845, 0.48803827751196205], [0.0, 0.0, 0.0, 0.4000000000000001, 0.0, 0.0, 0.02564102564102566, 0.0, 0.0, 0.0, 0.0, 0.0, 0.0, 0.06666666666666665, 0.0, 0.0, 0.0, 0.0, 0.0, 0.0, 0.0, 0.0, 1.5, 1.4666666666666668, 1.3333333333333335, 1.272727272727273], [0.0, 0.0, 0.0, 0.0, 0.0, 0.0, 0.3846153846153848, 0.0, 0.0, 0.0, 0.0, 0.0, 0.0, 0.4666666666666668, 0.3333333333333335, 0.0, 0.3333333333333335, 0.3333333333333335, 0.3333333333333335, 0.0, 0.0, 0.0, 0.5, 0.46666666666666723, 0.3333333333333335, 0.27272727272727293], [0.0, 0.0, 0.0, 0.8, 0.0, 0.0, 0.7692307692307693, 0.75, 0.0, 0.0, 0.0, 0.0, 0.0, 0.8, 0.75, 0.0, 1.0, 1.0, 1.0, 0.0, 0.0, 0.0, 1.75, 1.7333333333333334, 1.6666666666666667, 1.6363636363636365], [0.0, 0.0, 0.0, 0.8, 0.0, 0.0, 2.307692307692308, 0.75, 0.0, 0.0, 0.0, 0.0, 0.0, 2.4000000000000004, 2.25, 0.0, 3.0, 3.0, 3.0, 0.0, 0.0, 0.0, 5.25, 5.200000000000001, 5.0, 4.909090909090909], [0.0, 0.0, 0.0, 1.5076923076923079, 0.0, 0.0, 0.023668639053254448, 0.6923076923076923, 0.0, 0.0, 0.0, 0.0, 0.0, 0.06153846153846154, 0.0, 0.0, 0.07692307692307687, 0.07692307692307687, 0.07692307692307687, 0.0, 0.0, 0.0, 0.0, 0.0, 0.0, 0.0], [0.0, 0.0, 0.0, 1.8666666666666671, 0.0, 0.0, 0.4102564102564106, 1.3333333333333335, 0.0, 0.0, 0.0, 0.0, 0.0, 0.5333333333333337, 0.3333333333333335, 0.0, 1.0, 1.0, 1.0, 0.0, 0.0, 0.0, 0.5, 0.46666666666666723, 0.3333333333333335, 0.27272727272727293], [0.0, 0.0, 0.0, 2.4000000000000004, 0.0, 0.0, 0.0, 2.25, 0.0, 0.0, 0.0, 0.0, 0.0, 0.0, 0.0, 0.0, 0.0, 0.0, 0.0, 0.0, 0.0, 0.0, 0.0, 0.0, 0.0, 0.0], [0.0, 0.0, 0.0, 2.2, 0.0, 0.0, 0.0, 0.6666666666666667, 0.0, 0.0, 0.0, 0.0, 0.0, 0.0, 0.0, 0.0, 0.0, 0.0, 0.0, 0.0, 0.0, 0.0, 0.16666666666666696, 0.1333333333333342, 0.0, 0.0], [0.0, 0.0, 0.0, 0.0, 0.0, 0.0, 0.16483516483516492, 0.0, 0.0, 0.0, 0.0, 0.0, 0.0, 0.20000000000000007, 0.1428571428571429, 0.0, 0.2857142857142858, 0.2857142857142858, 0.2857142857142858, 0.0, 0.0, 0.0, 1.0, 0.980952380952381, 0.9047619047619049, 0.8701298701298703], [0.0, 0.0, 0.0, 0.7333333333333334, 0.0, 0.0, 0.0, 0.6666666666666666, 0.0, 0.0, 0.0, 0.0, 0.0, 0.0, 0.0, 0.0, 0.0, 0.0, 0.0, 0.0, 0.0, 0.0, 0.0, 0.0, 0.0, 0.0], [0.0, 0.0, 0.0, 2.3142857142857145, 0.0, 0.0, 1.043956043956044, 2.0, 0.0, 0.0, 0.0, 0.0, 0.0, 1.1142857142857143, 1.0, 0.0, 1.4285714285714286, 1.4285714285714286, 1.4285714285714286, 0.0, 0.0, 0.0, 0.8571428571428572, 0.8380952380952383, 0.7619047619047621, 0.7272727272727275], [0.0, 0.0, 0.0, 0.509090909090909, 0.0, 0.0, 0.7482517482517483, 0.45454545454545453, 0.0, 0.0, 0.0, 0.0, 0.0, 0.7818181818181819, 0.7272727272727273, 0.0, 0.8181818181818181, 0.8181818181818181, 0.8181818181818181, 0.0, 0.0, 0.0, 0.5909090909090908, 0.5818181818181818, 0.5454545454545454, 0.5289256198347108], [0.0, 0.0, 0.0, 0.0, 0.0, 0.0, 0.4755244755244756, 0.0, 0.0, 0.0, 0.0, 0.0, 0.0, 0.509090909090909, 0.45454545454545453, 0.0, 0.6363636363636364, 0.6363636363636364, 0.6363636363636364, 0.0, 0.0, 0.0, 1.1818181818181817, 1.1636363636363636, 1.0909090909090908, 1.0578512396694215], [0.0, 0.0, 0.0, 0.0, 0.0, 0.0, 0.0, 0.0, 0.0, 0.0, 0.0, 0.0, 0.0, 0.0, 0.0, 0.0, 0.0, 0.0, 0.0, 0.0, 0.0, 0.0, 0.875, 0.8666666666666667, 0.8333333333333334, 0.8181818181818182], [0.0, 0.0, 0.0, 0.0, 0.0, 0.0, 0.0, 0.0, 0.0, 0.0, 0.0, 0.0, 0.0, 0.0, 0.0, 0.0, 0.0, 0.0, 0.0, 0.0, 0.0, 0.0, 0, 0, 0, 0], [0.0, 0.0, 0.0, 0.6666666666666667, 0.0, 0.0, 0.6324786324786325, 0.2777777777777778, 0.0, 0.0, 0.0, 0.0, 0.0, 0.6666666666666667, 0.6111111111111112, 0.0, 0.7777777777777778, 0.7777777777777778, 0.7777777777777778, 0.0, 0.0, 0.0, 0.3055555555555556, 0.2962962962962964, 0.2592592592592593, 0.24242424242424254], [0.0, 0.0, 0.0, 1.4000000000000001, 0.0, 0.0, 1.043956043956044, 1.0, 0.0, 0.0, 0.0, 0.0, 0.0, 1.1142857142857143, 1.0, 0.0, 1.5714285714285714, 1.5714285714285714, 1.5714285714285714, 0.0, 0.0, 0.0, 2.142857142857143, 2.1142857142857143, 2.0, 1.948051948051948], [0.0, 0.0, 0.0, 0.0, 0.0, 0.0, 0.7692307692307693, 0.0, 0.0, 0.0, 0.0, 0.0, 0.0, 0.8, 0.75, 0.0, 1.0, 1.0, 1.0, 0.0, 0.0, 0.0, 0.875, 0.8666666666666667, 0.8333333333333334, 0.8181818181818182], [0.0, 0.0, 0.0, 0.0, 0.0, 0.0, 0.0, 0.0, 0.0, 0.0, 0.0, 0.0, 0.0, 0.0, 0.0, 0.0, 0.0, 0.0, 0.0, 0.0, 0.0, 0.0, 0.0, 0.0, 0.0, 0.0], [0.0, 0.0, 0.0, 0.0, 0.0, 0.0, 1.5384615384615385, 0.0, 0.0, 0.0, 0.0, 0.0, 0.0, 1.6, 1.5, 0.0, 2.0, 2.0, 2.0, 0.0, 0.0, 0.0, 2.625, 2.6, 2.5, 2.4545454545454546], [0.0, 0.0, 0.0, 0.7818181818181819, 0.0, 0.0, 0.0, 0.7272727272727273, 0.0, 0.0, 0.0, 0.0, 0.0, 0.0, 0.0, 0.0, 0.0, 0.0, 0.0, 0.0, 0.0, 0.0, 0.0, 0.0, 0.0, 0.0], [0.0, 0.0, 0.0, 0.0, 0.0, 0.0, 0.0, 0.0, 0.0, 0.0, 0.0, 0.0, 0.0, 0.0, 0.0, 0.0, 0.0, 0.0, 0.0, 0.0, 0.0, 0.0, 0.6818181818181819, 0.6727272727272727, 0.6363636363636365, 0.6198347107438017], [0.0, 0.0, 0.0, 0.8, 0.0, 0.0, 1.5384615384615385, 0.75, 0.0, 0.0, 0.0, 0.0, 0.0, 1.6, 1.5, 0.0, 2.0, 2.0, 2.0, 0.0, 0.0, 0.0, 1.75, 1.7333333333333334, 1.6666666666666667, 1.6363636363636365], [0.0, 0.0, 0.0, 2.4000000000000004, 0.0, 0.0, 3.076923076923077, 2.25, 0.0, 0.0, 0.0, 0.0, 0.0, 3.2, 3.0, 0.0, 4.0, 4.0, 4.0, 0.0, 0.0, 0.0, 5.25, 5.200000000000001, 5.0, 4.909090909090909], [0.0, 0.0, 0.0, 0.8, 0.0, 0.0, 0.0, 0.75, 0.0, 0.0, 0.0, 0.0, 0.0, 0.0, 0.0, 0.0, 0.0, 0.0, 0.0, 0.0, 0.0, 0.0, 1.75, 1.7333333333333334, 1.6666666666666667, 1.6363636363636365], [0.0, 0.0, 0.0, 0.0, 0.0, 0.0, 0.7396449704142012, 0.0, 0.0, 0.0, 0.0, 0.0, 0.0, 0.8153846153846154, 0.6923076923076923, 0.0, 0.846153846153846, 0.846153846153846, 0.846153846153846, 0.0, 0.0, 0.0, 3.0769230769230766, 3.0256410256410264, 2.8205128205128207, 2.7272727272727275], [0.0, 0.0, 0.0, 1.6, 0.0, 0.0, 0.7692307692307693, 1.5, 0.0, 0.0, 0.0, 0.0, 0.0, 0.8, 0.75, 0.0, 1.0, 1.0, 1.0, 0.0, 0.0, 0.0, 2.625, 2.6, 2.5, 2.4545454545454546], [0.0, 0.0, 0.0, 0.8, 0.0, 0.0, 0.7692307692307693, 0.75, 0.0, 0.0, 0.0, 0.0, 0.0, 0.8, 0.75, 0.0, 1.0, 1.0, 1.0, 0.0, 0.0, 0.0, 1.75, 1.7333333333333334, 1.6666666666666667, 1.6363636363636365], [0.0, 0.0, 0.0, 1.3733333333333335, 0.0, 0.0, 0.6205128205128205, 1.2, 0.0, 0.0, 0.0, 0.0, 0.0, 0.6533333333333333, 0.6, 0.0, 0.8666666666666667, 0.8666666666666667, 0.8666666666666667, 0.0, 0.0, 0.0, 2.3333333333333335, 2.3066666666666666, 2.2, 2.1515151515151514], [0.0, 0.0, 0.0, 0.0, 0.0, 0.0, 0.0, 0.0, 0.0, 0.0, 0.0, 0.0, 0.0, 0.0, 0.0, 0.0, 0.0, 0.0, 0.0, 0.0, 0.0, 0.0, 0.0, 0.0, 0.0, 0.0], [0.0, 0.0, 0.0, 0.4000000000000001, 0.0, 0.0, 0.0, 0.0, 0.0, 0.0, 0.0, 0.0, 0.0, 0.0, 0.0, 0.0, 0.0, 0.0, 0.0, 0.0, 0.0, 0.0, 0, 0, 0, 0], [0.0, 0.0, 0.0, 1.1333333333333335, 0.0, 0.0, 0.0, 0.0, 0.0, 0.0, 0.0, 0.0, 0.0, 0.0, 0.0, 0.0, 0.0, 0.0, 0.0, 0.0, 0.0, 0.0, 0.0, 0.0, 0.0, 0.0], [0.0, 0.0, 0.0, 0.0, 0.0, 0.0, 0.0, 0.0, 0.0, 0.0, 0.0, 0.0, 0.0, 0.0, 0.0, 0.0, 0.0, 0.0, 0.0, 0.0, 0.0, 0.0, 0.4166666666666667, 0.4074074074074075, 0.3703703703703705, 0.35353535353535365], [0.0, 0.0, 0.0, 1.1333333333333335, 0.0, 0.0, 0.05128205128205132, 0.6666666666666667, 0.0, 0.0, 0.0, 0.0, 0.0, 0.1333333333333333, 0.0, 0.0, 0.0, 0.0, 0.0, 0.0, 0.0, 0.0, 0.0, 0.0, 0.0, 0.0], [0.0, 0.0, 0.0, 0.8, 0.0, 0.0, 0.7692307692307693, 0.75, 0.0, 0.0, 0.0, 0.0, 0.0, 0.8, 0.75, 0.0, 1.0, 1.0, 1.0, 0.0, 0.0, 0.0, 1.75, 1.7333333333333334, 1.6666666666666667, 1.6363636363636365], [0.0, 0.0, 0.0, 0.0, 0.0, 0.0, 0.0, 0.0, 0.0, 0.0, 0.0, 0.0, 0.0, 0.0, 0.0, 0.0, 0.0, 0.0, 0.0, 0.0, 0.0, 0.0, 0, 0, 0, 0], [0.0, 0.0, 0.0, 1.6, 0.0, 0.0, 0.7692307692307693, 1.5, 0.0, 0.0, 0.0, 0.0, 0.0, 0.8, 0.75, 0.0, 1.0, 1.0, 1.0, 0.0, 0.0, 0.0, 0.875, 0.8666666666666667, 0.8333333333333334, 0.8181818181818182], [0.0, 0.0, 0.0, 0.6285714285714287, 0.0, 0.0, 0.30769230769230776, 0.28571428571428575, 0.0, 0.0, 0.0, 0.0, 0.0, 0.3428571428571429, 0.28571428571428575, 0.0, 0.4285714285714286, 0.4285714285714286, 0.4285714285714286, 0.0, 0.0, 0.0, 1.0, 0.980952380952381, 0.9047619047619049, 0.8701298701298703], [0.0, 0.0, 0.0, 3.0363636363636366, 0.0, 0.0, 0.0, 2.6363636363636362, 0.0, 0.0, 0.0, 0.0, 0.0, 0.0, 0.0, 0.0, 0.0, 0.0, 0.0, 0.0, 0.0, 0.0, 1.2727272727272727, 1.2545454545454546, 1.1818181818181819, 1.1487603305785126], [0.0, 0.0, 0.0, 0.76, 0.0, 0.0, 0.0, 0.3, 0.0, 0.0, 0.0, 0.0, 0.0, 0.0, 0.0, 0.0, 0.0, 0.0, 0.0, 0.0, 0.0, 0.0, 0, 0, 0, 0], [0.0, 0.0, 0.0, 0.0, 0.0, 0.0, 0.5934065934065934, 0.0, 0.0, 0.0, 0.0, 0.0, 0.0, 0.6285714285714287, 0.5714285714285714, 0.0, 0.7142857142857143, 0.7142857142857143, 0.7142857142857143, 0.0, 0.0, 0.0, 1.2857142857142858, 1.2666666666666668, 1.1904761904761907, 1.155844155844156], [0.0, 0.0, 0.0, 0.8000000000000002, 0.0, 0.0, 0.0, 0.6666666666666667, 0.0, 0.0, 0.0, 0.0, 0.0, 0.0, 0.0, 0.0, 0.3333333333333335, 0.3333333333333335, 0.3333333333333335, 0.0, 0.0, 0.0, 0.16666666666666696, 0.1333333333333333, 0.0, 0], [0.0, 0.0, 0.0, 1.6, 0.0, 0.0, 0.0, 1.5, 0.0, 0.0, 0.0, 0.0, 0.0, 0.0, 0.0, 0.0, 0.0, 0.0, 0.0, 0.0, 0.0, 0.0, 0.0, 0.0, 0.0, 0.0], [0.0, 0.0, 0.0, 0.8, 0.0, 0.0, 0.0, 0.75, 0.0, 0.0, 0.0, 0.0, 0.0, 0.0, 0.0, 0.0, 0.0, 0.0, 0.0, 0.0, 0.0, 0.0, 0.0, 0.0, 0.0, 0.0], [0.0, 0.0, 0.0, 0.6285714285714287, 0.0, 0.0, 0.0, 0.4285714285714286, 0.0, 0.0, 0.0, 0.0, 0.0, 0.0, 0.0, 0.0, 0.0, 0.0, 0.0, 0.0, 0.0, 0.0, 0.8571428571428572, 0.8380952380952383, 0.761904761904762, 0.7272727272727275], [0.0, 0.0, 0.0, 0.8, 0.0, 0.0, 0.7692307692307693, 0.75, 0.0, 0.0, 0.0, 0.0, 0.0, 0.8, 0.75, 0.0, 1.0, 1.0, 1.0, 0.0, 0.0, 0.0, 2.625, 2.6, 2.5, 2.4545454545454546], [0.0, 0.0, 0.0, 0.8, 0.0, 0.0, 0.0, 0.75, 0.0, 0.0, 0.0, 0.0, 0.0, 0.0, 0.0, 0.0, 0.0, 0.0, 0.0, 0.0, 0.0, 0.0, 0.0, 0.0, 0.0, 0.0], [0.0, 0.0, 0.0, 0.8, 0.0, 0.0, 0.0, 0.75, 0.0, 0.0, 0.0, 0.0, 0.0, 0.0, 0.0, 0.0, 0.0, 0.0, 0.0, 0.0, 0.0, 0.0, 0.0, 0.0, 0.0, 0.0], [0.0, 0.0, 0.0, 0.0, 0.0, 0.0, 0.7692307692307693, 0.0, 0.0, 0.0, 0.0, 0.0, 0.0, 0.8, 0.75, 0.0, 1.0, 1.0, 1.0, 0.0, 0.0, 0.0, 1.75, 1.7333333333333334, 1.6666666666666667, 1.6363636363636365], [0.0, 0.0, 0.0, 0.56, 0.0, 0.0, 0.8461538461538461, 0.5, 0.0, 0.0, 0.0, 0.0, 0.0, 0.9199999999999999, 0.7999999999999999, 0.0, 1.0, 1.0, 1.0, 0.0, 0.0, 0.0, 0.75, 0.7200000000000002, 0.6000000000000003, 0.5454545454545454], [0.0, 0.0, 0.0, 0.7818181818181819, 0.0, 0.0, 0.0, 0.6363636363636364, 0.0, 0.0, 0.0, 0.0, 0.0, 0.0, 0.0, 0.0, 0.0, 0.0, 0.0, 0.0, 0.0, 0.0, 1.1818181818181817, 1.1636363636363638, 1.0909090909090908, 1.0578512396694215], [0.0, 0.0, 0.0, 0.6909090909090909, 0.0, 0.0, 0.0, 0.5454545454545454, 0.0, 0.0, 0.0, 0.0, 0.0, 0.0, 0.0, 0.0, 0.0, 0.0, 0.0, 0.0, 0.0, 0.0, 2.1363636363636362, 2.1090909090909093, 2.0, 1.950413223140496], [0.0, 0.0, 0.0, 0.0, 0.0, 0.0, 0.16483516483516492, 0.0, 0.0, 0.0, 0.0, 0.0, 0.0, 0.20000000000000007, 0.1428571428571429, 0.0, 0.4285714285714286, 0.4285714285714286, 0.4285714285714286, 0.0, 0.0, 0.0, 2.857142857142857, 2.8190476190476192, 2.666666666666667, 2.597402597402598], [0.0, 0.0, 0.0, 1.6, 0.0, 0.0, 1.5384615384615385, 1.5, 0.0, 0.0, 0.0, 0.0, 0.0, 1.6, 1.5, 0.0, 2.0, 2.0, 2.0, 0.0, 0.0, 0.0, 3.5, 3.466666666666667, 3.3333333333333335, 3.272727272727273], [0.0, 0.0, 0.0, 0.36, 0.0, 0.0, 0.0, 0.09999999999999998, 0.0, 0.0, 0.0, 0.0, 0.0, 0.0, 0.0, 0.0, 0.19999999999999996, 0.19999999999999996, 0.19999999999999996, 0.0, 0.0, 0.0, 1.3499999999999999, 1.3200000000000003, 1.2, 1.1454545454545455], [0.0, 0.0, 0.0, 0.0, 0.0, 0.0, 0.05128205128205132, 0.0, 0.0, 0.0, 0.0, 0.0, 0.0, 0.1333333333333333, 0.0, 0.0, 0.6666666666666667, 0.6666666666666667, 0.6666666666666667, 0.0, 0.0, 0.0, 0.0, 0.0, 0.0, 0.0], [0.0, 0.0, 0.0, 0.8, 0.0, 0.0, 0.0, 0.75, 0.0, 0.0, 0.0, 0.0, 0.0, 0.0, 0.0, 0.0, 0.0, 0.0, 0.0, 0.0, 0.0, 0.0, 0.875, 0.8666666666666667, 0.8333333333333334, 0.8181818181818182], [0.0, 0.0, 0.0, 1.6, 0.0, 0.0, 0.7692307692307693, 1.5, 0.0, 0.0, 0.0, 0.0, 0.0, 0.8, 0.75, 0.0, 1.0, 1.0, 1.0, 0.0, 0.0, 0.0, 1.75, 1.7333333333333334, 1.6666666666666667, 1.6363636363636365], [0.0, 0.0, 0.0, 0.0, 0.0, 0.0, 0.35897435897435903, 0.0, 0.0, 0.0, 0.0, 0.0, 0.0, 0.4000000000000001, 0.33333333333333337, 0.0, 0.33333333333333337, 0.33333333333333337, 0.33333333333333337, 0.0, 0.0, 0.0, 1.0, 0.9777777777777779, 0.8888888888888891, 0.8484848484848487], [0.0, 0.0, 0.0, 0.6285714285714287, 0.0, 0.0, 0.0, 0.4285714285714286, 0.0, 0.0, 0.0, 0.0, 0.0, 0.0, 0.0, 0.0, 0.0, 0.0, 0.0, 0.0, 0.0, 0.0, 0.0, 0.0, 0.0, 0.0], [0.0, 0.0, 0.0, 0.8, 0.0, 0.0, 0.7692307692307693, 0.75, 0.0, 0.0, 0.0, 0.0, 0.0, 0.8, 0.75, 0.0, 1.0, 1.0, 1.0, 0.0, 0.0, 0.0, 2.625, 2.6, 2.5, 2.4545454545454546]], "bootstrap_adaptive_substitutions_per_codon": [[0.0, 0.0, 0.0, 0.0, 0.0, 0.0, 0.0009190331770976933, 0.0, 0.0, 0.0, 0.0, 0.0, 0.0, 0.000955794504181601, 0.0008960573476702509, 0.0, 0.0011947431302270011, 0.0011947431302270011, 0.0011947431302270011, 0.0, 0.0, 0.0, 0.00522700119474313, 0.005177220230983673, 0.004978096375945838, 0.004887585532746823], [0.0, 0.0, 0.0, 0.001911589008363202, 0.0, 0.0, 0.003676132708390773, 0.0017921146953405018, 0.0, 0.0, 0.0, 0.0, 0.0, 0.003823178016726404, 0.0035842293906810036, 0.0, 0.0047789725209080045, 0.0047789725209080045, 0.0047789725209080045, 0.0, 0.0, 0.0, 0.00522700119474313, 0.005177220230983673, 0.004978096375945838, 0.004887585532746823], [0.0, 0.0, 0.0, 0.000955794504181601, 0.0, 0.0, 0.0009190331770976933, 0.0008960573476702509, 0.0, 0.0, 0.0, 0.0, 0.0, 0.000955794504181601, 0.0008960573476702509, 0.0, 0.0011947431302270011, 0.0011947431302270011, 0.0011947431302270011, 0.0, 0.0, 0.0, 0.002090800477897252, 0.0020708880923934686, 0.0019912385503783356, 0.0019550342130987292], [0.0, 0.0, 0.0, 0.001911589008363202, 0.0, 0.0, 0.0009190331770976933, 0.0017921146953405018, 0.0, 0.0, 0.0, 0.0, 0.0, 0.000955794504181601, 0.0008960573476702509, 0.0, 0.0011947431302270011, 0.0011947431302270011, 0.0011947431302270011, 0.0, 0.0, 0.0, 0.001045400238948626, 0.0010354440461967343, 0.0009956192751891678, 0.0009775171065493646], [0.0, 0.0, 0.0, 0.0, 0.0, 0.0, 0.0009190331770976933, 0.0, 0.0, 0.0, 0.0, 0.0, 0.0, 0.000955794504181601, 0.0008960573476702509, 0.0, 0.0011947431302270011, 0.0011947431302270011, 0.0011947431302270011, 0.0, 0.0, 0.0, 0.004181600955794504, 0.004141776184786937, 0.003982477100756671, 0.0039100684261974585], [0.0, 0.0, 0.0, 0.0, 0.0, 0.0, 0.0008796460409363636, 0.0, 0.0, 0.0, 0.0, 0.0, 0.0, 0.0009216589861751152, 0.0008533879501621438, 0.0, 0.0008533879501621438, 0.0008533879501621438, 0.0008533879501621438, 0.0, 0.0, 0.0, 0.001536098310291859, 0.001513341298287535, 0.0014223132502702398, 0.0013809368648078327], [0.0, 0.0, 0.0, 0.0, 0.0, 0.0, 0.0, 0.0, 0.0, 0.0, 0.0, 0.0, 0.0, 0.0, 0.0, 0.0, 0.0, 0.0, 0.0, 0.0, 0.0, 0.0, 0.001045400238948626, 0.0010354440461967343, 0.0009956192751891678, 0.0009775171065493646], [0.0, 0.0, 0.0, 0.001911589008363202, 0.0, 0.0, 0.0009190331770976933, 0.0017921146953405018, 0.0, 0.0, 0.0, 0.0, 0.0, 0.000955794504181601, 0.0008960573476702509, 0.0, 0.0011947431302270011, 0.0011947431302270011, 0.0011947431302270011, 0.0, 0.0, 0.0, 0.001045400238948626, 0.0010354440461967343, 0.0009956192751891678, 0.0009775171065493646], [0.0, 0.0, 0.0, 0.0, 0.0, 0.0, 0.00275709953129308, 0.0, 0.0, 0.0, 0.0, 0.0, 0.0, 0.0028673835125448033, 0.002688172043010753, 0.0, 0.0035842293906810036, 0.0035842293906810036, 0.0035842293906810036, 0.0, 0.0, 0.0, 0.00522700119474313, 0.005177220230983673, 0.004978096375945838, 0.004887585532746823], [0.0, 0.0, 0.0, 0.0009216589861751152, 0.0, 0.0, 0.0, 0.0006827103601297149, 0.0, 0.0, 0.0, 0.0, 0.0, 0.0, 0.0, 0.0, 0.0001706775900324288, 0.0001706775900324288, 0.0001706775900324288, 0.0, 0.0, 0.0, 0.0, 0.0, 0.0, 0.0], [0.0, 0.0, 0.0, 0.000955794504181601, 0.0, 0.0, 0.0018380663541953865, 0.0008960573476702509, 0.0, 0.0, 0.0, 0.0, 0.0, 0.001911589008363202, 0.0017921146953405018, 0.0, 0.0023894862604540022, 0.0023894862604540022, 0.0023894862604540022, 0.0, 0.0, 0.0, 0.0031362007168458782, 0.0031063321385902034, 0.002986857825567503, 0.002932551319648094], [0.0, 0.0, 0.0, 0.0008803370433251588, 0.0, 0.0, 0.0034923260729712345, 0.0008174558259447903, 0.0, 0.0, 0.0, 0.0, 0.0, 0.0036471106080613724, 0.003395585738539898, 0.0, 0.004653210086147268, 0.004653210086147268, 0.004653210086147268, 0.0, 0.0, 0.0, 0.006099478085895743, 0.006036596868515376, 0.005785071998993901, 0.005670742512847776], [0.0, 0.0, 0.0, 0.0009080047789725209, 0.0, 0.0, 0.0, 0.00035842293906810036, 0.0, 0.0, 0.0, 0.0, 0.0, 0.0, 0.0, 0.0, 0.0, 0.0, 0.0, 0.0, 0.0, 0.0, 0.0, 0.0, 0.0, 0.0], [0.0, 0.0, 0.0, 0.0, 0.0, 0.0, 3.06344392365898e-05, 0.0, 0.0, 0.0, 0.0, 0.0, 0.0, 7.96495420151334e-05, 0.0, 0.0, 0.0, 0.0, 0.0, 0.0, 0.0, 0.0, 0.0, 0.0, 0.0, 0.0], [0.0, 0.0, 0.0, 0.0007509813961426865, 0.0, 0.0, 0.0, 0.00034135518006485756, 0.0, 0.0, 0.0, 0.0, 0.0, 0.0, 0.0, 0.0, 0.0, 0.0, 0.0, 0.0, 0.0, 0.0, 0.0005120327700972862, 0.0005006542640951244, 0.0004551402400864768, 0.0004344520473552733], [0.0, 0.0, 0.0, 0.0, 0.0, 0.0, 0.001684894158012438, 0.0, 0.0, 0.0, 0.0, 0.0, 0.0, 0.001831939466348069, 0.0015929908403026685, 0.0, 0.0019912385503783356, 0.0019912385503783356, 0.0019912385503783356, 0.0, 0.0, 0.0, 0.0019912385503783356, 0.00193813885570158, 0.0017257400769945576, 0.001629195177582275], [0.0, 0.0, 0.0, 0.0, 0.0, 0.0, 0.0009190331770976933, 0.0, 0.0, 0.0, 0.0, 0.0, 0.0, 0.000955794504181601, 0.0008960573476702509, 0.0, 0.0011947431302270011, 0.0011947431302270011, 0.0011947431302270011, 0.0, 0.0, 0.0, 0.0031362007168458782, 0.0031063321385902034, 0.002986857825567503, 0.002932551319648094], [0.0, 0.0, 0.0, 0.001911589008363202, 0.0, 0.0, 0.00275709953129308, 0.0017921146953405018, 0.0, 0.0, 0.0, 0.0, 0.0, 0.0028673835125448033, 0.002688172043010753, 0.0, 0.0035842293906810036, 0.0035842293906810036, 0.0035842293906810036, 0.0, 0.0, 0.0, 0.00522700119474313, 0.005177220230983673, 0.004978096375945838, 0.004887585532746823], [0.0, 0.0, 0.0, 0.0037362876072553493, 0.0, 0.0, 0.0006767426122264832, 0.0033670033670033673, 0.0, 0.0, 0.0, 0.0, 0.0, 0.0007168458781362008, 0.0006516780710329097, 0.0, 0.0009775171065493646, 0.0009775171065493646, 0.0009775171065493646, 0.0, 0.0, 0.0, 0.0027696318018898664, 0.002737047898338221, 0.002606712284131639, 0.002547468823128647], [0.0, 0.0, 0.0, 0.002485065710872163, 0.0, 0.0, 0.0, 0.002031063321385902, 0.0, 0.0, 0.0, 0.0, 0.0, 0.0, 0.0, 0.0, 0.0, 0.0, 0.0, 0.0, 0.0, 0.0, 0.00035842293906810014, 0.00033452807646356064, 0.00023894862604540018, 0.0001955034213098731], [0.0, 0.0, 0.0, 0.000955794504181601, 0.0, 0.0, 0.0, 0.0008960573476702509, 0.0, 0.0, 0.0, 0.0, 0.0, 0.0, 0.0, 0.0, 0.0, 0.0, 0.0, 0.0, 0.0, 0.0, 0.001045400238948626, 0.0010354440461967343, 0.0009956192751891678, 0.0009775171065493646], [0.0, 0.0, 0.0, 0.001911589008363202, 0.0, 0.0, 0.0009190331770976933, 0.0017921146953405018, 0.0, 0.0, 0.0, 0.0, 0.0, 0.000955794504181601, 0.0008960573476702509, 0.0, 0.0011947431302270011, 0.0011947431302270011, 0.0011947431302270011, 0.0, 0.0, 0.0, 0.001045400238948626, 0.0010354440461967343, 0.0009956192751891678, 0.0009775171065493646], [0.0, 0.0, 0.0, 0.0, 0.0, 0.0, 0.0009190331770976933, 0.0, 0.0, 0.0, 0.0, 0.0, 0.0, 0.000955794504181601, 0.0008960573476702509, 0.0, 0.0011947431302270011, 0.0011947431302270011, 0.0011947431302270011, 0.0, 0.0, 0.0, 0.0031362007168458782, 0.0031063321385902034, 0.002986857825567503, 0.002932551319648094], [0.0, 0.0, 0.0, 0.0028673835125448033, 0.0, 0.0, 0.0, 0.002688172043010753, 0.0, 0.0, 0.0, 0.0, 0.0, 0.0, 0.0, 0.0, 0.0, 0.0, 0.0, 0.0, 0.0, 0.0, 0.001045400238948626, 0.0010354440461967343, 0.0009956192751891678, 0.0009775171065493646], [0.0, 0.0, 0.0, 0.0, 0.0, 0.0, 0.0, 0.0, 0.0, 0.0, 0.0, 0.0, 0.0, 0.0, 0.0, 0.0, 0.0, 0.0, 0.0, 0.0, 0.0, 0.0, 0.0, 0.0, 0.0, 0.0], [0.0, 0.0, 0.0, 0.0009340719018138373, 0.0, 0.0, 0.0006767426122264832, 0.0006516780710329097, 0.0, 0.0, 0.0, 0.0, 0.0, 0.0007168458781362008, 0.0006516780710329097, 0.0, 0.0008689040947105464, 0.0008689040947105464, 0.0008689040947105464, 0.0, 0.0, 0.0, 0.0007059845769523188, 0.000695123275768437, 0.0006516780710329097, 0.0006319302506985791], [0.0, 0.0, 0.0, 0.0008761449621664676, 0.0, 0.0, 0.0, 0.0003982477100756671, 0.0, 0.0, 0.0, 0.0, 0.0, 0.0, 0.0, 0.0, 0.0, 0.0, 0.0, 0.0, 0.0, 0.0, 0.0, 0.0, 0.0, 0.0], [0.0, 0.0, 0.0, 0.0013540422142572684, 0.0, 0.0, 0.0021137763073246947, 0.0011947431302270011, 0.0, 0.0, 0.0, 0.0, 0.0, 0.002309836718438869, 0.0019912385503783356, 0.0, 0.0035842293906810036, 0.0035842293906810036, 0.0035842293906810036, 0.0, 0.0, 0.0, 0.005774591796097173, 0.005681667330412852, 0.005309969467675561, 0.005141015893704066], [0.0, 0.0, 0.0, 0.0, 0.0, 0.0, 0.0, 0.0, 0.0, 0.0, 0.0, 0.0, 0.0, 0.0, 0.0, 0.0, 0.0, 0.0, 0.0, 0.0, 0.0, 0.0, 0.0, 0.0, 0.0, 0.0], [0.0, 0.0, 0.0, 0.000955794504181601, 0.0, 0.0, 0.0, 0.0007964954201513342, 0.0, 0.0, 0.0, 0.0, 0.0, 0.0, 0.0, 0.0, 0.0, 0.0, 0.0, 0.0, 0.0, 0.0, 0.0, 0.0, 0.0, 0.0], [0.0, 0.0, 0.0, 0.0, 0.0, 0.0, 0.0009190331770976933, 0.0, 0.0, 0.0, 0.0, 0.0, 0.0, 0.000955794504181601, 0.0008960573476702509, 0.0, 0.0011947431302270011, 0.0011947431302270011, 0.0011947431302270011, 0.0, 0.0, 0.0, 0.002090800477897252, 0.0020708880923934686, 0.0019912385503783356, 0.0019550342130987292], [0.0, 0.0, 0.0, 0.0, 0.0, 0.0, 0.00275709953129308, 0.0, 0.0, 0.0, 0.0, 0.0, 0.0, 0.0028673835125448033, 0.002688172043010753, 0.0, 0.0035842293906810036, 0.0035842293906810036, 0.0035842293906810036, 0.0, 0.0, 0.0, 0.004181600955794504, 0.004141776184786937, 0.003982477100756671, 0.0039100684261974585], [0.0, 0.0, 0.0, 0.0, 0.0, 0.0, 0.0, 0.0, 0.0, 0.0, 0.0, 0.0, 0.0, 0.0, 0.0, 0.0, 0.0, 0.0, 0.0, 0.0, 0.0, 0.0, 0.0, 0.0, 0.0, 0.0], [0.0, 0.0, 0.0, 0.0, 0.0, 0.0, 0.0, 0.0, 0.0, 0.0, 0.0, 0.0, 0.0, 0.0, 0.0, 0.0, 0.0, 0.0, 0.0, 0.0, 0.0, 0.0, 0.0, 0.0, 0.0, 0.0], [0.0, 0.0, 0.0, 0.000955794504181601, 0.0, 0.0, 0.0018380663541953865, 0.0008960573476702509, 0.0, 0.0, 0.0, 0.0, 0.0, 0.001911589008363202, 0.0017921146953405018, 0.0, 0.0023894862604540022, 0.0023894862604540022, 0.0023894862604540022, 0.0, 0.0, 0.0, 0.002090800477897252, 0.0020708880923934686, 0.0019912385503783356, 0.0019550342130987292], [0.0, 0.0, 0.0, 0.0, 0.0, 0.0, 0.0015623564010660786, 0.0, 0.0, 0.0, 0.0, 0.0, 0.0, 0.0016407805655117484, 0.0015133412982875347, 0.0, 0.0020708880923934686, 0.0020708880923934686, 0.0020708880923934686, 0.0, 0.0, 0.0, 0.00374352847471127, 0.003701048718969866, 0.003531129696004248, 0.003453893776474422], [0.0, 0.0, 0.0, 0.0017595307917888565, 0.0, 0.0, 0.0005681296003876649, 0.0016291951775822746, 0.0, 0.0, 0.0, 0.0, 0.0, 0.0006082328662973824, 0.0005430650591940915, 0.0, 0.0008689040947105464, 0.0008689040947105464, 0.0008689040947105464, 0.0, 0.0, 0.0, 0.0027696318018898664, 0.002737047898338221, 0.002606712284131639, 0.002547468823128647], [0.0, 0.0, 0.0, 0.000955794504181601, 0.0, 0.0, 0.0, 0.0008960573476702509, 0.0, 0.0, 0.0, 0.0, 0.0, 0.0, 0.0, 0.0, 0.0, 0.0, 0.0, 0.0, 0.0, 0.0, 0.002090800477897252, 0.0020708880923934686, 0.0019912385503783356, 0.0019550342130987292], [0.0, 0.0, 0.0, 0.0008929132868012326, 0.0, 0.0, 0.0, 0.0001886436521411055, 0.0, 0.0, 0.0, 0.0, 0.0, 0.0, 0.0, 0.0, 0.0002515248695214739, 0.0002515248695214739, 0.0002515248695214739, 0.0, 0.0, 0.0, 0.0007545746085644218, 0.0007294221216122746, 0.0006288121738036852, 0.0005830803793452354], [0.0, 0.0, 0.0, 0.00047789725209080057, 0.0, 0.0, 3.06344392365898e-05, 0.0, 0.0, 0.0, 0.0, 0.0, 0.0, 7.96495420151334e-05, 0.0, 0.0, 0.0, 0.0, 0.0, 0.0, 0.0, 0.0, 0.0017921146953405018, 0.0017522899243329353, 0.0015929908403026685, 0.0015205821657434562], [0.0, 0.0, 0.0, 0.0, 0.0, 0.0, 0.00045951658854884685, 0.0, 0.0, 0.0, 0.0, 0.0, 0.0, 0.000557546794105934, 0.0003982477100756672, 0.0, 0.0003982477100756672, 0.0003982477100756672, 0.0003982477100756672, 0.0, 0.0, 0.0, 0.0005973715651135006, 0.0005575467941059346, 0.0003982477100756672, 0.0003258390355164551], [0.0, 0.0, 0.0, 0.000955794504181601, 0.0, 0.0, 0.0009190331770976933, 0.0008960573476702509, 0.0, 0.0, 0.0, 0.0, 0.0, 0.000955794504181601, 0.0008960573476702509, 0.0, 0.0011947431302270011, 0.0011947431302270011, 0.0011947431302270011, 0.0, 0.0, 0.0, 0.002090800477897252, 0.0020708880923934686, 0.0019912385503783356, 0.0019550342130987292], [0.0, 0.0, 0.0, 0.000955794504181601, 0.0, 0.0, 0.00275709953129308, 0.0008960573476702509, 0.0, 0.0, 0.0, 0.0, 0.0, 0.0028673835125448033, 0.002688172043010753, 0.0, 0.0035842293906810036, 0.0035842293906810036, 0.0035842293906810036, 0.0, 0.0, 0.0, 0.0062724014336917565, 0.006212664277180408, 0.005973715651135006, 0.005865102639296188], [0.0, 0.0, 0.0, 0.0018013050271114789, 0.0, 0.0, 2.8277943910698264e-05, 0.0008271298593879239, 0.0, 0.0, 0.0, 0.0, 0.0, 7.352265416781546e-05, 0.0, 0.0, 9.190331770976926e-05, 9.190331770976926e-05, 9.190331770976926e-05, 0.0, 0.0, 0.0, 0.0, 0.0, 0.0, 0.0], [0.0, 0.0, 0.0, 0.002230187176423736, 0.0, 0.0, 0.0004901510277854368, 0.0015929908403026685, 0.0, 0.0, 0.0, 0.0, 0.0, 0.0006371963361210676, 0.0003982477100756672, 0.0, 0.0011947431302270011, 0.0011947431302270011, 0.0011947431302270011, 0.0, 0.0, 0.0, 0.0005973715651135006, 0.0005575467941059346, 0.0003982477100756672, 0.0003258390355164551], [0.0, 0.0, 0.0, 0.0028673835125448033, 0.0, 0.0, 0.0, 0.002688172043010753, 0.0, 0.0, 0.0, 0.0, 0.0, 0.0, 0.0, 0.0, 0.0, 0.0, 0.0, 0.0, 0.0, 0.0, 0.0, 0.0, 0.0, 0.0], [0.0, 0.0, 0.0, 0.0026284348864994028, 0.0, 0.0, 0.0, 0.0007964954201513342, 0.0, 0.0, 0.0, 0.0, 0.0, 0.0, 0.0, 0.0, 0.0, 0.0, 0.0, 0.0, 0.0, 0.0, 0.00019912385503783388, 0.00015929908403026786, 0.0, 0.0], [0.0, 0.0, 0.0, 0.0, 0.0, 0.0, 0.00019693568080664866, 0.0, 0.0, 0.0, 0.0, 0.0, 0.0, 0.0002389486260454003, 0.0001706775900324288, 0.0, 0.0003413551800648576, 0.0003413551800648576, 0.0003413551800648576, 0.0, 0.0, 0.0, 0.0011947431302270011, 0.0011719861182226774, 0.0010809580702053822, 0.0010395816847429754], [0.0, 0.0, 0.0, 0.0008761449621664676, 0.0, 0.0, 0.0, 0.0007964954201513341, 0.0, 0.0, 0.0, 0.0, 0.0, 0.0, 0.0, 0.0, 0.0, 0.0, 0.0, 0.0, 0.0, 0.0, 0.0, 0.0, 0.0, 0.0], [0.0, 0.0, 0.0, 0.002764976958525346, 0.0, 0.0, 0.0012472593117754409, 0.0023894862604540022, 0.0, 0.0, 0.0, 0.0, 0.0, 0.0013312852022529442, 0.0011947431302270011, 0.0, 0.0017067759003242876, 0.0017067759003242876, 0.0017067759003242876, 0.0, 0.0, 0.0, 0.0010240655401945725, 0.001001308528190249, 0.0009102804801729536, 0.0008689040947105466], [0.0, 0.0, 0.0, 0.0006082328662973824, 0.0, 0.0, 0.0008939686359041199, 0.0005430650591940915, 0.0, 0.0, 0.0, 0.0, 0.0, 0.0009340719018138373, 0.0008689040947105464, 0.0, 0.0009775171065493646, 0.0009775171065493646, 0.0009775171065493646, 0.0, 0.0, 0.0, 0.0007059845769523188, 0.000695123275768437, 0.0006516780710329097, 0.0006319302506985791], [0.0, 0.0, 0.0, 0.0, 0.0, 0.0, 0.0005681296003876649, 0.0, 0.0, 0.0, 0.0, 0.0, 0.0, 0.0006082328662973824, 0.0005430650591940915, 0.0, 0.000760291082871728, 0.000760291082871728, 0.000760291082871728, 0.0, 0.0, 0.0, 0.0014119691539046376, 0.001390246551536874, 0.0013033561420658195, 0.0012638605013971583], [0.0, 0.0, 0.0, 0.0, 0.0, 0.0, 0.0, 0.0, 0.0, 0.0, 0.0, 0.0, 0.0, 0.0, 0.0, 0.0, 0.0, 0.0, 0.0, 0.0, 0.0, 0.0, 0.001045400238948626, 0.0010354440461967343, 0.0009956192751891678, 0.0009775171065493646], [0.0, 0.0, 0.0, 0.0, 0.0, 0.0, 0.0, 0.0, 0.0, 0.0, 0.0, 0.0, 0.0, 0.0, 0.0, 0.0, 0.0, 0.0, 0.0, 0.0, 0.0, 0.0, 0.0, 0.0, 0.0, 0.0], [0.0, 0.0, 0.0, 0.0007964954201513342, 0.0, 0.0, 0.0007556495011692144, 0.00033187309172972256, 0.0, 0.0, 0.0, 0.0, 0.0, 0.0007964954201513342, 0.0007301208018053897, 0.0, 0.0009292446568432231, 0.0009292446568432231, 0.0009292446568432231, 0.0, 0.0, 0.0, 0.00036506040090269484, 0.00035399796451170417, 0.0003097482189477411, 0.0002896346982368489], [0.0, 0.0, 0.0, 0.0016726403823178017, 0.0, 0.0, 0.0012472593117754409, 0.0011947431302270011, 0.0, 0.0, 0.0, 0.0, 0.0, 0.0013312852022529442, 0.0011947431302270011, 0.0, 0.001877453490356716, 0.001877453490356716, 0.001877453490356716, 0.0, 0.0, 0.0, 0.002560163850486431, 0.0025260283324799455, 0.0023894862604540022, 0.002327421682260392], [0.0, 0.0, 0.0, 0.0, 0.0, 0.0, 0.0009190331770976933, 0.0, 0.0, 0.0, 0.0, 0.0, 0.0, 0.000955794504181601, 0.0008960573476702509, 0.0, 0.0011947431302270011, 0.0011947431302270011, 0.0011947431302270011, 0.0, 0.0, 0.0, 0.001045400238948626, 0.0010354440461967343, 0.0009956192751891678, 0.0009775171065493646], [0.0, 0.0, 0.0, 0.0, 0.0, 0.0, 0.0, 0.0, 0.0, 0.0, 0.0, 0.0, 0.0, 0.0, 0.0, 0.0, 0.0, 0.0, 0.0, 0.0, 0.0, 0.0, 0.0, 0.0, 0.0, 0.0], [0.0, 0.0, 0.0, 0.0, 0.0, 0.0, 0.0018380663541953865, 0.0, 0.0, 0.0, 0.0, 0.0, 0.0, 0.001911589008363202, 0.0017921146953405018, 0.0, 0.0023894862604540022, 0.0023894862604540022, 0.0023894862604540022, 0.0, 0.0, 0.0, 0.0031362007168458782, 0.0031063321385902034, 0.002986857825567503, 0.002932551319648094], [0.0, 0.0, 0.0, 0.0009340719018138373, 0.0, 0.0, 0.0, 0.0008689040947105464, 0.0, 0.0, 0.0, 0.0, 0.0, 0.0, 0.0, 0.0, 0.0, 0.0, 0.0, 0.0, 0.0, 0.0, 0.0, 0.0, 0.0, 0.0], [0.0, 0.0, 0.0, 0.0, 0.0, 0.0, 0.0, 0.0, 0.0, 0.0, 0.0, 0.0, 0.0, 0.0, 0.0, 0.0, 0.0, 0.0, 0.0, 0.0, 0.0, 0.0, 0.0008145975887911373, 0.0008037362876072554, 0.0007602910828717281, 0.0007405432625373975], [0.0, 0.0, 0.0, 0.000955794504181601, 0.0, 0.0, 0.0018380663541953865, 0.0008960573476702509, 0.0, 0.0, 0.0, 0.0, 0.0, 0.001911589008363202, 0.0017921146953405018, 0.0, 0.0023894862604540022, 0.0023894862604540022, 0.0023894862604540022, 0.0, 0.0, 0.0, 0.002090800477897252, 0.0020708880923934686, 0.0019912385503783356, 0.0019550342130987292], [0.0, 0.0, 0.0, 0.0028673835125448033, 0.0, 0.0, 0.003676132708390773, 0.002688172043010753, 0.0, 0.0, 0.0, 0.0, 0.0, 0.003823178016726404, 0.0035842293906810036, 0.0, 0.0047789725209080045, 0.0047789725209080045, 0.0047789725209080045, 0.0, 0.0, 0.0, 0.0062724014336917565, 0.006212664277180408, 0.005973715651135006, 0.005865102639296188], [0.0, 0.0, 0.0, 0.000955794504181601, 0.0, 0.0, 0.0, 0.0008960573476702509, 0.0, 0.0, 0.0, 0.0, 0.0, 0.0, 0.0, 0.0, 0.0, 0.0, 0.0, 0.0, 0.0, 0.0, 0.002090800477897252, 0.0020708880923934686, 0.0019912385503783356, 0.0019550342130987292], [0.0, 0.0, 0.0, 0.0, 0.0, 0.0, 0.0008836857472093204, 0.0, 0.0, 0.0, 0.0, 0.0, 0.0, 0.0009741751677235549, 0.0008271298593879239, 0.0, 0.0010109364948074624, 0.0010109364948074624, 0.0010109364948074624, 0.0, 0.0, 0.0, 0.0036761327083907726, 0.003614863829917594, 0.0033697883160248754, 0.003258390355164549], [0.0, 0.0, 0.0, 0.001911589008363202, 0.0, 0.0, 0.0009190331770976933, 0.0017921146953405018, 0.0, 0.0, 0.0, 0.0, 0.0, 0.000955794504181601, 0.0008960573476702509, 0.0, 0.0011947431302270011, 0.0011947431302270011, 0.0011947431302270011, 0.0, 0.0, 0.0, 0.0031362007168458782, 0.0031063321385902034, 0.002986857825567503, 0.002932551319648094], [0.0, 0.0, 0.0, 0.000955794504181601, 0.0, 0.0, 0.0009190331770976933, 0.0008960573476702509, 0.0, 0.0, 0.0, 0.0, 0.0, 0.000955794504181601, 0.0008960573476702509, 0.0, 0.0011947431302270011, 0.0011947431302270011, 0.0011947431302270011, 0.0, 0.0, 0.0, 0.002090800477897252, 0.0020708880923934686, 0.0019912385503783356, 0.0019550342130987292], [0.0, 0.0, 0.0, 0.0016407805655117484, 0.0, 0.0, 0.0007413534295254725, 0.0014336917562724014, 0.0, 0.0, 0.0, 0.0, 0.0, 0.0007805655117483075, 0.0007168458781362007, 0.0, 0.0010354440461967343, 0.0010354440461967343, 0.0010354440461967343, 0.0, 0.0, 0.0, 0.00278773397052967, 0.002755874153723616, 0.0026284348864994028, 0.0025705079468520326], [0.0, 0.0, 0.0, 0.0, 0.0, 0.0, 0.0, 0.0, 0.0, 0.0, 0.0, 0.0, 0.0, 0.0, 0.0, 0.0, 0.0, 0.0, 0.0, 0.0, 0.0, 0.0, 0.0, 0.0, 0.0, 0.0], [0.0, 0.0, 0.0, 0.00047789725209080057, 0.0, 0.0, 0.0, 0.0, 0.0, 0.0, 0.0, 0.0, 0.0, 0.0, 0.0, 0.0, 0.0, 0.0, 0.0, 0.0, 0.0, 0.0, 0.0, 0.0, 0.0, 0.0], [0.0, 0.0, 0.0, 0.0013540422142572684, 0.0, 0.0, 0.0, 0.0, 0.0, 0.0, 0.0, 0.0, 0.0, 0.0, 0.0, 0.0, 0.0, 0.0, 0.0, 0.0, 0.0, 0.0, 0.0, 0.0, 0.0, 0.0], [0.0, 0.0, 0.0, 0.0, 0.0, 0.0, 0.0, 0.0, 0.0, 0.0, 0.0, 0.0, 0.0, 0.0, 0.0, 0.0, 0.0, 0.0, 0.0, 0.0, 0.0, 0.0, 0.0004978096375945839, 0.00048674720120359317, 0.0004424974556396302, 0.0004223839349287379], [0.0, 0.0, 0.0, 0.0013540422142572684, 0.0, 0.0, 6.12688784731796e-05, 0.0007964954201513342, 0.0, 0.0, 0.0, 0.0, 0.0, 0.0001592990840302668, 0.0, 0.0, 0.0, 0.0, 0.0, 0.0, 0.0, 0.0, 0.0, 0.0, 0.0, 0.0], [0.0, 0.0, 0.0, 0.000955794504181601, 0.0, 0.0, 0.0009190331770976933, 0.0008960573476702509, 0.0, 0.0, 0.0, 0.0, 0.0, 0.000955794504181601, 0.0008960573476702509, 0.0, 0.0011947431302270011, 0.0011947431302270011, 0.0011947431302270011, 0.0, 0.0, 0.0, 0.002090800477897252, 0.0020708880923934686, 0.0019912385503783356, 0.0019550342130987292], [0.0, 0.0, 0.0, 0.0, 0.0, 0.0, 0.0, 0.0, 0.0, 0.0, 0.0, 0.0, 0.0, 0.0, 0.0, 0.0, 0.0, 0.0, 0.0, 0.0, 0.0, 0.0, 0.0, 0.0, 0.0, 0.0], [0.0, 0.0, 0.0, 0.001911589008363202, 0.0, 0.0, 0.0009190331770976933, 0.0017921146953405018, 0.0, 0.0, 0.0, 0.0, 0.0, 0.000955794504181601, 0.0008960573476702509, 0.0, 0.0011947431302270011, 0.0011947431302270011, 0.0011947431302270011, 0.0, 0.0, 0.0, 0.001045400238948626, 0.0010354440461967343, 0.0009956192751891678, 0.0009775171065493646], [0.0, 0.0, 0.0, 0.0007509813961426865, 0.0, 0.0, 0.0003676132708390774, 0.00034135518006485756, 0.0, 0.0, 0.0, 0.0, 0.0, 0.00040962621607782903, 0.00034135518006485756, 0.0, 0.0005120327700972862, 0.0005120327700972862, 0.0005120327700972862, 0.0, 0.0, 0.0, 0.0011947431302270011, 0.0011719861182226774, 0.0010809580702053822, 0.0010395816847429754], [0.0, 0.0, 0.0, 0.003627674595416531, 0.0, 0.0, 0.0, 0.00314977734332573, 0.0, 0.0, 0.0, 0.0, 0.0, 0.0, 0.0, 0.0, 0.0, 0.0, 0.0, 0.0, 0.0, 0.0, 0.001520582165743456, 0.0014988595633756924, 0.0014119691539046378, 0.0013724735132359769], [0.0, 0.0, 0.0, 0.0009080047789725209, 0.0, 0.0, 0.0, 0.00035842293906810036, 0.0, 0.0, 0.0, 0.0, 0.0, 0.0, 0.0, 0.0, 0.0, 0.0, 0.0, 0.0, 0.0, 0.0, 0.0, 0.0, 0.0, 0.0], [0.0, 0.0, 0.0, 0.0, 0.0, 0.0, 0.0007089684509039348, 0.0, 0.0, 0.0, 0.0, 0.0, 0.0, 0.0007509813961426865, 0.0006827103601297149, 0.0, 0.0008533879501621438, 0.0008533879501621438, 0.0008533879501621438, 0.0, 0.0, 0.0, 0.001536098310291859, 0.001513341298287535, 0.0014223132502702398, 0.0013809368648078327], [0.0, 0.0, 0.0, 0.0009557945041816011, 0.0, 0.0, 0.0, 0.0007964954201513342, 0.0, 0.0, 0.0, 0.0, 0.0, 0.0, 0.0, 0.0, 0.0003982477100756672, 0.0003982477100756672, 0.0003982477100756672, 0.0, 0.0, 0.0, 0.00019912385503783388, 0.0001592990840302668, 0.0, 0.0], [0.0, 0.0, 0.0, 0.001911589008363202, 0.0, 0.0, 0.0, 0.0017921146953405018, 0.0, 0.0, 0.0, 0.0, 0.0, 0.0, 0.0, 0.0, 0.0, 0.0, 0.0, 0.0, 0.0, 0.0, 0.0, 0.0, 0.0, 0.0], [0.0, 0.0, 0.0, 0.000955794504181601, 0.0, 0.0, 0.0, 0.0008960573476702509, 0.0, 0.0, 0.0, 0.0, 0.0, 0.0, 0.0, 0.0, 0.0, 0.0, 0.0, 0.0, 0.0, 0.0, 0.0, 0.0, 0.0, 0.0], [0.0, 0.0, 0.0, 0.0007509813961426865, 0.0, 0.0, 0.0, 0.0005120327700972862, 0.0, 0.0, 0.0, 0.0, 0.0, 0.0, 0.0, 0.0, 0.0, 0.0, 0.0, 0.0, 0.0, 0.0, 0.0010240655401945725, 0.001001308528190249, 0.0009102804801729533, 0.0008689040947105466], [0.0, 0.0, 0.0, 0.000955794504181601, 0.0, 0.0, 0.0009190331770976933, 0.0008960573476702509, 0.0, 0.0, 0.0, 0.0, 0.0, 0.000955794504181601, 0.0008960573476702509, 0.0, 0.0011947431302270011, 0.0011947431302270011, 0.0011947431302270011, 0.0, 0.0, 0.0, 0.0031362007168458782, 0.0031063321385902034, 0.002986857825567503, 0.002932551319648094], [0.0, 0.0, 0.0, 0.000955794504181601, 0.0, 0.0, 0.0, 0.0008960573476702509, 0.0, 0.0, 0.0, 0.0, 0.0, 0.0, 0.0, 0.0, 0.0, 0.0, 0.0, 0.0, 0.0, 0.0, 0.0, 0.0, 0.0, 0.0], [0.0, 0.0, 0.0, 0.000955794504181601, 0.0, 0.0, 0.0, 0.0008960573476702509, 0.0, 0.0, 0.0, 0.0, 0.0, 0.0, 0.0, 0.0, 0.0, 0.0, 0.0, 0.0, 0.0, 0.0, 0.0, 0.0, 0.0, 0.0], [0.0, 0.0, 0.0, 0.0, 0.0, 0.0, 0.0009190331770976933, 0.0, 0.0, 0.0, 0.0, 0.0, 0.0, 0.000955794504181601, 0.0008960573476702509, 0.0, 0.0011947431302270011, 0.0011947431302270011, 0.0011947431302270011, 0.0, 0.0, 0.0, 0.002090800477897252, 0.0020708880923934686, 0.0019912385503783356, 0.0019550342130987292], [0.0, 0.0, 0.0, 0.0006690561529271207, 0.0, 0.0, 0.0010109364948074626, 0.0005973715651135006, 0.0, 0.0, 0.0, 0.0, 0.0, 0.001099163679808841, 0.0009557945041816009, 0.0, 0.0011947431302270011, 0.0011947431302270011, 0.0011947431302270011, 0.0, 0.0, 0.0, 0.0008960573476702509, 0.0008602150537634411, 0.000716845878136201, 0.0006516780710329097], [0.0, 0.0, 0.0, 0.0009340719018138373, 0.0, 0.0, 0.0, 0.000760291082871728, 0.0, 0.0, 0.0, 0.0, 0.0, 0.0, 0.0, 0.0, 0.0, 0.0, 0.0, 0.0, 0.0, 0.0, 0.0014119691539046376, 0.0013902465515368743, 0.0013033561420658195, 0.0012638605013971583], [0.0, 0.0, 0.0, 0.000825458889975019, 0.0, 0.0, 0.0, 0.0006516780710329097, 0.0, 0.0, 0.0, 0.0, 0.0, 0.0, 0.0, 0.0, 0.0, 0.0, 0.0, 0.0, 0.0, 0.0, 0.0025524057782122297, 0.0025198218746605846, 0.0023894862604540022, 0.0023302427994510108], [0.0, 0.0, 0.0, 0.0, 0.0, 0.0, 0.00019693568080664866, 0.0, 0.0, 0.0, 0.0, 0.0, 0.0, 0.0002389486260454003, 0.0001706775900324288, 0.0, 0.0005120327700972862, 0.0005120327700972862, 0.0005120327700972862, 0.0, 0.0, 0.0, 0.003413551800648575, 0.0033680377766399272, 0.003185981680605337, 0.003103228909680523], [0.0, 0.0, 0.0, 0.001911589008363202, 0.0, 0.0, 0.0018380663541953865, 0.0017921146953405018, 0.0, 0.0, 0.0, 0.0, 0.0, 0.001911589008363202, 0.0017921146953405018, 0.0, 0.0023894862604540022, 0.0023894862604540022, 0.0023894862604540022, 0.0, 0.0, 0.0, 0.004181600955794504, 0.004141776184786937, 0.003982477100756671, 0.0039100684261974585], [0.0, 0.0, 0.0, 0.00043010752688172043, 0.0, 0.0, 0.0, 0.00011947431302270009, 0.0, 0.0, 0.0, 0.0, 0.0, 0.0, 0.0, 0.0, 0.00023894862604540018, 0.00023894862604540018, 0.00023894862604540018, 0.0, 0.0, 0.0, 0.0016129032258064514, 0.001577060931899642, 0.0014336917562724014, 0.0013685239491691105], [0.0, 0.0, 0.0, 0.0, 0.0, 0.0, 6.12688784731796e-05, 0.0, 0.0, 0.0, 0.0, 0.0, 0.0, 0.0001592990840302668, 0.0, 0.0, 0.0007964954201513342, 0.0007964954201513342, 0.0007964954201513342, 0.0, 0.0, 0.0, 0.0, 0.0, 0.0, 0.0], [0.0, 0.0, 0.0, 0.000955794504181601, 0.0, 0.0, 0.0, 0.0008960573476702509, 0.0, 0.0, 0.0, 0.0, 0.0, 0.0, 0.0, 0.0, 0.0, 0.0, 0.0, 0.0, 0.0, 0.0, 0.001045400238948626, 0.0010354440461967343, 0.0009956192751891678, 0.0009775171065493646], [0.0, 0.0, 0.0, 0.001911589008363202, 0.0, 0.0, 0.0009190331770976933, 0.0017921146953405018, 0.0, 0.0, 0.0, 0.0, 0.0, 0.000955794504181601, 0.0008960573476702509, 0.0, 0.0011947431302270011, 0.0011947431302270011, 0.0011947431302270011, 0.0, 0.0, 0.0, 0.002090800477897252, 0.0020708880923934686, 0.0019912385503783356, 0.0019550342130987292], [0.0, 0.0, 0.0, 0.0, 0.0, 0.0, 0.0004288821493122569, 0.0, 0.0, 0.0, 0.0, 0.0, 0.0, 0.00047789725209080057, 0.0003982477100756671, 0.0, 0.0003982477100756671, 0.0003982477100756671, 0.0003982477100756671, 0.0, 0.0, 0.0, 0.0011947431302270011, 0.0011681932828886234, 0.0010619938935351124, 0.001013721443828971], [0.0, 0.0, 0.0, 0.0007509813961426865, 0.0, 0.0, 0.0, 0.0005120327700972862, 0.0, 0.0, 0.0, 0.0, 0.0, 0.0, 0.0, 0.0, 0.0, 0.0, 0.0, 0.0, 0.0, 0.0, 0.0, 0.0, 0.0, 0.0], [0.0, 0.0, 0.0, 0.000955794504181601, 0.0, 0.0, 0.0009190331770976933, 0.0008960573476702509, 0.0, 0.0, 0.0, 0.0, 0.0, 0.000955794504181601, 0.0008960573476702509, 0.0, 0.0011947431302270011, 0.0011947431302270011, 0.0011947431302270011, 0.0, 0.0, 0.0, 0.0031362007168458782, 0.0031063321385902034, 0.002986857825567503, 0.002932551319648094]], "bootstrap_rate_of_adaptation": [0.00013207228777721073, 0.00012451470628098543, 4.706151107366342e-05, 1.3995821352507835e-05, 0.00010609974428601487, 3.815454541230366e-05, 2.5972543491195873e-05, 1.3995821352507835e-05, 0.0001364914284196735, -5.471499588348817e-06, 7.524362488609069e-05, 0.0001535507427404235, -5.275329784325218e-06, -1.4080052954213923e-07, 7.656669817812953e-06, 4.953655874343191e-05, 8.012720079481899e-05, 0.00012230513595975408, 4.304004445095213e-05, -1.044029133233323e-05, 1.887939726123616e-05, 1.3995821352507835e-05, 8.012720079481899e-05, 4.693104801316744e-06, 0.0, 1.2480028653228255e-05, -5.245802969366067e-06, 0.0001394262241872414, 0.0, -6.7975585260937475e-06, 5.415465730362312e-05, 0.00011051888492847765, 0.0, 0.0, 4.92710813948948e-05, 9.635284446278803e-05, 5.7262766098158796e-05, 4.485194075243204e-05, 1.3698915619574297e-05, 4.0178524293318356e-05, 1.1960406993528904e-05, 4.706151107366342e-05, 0.00015537082568090966, -1.0492967353392512e-05, 6.198682530741194e-07, -2.1279438689879132e-05, -1.241212712817475e-05, 2.956218747845792e-05, -6.42815378482991e-06, 7.78722545647034e-06, 1.3994715914119769e-05, 3.582064787314062e-05, 2.5972543491195873e-05, 0.0, 5.28150341399948e-06, 5.567815225925197e-05, 2.818211381242725e-05, 0.0, 8.233677111605039e-05, -6.911784654015219e-06, 1.996717189571278e-05, 4.92710813948948e-05, 0.00014339410354222162, 4.485194075243204e-05, 9.046773139097842e-05, 6.594090833489959e-05, 4.706151107366342e-05, 5.905670300248559e-05, 0.0, -2.2164284475830314e-06, -6.279880601485256e-06, 1.1815487019567652e-05, -8.92618329149722e-06, 4.706151107366342e-05, 0.0, 1.3995821352507835e-05, 2.523012713157542e-05, 1.0969479549088513e-05, -5.275329784325218e-06, 3.882013131537172e-05, -2.718128658469039e-06, -1.4186292459919415e-05, -7.093146229959708e-06, 1.9303020402740886e-05, 7.30340545648593e-05, -7.093146229959708e-06, -7.093146229959708e-06, 5.415465730362312e-05, 1.6828100384423497e-05, 2.7767343842142293e-05, 5.6927220702114976e-05, 8.537547065295212e-05, 9.412302214732684e-05, 3.7094586437834363e-05, 3.591396747245931e-06, 1.887939726123616e-05, 3.9968364843703704e-05, 2.859983344675984e-05, -5.003124323226847e-06, 7.30340545648593e-05]}
