# Supplementary material for: A Bayesian approach to infer recombination patterns in coronaviruses
Source: Nat Commun. 2022 Jul 20;13:4186. doi: 10.1038/s41467-022-31749-8 (PMC9297283; doi:10.1038/s41467-022-31749-8)
Supplement: Supplementary file 6 — Source Data [file 41467_2022_31749_MOESM6_ESM.zip › Source_Figure3/229e_rdrp_bhatt_analysis_bootstrapped.json]

{"cov": "229e", "gene": "rdrp", "window": 3, "clade": null, "min_seqs": 3, "midfreq_high": 0.75, "midfreq_low": 0.15, "window_midpoint": [1992.5, 1993.5, 1994.5, 2006.5, 2007.5, 2008.5, 2009.5, 2010.5, 2011.5, 2012.5, 2014.5, 2015.5, 2016.5, 2017.5], "adaptive_substitutions": [0.0, 0.0, 0.0, 0.0, 0.0, 0, 0, 0, 0.7068965517241379, 0.7931034482758621, 0.6896551724137931, 0.7931034482758621, 0.7931034482758621, 0.7824933687002653], "adaptive_substitutions_per_codon": [0.0, 0.0, 0.0, 0.0, 0.0, 0.0, 0.0, 0.0, 0.00025418790065592875, 0.000285186425126164, 0.00024798819576188173, 0.000285186425126164, 0.000285186425126164, 0.00028137122211444276], "rate_of_adaptation": 1.1881447431637642e-05, "bootstrap_adaptive_substitutions": [[0.0, 0.0, 0.0, 0.0, 0.0, 0, 0, 0, 0.7321428571428571, 0.6428571428571429, 0.5, 0.7857142857142858, 0.7857142857142858, 0.7747252747252749], [0.0, 0.0, 0.0, 0.0, 0.0, 0.0, 0.0, 0.0, 2.25, 3.0, 3.0, 2.8, 2.8, 2.769230769230769], [0.0, 0.0, 0.0, 0.0, 0.0, 0.0, 0.0, 0.0, 0.0, 0.0, 0.0, 0.0, 0.0, 0.0], [0.0, 0.0, 0.0, 0.0, 0.0, 0, 0, 0, 0.0, 0, 0, 0, 0, 0], [0.0, 0.0, 0.0, 0.0, 0.0, 0, 0, 0, 0.7272727272727273, 0.8181818181818182, 0.8181818181818182, 0.9272727272727272, 0.9272727272727272, 0.9160839160839161], [0.0, 0.0, 0.0, 0.0, 0.0, 0.0, 0.0, 0.0, 0.7352941176470589, 0.8235294117647058, 0.6470588235294118, 0.7529411764705882, 0.7529411764705882, 0.7420814479638009], [0.0, 0.0, 0.0, 0.0, 0.0, 0, 0, 0, 0, 0, 0.0, 0, 0, 0], [0.0, 0.0, 0.0, 0.0, 0.0, 0, 0, 0, 0, 0.0, 0, 0, 0, 0], [0.0, 0.0, 0.0, 0.0, 0.0, 0, 0, 0, 0.0, 0, 0, 0, 0, 0], [0.0, 0.0, 0.0, 0.0, 0.0, 0.0, 0.0, 0.0, 2.1206896551724137, 2.8275862068965516, 2.6551724137931036, 2.5172413793103448, 2.5172413793103448, 2.4854111405835546], [0.0, 0.0, 0.0, 0.0, 0.0, 0.0, 0.0, 0.0, 0.75, 1.0, 1.0, 0.9333333333333333, 0.9333333333333333, 0.9230769230769231], [0.0, 0.0, 0.0, 0.0, 0.0, 0, 0, 0, 0, 0, 0, 0, 0, 0], [0.0, 0.0, 0.0, 0.0, 0.0, 0.0, 0.0, 0.0, 0.75, 1.0, 1.0, 0.9333333333333333, 0.9333333333333333, 0.9230769230769231], [0.0, 0.0, 0.0, 0.0, 0.0, 0.0, 0.0, 0.0, 2.25, 3.0, 3.0, 2.8, 2.8, 2.769230769230769], [0.0, 0.0, 0.0, 0.0, 0.0, 0.0, 0.0, 0.0, 0.0, 0.0, 0.0, 0.0, 0.0, 0.0], [0.0, 0.0, 0.0, 0.0, 0.0, 0.0, 0.0, 0.0, 0.75, 1.0, 1.0, 0.9333333333333333, 0.9333333333333333, 0.9230769230769231], [0.0, 0.0, 0.0, 0.0, 0.0, 0.0, 0.0, 0.0, 0.0, 0.0, 0.0, 0.0, 0.0, 0.0], [0.0, 0.0, 0.0, 0.0, 0.0, 0.0, 0.0, 0.0, 1.5, 2.0, 2.0, 1.8666666666666667, 1.8666666666666667, 1.8461538461538463], [0.0, 0.0, 0.0, 0.0, 0.0, 0, 0, 0, 0.0, 0, 0.0, 0, 0, 0], [0.0, 0.0, 0.0, 0.0, 0.0, 0, 0, 0, 1.4285714285714286, 1.5714285714285714, 1.4285714285714286, 1.66984126984127, 1.66984126984127, 1.6483516483516485], [0.0, 0.0, 0.0, 0.0, 0.0, 0, 0, 0, 0.0, 0, 0, 0, 0, 0], [0.0, 0.0, 0.0, 0.0, 0.0, 0, 0, 0, 0, 0, 0, 0, 0, 0], [0.0, 0.0, 0.0, 0.0, 0.0, 0, 0, 0, 0.6521739130434783, 0.782608695652174, 0.782608695652174, 0.8434782608695652, 0.8434782608695652, 0.8327759197324416], [0.0, 0.0, 0.0, 0.0, 0.0, 0.0, 0.0, 0.0, 0.75, 1.0, 1.0, 0.9333333333333333, 0.9333333333333333, 0.9230769230769231], [0.0, 0.0, 0.0, 0.0, 0.0, 0.0, 0.0, 0.0, 1.5, 2.0, 2.0, 1.8666666666666667, 1.8666666666666667, 1.8461538461538463], [0.0, 0.0, 0.0, 0.0, 0.0, 0.0, 0.0, 0.0, 1.5, 2.0, 2.0, 1.8666666666666667, 1.8666666666666667, 1.8461538461538463], [0.0, 0.0, 0.0, 0.0, 0.0, 0.0, 0.0, 0.0, 0.75, 1.0, 1.0, 0.9333333333333333, 0.9333333333333333, 0.9230769230769231], [0.0, 0.0, 0.0, 0.0, 0.0, 0.0, 0.0, 0.0, 0.75, 1.0, 1.0, 0.9333333333333333, 0.9333333333333333, 0.9230769230769231], [0.0, 0.0, 0.0, 0.0, 0.0, 0, 0, 0, 0.0, 0, 0, 0, 0, 0], [0.0, 0.0, 0.0, 0.0, 0.0, 0.0, 0.0, 0.0, 0.75, 1.0, 1.0, 0.9333333333333333, 0.9333333333333333, 0.9230769230769231], [0.0, 0.0, 0.0, 0.0, 0.0, 0, 0, 0, 0, 0, 0, 0, 0, 0], [0.0, 0.0, 0.0, 0.0, 0.0, 0.0, 0.0, 0.0, 0.0, 0.0, 0.0, 0.0, 0.0, 0.0], [0.0, 0.0, 0.0, 0.0, 0.0, 0.0, 0.0, 0.0, 0.0, 0.0, 0.0, 0.0, 0.0, 0.0], [0.0, 0.0, 0.0, 0.0, 0.0, 0, 0, 0, 0.0, 0, 0, 0, 0, 0], [0.0, 0.0, 0.0, 0.0, 0.0, 0.0, 0.0, 0.0, 0.6857142857142857, 0.8, 0.7142857142857143, 0.7885714285714286, 0.7885714285714286, 0.7780219780219781], [0.0, 0.0, 0.0, 0.0, 0.0, 0, 0, 0, 0.0, 0, 0, 0, 0, 0], [0.0, 0.0, 0.0, 0.0, 0.0, 0.0, 0.0, 0.0, 0.0, 0.0, 0.0, 0.0, 0.0, 0.0], [0.0, 0.0, 0.0, 0.0, 0.0, 0.0, 0.0, 0.0, 2.25, 3.0, 3.0, 2.8, 2.8, 2.769230769230769], [0.0, 0.0, 0.0, 0.0, 0.0, 0.0, 0.0, 0.0, 1.4390243902439024, 1.9268292682926829, 1.829268292682927, 1.7170731707317073, 1.7170731707317073, 1.6960600375234522], [0.0, 0.0, 0.0, 0.0, 0.0, 0.0, 0.0, 0.0, 0.75, 1.0, 1.0, 0.9333333333333333, 0.9333333333333333, 0.9230769230769231], [0.0, 0.0, 0.0, 0.0, 0.0, 0, 0, 0, 0.0, 0, 0, 0, 0, 0], [0.0, 0.0, 0.0, 0.0, 0.0, 0, 0, 0, 1.4878048780487805, 1.829268292682927, 1.7560975609756098, 1.7902439024390244, 1.7902439024390244, 1.7692307692307694], [0.0, 0.0, 0.0, 0.0, 0.0, 0, 0, 0, 0.7413793103448276, 0.7241379310344829, 0.6206896551724139, 0.8275862068965518, 0.8275862068965518, 0.816976127320955], [0.0, 0.0, 0.0, 0.0, 0.0, 0, 0, 0, 0, 0, 0, 0, 0, 0], [0.0, 0.0, 0.0, 0.0, 0.0, 0.0, 0.0, 0.0, 0.0, 0.0, 0.0, 0.0, 0.0, 0.0], [0.0, 0.0, 0.0, 0.0, 0.0, 0, 0, 0, 0, 0, 0, 0, 0, 0], [0.0, 0.0, 0.0, 0.0, 0.0, 0, 0, 0, 0, 0, 0, 0, 0, 0], [0.0, 0.0, 0.0, 0.0, 0.0, 0.0, 0.0, 0.0, 0.6956521739130435, 0.782608695652174, 0.5652173913043479, 0.6695652173913044, 0.6695652173913044, 0.6588628762541806], [0.0, 0.0, 0.0, 0.0, 0.0, 0.0, 0.0, 0.0, 0.0, 0.0, 0.0, 0.0, 0.0, 0.0], [0.0, 0.0, 0.0, 0.0, 0.0, 0, 0, 0, 3.6707317073170733, 4.878048780487805, 4.7560975609756095, 4.487804878048781, 4.487804878048781, 4.435272045028143], [0.0, 0.0, 0.0, 0.0, 0.0, 0.0, 0.0, 0.0, 0.0, 0.0, 0.0, 0.0, 0.0, 0.0], [0.0, 0.0, 0.0, 0.0, 0.0, 0, 0, 0, 1.434782608695652, 1.8695652173913044, 1.7391304347826086, 1.6869565217391305, 1.6869565217391305, 1.6655518394648832], [0.0, 0.0, 0.0, 0.0, 0.0, 0.0, 0.0, 0.0, 1.5, 2.0, 2.0, 1.8666666666666667, 1.8666666666666667, 1.8461538461538463], [0.0, 0.0, 0.0, 0.0, 0.0, 0.0, 0.0, 0.0, 0.0, 0.0, 0.0, 0.0, 0.0, 0.0], [0.0, 0.0, 0.0, 0.0, 0.0, 0, 0, 0, 1.3529411764705883, 1.5882352941176472, 1.4705882352941178, 1.6235294117647059, 1.6235294117647059, 1.6018099547511313], [0.0, 0.0, 0.0, 0.0, 0.0, 0, 0, 0, 0.6857142857142857, 0.7428571428571429, 0.6571428571428571, 0.7885714285714286, 0.7885714285714286, 0.7780219780219781], [0.0, 0.0, 0.0, 0.0, 0.0, 0, 0, 0, 0.0, 0, 0, 0, 0, 0], [0.0, 0.0, 0.0, 0.0, 0.0, 0.0, 0.0, 0.0, 0.0, 0.0, 0.0, 0.0, 0.0, 0.0], [0.0, 0.0, 0.0, 0.0, 0.0, 0.0, 0.0, 0.0, 1.4634146341463414, 1.9024390243902438, 1.829268292682927, 1.7658536585365854, 1.7658536585365854, 1.7448405253283303], [0.0, 0.0, 0.0, 0.0, 0.0, 0, 0, 0, 1.4878048780487805, 1.9024390243902438, 1.8780487804878048, 1.8390243902439025, 1.8390243902439025, 1.8180112570356475], [0.0, 0.0, 0.0, 0.0, 0.0, 0.0, 0.0, 0.0, 0.75, 1.0, 1.0, 0.9333333333333333, 0.9333333333333333, 0.9230769230769231], [0.0, 0.0, 0.0, 0.0, 0.0, 0.0, 0.0, 0.0, 1.5, 2.0, 2.0, 1.8666666666666667, 1.8666666666666667, 1.8461538461538463], [0.0, 0.0, 0.0, 0.0, 0.0, 0.0, 0.0, 0.0, 0.0, 0.0, 0.0, 0.0, 0.0, 0.0], [0.0, 0.0, 0.0, 0.0, 0.0, 0.0, 0.0, 0.0, 0.75, 1.0, 1.0, 0.9333333333333333, 0.9333333333333333, 0.9230769230769231], [0.0, 0.0, 0.0, 0.0, 0.0, 0.0, 0.0, 0.0, 0.0, 0.0, 0.0, 0.0, 0.0, 0.0], [0.0, 0.0, 0.0, 0.0, 0.0, 0, 0, 0, 1.4915254237288136, 1.9152542372881356, 1.8644067796610169, 1.8135593220338984, 1.8135593220338984, 1.7926988265971318], [0.0, 0.0, 0.0, 0.0, 0.0, 0.0, 0.0, 0.0, 0.75, 1.0, 1.0, 0.9333333333333333, 0.9333333333333333, 0.9230769230769231], [0.0, 0.0, 0.0, 0.0, 0.0, 0.0, 0.0, 0.0, 0.0, 0.0, 0.0, 0.0, 0.0, 0.0], [0.0, 0.0, 0.0, 0.0, 0.0, 0, 0, 0, 0.4, 0.4666666666666667, 0.1333333333333333, 0.26222222222222225, 0.26222222222222225, 0.2512820512820514], [0.0, 0.0, 0.0, 0.0, 0.0, 0.0, 0.0, 0.0, 0.75, 1.0, 1.0, 0.9333333333333333, 0.9333333333333333, 0.9230769230769231], [0.0, 0.0, 0.0, 0.0, 0.0, 0, 0, 0, 0.0, 0, 0, 0, 0, 0], [0.0, 0.0, 0.0, 0.0, 0.0, 0.0, 0.0, 0.0, 1.5, 2.0, 2.0, 1.8666666666666667, 1.8666666666666667, 1.8461538461538463], [0.0, 0.0, 0.0, 0.0, 0.0, 0, 0, 0, 0, 0, 0, 0, 0, 0], [0.0, 0.0, 0.0, 0.0, 0.0, 0, 0, 0, 0.0, 0, 0, 0, 0, 0], [0.0, 0.0, 0.0, 0.0, 0.0, 0.0, 0.0, 0.0, 0.0, 0, 0.0, 0, 0, 0], [0.0, 0.0, 0.0, 0.0, 0.0, 0.0, 0.0, 0.0, 2.9310344827586206, 3.9310344827586206, 3.8620689655172415, 3.6206896551724137, 3.6206896551724137, 3.5782493368700266], [0.0, 0.0, 0.0, 0.0, 0.0, 0.0, 0.0, 0.0, 0.0, 0.0, 0.0, 0.0, 0.0, 0.0], [0.0, 0.0, 0.0, 0.0, 0.0, 0, 0, 0, 0, 0, 0, 0, 0, 0], [0.0, 0.0, 0.0, 0.0, 0.0, 0, 0, 0, 1.4782608695652173, 1.565217391304348, 1.4782608695652173, 1.7739130434782608, 1.7739130434782608, 1.7525083612040135], [0.0, 0.0, 0.0, 0.0, 0.0, 0, 0, 0, 0.7391304347826086, 0.8260869565217391, 0.782608695652174, 0.8869565217391304, 0.8869565217391304, 0.8762541806020068], [0.0, 0.0, 0.0, 0.0, 0.0, 0, 0, 0, 0, 0, 0, 0, 0, 0], [0.0, 0.0, 0.0, 0.0, 0.0, 0.0, 0.0, 0.0, 0.0, 0.0, 0.0, 0.0, 0.0, 0.0], [0.0, 0.0, 0.0, 0.0, 0.0, 0, 0, 0, 0.5875, 0.6000000000000001, 0.55, 0.73, 0.73, 0.7192307692307693], [0.0, 0.0, 0.0, 0.0, 0.0, 0.0, 0.0, 0.0, 0.0, 0.0, 0.0, 0.0, 0.0, 0.0], [0.0, 0.0, 0.0, 0.0, 0.0, 0, 0, 0, 0, 0, 0, 0, 0, 0], [0.0, 0.0, 0.0, 0.0, 0.0, 0.0, 0.0, 0.0, 0, 0, 0.0, 0, 0, 0], [0.0, 0.0, 0.0, 0.0, 0.0, 0.0, 0.0, 0.0, 1.5, 2.0, 2.0, 1.8666666666666667, 1.8666666666666667, 1.8461538461538463], [0.0, 0.0, 0.0, 0.0, 0.0, 0.0, 0.0, 0.0, 0, 0, 0, 0, 0, 0], [0.0, 0.0, 0.0, 0.0, 0.0, 0, 0, 0, 0, 0, 0, 0, 0, 0], [0.0, 0.0, 0.0, 0.0, 0.0, 0.0, 0.0, 0.0, 0.75, 1.0, 1.0, 0.9333333333333333, 0.9333333333333333, 0.9230769230769231], [0.0, 0.0, 0.0, 0.0, 0.0, 0.0, 0.0, 0.0, 0.0, 0.0, 0.0, 0.0, 0.0, 0.0], [0.0, 0.0, 0.0, 0.0, 0.0, 0.0, 0.0, 0.0, 0, 0, 0, 0, 0, 0], [0.0, 0.0, 0.0, 0.0, 0.0, 0, 0, 0, 0.6571428571428571, 0.8, 0.6857142857142857, 0.7314285714285715, 0.7314285714285715, 0.720879120879121], [0.0, 0.0, 0.0, 0.0, 0.0, 0, 0, 0, 0.0, 0, 0, 0, 0, 0], [0.0, 0.0, 0.0, 0.0, 0.0, 0.0, 0.0, 0.0, 0.0, 0.0, 0.0, 0.0, 0.0, 0.0], [0.0, 0.0, 0.0, 0.0, 0.0, 0, 0, 0, 0.0, 0, 0.0, 0, 0, 0], [0.0, 0.0, 0.0, 0.0, 0.0, 0.0, 0.0, 0.0, 0.7264150943396226, 0.9245283018867925, 0.7924528301886793, 0.7811320754716982, 0.7811320754716982, 0.7706821480406387], [0.0, 0.0, 0.0, 0.0, 0.0, 0.0, 0.0, 0.0, 0.75, 1.0, 1.0, 0.9333333333333333, 0.9333333333333333, 0.9230769230769231], [0.0, 0.0, 0.0, 0.0, 0.0, 0.0, 0.0, 0.0, 0.0, 0.0, 0.0, 0.0, 0.0, 0.0], [0.0, 0.0, 0.0, 0.0, 0.0, 0, 0, 0, 0, 0, 0, 0, 0, 0]], "bootstrap_adaptive_substitutions_per_codon": [[0.0, 0.0, 0.0, 0.0, 0.0, 0.0, 0.0, 0.0, 0.0002632660399650691, 0.00023116042533518263, 0.00017979144192736425, 0.000282529408743001, 0.000282529408743001, 0.00027857794848086114], [0.0, 0.0, 0.0, 0.0, 0.0, 0.0, 0.0, 0.0, 0.0008090614886731392, 0.0010787486515641855, 0.0010787486515641855, 0.0010068320747932398, 0.0010068320747932398, 0.0009957679860592482], [0.0, 0.0, 0.0, 0.0, 0.0, 0.0, 0.0, 0.0, 0.0, 0.0, 0.0, 0.0, 0.0, 0.0], [0.0, 0.0, 0.0, 0.0, 0.0, 0.0, 0.0, 0.0, 0.0, 0.0, 0.0, 0.0, 0.0, 0.0], [0.0, 0.0, 0.0, 0.0, 0.0, 0.0, 0.0, 0.0, 0.00026151482462162073, 0.00029420417769932336, 0.00029420417769932336, 0.00033343140139256646, 0.00033343140139256646, 0.0003294080963983877], [0.0, 0.0, 0.0, 0.0, 0.0, 0.0, 0.0, 0.0, 0.0002643991793049475, 0.0002961270808215411, 0.00023267127778835376, 0.00027074475960826616, 0.00027074475960826616, 0.0002668397871139162], [0.0, 0.0, 0.0, 0.0, 0.0, 0.0, 0.0, 0.0, 0.0, 0.0, 0.0, 0.0, 0.0, 0.0], [0.0, 0.0, 0.0, 0.0, 0.0, 0.0, 0.0, 0.0, 0.0, 0.0, 0.0, 0.0, 0.0, 0.0], [0.0, 0.0, 0.0, 0.0, 0.0, 0.0, 0.0, 0.0, 0.0, 0.0, 0.0, 0.0, 0.0, 0.0], [0.0, 0.0, 0.0, 0.0, 0.0, 0.0, 0.0, 0.0, 0.0007625637019677863, 0.001016751602623715, 0.0009547545536832448, 0.0009051569145308683, 0.0009051569145308683, 0.0008937113054957046], [0.0, 0.0, 0.0, 0.0, 0.0, 0.0, 0.0, 0.0, 0.00026968716289104636, 0.0003595828838547285, 0.0003595828838547285, 0.0003356106915977466, 0.0003356106915977466, 0.0003319226620197494], [0.0, 0.0, 0.0, 0.0, 0.0, 0.0, 0.0, 0.0, 0.0, 0.0, 0.0, 0.0, 0.0, 0.0], [0.0, 0.0, 0.0, 0.0, 0.0, 0.0, 0.0, 0.0, 0.00026968716289104636, 0.0003595828838547285, 0.0003595828838547285, 0.0003356106915977466, 0.0003356106915977466, 0.0003319226620197494], [0.0, 0.0, 0.0, 0.0, 0.0, 0.0, 0.0, 0.0, 0.0008090614886731392, 0.0010787486515641855, 0.0010787486515641855, 0.0010068320747932398, 0.0010068320747932398, 0.0009957679860592482], [0.0, 0.0, 0.0, 0.0, 0.0, 0.0, 0.0, 0.0, 0.0, 0.0, 0.0, 0.0, 0.0, 0.0], [0.0, 0.0, 0.0, 0.0, 0.0, 0.0, 0.0, 0.0, 0.00026968716289104636, 0.0003595828838547285, 0.0003595828838547285, 0.0003356106915977466, 0.0003356106915977466, 0.0003319226620197494], [0.0, 0.0, 0.0, 0.0, 0.0, 0.0, 0.0, 0.0, 0.0, 0.0, 0.0, 0.0, 0.0, 0.0], [0.0, 0.0, 0.0, 0.0, 0.0, 0.0, 0.0, 0.0, 0.0005393743257820927, 0.000719165767709457, 0.000719165767709457, 0.0006712213831954932, 0.0006712213831954932, 0.0006638453240394988], [0.0, 0.0, 0.0, 0.0, 0.0, 0.0, 0.0, 0.0, 0.0, 0.0, 0.0, 0.0, 0.0, 0.0], [0.0, 0.0, 0.0, 0.0, 0.0, 0.0, 0.0, 0.0, 0.0005136898340781836, 0.000565058817486002, 0.0005136898340781836, 0.0006004463393891658, 0.0006004463393891658, 0.0005927190393209812], [0.0, 0.0, 0.0, 0.0, 0.0, 0.0, 0.0, 0.0, 0.0, 0.0, 0.0, 0.0, 0.0, 0.0], [0.0, 0.0, 0.0, 0.0, 0.0, 0.0, 0.0, 0.0, 0.0, 0.0, 0.0, 0.0, 0.0, 0.0], [0.0, 0.0, 0.0, 0.0, 0.0, 0.0, 0.0, 0.0, 0.00023451057642699685, 0.0002814126917123962, 0.0002814126917123962, 0.0003033003455122493, 0.0003033003455122493, 0.00029945196682216524], [0.0, 0.0, 0.0, 0.0, 0.0, 0.0, 0.0, 0.0, 0.00026968716289104636, 0.0003595828838547285, 0.0003595828838547285, 0.0003356106915977466, 0.0003356106915977466, 0.0003319226620197494], [0.0, 0.0, 0.0, 0.0, 0.0, 0.0, 0.0, 0.0, 0.0005393743257820927, 0.000719165767709457, 0.000719165767709457, 0.0006712213831954932, 0.0006712213831954932, 0.0006638453240394988], [0.0, 0.0, 0.0, 0.0, 0.0, 0.0, 0.0, 0.0, 0.0005393743257820927, 0.000719165767709457, 0.000719165767709457, 0.0006712213831954932, 0.0006712213831954932, 0.0006638453240394988], [0.0, 0.0, 0.0, 0.0, 0.0, 0.0, 0.0, 0.0, 0.00026968716289104636, 0.0003595828838547285, 0.0003595828838547285, 0.0003356106915977466, 0.0003356106915977466, 0.0003319226620197494], [0.0, 0.0, 0.0, 0.0, 0.0, 0.0, 0.0, 0.0, 0.00026968716289104636, 0.0003595828838547285, 0.0003595828838547285, 0.0003356106915977466, 0.0003356106915977466, 0.0003319226620197494], [0.0, 0.0, 0.0, 0.0, 0.0, 0.0, 0.0, 0.0, 0.0, 0.0, 0.0, 0.0, 0.0, 0.0], [0.0, 0.0, 0.0, 0.0, 0.0, 0.0, 0.0, 0.0, 0.00026968716289104636, 0.0003595828838547285, 0.0003595828838547285, 0.0003356106915977466, 0.0003356106915977466, 0.0003319226620197494], [0.0, 0.0, 0.0, 0.0, 0.0, 0.0, 0.0, 0.0, 0.0, 0.0, 0.0, 0.0, 0.0, 0.0], [0.0, 0.0, 0.0, 0.0, 0.0, 0.0, 0.0, 0.0, 0.0, 0.0, 0.0, 0.0, 0.0, 0.0], [0.0, 0.0, 0.0, 0.0, 0.0, 0.0, 0.0, 0.0, 0.0, 0.0, 0.0, 0.0, 0.0, 0.0], [0.0, 0.0, 0.0, 0.0, 0.0, 0.0, 0.0, 0.0, 0.0, 0.0, 0.0, 0.0, 0.0, 0.0], [0.0, 0.0, 0.0, 0.0, 0.0, 0.0, 0.0, 0.0, 0.00024657112035752815, 0.00028766630708378283, 0.0002568449170390918, 0.00028355678841115734, 0.00028355678841115734, 0.0002797633865595031], [0.0, 0.0, 0.0, 0.0, 0.0, 0.0, 0.0, 0.0, 0.0, 0.0, 0.0, 0.0, 0.0, 0.0], [0.0, 0.0, 0.0, 0.0, 0.0, 0.0, 0.0, 0.0, 0.0, 0.0, 0.0, 0.0, 0.0, 0.0], [0.0, 0.0, 0.0, 0.0, 0.0, 0.0, 0.0, 0.0, 0.0008090614886731392, 0.0010787486515641855, 0.0010787486515641855, 0.0010068320747932398, 0.0010068320747932398, 0.0009957679860592482], [0.0, 0.0, 0.0, 0.0, 0.0, 0.0, 0.0, 0.0, 0.0005174485401811947, 0.0006928548249883793, 0.0006577735680269424, 0.00061743012252129, 0.00061743012252129, 0.000609874159483442], [0.0, 0.0, 0.0, 0.0, 0.0, 0.0, 0.0, 0.0, 0.00026968716289104636, 0.0003595828838547285, 0.0003595828838547285, 0.0003356106915977466, 0.0003356106915977466, 0.0003319226620197494], [0.0, 0.0, 0.0, 0.0, 0.0, 0.0, 0.0, 0.0, 0.0, 0.0, 0.0, 0.0, 0.0, 0.0], [0.0, 0.0, 0.0, 0.0, 0.0, 0.0, 0.0, 0.0, 0.0005349891686619131, 0.0006577735680269424, 0.0006314626253058647, 0.0006437410652423677, 0.0006437410652423677, 0.0006361851022045197], [0.0, 0.0, 0.0, 0.0, 0.0, 0.0, 0.0, 0.0, 0.00026658731044402285, 0.0002603876055499759, 0.00022318937618569362, 0.0002975858349142581, 0.0002975858349142581, 0.00029377063190253686], [0.0, 0.0, 0.0, 0.0, 0.0, 0.0, 0.0, 0.0, 0.0, 0.0, 0.0, 0.0, 0.0, 0.0], [0.0, 0.0, 0.0, 0.0, 0.0, 0.0, 0.0, 0.0, 0.0, 0.0, 0.0, 0.0, 0.0, 0.0], [0.0, 0.0, 0.0, 0.0, 0.0, 0.0, 0.0, 0.0, 0.0, 0.0, 0.0, 0.0, 0.0, 0.0], [0.0, 0.0, 0.0, 0.0, 0.0, 0.0, 0.0, 0.0, 0.0, 0.0, 0.0, 0.0, 0.0, 0.0], [0.0, 0.0, 0.0, 0.0, 0.0, 0.0, 0.0, 0.0, 0.0002501446148554633, 0.0002814126917123962, 0.00020324249957006396, 0.00024076419179838344, 0.00024076419179838344, 0.0002369158131082994], [0.0, 0.0, 0.0, 0.0, 0.0, 0.0, 0.0, 0.0, 0.0, 0.0, 0.0, 0.0, 0.0, 0.0], [0.0, 0.0, 0.0, 0.0, 0.0, 0.0, 0.0, 0.0, 0.0013199322931740645, 0.0017540628480718463, 0.0017102112768700502, 0.001613737820226099, 0.001613737820226099, 0.001594847912631479], [0.0, 0.0, 0.0, 0.0, 0.0, 0.0, 0.0, 0.0, 0.0, 0.0, 0.0, 0.0, 0.0, 0.0], [0.0, 0.0, 0.0, 0.0, 0.0, 0.0, 0.0, 0.0, 0.000515923268139393, 0.0006722636524240577, 0.0006253615371386583, 0.0006066006910244986, 0.0006066006910244986, 0.0005989039336443305], [0.0, 0.0, 0.0, 0.0, 0.0, 0.0, 0.0, 0.0, 0.0005393743257820927, 0.000719165767709457, 0.000719165767709457, 0.0006712213831954932, 0.0006712213831954932, 0.0006638453240394988], [0.0, 0.0, 0.0, 0.0, 0.0, 0.0, 0.0, 0.0, 0.0, 0.0, 0.0, 0.0, 0.0, 0.0], [0.0, 0.0, 0.0, 0.0, 0.0, 0.0, 0.0, 0.0, 0.00048649448992110333, 0.0005711022272986865, 0.000528798358609895, 0.000583793387905324, 0.000583793387905324, 0.000575983442916624], [0.0, 0.0, 0.0, 0.0, 0.0, 0.0, 0.0, 0.0, 0.00024657112035752815, 0.0002671187137206555, 0.00023629732367596445, 0.00028355678841115734, 0.00028355678841115734, 0.0002797633865595031], [0.0, 0.0, 0.0, 0.0, 0.0, 0.0, 0.0, 0.0, 0.0, 0.0, 0.0, 0.0, 0.0, 0.0], [0.0, 0.0, 0.0, 0.0, 0.0, 0.0, 0.0, 0.0, 0.0, 0.0, 0.0, 0.0, 0.0, 0.0], [0.0, 0.0, 0.0, 0.0, 0.0, 0.0, 0.0, 0.0, 0.0005262188544215539, 0.0006840845107480201, 0.0006577735680269424, 0.0006349707510020084, 0.0006349707510020084, 0.0006274147879641605], [0.0, 0.0, 0.0, 0.0, 0.0, 0.0, 0.0, 0.0, 0.0005349891686619131, 0.0006840845107480201, 0.0006753141965076608, 0.0006612816937230861, 0.0006612816937230861, 0.0006537257306852382], [0.0, 0.0, 0.0, 0.0, 0.0, 0.0, 0.0, 0.0, 0.00026968716289104636, 0.0003595828838547285, 0.0003595828838547285, 0.0003356106915977466, 0.0003356106915977466, 0.0003319226620197494], [0.0, 0.0, 0.0, 0.0, 0.0, 0.0, 0.0, 0.0, 0.0005393743257820927, 0.000719165767709457, 0.000719165767709457, 0.0006712213831954932, 0.0006712213831954932, 0.0006638453240394988], [0.0, 0.0, 0.0, 0.0, 0.0, 0.0, 0.0, 0.0, 0.0, 0.0, 0.0, 0.0, 0.0, 0.0], [0.0, 0.0, 0.0, 0.0, 0.0, 0.0, 0.0, 0.0, 0.00026968716289104636, 0.0003595828838547285, 0.0003595828838547285, 0.0003356106915977466, 0.0003356106915977466, 0.0003319226620197494], [0.0, 0.0, 0.0, 0.0, 0.0, 0.0, 0.0, 0.0, 0.0, 0.0, 0.0, 0.0, 0.0, 0.0], [0.0, 0.0, 0.0, 0.0, 0.0, 0.0, 0.0, 0.0, 0.0005363270132070527, 0.0006886926419590563, 0.0006704087665088159, 0.0006521248910585755, 0.0006521248910585755, 0.0006446238139507845], [0.0, 0.0, 0.0, 0.0, 0.0, 0.0, 0.0, 0.0, 0.00026968716289104636, 0.0003595828838547285, 0.0003595828838547285, 0.0003356106915977466, 0.0003356106915977466, 0.0003319226620197494], [0.0, 0.0, 0.0, 0.0, 0.0, 0.0, 0.0, 0.0, 0.0, 0.0, 0.0, 0.0, 0.0, 0.0], [0.0, 0.0, 0.0, 0.0, 0.0, 0.0, 0.0, 0.0, 0.00014383315354189142, 0.0001678053457988733, 4.7944384513963794e-05, 9.429062287746215e-05, 9.429062287746215e-05, 9.035672466093182e-05], [0.0, 0.0, 0.0, 0.0, 0.0, 0.0, 0.0, 0.0, 0.00026968716289104636, 0.0003595828838547285, 0.0003595828838547285, 0.0003356106915977466, 0.0003356106915977466, 0.0003319226620197494], [0.0, 0.0, 0.0, 0.0, 0.0, 0.0, 0.0, 0.0, 0.0, 0.0, 0.0, 0.0, 0.0, 0.0], [0.0, 0.0, 0.0, 0.0, 0.0, 0.0, 0.0, 0.0, 0.0005393743257820927, 0.000719165767709457, 0.000719165767709457, 0.0006712213831954932, 0.0006712213831954932, 0.0006638453240394988], [0.0, 0.0, 0.0, 0.0, 0.0, 0.0, 0.0, 0.0, 0.0, 0.0, 0.0, 0.0, 0.0, 0.0], [0.0, 0.0, 0.0, 0.0, 0.0, 0.0, 0.0, 0.0, 0.0, 0.0, 0.0, 0.0, 0.0, 0.0], [0.0, 0.0, 0.0, 0.0, 0.0, 0.0, 0.0, 0.0, 0.0, 0.0, 0.0, 0.0, 0.0, 0.0], [0.0, 0.0, 0.0, 0.0, 0.0, 0.0, 0.0, 0.0, 0.0010539498319879974, 0.001413532715842726, 0.0013887338962665378, 0.001301938027749879, 0.001301938027749879, 0.001286677215702994], [0.0, 0.0, 0.0, 0.0, 0.0, 0.0, 0.0, 0.0, 0.0, 0.0, 0.0, 0.0, 0.0, 0.0], [0.0, 0.0, 0.0, 0.0, 0.0, 0.0, 0.0, 0.0, 0.0, 0.0, 0.0, 0.0, 0.0, 0.0], [0.0, 0.0, 0.0, 0.0, 0.0, 0.0, 0.0, 0.0, 0.0005315573065678595, 0.0005628253834247924, 0.0005315573065678595, 0.0006378687678814315, 0.0006378687678814315, 0.0006301720105012634], [0.0, 0.0, 0.0, 0.0, 0.0, 0.0, 0.0, 0.0, 0.00026577865328392976, 0.0002970467301408627, 0.0002814126917123962, 0.00031893438394071575, 0.00031893438394071575, 0.0003150860052506317], [0.0, 0.0, 0.0, 0.0, 0.0, 0.0, 0.0, 0.0, 0.0, 0.0, 0.0, 0.0, 0.0, 0.0], [0.0, 0.0, 0.0, 0.0, 0.0, 0.0, 0.0, 0.0, 0.0, 0.0, 0.0, 0.0, 0.0, 0.0], [0.0, 0.0, 0.0, 0.0, 0.0, 0.0, 0.0, 0.0, 0.000211254944264653, 0.00021574973031283714, 0.0001977705861201007, 0.0002624955052139518, 0.0002624955052139518, 0.00025862307415705477], [0.0, 0.0, 0.0, 0.0, 0.0, 0.0, 0.0, 0.0, 0.0, 0.0, 0.0, 0.0, 0.0, 0.0], [0.0, 0.0, 0.0, 0.0, 0.0, 0.0, 0.0, 0.0, 0.0, 0.0, 0.0, 0.0, 0.0, 0.0], [0.0, 0.0, 0.0, 0.0, 0.0, 0.0, 0.0, 0.0, 0.0, 0.0, 0.0, 0.0, 0.0, 0.0], [0.0, 0.0, 0.0, 0.0, 0.0, 0.0, 0.0, 0.0, 0.0005393743257820927, 0.000719165767709457, 0.000719165767709457, 0.0006712213831954932, 0.0006712213831954932, 0.0006638453240394988], [0.0, 0.0, 0.0, 0.0, 0.0, 0.0, 0.0, 0.0, 0.0, 0.0, 0.0, 0.0, 0.0, 0.0], [0.0, 0.0, 0.0, 0.0, 0.0, 0.0, 0.0, 0.0, 0.0, 0.0, 0.0, 0.0, 0.0, 0.0], [0.0, 0.0, 0.0, 0.0, 0.0, 0.0, 0.0, 0.0, 0.00026968716289104636, 0.0003595828838547285, 0.0003595828838547285, 0.0003356106915977466, 0.0003356106915977466, 0.0003319226620197494], [0.0, 0.0, 0.0, 0.0, 0.0, 0.0, 0.0, 0.0, 0.0, 0.0, 0.0, 0.0, 0.0, 0.0], [0.0, 0.0, 0.0, 0.0, 0.0, 0.0, 0.0, 0.0, 0.0, 0.0, 0.0, 0.0, 0.0, 0.0], [0.0, 0.0, 0.0, 0.0, 0.0, 0.0, 0.0, 0.0, 0.00023629732367596445, 0.00028766630708378283, 0.00024657112035752815, 0.00026300919504803006, 0.00026300919504803006, 0.00025921579319637575], [0.0, 0.0, 0.0, 0.0, 0.0, 0.0, 0.0, 0.0, 0.0, 0.0, 0.0, 0.0, 0.0, 0.0], [0.0, 0.0, 0.0, 0.0, 0.0, 0.0, 0.0, 0.0, 0.0, 0.0, 0.0, 0.0, 0.0, 0.0], [0.0, 0.0, 0.0, 0.0, 0.0, 0.0, 0.0, 0.0, 0.0, 0.0, 0.0, 0.0, 0.0, 0.0], [0.0, 0.0, 0.0, 0.0, 0.0, 0.0, 0.0, 0.0, 0.0002612064344982462, 0.0003324445529977679, 0.00028495247399808676, 0.00028088172436954267, 0.00028088172436954267, 0.0002771241093278097], [0.0, 0.0, 0.0, 0.0, 0.0, 0.0, 0.0, 0.0, 0.00026968716289104636, 0.0003595828838547285, 0.0003595828838547285, 0.0003356106915977466, 0.0003356106915977466, 0.0003319226620197494], [0.0, 0.0, 0.0, 0.0, 0.0, 0.0, 0.0, 0.0, 0.0, 0.0, 0.0, 0.0, 0.0, 0.0], [0.0, 0.0, 0.0, 0.0, 0.0, 0.0, 0.0, 0.0, 0.0, 0.0, 0.0, 0.0, 0.0, 0.0]], "bootstrap_rate_of_adaptation": [1.1100234177794591e-05, 4.341015110582758e-05, 0.0, 0.0, 1.3598580812578438e-05, 1.146926979877228e-05, 0.0, 0.0, 0.0, 3.9268552592621615e-05, 1.4470050368609195e-05, 0.0, 1.4470050368609195e-05, 4.341015110582758e-05, 0.0, 1.4470050368609195e-05, 0.0, 2.894010073721839e-05, 0.0, 2.4705344767538023e-05, 0.0, 0.0, 1.2518923374613082e-05, 1.4470050368609195e-05, 2.894010073721839e-05, 2.894010073721839e-05, 1.4470050368609195e-05, 1.4470050368609195e-05, 0.0, 1.4470050368609195e-05, 0.0, 0.0, 0.0, 0.0, 1.188212892553565e-05, 0.0, 0.0, 4.341015110582758e-05, 2.682053102159306e-05, 1.4470050368609195e-05, 0.0, 2.7253566957874133e-05, 1.1974036745812682e-05, 0.0, 0.0, 0.0, 0.0, 1.0315100523907278e-05, 0.0, 6.964419704899894e-05, 0.0, 2.6188599653973084e-05, 2.894010073721839e-05, 0.0, 2.427947295433649e-05, 1.1637887492691403e-05, 0.0, 0.0, 2.729232634723262e-05, 2.8170426995802573e-05, 1.4470050368609195e-05, 2.894010073721839e-05, 0.0, 1.4470050368609195e-05, 0.0, 2.7912991672751172e-05, 1.4470050368609195e-05, 0.0, 4.248671522278148e-06, 1.4470050368609195e-05, 0.0, 2.894010073721839e-05, 0.0, 0.0, 0.0, 5.620084159139968e-05, 0.0, 0.0, 2.5914610867128575e-05, 1.314314130638056e-05, 0.0, 0.0, 1.0404228892997706e-05, 0.0, 0.0, 0.0, 2.894010073721839e-05, 0.0, 0.0, 1.4470050368609195e-05, 0.0, 0.0, 1.1207333684792899e-05, 0.0, 0.0, 0.0, 1.2280272865135363e-05, 1.4470050368609195e-05, 0.0, 0.0]}
