# Supplementary material for: A Bayesian approach to infer recombination patterns in coronaviruses
Source: Nat Commun. 2022 Jul 20;13:4186. doi: 10.1038/s41467-022-31749-8 (PMC9297283; doi:10.1038/s41467-022-31749-8)
Supplement: Supplementary file 6 — Source Data [file 41467_2022_31749_MOESM6_ESM.zip › Source_Figure3/oc43_s2_bhatt_analysis_bootstrapped.json]

{"cov": "oc43", "gene": "s2", "window": 3, "clade": null, "min_seqs": 2, "midfreq_high": 0.75, "midfreq_low": 0.15, "window_midpoint": [1984.5, 1986.5, 1987.5, 1988.5, 1989.5, 1990.5, 1991.5, 1992.5, 1993.5, 1994.5, 1995.5, 1996.5, 1997.5, 1998.5, 1999.5, 2000.5, 2001.5, 2002.5, 2003.5, 2004.5, 2005.5, 2006.5, 2007.5, 2008.5, 2009.5, 2010.5, 2011.5, 2012.5, 2013.5, 2014.5, 2015.5, 2016.5, 2017.5], "adaptive_substitutions": [0.0, 0.0, 0.0, 0.0, 0.0, 0.0, 0.0, 5.970927806370845, 1.2513562386980108, 0.7801084990958409, 0.0, 0.0, 0.0, 0.0, 6.5081374321880645, 0, 0.0, 0.0, 1.4345991561181435, 1.4345991561181435, 1.5567611010648985, 7.037974683544304, 7.267631103074141, 7.809469012000661, 1.9267922767310268, 1.4933360123233541, 0.0, 0.0, 1.2129797066505927, 7.0876029736789254, 6.843279083785417, 6.476793248945147, 6.310208778563209], "adaptive_substitutions_per_codon": [0.0, 0.0, 0.0, 0.0, 0.0, 0.0, 0.0, 0.0033394450818628888, 0.0006998636681756213, 0.00043630229255919514, 0.0, 0.0, 0.0, 0.0, 0.003639897892722631, 0.0, 0.0, 0.0, 0.0008023485213188722, 0.0008023485213188722, 0.0008706717567477061, 0.003936227451646702, 0.0040646706393032105, 0.004367711975391869, 0.0010776243158450933, 0.0008351991120376701, 0.0, 0.0, 0.0006784002833616291, 0.003963983766039667, 0.0038273372951820005, 0.003622367588895496, 0.00352919954058345], "rate_of_adaptation": 9.176046761924972e-05, "bootstrap_adaptive_substitutions": [[0.0, 0.0, 0.0, 0.0, 0.0, 0.0, 0.0, 6.949951314508278, 0.0, 0.0, 0.0, 0.0, 0.0, 0.0, 7.3762025316455695, 0.0, 0.0, 0.0, 2.268354430379747, 2.268354430379747, 2.460759493670886, 8.09620253164557, 8.407594936708861, 9.053855005753745, 2.0241731318905676, 2.2042194092827003, 0.0, 0.0, 1.9215189873417722, 8.144303797468357, 7.8364556962025365, 7.374683544303798, 7.164787111622555], [0.0, 0.0, 0.0, 0.0, 0.0, 0.0, 0.0, 8.60174927113703, 1.3411078717201166, 1.5745772594752188, 0.0, 0.0, 0.0, 0.0, 9.344956268221575, 0.0, 0.0, 0.0, 2.21399416909621, 2.21399416909621, 2.391253644314869, 10.136443148688047, 10.37784256559767, 11.036840710310102, 2.140562400075238, 2.345578231292517, 0.0, 0.0, 1.973177842565598, 10.129057337220607, 9.821807580174932, 9.360932944606414, 9.151444473893454], [0.0, 0.0, 0.0, 0.0, 0.0, 0.0, 0.0, 1.2993762993762998, 0.47911547911547914, 0.775921375921376, 0.0, 0.0, 0.0, 0.0, 2.194103194103194, 0.0, 0.0, 0.0, 0.33169533169533183, 0.33169533169533183, 0.393939393939394, 1.961916461916462, 2.0614250614250613, 2.337502792048247, 0.0, 0.7925197925197924, 0.0, 0.0, 0.2694512694512695, 1.9696969696969702, 1.845208845208846, 1.6584766584766584, 1.5735983917802092], [0.0, 0.0, 0.0, 0.0, 0.0, 0.0, 0.0, 4.48288360853806, 1.7172774869109948, 1.5225130890052356, 0.0, 0.0, 0.0, 0.0, 5.661780104712042, 0, 0.0, 0.0, 0.6073298429319373, 0.6073298429319373, 0.6736474694589877, 5.715314136125654, 6.0, 6.72251308900524, 0.0, 0.7789412449098312, 0.0, 0.0, 0.15357766143106455, 5.860383944153581, 5.568586387434559, 5.130890052356021, 4.931937172774869], [0.0, 0.0, 0.0, 0.0, 0.0, 0.0, 0.0, 8.015067406819986, 1.0552952202436738, 0.0, 0.0, 0.0, 0.0, 0.0, 8.477975632614807, 0, 0.0, 0.0, 3.150890346766636, 3.150890346766636, 3.388316151202749, 9.74168228678538, 9.98594189315839, 10.52781801141689, 3.454726849472443, 3.140164531917109, 0.0, 0.0, 2.84504842236801, 9.686035613870668, 9.401124648547334, 8.973758200562324, 8.779500724205505], [0.0, 0.0, 0.0, 0.0, 0.0, 0.0, 0.0, 8.383364602876801, 2.077687443541102, 1.5606142728093948, 0.0, 0.0, 0.0, 0.0, 9.053477868112017, 0.0, 0.0, 0.0, 0.22613670581150258, 0.22613670581150258, 0.28716250125464227, 9.911472448057815, 10.272809394760618, 11.134762256713481, 0.3928956493866016, 0.4027234099501489, 0.0, 0.0, 0.0, 10.125062732108807, 9.783318277627227, 9.27070159590485, 9.03769401330377], [0.0, 0.0, 0.0, 0.0, 0.0, 0.0, 0.0, 7.406250000000002, 0.41629464285714285, 0.0, 0.0, 0.0, 0.0, 0.0, 8.01875, 0, 0.0, 0.0, 1.4270833333333335, 1.4270833333333335, 1.5496031746031744, 8.772042410714286, 9.080357142857144, 9.755681818181822, 1.779953917050691, 1.591600529100529, 0.0, 0.0, 1.304563492063492, 8.886904761904765, 8.592857142857147, 8.151785714285715, 7.951298701298701], [0.0, 0.0, 0.0, 0.0, 0.0, 0.0, 0.0, 3.544159544159545, 1.0592592592592593, 0.0, 0.0, 0.0, 0.0, 0.0, 4.29037037037037, 0.0, 0.0, 0.0, 0.18271604938271624, 0.18271604938271624, 0.24526748971193424, 3.7481481481481485, 3.962962962962963, 4.375084175084177, 0.7091995221027476, 0.6655692729766803, 0.0, 0.0, 0.12016460905349802, 3.8576131687242814, 3.6824691358024713, 3.419753086419753, 3.300336700336701], [0.0, 0.0, 0.0, 0.0, 0.0, 0.0, 0.0, 7.260272127172303, 1.4028021015761822, 1.5740805604203154, 0.0, 0.0, 0.0, 0.0, 7.8150612959719785, 0, 0.0, 0.0, 0.5633391710449505, 0.5633391710449505, 0.622494648764351, 8.434325744308232, 8.721541155866902, 9.366024518388796, 2.234111067171346, 0.6732178763702406, 0.0, 0.0, 0.37458649542712597, 8.597003308036586, 8.336719206071225, 7.946293053123175, 7.768826619964973], [0.0, 0.0, 0.0, 0.0, 0.0, 0.0, 0.0, 6.812734082397007, 1.153558052434457, 0.0, 0.0, 0.0, 0.0, 0.0, 7.683895131086144, 0, 0.0, 0.0, 0.927590511860175, 0.927590511860175, 1.054099042863088, 7.930711610486892, 8.235955056179778, 9.001361933946209, 2.044823003503685, 1.0239977805520877, 0.0, 0.0, 0.6625052018310447, 8.029546400332922, 7.7006242197253485, 7.207240948813983, 6.982975825672455], [0.0, 0.0, 0.0, 0.0, 0.0, 0.0, 0.0, 7.125885558583109, 0.5504087193460491, 0.0, 0.0, 0.0, 0.0, 0.0, 8.388119891008175, 0, 0.0, 0.0, 2.747865576748411, 2.747865576748411, 3.005570693309113, 9.649046321525885, 9.9008174386921, 10.55833539757246, 1.64505581436231, 2.981309920274498, 0.0, 0.0, 2.3304874356645473, 9.56851347260067, 9.233496821071757, 8.730971843778384, 8.502551399554125], [0.0, 0.0, 0.0, 0.0, 0.0, 0.0, 0.0, 9.10497237569061, 0.6878453038674033, 0.0, 0.0, 0.0, 0.0, 0.0, 9.624309392265195, 0, 0.0, 0.0, 0.7255985267034991, 0.7255985267034991, 0.7839165131982812, 10.51450276243094, 10.773480662983427, 11.534404821697644, 0.019247905899126838, 0.7558829547779824, 0.0, 0.0, 0.6175567833026396, 10.638428483732355, 10.33517495395949, 9.880294659300185, 9.673530889000503], [0.0, 0.0, 0.0, 0.0, 0.0, 0.0, 0.0, 4.79916083916084, 1.3418181818181818, 0.778909090909091, 0.0, 0.0, 0.0, 0.0, 5.176727272727273, 0, 0.0, 0.0, 1.5260606060606061, 1.5260606060606061, 1.6488888888888888, 5.416363636363637, 5.6036363636363635, 6.016198347107441, 1.6214662756598242, 1.5905723905723905, 0.0, 0.0, 1.4032323232323232, 5.435555555555558, 5.239030303030306, 4.944242424242424, 4.810247933884298], [0.0, 0.0, 0.0, 0.0, 0.0, 0.0, 0.0, 8.704028021015764, 0.6690017513134852, 0.7870402802101577, 0.0, 0.0, 0.0, 0.0, 9.19474605954466, 0.0, 0.0, 0.0, 0.7577349678925862, 0.7577349678925862, 0.8168904456119868, 9.877408056042032, 10.173380035026272, 10.94523165101099, 0.8445850516919947, 0.7380164753194525, 0.0, 0.0, 0.6337808912239735, 10.036388402412925, 9.728779918272043, 9.267367192060712, 9.057634134691927], [0.0, 0.0, 0.0, 0.0, 0.0, 0.0, 0.0, 7.10432033719705, 0.6164383561643836, 0.7917808219178083, 0.0, 0.0, 0.0, 0.0, 7.547945205479452, 0, 0.0, 0.0, 0.0, 0.0, 0.0, 8.172945205479452, 8.41095890410959, 9.033623910336242, 1.1599646486964206, 0.0, 0.0, 0.0, 0.0, 8.350076103500763, 8.118721461187217, 7.771689497716894, 7.613947696139477], [0.0, 0.0, 0.0, 0.0, 0.0, 0.0, 0.0, 8.674984005118365, 0.0, 0.0, 0.0, 0.0, 0.0, 0.0, 9.312092130518234, 0, 0.0, 0.0, 1.5736830880784816, 1.5736830880784816, 1.692542830738608, 10.176423544465772, 10.463211772232887, 11.18234165067179, 3.1624254432130106, 1.6038008577995782, 0.0, 0.0, 1.3153479775360775, 10.269282718418998, 9.96024738750267, 9.496694391128173, 9.285988483685221], [0.0, 0.0, 0.0, 0.0, 0.0, 0.0, 0.0, 8.938304781099545, 1.0218340611353711, 1.557496360989811, 0.0, 0.0, 0.0, 0.0, 9.627365356623, 0, 0.0, 0.0, 0.6031052886948084, 0.6031052886948084, 0.6645641274462235, 10.576419213973798, 10.940320232896655, 11.808389572581717, 1.832746396206038, 0.6888781066364763, 0.0, 0.0, 0.5416464499433932, 10.791525149603757, 10.447355652595832, 9.931101407083942, 9.696440386396718], [0.0, 0.0, 0.0, 0.0, 0.0, 0.0, 0.0, 11.0961897915169, 0.0, 0.0, 0.0, 0.0, 0.0, 0.0, 11.86205607476636, 0.0, 0.0, 0.0, 1.621183800623053, 1.621183800623053, 1.7474558670820353, 12.885981308411214, 13.373831775700937, 14.477655055225155, 2.497075670786856, 1.5790931118033922, 0.0, 0.0, 1.3584631360332295, 13.134579439252342, 12.680000000000009, 11.998130841121498, 11.68819031435854], [0.0, 0.0, 0.0, 0.0, 0.0, 0.0, 0.0, 10.13433809617016, 0.6480067854113656, 0.0, 0.0, 0.0, 0.0, 0.0, 10.641391009329942, 0, 0.0, 0.0, 1.5934407690132881, 1.5934407690132881, 1.708038827631703, 11.789652247667515, 12.086513994910943, 12.841545223224617, 3.533037839612575, 1.5866239437062166, 0.0, 0.0, 1.4474601828291396, 11.893506738290457, 11.572632174158896, 11.09132032796155, 10.872542216053667], [0.0, 0.0, 0.0, 0.0, 0.0, 0.0, 0.0, 7.228464419475658, 1.2921348314606742, 0.7722846441947566, 0.0, 0.0, 0.0, 0.0, 8.099625468164795, 0.0, 0.0, 0.0, 0.533083645443196, 0.533083645443196, 0.5963379109446525, 8.44943820224719, 8.730337078651688, 9.555669050051078, 1.0916998912649505, 0.5119988902760437, 0.0, 0.0, 0.3312526009155222, 8.58385351643779, 8.254931335830218, 7.761548064918851, 7.537282941777322], [0.0, 0.0, 0.0, 0.0, 0.0, 0.0, 0.0, 12.580804516584339, 0.0, 0.0, 0.0, 0.0, 0.0, 0.0, 13.160978593272175, 0, 0.0, 0.0, 1.5912334352701325, 1.5912334352701325, 1.7048589874277946, 14.392966360856269, 14.779816513761471, 15.711926605504594, 3.658636677518003, 1.5759882206365385, 0.0, 0.0, 1.4776078831124704, 14.57050628610262, 14.184179408766571, 13.60468909276249, 13.341284403669725], [0.0, 0.0, 0.0, 0.0, 0.0, 0.0, 0.0, 6.981143370248429, 0.7412451361867705, 0.0, 0.0, 0.0, 0.0, 0.0, 7.36964980544747, 0, 0.0, 0.0, 3.1348897535667968, 3.1348897535667968, 3.364894076956334, 8.232247081712062, 8.428015564202337, 8.829147506190312, 3.671771055604368, 3.093241101023202, 0.0, 0.0, 2.904885430177259, 8.14958927799395, 7.919584954604413, 7.574578469520103, 7.417757339936328], [0.0, 0.0, 0.0, 0.0, 0.0, 0.0, 0.0, 6.100329822321524, 0.6348547717842323, 0.789764868603043, 0.0, 0.0, 0.0, 0.0, 6.391424619640387, 0.0, 0.0, 0.0, 0.8248040571692025, 0.8248040571692025, 0.8832027047794682, 6.877939142461964, 7.087136929460581, 7.597636112158936, 1.7755320572881805, 0.8053378412991137, 0.0, 0.0, 0.6640540955893653, 6.9764868603042896, 6.766251728907333, 6.450899031811894, 6.307556896768515], [0.0, 0.0, 0.0, 0.0, 0.0, 0.0, 0.0, 5.946802851367167, 2.160442600276625, 1.579529737206086, 0.0, 0.0, 0.0, 0.0, 6.340248962655601, 0, 0.0, 0.0, 0.0, 0.0, 0.0, 6.742738589211618, 6.929460580912863, 7.495284798189365, 0.0, 0.0, 0.0, 0.0, 0.0, 6.874135546334719, 6.663900414937762, 6.348547717842322, 6.2052055827989445], [0.0, 0.0, 0.0, 0.0, 0.0, 0.0, 0.0, 4.733440871055551, 1.891218872870249, 0.78086500655308, 0.0, 0.0, 0.0, 0.0, 5.194495412844036, 0.0, 0.0, 0.0, 1.4434250764525995, 1.4434250764525995, 1.565166739478666, 5.537680209698559, 5.75753604193971, 6.166448230668417, 2.826914133513719, 1.4985194893451774, 0.0, 0.0, 0.9389835444881317, 5.590942187272464, 5.396155526430758, 5.103975535168195, 4.971166448230669], [0.0, 0.0, 0.0, 0.0, 0.0, 0.0, 0.0, 6.923076923076923, 0.75, 0.0, 0.0, 0.0, 0.0, 0.0, 7.199999999999999, 0.0, 0.0, 0.0, 2.5, 2.5, 2.6666666666666665, 8.0625, 8.210526315789473, 8.590909090909093, 2.6129032258064515, 2.444444444444444, 0.0, 0.0, 2.3333333333333335, 8.000000000000002, 7.8000000000000025, 7.499999999999999, 7.363636363636364], [0.0, 0.0, 0.0, 0.0, 0.0, 0.0, 0.0, 5.059941107660039, 1.4420555846879917, 0.7768222338751967, 0.0, 0.0, 0.0, 0.0, 5.716622968012585, 0.0, 0.0, 0.0, 0.6981296976053138, 0.6981296976053138, 0.7601235215288702, 6.04116413214473, 6.263240692186681, 6.805167564475381, 1.6567315662161475, 0.6774650896307949, 0.0, 0.0, 0.6361358736817573, 6.145778710015733, 5.922600943890931, 5.587834294703723, 5.435667635982267], [0.0, 0.0, 0.0, 0.0, 0.0, 0.0, 0.0, 2.059829059829061, 1.1904761904761905, 0.7587301587301588, 0.0, 0.0, 0.0, 0.0, 2.6952380952380954, 0, 0.0, 0.0, 0.0, 0.0, 0.0, 2.787698412698413, 2.9682539682539684, 3.4011544011544026, 0.0, 0.0, 0.0, 0.0, 0.0, 2.925925925925927, 2.7650793650793664, 2.5238095238095237, 2.4141414141414144], [0.0, 0.0, 0.0, 0.0, 0.0, 0.0, 0.0, 8.086228287841193, 1.4637096774193548, 0.785483870967742, 0.0, 0.0, 0.0, 0.0, 8.7, 0, 0.0, 0.0, 3.1397849462365595, 3.1397849462365595, 3.378136200716846, 9.788306451612904, 10.000000000000002, 10.543988269794726, 2.8657648283038504, 3.1329151732377536, 0.0, 0.0, 2.828853046594982, 9.6989247311828, 9.412903225806456, 8.983870967741936, 8.788856304985337], [0.0, 0.0, 0.0, 0.0, 0.0, 0.0, 0.0, 0.34433147899482064, 2.5885286783042396, 1.545137157107232, 0.0, 0.0, 0.0, 0.0, 0.8957605985037405, 0, 0.0, 0.0, 0.0, 0.0, 0.0, 0.10411471321695753, 0.22942643391521234, 0.5014735887553847, 0.0, 0.0, 0.0, 0.0, 0.0, 0.20282626766417255, 0.10174563591022467, 0.0, 0.0], [0.0, 0.0, 0.0, 0.0, 0.0, 0.0, 0.0, 5.844451537397596, 0.686030428769018, 0.0, 0.0, 0.0, 0.0, 0.0, 6.391424619640387, 0, 0.0, 0.0, 0.6712770862148456, 0.6712770862148456, 0.7296757338251114, 6.910788381742739, 7.087136929460581, 7.597636112158937, 1.6731807433186092, 0.8053378412991137, 0.0, 0.0, 0.5617027816197941, 6.9764868603042896, 6.766251728907333, 6.450899031811894, 6.307556896768515], [0.0, 0.0, 0.0, 0.0, 0.0, 0.0, 0.0, 8.034219985621856, 1.1588785046728973, 0.0, 0.0, 0.0, 0.0, 0.0, 8.590280373831774, 0.0, 0.0, 0.0, 0.8105919003115265, 0.8105919003115265, 0.8737279335410176, 9.138317757009347, 9.396261682242992, 10.152081563296521, 0.6416038589086523, 0.7895465559016961, 0.0, 0.0, 0.7474558670820353, 9.256697819314645, 8.953644859813089, 8.499065420560747, 8.292438402718776], [0.0, 0.0, 0.0, 0.0, 0.0, 0.0, 0.0, 5.272351648351649, 1.4365714285714286, 0.0, 0.0, 0.0, 0.0, 0.0, 5.6980571428571425, 0, 0.0, 0.0, 1.4834285714285715, 1.4834285714285715, 1.5992380952380951, 6.3268571428571425, 6.470857142857143, 6.859844155844158, 1.09673732718894, 1.5716825396825396, 0.0, 0.0, 1.3676190476190477, 6.312380952380954, 6.127085714285716, 5.849142857142857, 5.722805194805195], [0.0, 0.0, 0.0, 0.0, 0.0, 0.0, 0.0, 1.2993762993762998, 0.0, 0.0, 0.0, 0.0, 0.0, 0.0, 1.8329238329238335, 0, 0.0, 0.0, 0.0, 0.0, 0.0, 1.7364864864864864, 1.8820638820638824, 2.217109671655127, 0.0, 0.0, 0.0, 0.0, 0.0, 1.8493038493038498, 1.7248157248157256, 1.538083538083538, 1.4532052713870889], [0.0, 0.0, 0.0, 0.0, 0.0, 0.0, 0.0, 6.1390937829294, 2.095890410958904, 1.5835616438356166, 0.0, 0.0, 0.0, 0.0, 6.468493150684931, 0, 0.0, 0.0, 1.5707762557077627, 1.5707762557077627, 1.6864535768645357, 7.219178082191781, 7.383561643835616, 7.8343711083437135, 1.8798055678303136, 1.5733130390664636, 0.0, 0.0, 1.4550989345509893, 7.219178082191783, 7.010958904109592, 6.6986301369863, 6.556662515566625], [0.0, 0.0, 0.0, 0.0, 0.0, 0.0, 0.0, 9.457853523721793, 1.7335329341317367, 1.5449101796407188, 0.0, 0.0, 0.0, 0.0, 10.568862275449105, 0, 0.0, 0.0, 2.828343313373254, 2.828343313373254, 3.081170991350632, 11.872005988023952, 12.257485029940124, 13.106695699510077, 4.402549739231215, 3.0195165225105343, 0.0, 0.0, 2.300066533599468, 11.911510312707922, 11.506986027944118, 10.900199600798405, 10.624387588459445], [0.0, 0.0, 0.0, 0.0, 0.0, 0.0, 0.0, 6.562281722933646, 0.7124563445867288, 0.0, 0.0, 0.0, 0.0, 0.0, 7.437485448195577, 0.0, 0.0, 0.0, 1.9743888242142027, 1.9743888242142027, 2.1660845944897167, 7.601135040745053, 7.875436554132714, 8.519314213144252, 1.482368845994968, 2.3610140990816193, 0.0, 0.0, 1.6325184322856037, 7.613116026387276, 7.306402793946455, 6.846332945285216, 6.637210286802836], [0.0, 0.0, 0.0, 0.0, 0.0, 0.0, 0.0, 10.000000000000002, 1.5, 0.8, 0.0, 0.0, 0.0, 0.0, 10.4, 0.0, 0.0, 0.0, 1.6666666666666667, 1.6666666666666667, 1.7777777777777777, 11.4375, 11.73684210526316, 12.409090909090914, 4.838709677419355, 1.6296296296296295, 0.0, 0.0, 1.5555555555555556, 11.555555555555559, 11.266666666666671, 10.833333333333334, 10.636363636363637], [0.0, 0.0, 0.0, 0.0, 0.0, 0.0, 0.0, 6.7597911227154075, 1.7258485639686685, 1.5237597911227154, 0.0, 0.0, 0.0, 0.0, 7.426631853785903, 0, 0.0, 0.0, 2.0234986945169715, 2.0234986945169715, 2.2219321148825064, 7.746083550913839, 8.127937336814623, 8.86565392831712, 3.7170891939695117, 2.147954743255004, 0.0, 0.0, 1.2532637075718018, 7.849434290687559, 7.505483028720633, 6.989556135770236, 6.7550439117018755], [0.0, 0.0, 0.0, 0.0, 0.0, 0.0, 0.0, 4.997440387983296, 0.5394045534150613, 0.7870402802101577, 0.0, 0.0, 0.0, 0.0, 5.25954465849387, 0.0, 0.0, 0.0, 1.4506713368359605, 1.4506713368359605, 1.5689822922747616, 5.609457092819615, 5.789842381786339, 6.187231332590354, 2.2723574939268962, 1.4112343516896932, 0.0, 0.0, 1.1379645845495232, 5.6279431796069295, 5.4386456509048475, 5.1546993578517215, 5.025632861009393], [0.0, 0.0, 0.0, 0.0, 0.0, 0.0, 0.0, 3.568177384745433, 0.0, 0.0, 0.0, 0.0, 0.0, 0.0, 3.817244294167371, 0.0, 0.0, 0.0, 0.0, 0.0, 0.0, 3.606297548605241, 3.8021978021978016, 4.286329055559827, 0.0, 0.0, 0.0, 0.0, 0.0, 3.7548605240912947, 3.5749788672865614, 3.3051563820794585, 3.1825097978944132], [0.0, 0.0, 0.0, 0.0, 0.0, 0.0, 0.0, 3.3717948717948723, 0.625, 0.788888888888889, 0.0, 0.0, 0.0, 0.0, 3.677777777777778, 0, 0.0, 0.0, 0.0, 0.0, 0.0, 4.097222222222222, 4.222222222222222, 4.601010101010102, 0.0, 0.0, 0.0, 0.0, 0.0, 4.185185185185186, 4.044444444444446, 3.833333333333333, 3.737373737373737], [0.0, 0.0, 0.0, 0.0, 0.0, 0.0, 0.0, 5.904967032967034, 0.7394285714285714, 0.7915428571428572, 0.0, 0.0, 0.0, 0.0, 6.278171428571428, 0, 0.0, 0.0, 1.568, 1.568, 1.6838095238095236, 6.877714285714285, 7.107428571428571, 7.558753246753249, 2.499170506912442, 1.5716825396825396, 0.0, 0.0, 1.4521904761904763, 6.942857142857145, 6.734400000000003, 6.421714285714285, 6.2795844155844165], [0.0, 0.0, 0.0, 0.0, 0.0, 0.0, 0.0, 5.148883374689827, 0.5141129032258065, 0.0, 0.0, 0.0, 0.0, 0.0, 5.630645161290322, 0.0, 0.0, 0.0, 1.424731182795699, 1.424731182795699, 1.5439068100358422, 6.084425403225806, 6.266129032258064, 6.666422287390032, 1.6826222684703436, 1.5301672640382318, 0.0, 0.0, 1.2329749103942653, 6.1030465949820805, 5.912365591397852, 5.626344086021505, 5.4963343108504406], [0.0, 0.0, 0.0, 0.0, 0.0, 0.0, 0.0, 3.156527568292275, 0.55119825708061, 0.0, 0.0, 0.0, 0.0, 0.0, 3.759912854030501, 0, 0.0, 0.0, 0.0, 0.0, 0.0, 3.9782135076252727, 4.1612200435729845, 4.715785304020601, 0.0, 0.0, 0.0, 0.0, 0.0, 4.106995884773665, 3.9009440813362413, 3.5918663761801017, 3.45137651020004], [0.0, 0.0, 0.0, 0.0, 0.0, 0.0, 0.0, 8.737977618711568, 1.3564875491480997, 0.78086500655308, 0.0, 0.0, 0.0, 0.0, 9.401310615989516, 0, 0.0, 0.0, 1.3477501092179993, 1.3477501092179993, 1.4694917722440657, 10.456094364351245, 10.874180865006556, 11.676277850589782, 3.3881537225721896, 1.402844522110577, 0.0, 0.0, 1.2260084461919325, 10.669142274646866, 10.32826561817388, 9.816950633464396, 9.584534731323723], [0.0, 0.0, 0.0, 0.0, 0.0, 0.0, 0.0, 8.93575338519159, 0.4382022471910113, 0.0, 0.0, 0.0, 0.0, 0.0, 9.703370786516855, 0, 0.0, 0.0, 3.102372034956305, 3.102372034956305, 3.3553890969621305, 10.352059925093634, 10.62172284644195, 11.335376234252644, 2.9080584752929806, 3.156609793313913, 0.0, 0.0, 2.572201414898044, 10.288805659592182, 9.934581772784025, 9.403245942571786, 9.16172965611168], [0.0, 0.0, 0.0, 0.0, 0.0, 0.0, 0.0, 3.6326331895952153, 2.0759493670886076, 1.5602169981916818, 0.0, 0.0, 0.0, 0.0, 4.068354430379746, 0, 0.0, 0.0, 0.0, 0.0, 0.0, 4.2477396021699825, 4.399638336347197, 4.8599375308236095, 0.0, 0.0, 0.0, 0.0, 0.0, 4.354631303998394, 4.183604581072937, 3.92706449668475, 3.8104553674173927], [0.0, 0.0, 0.0, 0.0, 0.0, 0.0, 0.0, 2.5195266272189354, 0.19999999999999996, 0.7661538461538462, 0.0, 0.0, 0.0, 0.0, 2.9046153846153846, 0.0, 0.0, 0.0, 0.635897435897436, 0.635897435897436, 0.7008547008547008, 2.4519230769230766, 2.6153846153846154, 2.973426573426575, 1.0263027295285356, 0.6142450142450142, 0.0, 0.0, 0.23247863247863243, 2.5128205128205137, 2.3569230769230782, 2.123076923076923, 2.016783216783217], [0.0, 0.0, 0.0, 0.0, 0.0, 0.0, 0.0, 2.4480249480249494, 0.0, 0.0, 0.0, 0.0, 0.0, 0.0, 3.3540540540540547, 0, 0.0, 0.0, 0.18581081081081108, 0.18581081081081108, 0.2500000000000001, 2.995565878378379, 3.2027027027027026, 3.694717444717447, 0.0, 0.47522522522522526, 0.0, 0.0, 0.0, 3.0878378378378404, 2.882432432432436, 2.5743243243243246, 2.434275184275185], [0.0, 0.0, 0.0, 0.0, 0.0, 0.0, 0.0, 9.996511841380581, 2.0954653937947496, 0.7823389021479714, 0.0, 0.0, 0.0, 0.0, 10.675417661097853, 0, 0.0, 0.0, 1.5489260143198091, 1.5489260143198091, 1.669848846459825, 11.668854415274463, 12.071599045346066, 12.933391191147761, 3.7648009854492264, 1.5969238928666136, 0.0, 0.0, 1.2513922036595067, 11.861575178997619, 11.498806682577571, 10.954653937947496, 10.707311781297463], [0.0, 0.0, 0.0, 0.0, 0.0, 0.0, 0.0, 3.318241080952947, 0.0, 0.0, 0.0, 0.0, 0.0, 0.0, 4.155624036979971, 0.0, 0.0, 0.0, 1.0965588084232154, 1.0965588084232154, 1.2266735148091081, 4.408320493066256, 4.593220338983052, 5.100294158845779, 0.0, 1.0531872396279176, 0.0, 0.0, 0.2823146721451808, 4.408320493066259, 4.174114021571652, 3.822804314329737, 3.6631180837652333], [0.0, 0.0, 0.0, 0.0, 0.0, 0.0, 0.0, 5.680007343491831, 0.4630071599045346, 0.7823389021479714, 0.0, 0.0, 0.0, 0.0, 6.15799522673031, 0, 0.0, 0.0, 0.6420047732696897, 0.6420047732696897, 0.7024661893396976, 6.5393794749403344, 6.789976133651551, 7.31850726838794, 3.2584494572330436, 0.7101564571731636, 0.0, 0.0, 0.5815433571996818, 6.675417661097854, 6.457756563245826, 6.13126491646778, 5.982859622477761], [0.0, 0.0, 0.0, 0.0, 0.0, 0.0, 0.0, 2.379872138585276, 2.03887399463807, 1.5517426273458446, 0.0, 0.0, 0.0, 0.0, 2.9142091152815017, 0.0, 0.0, 0.0, 0.6925826630920465, 0.6925826630920465, 0.7548406315162347, 2.559986595174263, 2.659517426273459, 2.9356568364611277, 0.7809392026290756, 0.792473438586039, 0.0, 0.0, 0.6303246946678582, 2.567768841227287, 2.443252904378911, 2.2564789991063456, 2.171581769436998], [0.0, 0.0, 0.0, 0.0, 0.0, 0.0, 0.0, 3.9173857169083908, 0.0, 0.0, 0.0, 0.0, 0.0, 0.0, 4.3284009546539375, 0.0, 0.0, 0.0, 0.0, 0.0, 0.0, 4.213603818615752, 4.431980906921241, 4.887611195487092, 0.7615674801755326, 0.0, 0.0, 0.0, 0.0, 4.387430389817026, 4.218138424821004, 3.9642004773269686, 3.848774137556954], [0.0, 0.0, 0.0, 0.0, 0.0, 0.0, 0.0, 7.829675679724366, 1.4459591041869524, 0.792794547224927, 0.0, 0.0, 0.0, 0.0, 8.216358325219083, 0.0, 0.0, 0.0, 4.064589419019799, 4.064589419019799, 4.352374770096289, 9.218354430379748, 9.424537487828628, 9.833495618305749, 4.665326506894494, 3.968660968660968, 0.0, 0.0, 3.7047495401925783, 9.085253705506872, 8.832002596559562, 8.452125933138591, 8.279454722492698], [0.0, 0.0, 0.0, 0.0, 0.0, 0.0, 0.0, 5.537002293099855, 0.3315266485998194, 0.0, 0.0, 0.0, 0.0, 0.0, 6.038121047877145, 0.0, 0.0, 0.0, 1.5353809093646493, 1.5353809093646493, 1.6574325002509283, 6.488708220415537, 6.696476964769648, 7.172127781883883, 1.3853775096890755, 1.5931613637124025, 0.0, 0.0, 1.314865000501857, 6.523035230352306, 6.303342366757004, 5.973803071364047, 5.824012482549069], [0.0, 0.0, 0.0, 0.0, 0.0, 0.0, 0.0, 6.148912312177619, 0.5072886297376094, 0.0, 0.0, 0.0, 0.0, 0.0, 6.813411078717201, 0.0, 0.0, 0.0, 1.522837706511176, 1.522837706511176, 1.6459345643019112, 7.208819241982507, 7.440233236151604, 7.986217863768887, 2.0271795354086333, 1.5896771406975487, 0.0, 0.0, 1.3997408487204406, 7.258827340459996, 7.012633624878527, 6.643343051506316, 6.475483699973497], [0.0, 0.0, 0.0, 0.0, 0.0, 0.0, 0.0, 10.020021074815599, 2.1780821917808217, 0.7917808219178083, 0.0, 0.0, 0.0, 0.0, 10.509589041095891, 0, 0.0, 0.0, 0.7853881278538813, 0.7853881278538813, 0.8432267884322678, 11.42123287671233, 11.698630136986305, 12.515566625155671, 1.7790543526292533, 0.8072044647387112, 0.0, 0.0, 0.6864535768645358, 11.558599695586, 11.234703196347038, 10.748858447488585, 10.5280199252802], [0.0, 0.0, 0.0, 0.0, 0.0, 0.0, 0.0, 5.415090875711401, 2.1837708830548928, 1.5646778042959428, 0.0, 0.0, 0.0, 0.0, 5.804773269689737, 0, 0.0, 0.0, 2.279236276849642, 2.279236276849642, 2.4606205250596656, 6.301909307875896, 6.463007159904535, 6.876979822087224, 1.2541381168681194, 2.307080350039777, 0.0, 0.0, 2.0978520286396183, 6.233890214797139, 6.0162291169451105, 5.6897374701670635, 5.541332176177045], [0.0, 0.0, 0.0, 0.0, 0.0, 0.0, 0.0, 3.210989010989012, 1.1142857142857143, 1.5657142857142858, 0.0, 0.0, 0.0, 0.0, 3.5828571428571427, 0.0, 0.0, 0.0, 0.0, 0.0, 0.0, 3.7982142857142858, 4.0285714285714285, 4.41818181818182, 1.2359447004608293, 0.0, 0.0, 0.0, 0.0, 3.9904761904761914, 3.845714285714287, 3.628571428571429, 3.52987012987013], [0.0, 0.0, 0.0, 0.0, 0.0, 0.0, 0.0, 5.931937172774872, 0.0, 0.0, 0.0, 0.0, 0.0, 0.0, 6.990575916230368, 0, 0.0, 0.0, 2.0157068062827226, 2.0157068062827226, 2.2146596858638743, 7.603403141361256, 7.874345549738223, 8.61399333650643, 1.2423577098463094, 2.1431064572425824, 0.0, 0.0, 1.8167539267015709, 7.595113438045379, 7.250261780104718, 6.732984293193717, 6.497858162779628], [0.0, 0.0, 0.0, 0.0, 0.0, 0.0, 0.0, 3.166433566433567, 0.0, 0.0, 0.0, 0.0, 0.0, 0.0, 3.589090909090909, 0, 0.0, 0.0, 0.0, 0.0, 0.0, 3.81489898989899, 3.9757575757575756, 4.361432506887054, 0.0, 0.0, 0.0, 0.0, 0.0, 3.9380471380471387, 3.794747474747476, 3.5797979797979798, 3.4820936639118463], [0.0, 0.0, 0.0, 0.0, 0.0, 0.0, 0.0, 2.6698100498450765, 2.136602451838879, 1.5740805604203154, 0.0, 0.0, 0.0, 0.0, 2.8984238178633976, 0.0, 0.0, 0.0, 0.0, 0.0, 0.0, 2.938704028021016, 3.143607705779335, 3.4620283394363964, 1.241907236879272, 0.0, 0.0, 0.0, 0.0, 3.1124732438217553, 2.994162288382955, 2.8166958552247525, 2.7360292946982967], [0.0, 0.0, 0.0, 0.0, 0.0, 0.0, 0.0, 6.477785765636233, 2.863551401869159, 0.7727102803738318, 0.0, 0.0, 0.0, 0.0, 6.998878504672897, 0.0, 0.0, 0.0, 1.621183800623053, 1.621183800623053, 1.7474558670820353, 7.669158878504673, 7.893457943925235, 8.521495327102809, 1.2220681338558939, 1.5790931118033922, 0.0, 0.0, 1.2220145379023883, 7.700726895119422, 7.422928348909661, 7.006230529595015, 6.8168224299065425], [0.0, 0.0, 0.0, 0.0, 0.0, 0.0, 0.0, 1.9781531118046638, 1.4558472553699284, 0.7823389021479714, 0.0, 0.0, 0.0, 0.0, 2.32219570405728, 0, 0.0, 0.0, 0.6420047732696899, 0.6420047732696899, 0.7024661893396977, 2.1121718377088308, 2.2768496420047737, 2.5450206118463883, 0.778581876972823, 0.7101564571731636, 0.0, 0.0, 0.4932378679395386, 2.1877486077963413, 2.0668257756563255, 1.885441527446301, 1.8029941418962898], [0.0, 0.0, 0.0, 0.0, 0.0, 0.0, 0.0, 7.985851860658663, 2.885625965996909, 2.365687789799073, 0.0, 0.0, 0.0, 0.0, 8.547758887171561, 0, 0.0, 0.0, 1.5332302936630604, 1.5332302936630604, 1.650695517774343, 9.42677743431221, 9.68933539412674, 10.336799213151613, 1.516278605972977, 1.5512622359608448, 0.0, 0.0, 1.3013910355486862, 9.503863987635242, 9.221947449768166, 8.799072642967543, 8.606856821694535], [0.0, 0.0, 0.0, 0.0, 0.0, 0.0, 0.0, 5.953706926557606, 1.248868778280543, 1.559819004524887, 0.0, 0.0, 0.0, 0.0, 6.493212669683258, 0.0, 0.0, 0.0, 1.5327300150829564, 1.5327300150829564, 1.6550025138260431, 7.120361990950227, 7.350226244343892, 7.892554504319214, 1.812698876076485, 1.59242500418971, 0.0, 0.0, 1.2095525389643038, 7.170035193564607, 6.925490196078435, 6.558672699849169, 6.391937474290415], [0.0, 0.0, 0.0, 0.0, 0.0, 0.0, 0.0, 5.201804022634322, 1.339402767662054, 1.5571740713765478, 0.0, 0.0, 0.0, 0.0, 5.722505462490895, 0, 0.0, 0.0, 2.1252731245447927, 2.1252731245447927, 2.3097839281378976, 6.321558630735615, 6.520029133284777, 6.941137522346557, 2.786716161924676, 2.2778991664643518, 0.0, 0.0, 1.9407623209516873, 6.28696285506191, 6.0655498907501855, 5.733430444282592, 5.582467059524598], [0.0, 0.0, 0.0, 0.0, 0.0, 0.0, 0.0, 5.334525939177103, 1.9379844961240311, 0.7643410852713179, 0.0, 0.0, 0.0, 0.0, 6.089922480620155, 0, 0.0, 0.0, 1.072351421188631, 1.072351421188631, 1.2032730404823428, 6.102713178294575, 6.372093023255816, 7.023255813953494, 0.0, 1.2070054550674705, 0.0, 0.0, 0.5848406546080966, 6.172265288544362, 5.884237726098196, 5.452196382428942, 5.2558139534883725], [0.0, 0.0, 0.0, 0.0, 0.0, 0.0, 0.0, 2.712985938792391, 2.8763440860215055, 2.3258064516129036, 0.0, 0.0, 0.0, 0.0, 3.2913978494623657, 0, 0.0, 0.0, 0.689068100358423, 0.689068100358423, 0.7514934289127837, 3.337533602150538, 3.4946236559139785, 3.8387096774193568, 0.9873395768296915, 0.7919155714854639, 0.0, 0.0, 0.5029868578255675, 3.396057347670252, 3.2462365591397866, 3.0215053763440864, 2.919354838709678], [0.0, 0.0, 0.0, 0.0, 0.0, 0.0, 0.0, 7.416513216513217, 2.1513513513513516, 1.5774517374517376, 0.0, 0.0, 0.0, 0.0, 7.9995366795366785, 0.0, 0.0, 0.0, 2.2463320463320464, 2.2463320463320464, 2.4223938223938224, 8.923359073359073, 9.154440154440154, 9.682625482625486, 2.6197284842446136, 2.2440154440154436, 0.0, 0.0, 1.9011583011583013, 8.919691119691123, 8.661467181467184, 8.274131274131275, 8.0980694980695], [0.0, 0.0, 0.0, 0.0, 0.0, 0.0, 0.0, 3.005487628766728, 2.1689612015018773, 2.3722152690863583, 0.0, 0.0, 0.0, 0.0, 3.3053817271589487, 0, 0.0, 0.0, 2.384230287859825, 2.384230287859825, 2.5586149353358363, 3.5506883604505632, 3.688360450563203, 3.836045056320401, 3.5204489482821266, 2.3724099568905572, 0.0, 0.0, 2.117229870671673, 3.492560144625226, 3.3763037129745523, 3.20191906549854, 3.122653316645807], [0.0, 0.0, 0.0, 0.0, 0.0, 0.0, 0.0, 2.9719737626714378, 2.4651162790697674, 2.293023255813954, 0.0, 0.0, 0.0, 0.0, 3.440310077519379, 0, 0.0, 0.0, 3.0361757105943155, 3.0361757105943155, 3.2980189491817398, 3.6918604651162794, 3.868217054263566, 4.183932346723047, 1.6296574143535882, 3.1271892047085843, 0.0, 0.0, 2.7743324720068907, 3.5650301464254976, 3.3555555555555587, 3.041343669250646, 2.8985200845665964], [0.0, 0.0, 0.0, 0.0, 0.0, 0.0, 0.0, 9.203060813532023, 0.9863874345549739, 0.0, 0.0, 0.0, 0.0, 0.0, 10.173821989528799, 0, 0.0, 0.0, 3.5008726003490405, 3.5008726003490405, 3.810354857475277, 11.090575916230367, 11.365445026178012, 12.07177534507378, 4.066002364465462, 3.8542563505914287, 0.0, 0.0, 3.191390343222804, 10.974520069808033, 10.60314136125655, 10.046073298429322, 9.792860542598763], [0.0, 0.0, 0.0, 0.0, 0.0, 0.0, 0.0, 5.3210166834620996, 0.7234352256186317, 0.7787481804949055, 0.0, 0.0, 0.0, 0.0, 5.946142649199417, 0.0, 0.0, 0.0, 1.31246967491509, 1.31246967491509, 1.4353873524179201, 5.874818049490539, 6.049490538573508, 6.528516607119231, 0.7645677794994603, 1.3777562132729526, 0.0, 0.0, 1.1895519974122595, 5.874818049490541, 5.653566229985447, 5.321688500727801, 5.170834987428875], [0.0, 0.0, 0.0, 0.0, 0.0, 0.0, 0.0, 5.313409563409564, 0.0, 0.0, 0.0, 0.0, 0.0, 0.0, 6.135135135135135, 0.0, 0.0, 0.0, 1.148648648648649, 1.148648648648649, 1.277027027027027, 5.711359797297298, 5.952702702702705, 6.522113022113026, 0.2652571926765481, 1.4166666666666665, 0.0, 0.0, 1.0202702702702704, 5.763513513513518, 5.5067567567567615, 5.121621621621621, 4.946560196560197], [0.0, 0.0, 0.0, 0.0, 0.0, 0.0, 0.0, 2.174627466774065, 0.37905759162303665, 0.0, 0.0, 0.0, 0.0, 0.0, 2.3803141361256546, 0.0, 0.0, 0.0, 1.6286212914485168, 1.6286212914485168, 1.752414194299011, 2.8719895287958117, 3.0167539267015697, 3.299286054259878, 0.29231548724877543, 1.5873569904983515, 0.0, 0.0, 1.3906922629435718, 2.8603839441535786, 2.711832460732986, 2.4890052356020944, 2.387720133269872], [0.0, 0.0, 0.0, 0.0, 0.0, 0.0, 0.0, 7.6923076923076925, 2.25, 2.4000000000000004, 0.0, 0.0, 0.0, 0.0, 7.999999999999999, 0.0, 0.0, 0.0, 3.3333333333333335, 3.3333333333333335, 3.5555555555555554, 8.9375, 9.157894736842106, 9.545454545454549, 5.032258064516129, 3.259259259259259, 0.0, 0.0, 3.111111111111111, 8.888888888888891, 8.66666666666667, 8.333333333333332, 8.181818181818182], [0.0, 0.0, 0.0, 0.0, 0.0, 0.0, 0.0, 4.984413335257614, 1.2570356472795496, 1.5722326454033773, 0.0, 0.0, 0.0, 0.0, 5.317073170731707, 0.0, 0.0, 0.0, 0.4746716697936211, 0.4746716697936211, 0.5340838023764853, 5.747889305816135, 5.906191369606002, 6.361589629882315, 2.235126792955274, 0.5242860120908901, 0.0, 0.0, 0.4152595372107567, 5.799874921826143, 5.609756097560978, 5.324577861163226, 5.194951390073341], [0.0, 0.0, 0.0, 0.0, 0.0, 0.0, 0.0, 6.923076923076923, 3.75, 3.2, 0.0, 0.0, 0.0, 0.0, 7.199999999999999, 0.0, 0.0, 0.0, 0.8333333333333334, 0.8333333333333334, 0.8888888888888888, 7.875, 8.105263157894736, 8.590909090909093, 2.419354838709677, 0.8148148148148148, 0.0, 0.0, 0.7777777777777778, 8.000000000000002, 7.8000000000000025, 7.499999999999999, 7.363636363636364], [0.0, 0.0, 0.0, 0.0, 0.0, 0.0, 0.0, 6.2120512820512825, 1.385, 0.7846666666666667, 0.0, 0.0, 0.0, 0.0, 6.696666666666665, 0.0, 0.0, 0.0, 1.4111111111111112, 1.4111111111111112, 1.5307407407407407, 6.991770833333334, 7.216666666666667, 7.747272727272731, 1.1756989247311829, 1.4479012345679012, 0.0, 0.0, 1.2914814814814815, 7.040370370370373, 6.801111111111115, 6.44222222222222, 6.279090909090908], [0.0, 0.0, 0.0, 0.0, 0.0, 0.0, 0.0, 3.102778032456222, 2.097735399284863, 1.565196662693683, 0.0, 0.0, 0.0, 0.0, 3.564481525625745, 0.0, 0.0, 0.0, 0.0, 0.0, 0.0, 3.2365911799761626, 3.3992848629320624, 3.7893596272618932, 0.2039678572801722, 0.0, 0.0, 0.0, 0.0, 3.361144219308702, 3.21620977353993, 2.99880810488677, 2.8999891645898797], [0.0, 0.0, 0.0, 0.0, 0.0, 0.0, 0.0, 4.275111642241652, 0.0, 0.0, 0.0, 0.0, 0.0, 0.0, 4.669010629599346, 0, 0.0, 0.0, 0.5764513491414556, 0.5764513491414556, 0.6385936222403925, 4.747342600163533, 4.9828291087489776, 5.459154092024086, 1.4380819244058765, 0.6742981738893431, 0.0, 0.0, 0.5143090760425184, 4.8716271463614085, 4.672771872444811, 4.374488961569909, 4.238905820263138], [0.0, 0.0, 0.0, 0.0, 0.0, 0.0, 0.0, 6.599841692451609, 2.009354536950421, 1.544995322731525, 0.0, 0.0, 0.0, 0.0, 7.397380729653881, 0.0, 0.0, 0.0, 0.810414717804802, 0.810414717804802, 0.873609811869868, 7.408793264733395, 7.680074836295605, 8.368568755846589, 0.08373819366909063, 0.78934968644978, 0.0, 0.0, 0.47219623739735994, 7.54703253300073, 7.268974119114441, 6.851886498285001, 6.662301216089803], [0.0, 0.0, 0.0, 0.0, 0.0, 0.0, 0.0, 3.6807836358398167, 0.8764044943820226, 0.7722846441947566, 0.0, 0.0, 0.0, 0.0, 4.376779026217228, 0, 0.0, 0.0, 1.3433208489388266, 1.3433208489388266, 1.4698293799417395, 5.063670411985019, 5.220973782771537, 5.6458971739870645, 1.806209979461158, 1.5783048966569564, 0.0, 0.0, 1.0782355389096963, 5.047856845609656, 4.845443196004997, 4.5418227215980025, 4.40381341504937], [0.0, 0.0, 0.0, 0.0, 0.0, 0.0, 0.0, 2.3840120663650084, 0.3176470588235294, 0.0, 0.0, 0.0, 0.0, 0.0, 3.025098039215686, 0.0, 0.0, 0.0, 0.22483660130718952, 0.22483660130718952, 0.29106753812636155, 2.5352941176470587, 2.7254901960784315, 3.1618538324420693, 0.0, 0.5870733478576615, 0.0, 0.0, 0.0, 2.6139433551198272, 2.428496732026146, 2.1503267973856204, 2.023885918003565], [0.0, 0.0, 0.0, 0.0, 0.0, 0.0, 0.0, 9.957540945431969, 0.5842583249243188, 0.0, 0.0, 0.0, 0.0, 0.0, 10.453077699293646, 0.0, 0.0, 0.0, 3.9579549276824757, 3.9579549276824757, 4.256194640654782, 11.92936427850656, 12.261352169525734, 12.94202366755344, 6.916506624133329, 3.8585416900250395, 0.0, 0.0, 3.2914003812086556, 11.884628321560717, 11.526740665993952, 10.989909182643796, 10.745894872030089], [0.0, 0.0, 0.0, 0.0, 0.0, 0.0, 0.0, 7.576419213973802, 1.0960698689956332, 0.7676855895196507, 0.0, 0.0, 0.0, 0.0, 8.041048034934498, 0.0, 0.0, 0.0, 1.289665211062591, 1.289665211062591, 1.4187287724405626, 8.474617903930131, 8.786026200873364, 9.566891623660187, 1.489787293985068, 1.2466440239366001, 0.0, 0.0, 0.6758854924793789, 8.575448811256674, 8.239883551673948, 7.736535662299854, 7.507741167129813], [0.0, 0.0, 0.0, 0.0, 0.0, 0.0, 0.0, 9.063860667634257, 0.0, 0.0, 0.0, 0.0, 0.0, 0.0, 10.039832285115306, 0.0, 0.0, 0.0, 2.211740041928721, 2.211740041928721, 2.397624039133473, 10.742138364779874, 11.109014675052414, 11.933485801410335, 2.680935957259755, 2.38038667598416, 0.0, 0.0, 1.9105520614954579, 10.835080363382255, 10.463312368972753, 9.905660377358492, 9.652182199352012], [0.0, 0.0, 0.0, 0.0, 0.0, 0.0, 0.0, 9.549450549450553, 0.0, 0.0, 0.0, 0.0, 0.0, 0.0, 10.18857142857143, 0, 0.0, 0.0, 4.6571428571428575, 4.6571428571428575, 5.01904761904762, 11.01607142857143, 11.285714285714286, 11.851948051948057, 4.9714285714285715, 4.707936507936507, 0.0, 0.0, 4.295238095238096, 10.853968253968258, 10.51619047619048, 10.009523809523811, 9.779220779220779], [0.0, 0.0, 0.0, 0.0, 0.0, 0.0, 0.0, 6.587512606582929, 0.38021454112038144, 0.0, 0.0, 0.0, 0.0, 0.0, 7.042431466030989, 0.0, 0.0, 0.0, 2.2824791418355184, 2.2824791418355184, 2.4636471990464837, 7.7949940405244345, 7.998808104886771, 8.54231227651967, 2.7831904340805105, 2.222089789431863, 0.0, 0.0, 2.014302741358761, 7.757250695272152, 7.491537544696071, 7.0929678188319425, 6.911799761620977], [0.0, 0.0, 0.0, 0.0, 0.0, 0.0, 0.0, 5.188831576586679, 0.0, 0.0, 0.0, 0.0, 0.0, 0.0, 5.603498542274052, 0.0, 0.0, 0.0, 3.15354713313897, 3.15354713313897, 3.39974084872044, 6.377915451895044, 6.565597667638484, 6.928703949112116, 4.70685601429512, 3.0714825612784793, 0.0, 0.0, 2.9073534175574993, 6.274052478134113, 6.052478134110791, 5.720116618075801, 5.569043201696264], [0.0, 0.0, 0.0, 0.0, 0.0, 0.0, 0.0, 4.232558139534884, 1.9895348837209301, 0.770232558139535, 0.0, 0.0, 0.0, 0.0, 4.848372093023256, 0, 0.0, 0.0, 1.3193798449612404, 1.3193798449612404, 1.4470284237726097, 5.100290697674419, 5.353488372093023, 5.850951374207192, 1.5438859714928728, 1.4256675279931093, 0.0, 0.0, 1.191731266149871, 5.172093023255816, 4.942325581395352, 4.59767441860465, 4.441014799154335], [0.0, 0.0, 0.0, 0.0, 0.0, 0.0, 0.0, 6.037116729424422, 0.0, 0.0, 0.0, 0.0, 0.0, 0.0, 6.394405594405594, 0.0, 0.0, 0.0, 0.7599067599067599, 0.7599067599067599, 0.818958818958819, 6.830419580419581, 7.041958041958042, 7.558169103623652, 2.261673810060907, 0.7402227402227401, 0.0, 0.0, 0.6379176379176379, 6.930069930069932, 6.71748251748252, 6.398601398601398, 6.253655435473618], [0.0, 0.0, 0.0, 0.0, 0.0, 0.0, 0.0, 3.4247679355256544, 0.028063610851262966, 0.7724976613657625, 0.0, 0.0, 0.0, 0.0, 3.979794200187091, 0.0, 0.0, 0.0, 1.3458060492672281, 1.3458060492672281, 1.4721962373973598, 3.9438727782974747, 4.136576239476146, 4.561102134535252, 0.8550348531941219, 1.4411876797283718, 0.0, 0.0, 1.081904167965908, 3.9636212451928095, 3.7613969441845994, 3.4580604926722796, 3.320180287439409], [0.0, 0.0, 0.0, 0.0, 0.0, 0.0, 0.0, 5.603594536304817, 0.44299065420560746, 0.7727102803738318, 0.0, 0.0, 0.0, 0.0, 6.089719626168224, 0, 0.0, 0.0, 0.5376947040498443, 0.5376947040498443, 0.6008307372793353, 6.467289719626168, 6.680373831775701, 7.300254885301618, 0.0, 0.6530979577708549, 0.0, 0.0, 0.4745586708203531, 6.554101765316721, 6.301557632398758, 5.922741433021805, 5.75055225148683], [0.0, 0.0, 0.0, 0.0, 0.0, 0.0, 0.0, 7.325145018915513, 1.259016393442623, 0.7807213114754099, 0.0, 0.0, 0.0, 0.0, 7.826360655737705, 0.0, 0.0, 0.0, 1.3453551912568307, 1.3453551912568307, 1.4671766848816028, 8.688852459016394, 8.995409836065575, 9.666885245901645, 3.377260708619778, 1.3047480267152398, 0.0, 0.0, 1.0307468123861567, 8.803060109289621, 8.510688524590169, 8.072131147540984, 7.872786885245902], [0.0, 0.0, 0.0, 0.0, 0.0, 0.0, 0.0, 5.8566183220121175, 2.7350835322195706, 2.3470167064439145, 0.0, 0.0, 0.0, 0.0, 6.334606205250596, 0, 0.0, 0.0, 1.3723150357995229, 1.3723150357995229, 1.4932378679395386, 6.906324582338902, 7.11217183770883, 7.583423736168369, 1.8552621448918316, 1.4203129143463271, 0.0, 0.0, 1.2513922036595067, 6.940334128878283, 6.722673031026256, 6.39618138424821, 6.247776090258191], [0.0, 0.0, 0.0, 0.0, 0.0, 0.0, 0.0, 4.839607201309329, 0.41843971631205673, 0.0, 0.0, 0.0, 0.0, 0.0, 5.339007092198582, 0.0, 0.0, 0.0, 3.203309692671395, 3.203309692671395, 3.442868400315209, 5.98758865248227, 6.1489361702127665, 6.437782076079951, 4.098604438343629, 3.1234567901234565, 0.0, 0.0, 2.963750985027581, 5.871552403467298, 5.679905437352248, 5.3924349881796685, 5.261766602192134]], "bootstrap_adaptive_substitutions_per_codon": [[0.0, 0.0, 0.0, 0.0, 0.0, 0.0, 0.0, 0.0038869973794789024, 0.0, 0.0, 0.0, 0.0, 0.0, 0.0, 0.004125392914790587, 0.0, 0.0, 0.0, 0.0012686546031206638, 0.0012686546031206638, 0.001376263698921077, 0.004528077478548977, 0.004702234304647014, 0.005063677296282855, 0.0011320878813705635, 0.001232784904520526, 0.0, 0.0, 0.001074675048848866, 0.004554979752499081, 0.0043828051992184204, 0.004124543369297426, 0.004007151628424248], [0.0, 0.0, 0.0, 0.0, 0.0, 0.0, 0.0, 0.004810821740009524, 0.0007500603309396625, 0.0008806360511606369, 0.0, 0.0, 0.0, 0.0, 0.005226485608625041, 0.0, 0.0, 0.0, 0.0012382517724251734, 0.0012382517724251734, 0.0013373901813841548, 0.005669151649154388, 0.0058041625087235284, 0.006172729703752854, 0.00119718255037765, 0.0013118446483738908, 0.0, 0.0, 0.0011035670260433994, 0.005665020882114433, 0.005493180973252199, 0.005235421109958845, 0.005118257535734594], [0.0, 0.0, 0.0, 0.0, 0.0, 0.0, 0.0, 0.0007267205253782438, 0.00026796167735765054, 0.00043396050107459506, 0.0, 0.0, 0.0, 0.0, 0.0012271270660532405, 0.0, 0.0, 0.0, 0.00018551193047837352, 0.00018551193047837352, 0.00022032404582740157, 0.001097268714718379, 0.0011529222938618912, 0.001307328183472174, 0.0, 0.0004432437318343358, 0.0, 0.0, 0.00015069981512934536, 0.001101620229137008, 0.001031995998438952, 0.0009275596523918671, 0.0008800885860068285], [0.0, 0.0, 0.0, 0.0, 0.0, 0.0, 0.0, 0.0025072055976163646, 0.0009604460217623014, 0.0008515173875868208, 0.0, 0.0, 0.0, 0.0, 0.0031665436827248558, 0.0, 0.0, 0.0, 0.000339669934525692, 0.000339669934525692, 0.00037676032967504905, 0.003196484416177659, 0.003355704697986577, 0.0037597947925085235, 0.0, 0.00043564946583323893, 0.0, 0.0, 8.58935466616692e-05, 0.0032776196555668797, 0.0031144219169097088, 0.002869625308923949, 0.0027583541234758773], [0.0, 0.0, 0.0, 0.0, 0.0, 0.0, 0.0, 0.004482699891957487, 0.0005902098547224127, 0.0, 0.0, 0.0, 0.0, 0.0, 0.0047415971099635384, 0.0, 0.0, 0.0, 0.0017622429232475592, 0.0017622429232475592, 0.0018950314044758104, 0.005448368169343054, 0.005584978687448765, 0.005888041393409894, 0.0019321738531725074, 0.0017562441453675107, 0.0, 0.0, 0.0015911903928232719, 0.005417245869055184, 0.0052578996915812835, 0.005018880425370427, 0.004910235304365495], [0.0, 0.0, 0.0, 0.0, 0.0, 0.0, 0.0, 0.004688682663801343, 0.0011620175858730996, 0.0008728267745018986, 0.0, 0.0, 0.0, 0.0, 0.005063466369190166, 0.0, 0.0, 0.0, 0.0001264746676798113, 0.0001264746676798113, 0.00016060542575762991, 0.0055433291096520215, 0.0057454191245864756, 0.006227495669302842, 0.00021974029607751768, 0.0002252368064598148, 0.0, 0.0, 0.0, 0.005662786762924389, 0.005471654517688606, 0.0051849561498349276, 0.005054638709901437], [0.0, 0.0, 0.0, 0.0, 0.0, 0.0, 0.0, 0.004142197986577182, 0.00023282698146372642, 0.0, 0.0, 0.0, 0.0, 0.0, 0.004484759507829978, 0.0, 0.0, 0.0, 0.0007981450410141686, 0.0007981450410141686, 0.0008666684421717978, 0.004906063988095239, 0.005078499520613615, 0.005456197884889162, 0.000995499953607769, 0.0008901568954700946, 0.0, 0.0, 0.0007296216398565392, 0.004970304676680517, 0.004805848513902208, 0.00455916426973474, 0.004447035067840437], [0.0, 0.0, 0.0, 0.0, 0.0, 0.0, 0.0, 0.001982192138791692, 0.0005924268787803464, 0.0, 0.0, 0.0, 0.0, 0.0, 0.0023995360013257102, 0.0, 0.0, 0.0, 0.00010219018421852139, 0.00010219018421852139, 0.00013717421124828536, 0.002096279724915072, 0.0022164222387936034, 0.0024469150867361166, 0.0003966440280216709, 0.0003722423226938928, 0.0, 0.0, 6.720615718875728e-05, 0.0021575017722171596, 0.0020595464965338208, 0.0019126135830088106, 0.0018458258950428976], [0.0, 0.0, 0.0, 0.0, 0.0, 0.0, 0.0, 0.00406055488096885, 0.0007845649337674397, 0.0008803582552686328, 0.0, 0.0, 0.0, 0.0, 0.004370839650991039, 0.0, 0.0, 0.0, 0.0003150666504725674, 0.0003150666504725674, 0.00034815136955500617, 0.004717184420754045, 0.004877819438404308, 0.005238268746302459, 0.0012495028339884486, 0.0003765200650840272, 0.0, 0.0, 0.00020950027708452234, 0.0048081673982307525, 0.004662594634268023, 0.004444235488323923, 0.004344981331076607], [0.0, 0.0, 0.0, 0.0, 0.0, 0.0, 0.0, 0.0038102539610721515, 0.0006451666959924257, 0.0, 0.0, 0.0, 0.0, 0.0, 0.004297480498370327, 0.0, 0.0, 0.0, 0.0005187866397428272, 0.0005187866397428272, 0.0005895408517131365, 0.004435521034947926, 0.004606238845738131, 0.005034318755003472, 0.0011436370265680564, 0.0005727056938210781, 0.0, 0.0, 0.00037052863637083034, 0.004490797763049733, 0.004306836811926929, 0.004030895385242719, 0.0039054674640226256], [0.0, 0.0, 0.0, 0.0, 0.0, 0.0, 0.0, 0.003985394607708674, 0.0003078348542203854, 0.0, 0.0, 0.0, 0.0, 0.0, 0.0046913422209217985, 0.0, 0.0, 0.0, 0.001536837570888373, 0.001536837570888373, 0.0016809679492780273, 0.005396558345372419, 0.005537369932154418, 0.005905109282758647, 0.0009200535874509564, 0.0016673992842698535, 0.0, 0.0, 0.0013034046060763688, 0.005351517602125655, 0.005164148110219103, 0.004883093872359276, 0.004755341946059354], [0.0, 0.0, 0.0, 0.0, 0.0, 0.0, 0.0, 0.005092266429357164, 0.000384700952945975, 0.0, 0.0, 0.0, 0.0, 0.0, 0.005382723373750109, 0.0, 0.0, 0.0, 0.0004058157308185118, 0.0004058157308185118, 0.0004384320543614548, 0.005880594386147058, 0.006025436612406838, 0.006451009408108302, 1.0765048042017248e-05, 0.0004227533304127418, 0.0, 0.0, 0.0003453896998336911, 0.0059499040736758135, 0.005780299191252511, 0.005525891867617553, 0.00541025217505621], [0.0, 0.0, 0.0, 0.0, 0.0, 0.0, 0.0, 0.0026840944290608725, 0.00075045759609518, 0.0004356314826113484, 0.0, 0.0, 0.0, 0.0, 0.0028952613382143585, 0.0, 0.0, 0.0, 0.0008535014575283032, 0.0008535014575283032, 0.0009221973651503852, 0.0030292861500915195, 0.003134024811877161, 0.0033647641762345865, 0.0009068603331430783, 0.0008895818739219186, 0.0, 0.0, 0.000784805549906221, 0.0030400198856574707, 0.00293010643346214, 0.002765236255169141, 0.002690295265035961], [0.0, 0.0, 0.0, 0.0, 0.0, 0.0, 0.0, 0.004868024620254902, 0.00037416205330731834, 0.0004401791276343164, 0.0, 0.0, 0.0, 0.0, 0.005142475424801263, 0.0, 0.0, 0.0, 0.0004237891319309766, 0.0004237891319309766, 0.0004568738510134154, 0.005524277436265119, 0.0056898098629900844, 0.006121494211974827, 0.00047236300430201047, 0.00041276089223683023, 0.0, 0.0, 0.00035446358569573465, 0.005613192618799175, 0.005441152079570494, 0.005183091270727468, 0.005065790903071548], [0.0, 0.0, 0.0, 0.0, 0.0, 0.0, 0.0, 0.003973333521922287, 0.0003447641812999908, 0.00044283043731421047, 0.0, 0.0, 0.0, 0.0, 0.0042214458643621095, 0.0, 0.0, 0.0, 0.0, 0.0, 0.0, 0.004570998437069045, 0.004704115718182097, 0.005052362365959867, 0.0006487498035214881, 0.0, 0.0, 0.0, 0.0, 0.004670064934843827, 0.004540671958158399, 0.0043465824931302535, 0.004258360009026553], [0.0, 0.0, 0.0, 0.0, 0.0, 0.0, 0.0, 0.0048517807634890185, 0.0, 0.0, 0.0, 0.0, 0.0, 0.0, 0.005208105218410646, 0.0, 0.0, 0.0, 0.0008801359553011642, 0.0008801359553011642, 0.0009466123214421744, 0.005691512049477501, 0.005851908150018393, 0.0062541060686083835, 0.001768694319470364, 0.0008969803455254912, 0.0, 0.0, 0.0007356532312841596, 0.005743446710525167, 0.005570608158558541, 0.005311350330608598, 0.005193505863358625], [0.0, 0.0, 0.0, 0.0, 0.0, 0.0, 0.0, 0.004999051890995271, 0.0005714955599191114, 0.0008710829759450844, 0.0, 0.0, 0.0, 0.0, 0.005384432526075504, 0.0, 0.0, 0.0, 0.00033730720844228656, 0.00033730720844228656, 0.0003716801607641071, 0.005915223274034563, 0.006118747333834818, 0.006604244727394696, 0.0010250259486610951, 0.0003852785831300203, 0.0, 0.0, 0.00030293425612046596, 0.006035528607160938, 0.005843040074158742, 0.005554307274655448, 0.005423065093063041], [0.0, 0.0, 0.0, 0.0, 0.0, 0.0, 0.0, 0.006205922702190661, 0.0, 0.0, 0.0, 0.0, 0.0, 0.0, 0.006634259549645615, 0.0, 0.0, 0.0, 0.0009067023493417523, 0.0009067023493417523, 0.0009773243104485656, 0.007206924669133788, 0.007479771686633634, 0.008097122514108029, 0.001396574759947906, 0.0008831616956394811, 0.0, 0.0, 0.0007597668546047145, 0.007345961655062831, 0.007091722595078304, 0.0067103640051015085, 0.006537019191475694], [0.0, 0.0, 0.0, 0.0, 0.0, 0.0, 0.0, 0.005667974326717092, 0.0003624199023553499, 0.0, 0.0, 0.0, 0.0, 0.0, 0.005951560967186768, 0.0, 0.0, 0.0, 0.0008911861124235392, 0.0008911861124235392, 0.0009552789863711985, 0.0065937652391876485, 0.006759795299167194, 0.00718207227249699, 0.001975971946092044, 0.0008873735703054902, 0.0, 0.0, 0.0008095414892780422, 0.006651849406202716, 0.0064723893591492705, 0.0062031992885691, 0.006080840165578113], [0.0, 0.0, 0.0, 0.0, 0.0, 0.0, 0.0, 0.004042765335277214, 0.000722670487394113, 0.00043192653478453947, 0.0, 0.0, 0.0, 0.0, 0.004529991872575389, 0.0, 0.0, 0.0, 0.00029814521557225724, 0.00029814521557225724, 0.00033352232155741193, 0.004725636578438026, 0.004882738858306313, 0.005344333920610222, 0.0006105704089848716, 0.000286352846910539, 0.0, 0.0, 0.00018526431818541512, 0.004800812928656482, 0.004616851977533679, 0.004340910550849469, 0.004215482629629375], [0.0, 0.0, 0.0, 0.0, 0.0, 0.0, 0.0, 0.0070362441367921354, 0.0, 0.0, 0.0, 0.0, 0.0, 0.0, 0.0073607262825907014, 0.0, 0.0, 0.0, 0.0008899515857215506, 0.0008899515857215506, 0.0009535005522526815, 0.008049757472514692, 0.008266116618434826, 0.008787430987418677, 0.002046217381162194, 0.0008814251793269231, 0.0, 0.0, 0.0008264026191904197, 0.008149052732719587, 0.007932986246513743, 0.007608886517204972, 0.007461568458428258], [0.0, 0.0, 0.0, 0.0, 0.0, 0.0, 0.0, 0.0039044426008100833, 0.000414566630976941, 0.0, 0.0, 0.0, 0.0, 0.0, 0.004121728079109323, 0.0, 0.0, 0.0, 0.0017532940456190139, 0.0017532940456190139, 0.0018819318103782629, 0.004604165034514576, 0.004713655237249629, 0.0049380019609565505, 0.0020535632302037853, 0.0017300006157847886, 0.0, 0.0, 0.0016246562808597644, 0.004557935837804223, 0.004429298073044974, 0.004236341425906098, 0.004148633859024792], [0.0, 0.0, 0.0, 0.0, 0.0, 0.0, 0.0, 0.0034118175740053265, 0.0003550641900359241, 0.0004417029466459972, 0.0, 0.0, 0.0, 0.0, 0.0035746222704923863, 0.0, 0.0, 0.0, 0.00046129980826018033, 0.00046129980826018033, 0.0004939612442838189, 0.003846722115470897, 0.003963723114910839, 0.004249237199194036, 0.0009930268776779533, 0.00045041266291896736, 0.0, 0.0, 0.0003713949080477435, 0.003901838288760788, 0.0037842571190756895, 0.0036078853645480392, 0.0035277163852172905], [0.0, 0.0, 0.0, 0.0, 0.0, 0.0, 0.0, 0.0033259523777221293, 0.001208301230579768, 0.0008834058932919944, 0.0, 0.0, 0.0, 0.0, 0.0035460005383979873, 0.0, 0.0, 0.0, 0.0, 0.0, 0.0, 0.003771106593518802, 0.0038755372376470154, 0.004191993735005238, 0.0, 0.0, 0.0, 0.0, 0.0, 0.0038445948245719903, 0.0037270136548868916, 0.003550641900359241, 0.0034704729210284927], [0.0, 0.0, 0.0, 0.0, 0.0, 0.0, 0.0, 0.002647338294773798, 0.001057728676101929, 0.000436725395163915, 0.0, 0.0, 0.0, 0.0, 0.0029051987767584097, 0.0, 0.0, 0.0, 0.0008072847183739371, 0.0008072847183739371, 0.0008753728968001487, 0.003097136582605458, 0.003220098457460688, 0.0034487965495908373, 0.001581048173106107, 0.0008380981484033431, 0.0, 0.0, 0.0005251585819284853, 0.0031269251606669264, 0.0030179840751849876, 0.0028545724469620777, 0.0027802944341334835], [0.0, 0.0, 0.0, 0.0, 0.0, 0.0, 0.0, 0.0038719669592152815, 0.00041946308724832214, 0.0, 0.0, 0.0, 0.0, 0.0, 0.004026845637583892, 0.0, 0.0, 0.0, 0.0013982102908277406, 0.0013982102908277406, 0.0014914243102162564, 0.0045092281879194635, 0.004592016955139526, 0.004804758999389873, 0.0014613552717038319, 0.0013671389510315683, 0.0, 0.0, 0.0013049962714392245, 0.00447427293064877, 0.004362416107382552, 0.004194630872483221, 0.004118364856619891], [0.0, 0.0, 0.0, 0.0, 0.0, 0.0, 0.0, 0.002829944691085033, 0.0008065187833825457, 0.0004344643366192375, 0.0, 0.0, 0.0, 0.0, 0.0031972164250629667, 0.0, 0.0, 0.0, 0.00039045285100968336, 0.00039045285100968336, 0.00042512501204075516, 0.003378727143257679, 0.0035029310358985913, 0.0038060221277826517, 0.000926583650009031, 0.000378895463999326, 0.0, 0.0, 0.00035578068997861145, 0.0034372364149976137, 0.0033124166352857553, 0.0031251869657179655, 0.003040082570459881], [0.0, 0.0, 0.0, 0.0, 0.0, 0.0, 0.0, 0.001152029675519609, 0.000665814424203686, 0.0004243457263591492, 0.0, 0.0, 0.0, 0.0, 0.001507403856397145, 0.0, 0.0, 0.0, 0.0, 0.0, 0.0, 0.0015591154433436314, 0.0016600972976811904, 0.0019022116337552588, 0.0, 0.0, 0.0, 0.0, 0.0, 0.0016364238959317265, 0.001546464969283762, 0.0014115265793118142, 0.001350190947506384], [0.0, 0.0, 0.0, 0.0, 0.0, 0.0, 0.0, 0.004522499042416774, 0.0008186295735007577, 0.00043930865266652235, 0.0, 0.0, 0.0, 0.0, 0.004865771812080536, 0.0, 0.0, 0.0, 0.0017560318491255925, 0.0017560318491255925, 0.0018893379198640077, 0.0054744443241682905, 0.005592841163310963, 0.005897085162077587, 0.0016027767496106546, 0.00175218969420456, 0.0, 0.0, 0.0015821325763954038, 0.005424454547641387, 0.005264487262755289, 0.005024536335426139, 0.0049154677320947075], [0.0, 0.0, 0.0, 0.0, 0.0, 0.0, 0.0, 0.00019257912695459767, 0.001447722974443087, 0.0008641706695230604, 0.0, 0.0, 0.0, 0.0, 0.0005009846747783784, 0.0, 0.0, 0.0, 0.0, 0.0, 0.0, 5.8229705378611594e-05, 0.00012831456035526418, 0.0002804662129504389, 0.0, 0.0, 0.0, 0.0, 0.0, 0.00011343750987929114, 5.690471807059545e-05, 0.0, 0.0], [0.0, 0.0, 0.0, 0.0, 0.0, 0.0, 0.0, 0.003268708913533331, 0.00038368592213032325, 0.0, 0.0, 0.0, 0.0, 0.0, 0.0035746222704923863, 0.0, 0.0, 0.0, 0.000375434611976983, 0.000375434611976983, 0.0004080960480006216, 0.003865094173234194, 0.003963723114910839, 0.004249237199194037, 0.0009357834134891551, 0.00045041266291896736, 0.0, 0.0, 0.0003141514438589453, 0.003901838288760788, 0.0037842571190756895, 0.0036078853645480392, 0.0035277163852172905], [0.0, 0.0, 0.0, 0.0, 0.0, 0.0, 0.0, 0.004493411625068153, 0.0006481423404210836, 0.0, 0.0, 0.0, 0.0, 0.0, 0.004804407367914863, 0.0, 0.0, 0.0, 0.00045335117467087613, 0.00045335117467087613, 0.0004886621552242828, 0.005110915971481738, 0.005255179911769011, 0.005677897966049509, 0.00035883884726434695, 0.00044158084781974053, 0.0, 0.0, 0.0004180401941174694, 0.005177124060019377, 0.005007631353363025, 0.004753392293378494, 0.004637829084294618], [0.0, 0.0, 0.0, 0.0, 0.0, 0.0, 0.0, 0.0029487425326351507, 0.0008034515819750719, 0.0, 0.0, 0.0, 0.0, 0.0, 0.0031868328539469476, 0.0, 0.0, 0.0, 0.0008296580377117291, 0.0008296580377117291, 0.0008944284648982635, 0.003538510706295941, 0.003619047619047619, 0.0038366018768703344, 0.0006133877668841947, 0.0008790170803593621, 0.0, 0.0, 0.0007648876105251944, 0.003530414402897625, 0.00342678171939917, 0.003271332694151486, 0.0032006740463116305], [0.0, 0.0, 0.0, 0.0, 0.0, 0.0, 0.0, 0.0007267205253782438, 0.0, 0.0, 0.0, 0.0, 0.0, 0.0, 0.0010251251861990121, 0.0, 0.0, 0.0, 0.0, 0.0, 0.0, 0.0009711893101154845, 0.001052608435158771, 0.0012399942235207645, 0.0, 0.0, 0.0, 0.0, 0.0, 0.0010342862691855984, 0.0009646620384875423, 0.0008602256924404576, 0.0008127546260554188], [0.0, 0.0, 0.0, 0.0, 0.0, 0.0, 0.0, 0.003433497641459396, 0.0011721982164199687, 0.0008856608746284209, 0.0, 0.0, 0.0, 0.0, 0.00361772547577457, 0.0, 0.0, 0.0, 0.000878510210127384, 0.000878510210127384, 0.0009432066984700982, 0.004037571634335448, 0.004129508749348779, 0.0043816393223398845, 0.0010513453958782514, 0.0008799289927664785, 0.0, 0.0, 0.0008138137217846696, 0.004037571634335449, 0.003921117955318564, 0.0037464374367932327, 0.003667037201099902], [0.0, 0.0, 0.0, 0.0, 0.0, 0.0, 0.0, 0.005289627250403687, 0.0009695374351967207, 0.0008640437246312745, 0.0, 0.0, 0.0, 0.0, 0.005910996798349611, 0.0, 0.0, 0.0, 0.001581847490700925, 0.001581847490700925, 0.001723249995162546, 0.006639824378089459, 0.006855416683411703, 0.007330366722321072, 0.0024622761405096285, 0.0016887676300394487, 0.0, 0.0, 0.001286390678746906, 0.0066619185194115894, 0.006435674512272996, 0.006096308501565104, 0.005942051223970607], [0.0, 0.0, 0.0, 0.0, 0.0, 0.0, 0.0, 0.0036701799345266474, 0.0003984655171066716, 0.0, 0.0, 0.0, 0.0, 0.0, 0.00415966747661945, 0.0, 0.0, 0.0, 0.0011042443088446325, 0.0011042443088446325, 0.001211456708327582, 0.0042511940943764275, 0.004404606573899728, 0.004764717121445331, 0.0008290653501090425, 0.0013204776840501226, 0.0, 0.0, 0.0009130416287950803, 0.004257894869344114, 0.004086355030171396, 0.003829045271412313, 0.003712086290158186], [0.0, 0.0, 0.0, 0.0, 0.0, 0.0, 0.0, 0.005592841163310963, 0.0008389261744966443, 0.00044742729306487697, 0.0, 0.0, 0.0, 0.0, 0.0058165548098434005, 0.0, 0.0, 0.0, 0.0009321401938851603, 0.0009321401938851603, 0.0009942828734775043, 0.006396812080536913, 0.006564229365359709, 0.006940207443563151, 0.0027062134661182077, 0.0009114259673543789, 0.0, 0.0, 0.0008699975142928163, 0.00646283867760378, 0.006301267710663686, 0.006058911260253543, 0.005948749237339842], [0.0, 0.0, 0.0, 0.0, 0.0, 0.0, 0.0, 0.0037806438046506753, 0.0009652396890205081, 0.0008522146482789236, 0.0, 0.0, 0.0, 0.0, 0.0041535972336610195, 0.0, 0.0, 0.0, 0.0011317106792600512, 0.0011317106792600512, 0.0012426913394197464, 0.004332261493799686, 0.0045458262510148905, 0.0049584194229961515, 0.002078908945173105, 0.0012013169705005617, 0.0, 0.0, 0.0007009304852191285, 0.004390063920966196, 0.004197697443356059, 0.003909147726940848, 0.0037779887649339347], [0.0, 0.0, 0.0, 0.0, 0.0, 0.0, 0.0, 0.002794989031310568, 0.0003016803990017122, 0.0004401791276343164, 0.0, 0.0, 0.0, 0.0, 0.0029415797866296813, 0.0, 0.0, 0.0, 0.0008113374367091502, 0.0008113374367091502, 0.0008775068748740277, 0.0031372802532548183, 0.0032381668801937016, 0.003460420208383867, 0.0012708934529792484, 0.0007892809573208575, 0.0, 0.0, 0.0006364455170858631, 0.0031476192279680814, 0.003041748126904277, 0.002882941475308569, 0.0028107566336741576], [0.0, 0.0, 0.0, 0.0, 0.0, 0.0, 0.0, 0.001995624935539951, 0.0, 0.0, 0.0, 0.0, 0.0, 0.0, 0.002134924101883317, 0.0, 0.0, 0.0, 0.0, 0.0, 0.0, 0.0020169449376986805, 0.0021265088379182335, 0.00239727575814308, 0.0, 0.0, 0.0, 0.0, 0.0, 0.0021000338501629165, 0.0019994288966927076, 0.0018485214664873929, 0.0017799271800304326], [0.0, 0.0, 0.0, 0.0, 0.0, 0.0, 0.0, 0.0018857913153215169, 0.00034955257270693514, 0.0004412130251056426, 0.0, 0.0, 0.0, 0.0, 0.0020569226945065873, 0.0, 0.0, 0.0, 0.0, 0.0, 0.0, 0.002291511309967686, 0.002361421824509073, 0.0025732718685738828, 0.0, 0.0, 0.0, 0.0, 0.0, 0.002340707597978292, 0.002261993537161323, 0.0021439224459358685, 0.0020902537681061167], [0.0, 0.0, 0.0, 0.0, 0.0, 0.0, 0.0, 0.0033025542689972226, 0.0004135506551613934, 0.000442697347395334, 0.0, 0.0, 0.0, 0.0, 0.003511281559603707, 0.0, 0.0, 0.0, 0.0008769574944071589, 0.0008769574944071589, 0.0009417279215936933, 0.0038465963566634703, 0.003975071907957813, 0.004227490630175195, 0.001397746368519263, 0.0008790170803593621, 0.0, 0.0, 0.0008121870672206243, 0.0038830297219558975, 0.0037664429530201355, 0.00359156279961649, 0.0035120718207966536], [0.0, 0.0, 0.0, 0.0, 0.0, 0.0, 0.0, 0.0028796886883052726, 0.0002875351807750596, 0.0, 0.0, 0.0, 0.0, 0.0, 0.0031491304034062203, 0.0, 0.0, 0.0, 0.00079682952057925, 0.00079682952057925, 0.0008634825559484576, 0.0034029224850256187, 0.0035045464386230783, 0.0037284240980928586, 0.0009410639085404607, 0.0008557982461063936, 0.0, 0.0, 0.0006895832832182692, 0.0034133370218020582, 0.0033066921652113264, 0.0031467248803252264, 0.0030740124781042733], [0.0, 0.0, 0.0, 0.0, 0.0, 0.0, 0.0, 0.001765395731707089, 0.00030827643013456936, 0.0, 0.0, 0.0, 0.0, 0.0, 0.0021028595380483787, 0.0, 0.0, 0.0, 0.0, 0.0, 0.0, 0.002224951626188631, 0.002327304274928962, 0.0026374638165663315, 0.0, 0.0, 0.0, 0.0, 0.0, 0.002296977564191088, 0.0021817360633871593, 0.002008873812181265, 0.0019303000616331322], [0.0, 0.0, 0.0, 0.0, 0.0, 0.0, 0.0, 0.0048870120910019955, 0.0007586619402394294, 0.000436725395163915, 0.0, 0.0, 0.0, 0.0, 0.00525800370021785, 0.0, 0.0, 0.0, 0.0007537752288691271, 0.0007537752288691271, 0.0008218634072953388, 0.005847927496840741, 0.006081756635909707, 0.0065303567397034575, 0.001894940560722701, 0.000784588658898533, 0.0, 0.0, 0.0006856870504429153, 0.0059670818090866145, 0.005776434909493222, 0.005490464560103129, 0.005360478037653089], [0.0, 0.0, 0.0, 0.0, 0.0, 0.0, 0.0, 0.004997624935789481, 0.00024507955659452534, 0.0, 0.0, 0.0, 0.0, 0.0, 0.005426941155770053, 0.0, 0.0, 0.0, 0.0017351074021008416, 0.0017351074021008416, 0.00187661582604146, 0.0057897426874125475, 0.005940560876086101, 0.006339695880454499, 0.0016264309145933896, 0.001765441718855656, 0.0, 0.0, 0.0014385913953568479, 0.005754365581427395, 0.005556253787910528, 0.005259086097635227, 0.005124009874782819], [0.0, 0.0, 0.0, 0.0, 0.0, 0.0, 0.0, 0.0020316740433977713, 0.0011610455073202504, 0.0008726045851183903, 0.0, 0.0, 0.0, 0.0, 0.0022753660125166366, 0.0, 0.0, 0.0, 0.0, 0.0, 0.0, 0.002375693289804241, 0.002460647839120356, 0.002718085867351012, 0.0, 0.0, 0.0, 0.0, 0.0, 0.002435476120804471, 0.0023398235912041035, 0.0021963447968035513, 0.002131127162985119], [0.0, 0.0, 0.0, 0.0, 0.0, 0.0, 0.0, 0.0014091312232768095, 0.00011185682326621922, 0.0004284976768198245, 0.0, 0.0, 0.0, 0.0, 0.0016245052486663224, 0.0, 0.0, 0.0, 0.0003556473355131074, 0.0003556473355131074, 0.00039197690204401613, 0.0013713216313887453, 0.0014627430734813285, 0.0016629902535942812, 0.0005739948151725591, 0.00034353748000280436, 0.0, 0.0, 0.00013002160653167362, 0.001405380600011473, 0.001318189640337292, 0.0011874032008260197, 0.001127954819229987], [0.0, 0.0, 0.0, 0.0, 0.0, 0.0, 0.0, 0.0013691414698126115, 0.0, 0.0, 0.0, 0.0, 0.0, 0.0, 0.0018758691577483526, 0.0, 0.0, 0.0, 0.00010392103512908897, 0.00010392103512908897, 0.0001398210290827741, 0.0016753724152004357, 0.0017912207509522945, 0.0020663967811618833, 0.0, 0.00026578592014833626, 0.0, 0.0, 0.0, 0.0017269786565088593, 0.0016120986758570673, 0.001439778704879376, 0.0013614514453440631], [0.0, 0.0, 0.0, 0.0, 0.0, 0.0, 0.0, 0.005590890291599877, 0.001171960511070889, 0.00043754972155926814, 0.0, 0.0, 0.0, 0.0, 0.005970591533052491, 0.0, 0.0, 0.0, 0.0008662897171811013, 0.0008662897171811013, 0.0009339199364987835, 0.006526204930242988, 0.006751453604779679, 0.0072334402635054595, 0.002105593392309411, 0.0008931341682699181, 0.0, 0.0, 0.0006998837828073303, 0.006633990592280548, 0.006431099934327501, 0.006126763947397929, 0.0059884294078844874], [0.0, 0.0, 0.0, 0.0, 0.0, 0.0, 0.0, 0.0018558395307343104, 0.0, 0.0, 0.0, 0.0, 0.0, 0.0, 0.0023241745173266056, 0.0, 0.0, 0.0, 0.0006132879241740578, 0.0006132879241740578, 0.0006860590127567719, 0.0024655036314688234, 0.0025689151784021543, 0.0028525135116587133, 0.0, 0.0005890308946464864, 0.0, 0.0, 0.00015789411193802057, 0.0024655036314688247, 0.00233451567201994, 0.002138033732846609, 0.0020487237604950967], [0.0, 0.0, 0.0, 0.0, 0.0, 0.0, 0.0, 0.003176737887858966, 0.0002589525502821782, 0.00043754972155926814, 0.0, 0.0, 0.0, 0.0, 0.0034440689187529698, 0.0, 0.0, 0.0, 0.0003590630722984842, 0.0003590630722984842, 0.0003928781819573253, 0.0036573710709957128, 0.003797525801818541, 0.004093124870463053, 0.001822399025298123, 0.00039717922660691476, 0.0, 0.0, 0.00032524796263964305, 0.003733455067728106, 0.0036117206729562785, 0.0034291190807985345, 0.0033461183570904704], [0.0, 0.0, 0.0, 0.0, 0.0, 0.0, 0.0, 0.0013310246860096621, 0.001140309840401605, 0.0008678650041084142, 0.0, 0.0, 0.0, 0.0, 0.0016298708698442403, 0.0, 0.0, 0.0, 0.00038735048271367254, 0.00038735048271367254, 0.00042217037556836393, 0.0014317598407014894, 0.0014874258536205027, 0.0016418662396315033, 0.0004367668918507134, 0.00044321780681545807, 0.0, 0.0, 0.0003525305898589811, 0.001436112327308326, 0.0013664725415989435, 0.001262012863034869, 0.0012145311909602897], [0.0, 0.0, 0.0, 0.0, 0.0, 0.0, 0.0, 0.002190931609009167, 0.0, 0.0, 0.0, 0.0, 0.0, 0.0, 0.0024208059030503006, 0.0, 0.0, 0.0, 0.0, 0.0, 0.0, 0.0023566016882638433, 0.002478736525123736, 0.002733563308437971, 0.00042593259517647236, 0.0, 0.0, 0.0, 0.0, 0.002453820128533012, 0.002359137821488257, 0.0022171143609211233, 0.0021525582424815177], [0.0, 0.0, 0.0, 0.0, 0.0, 0.0, 0.0, 0.004379013243693716, 0.0008087019598361032, 0.0004433973977768048, 0.0, 0.0, 0.0, 0.0, 0.0045952787053798, 0.0, 0.0, 0.0, 0.002273260301465212, 0.002273260301465212, 0.002434214077235061, 0.005155679211621782, 0.005270994120709523, 0.0054997179073298375, 0.0026092430128045268, 0.002219609042875262, 0.0, 0.0, 0.002072007572814641, 0.0050812380903282285, 0.0049395987676507614, 0.004727139783634558, 0.00463056751817265], [0.0, 0.0, 0.0, 0.0, 0.0, 0.0, 0.0, 0.0030967574346196054, 0.00018541758870235984, 0.0, 0.0, 0.0, 0.0, 0.0, 0.0033770251945621616, 0.0, 0.0, 0.0, 0.0008587141551256428, 0.0008587141551256428, 0.0009269756712812798, 0.0036290314431854237, 0.0037452332017727337, 0.004011257148704633, 0.0007748196362914292, 0.0008910298454767352, 0.0, 0.0, 0.0007353831099003674, 0.0036482299946041983, 0.0035253592655240516, 0.00334105317190383, 0.0032572776748037297], [0.0, 0.0, 0.0, 0.0, 0.0, 0.0, 0.0, 0.003438988988913657, 0.0002837184730076115, 0.0, 0.0, 0.0, 0.0, 0.0, 0.003810632594360851, 0.0, 0.0, 0.0, 0.0008516989410017763, 0.0008516989410017763, 0.0009205450583344022, 0.0040317780995427896, 0.0041612042707783025, 0.004466564800765597, 0.0011337693151054996, 0.0008890811748867722, 0.0, 0.0, 0.0007828528236691503, 0.00405974683470917, 0.0039220546000439185, 0.003715516248046038, 0.003621635178956094], [0.0, 0.0, 0.0, 0.0, 0.0, 0.0, 0.0, 0.005604038632447203, 0.001218166773926634, 0.00044283043731421047, 0.0, 0.0, 0.0, 0.0, 0.005877846219852288, 0.0, 0.0, 0.0, 0.000439255105063692, 0.000439255105063692, 0.0004716033492350491, 0.006387714136863719, 0.006542858018448716, 0.006999757620333149, 0.0009949968415152424, 0.0004514566357599056, 0.0, 0.0, 0.0003839225821390021, 0.006464541216770694, 0.006283391049411095, 0.006011665798371692, 0.00588815432062651], [0.0, 0.0, 0.0, 0.0, 0.0, 0.0, 0.0, 0.003028574315274833, 0.0012213483685989334, 0.0008750994431185363, 0.0, 0.0, 0.0, 0.0, 0.0032465174886407927, 0.0, 0.0, 0.0, 0.0012747406470076297, 0.0012747406470076297, 0.001376185975984153, 0.0035245577784540805, 0.0036146572482687557, 0.003846185582822832, 0.0007014195284497312, 0.0012903133948768328, 0.0, 0.0, 0.0011732953180311064, 0.0034865157800878853, 0.0033647813853160576, 0.003182179793158313, 0.003099179069450249], [0.0, 0.0, 0.0, 0.0, 0.0, 0.0, 0.0, 0.00179585515155985, 0.0006232023010546501, 0.0008756791307126878, 0.0, 0.0, 0.0, 0.0, 0.002003835091083413, 0.0, 0.0, 0.0, 0.0, 0.0, 0.0, 0.00212428092042186, 0.002253116011505273, 0.002471018913971935, 0.0006912442396313363, 0.0, 0.0, 0.0, 0.0, 0.002231809949930756, 0.002150846915947588, 0.002029402364972835, 0.0019742002963479477], [0.0, 0.0, 0.0, 0.0, 0.0, 0.0, 0.0, 0.0033176382398069754, 0.0, 0.0, 0.0, 0.0, 0.0, 0.0, 0.003909718073954345, 0.0, 0.0, 0.0, 0.0011273527999344085, 0.0011273527999344085, 0.00123862398538248, 0.004252462607025311, 0.004403996392471042, 0.00481766965128995, 0.0006948309339185176, 0.001198605401142384, 0.0, 0.0, 0.001016081614486337, 0.004247826307631644, 0.004054956252854988, 0.0037656511706899987, 0.0036341488606150044], [0.0, 0.0, 0.0, 0.0, 0.0, 0.0, 0.0, 0.001770935999123919, 0.0, 0.0, 0.0, 0.0, 0.0, 0.0, 0.00200732153752288, 0.0, 0.0, 0.0, 0.0, 0.0, 0.0, 0.0021336124104580478, 0.002223578062504237, 0.0024392799255520434, 0.0, 0.0, 0.0, 0.0, 0.0, 0.002202487213672896, 0.002122341988113801, 0.0020021241497751563, 0.0019474796778030461], [0.0, 0.0, 0.0, 0.0, 0.0, 0.0, 0.0, 0.0014931823544994836, 0.001194967814227561, 0.0008803582552686328, 0.0, 0.0, 0.0, 0.0, 0.0016210424037267324, 0.0, 0.0, 0.0, 0.0, 0.0, 0.0, 0.001643570485470367, 0.00175816985781842, 0.0019362574605348974, 0.0006945789915432171, 0.0, 0.0, 0.0, 0.0, 0.001740756847775031, 0.001674587409610154, 0.001575333252362837, 0.0015302177263413293], [0.0, 0.0, 0.0, 0.0, 0.0, 0.0, 0.0, 0.003622922687716014, 0.0016015388153630644, 0.0004321645863388321, 0.0, 0.0, 0.0, 0.0, 0.003914361579794685, 0.0, 0.0, 0.0, 0.0009067023493417523, 0.0009067023493417523, 0.0009773243104485656, 0.0042892387463672665, 0.004414685650964896, 0.00476593698383826, 0.0006834832963399853, 0.0008831616956394811, 0.0, 0.0, 0.0006834533209744901, 0.004306894236643972, 0.0041515259222089824, 0.003918473450556496, 0.003812540508896277], [0.0, 0.0, 0.0, 0.0, 0.0, 0.0, 0.0, 0.0011063496151032795, 0.0008142322457326222, 0.00043754972155926814, 0.0, 0.0, 0.0, 0.0, 0.0012987671722915436, 0.0, 0.0, 0.0, 0.00035906307229848427, 0.00035906307229848427, 0.00039287818195732533, 0.0011813041597924108, 0.0012734058400474125, 0.001423389603940933, 0.00043544847705415156, 0.00039717922660691476, 0.0, 0.0, 0.0002758601051115988, 0.0012235730468659627, 0.0011559428275482804, 0.0010544974985717567, 0.0010083859854006095], [0.0, 0.0, 0.0, 0.0, 0.0, 0.0, 0.0, 0.0044663601010395204, 0.001613884768454647, 0.0013230916050330386, 0.0, 0.0, 0.0, 0.0, 0.0047806257758230206, 0.0, 0.0, 0.0, 0.0008575113499234119, 0.0008575113499234119, 0.0009232077839901247, 0.005272246887199223, 0.005419091383739787, 0.00578120761361947, 0.0008480305402533428, 0.0008675963288371615, 0.0, 0.0, 0.0007278473353180572, 0.005315360172055504, 0.005157688730295395, 0.004921181567655225, 0.004813678311909695], [0.0, 0.0, 0.0, 0.0, 0.0, 0.0, 0.0, 0.0033298137173140975, 0.0006984724710741291, 0.0008723819935821515, 0.0, 0.0, 0.0, 0.0, 0.003631550710113679, 0.0, 0.0, 0.0, 0.000857231552059819, 0.000857231552059819, 0.0009256166184709413, 0.003982305364066122, 0.004110864789901506, 0.004414180371543184, 0.0010138136890808082, 0.000890618011291784, 0.0, 0.0, 0.0006764835229106844, 0.004010086797295641, 0.0038733166644733977, 0.0036681614652400276, 0.003574909101952134], [0.0, 0.0, 0.0, 0.0, 0.0, 0.0, 0.0, 0.0029092863661265784, 0.0007491066933232964, 0.0008709027244835279, 0.0, 0.0, 0.0, 0.0, 0.003200506410789091, 0.0, 0.0, 0.0, 0.0011886315014232622, 0.0011886315014232622, 0.0012918254631643722, 0.003535547332626183, 0.0036465487322621796, 0.0038820679655182082, 0.0015585660860876263, 0.0012739928224073556, 0.0, 0.0, 0.0010854375396821517, 0.003516198464799726, 0.0033923657107103947, 0.003206616579576394, 0.0031221851563336678], [0.0, 0.0, 0.0, 0.0, 0.0, 0.0, 0.0, 0.002983515625937977, 0.0010838839463780934, 0.0004274838284515201, 0.0, 0.0, 0.0, 0.0, 0.0034059969130985205, 0.0, 0.0, 0.0, 0.0005997491169958786, 0.0005997491169958786, 0.0006729714991511984, 0.003413150547144617, 0.0035638104156911726, 0.003927995421674214, 0.0, 0.0006750589793442229, 0.0, 0.0, 0.0003270920887069892, 0.003452049937664632, 0.0032909606969229285, 0.00304932683581037, 0.0029394932625773896], [0.0, 0.0, 0.0, 0.0, 0.0, 0.0, 0.0, 0.0015173299433961919, 0.0016086935604147123, 0.0013007866060474852, 0.0, 0.0, 0.0, 0.0, 0.0018408265377306296, 0.0, 0.0, 0.0, 0.0003853848436009077, 0.0003853848436009077, 0.0004202983383181117, 0.001866629531404104, 0.0019544875033075944, 0.002146929349787112, 0.0005522033427459125, 0.0004429058006070827, 0.0, 0.0, 0.00028131256030512725, 0.0018993609327014832, 0.0018155685453801937, 0.0016898799643982586, 0.001632748791224652], [0.0, 0.0, 0.0, 0.0, 0.0, 0.0, 0.0, 0.004147938040555491, 0.0012032166394582502, 0.0008822437010356474, 0.0, 0.0, 0.0, 0.0, 0.004474013802872863, 0.0, 0.0, 0.0, 0.0012563378335190417, 0.0012563378335190417, 0.0013548063883634354, 0.004990692994048699, 0.005119932972281966, 0.005415338636815149, 0.0014651725303381508, 0.0012550421946395099, 0.0, 0.0, 0.0010632876404688485, 0.004988641565822776, 0.004844221018717665, 0.004627590198059997, 0.004529121643215604], [0.0, 0.0, 0.0, 0.0, 0.0, 0.0, 0.0, 0.0016809214925988412, 0.00121306554893841, 0.0013267423205180974, 0.0, 0.0, 0.0, 0.0, 0.0018486474984110452, 0.0, 0.0, 0.0, 0.0013334621296755174, 0.0013334621296755174, 0.001430992693140848, 0.0019858436020417022, 0.002062841415303805, 0.0021454390695304255, 0.0019689311791287064, 0.0013268512063146294, 0.0, 0.0, 0.0011841330372884078, 0.001953333414219925, 0.0018883130385763715, 0.0017907824751110402, 0.0017464504008086169], [0.0, 0.0, 0.0, 0.0, 0.0, 0.0, 0.0, 0.001662177719614898, 0.0013787003797929348, 0.0012824514853545604, 0.0, 0.0, 0.0, 0.0, 0.001924110781610391, 0.0, 0.0, 0.0, 0.0016980848493256798, 0.0016980848493256798, 0.0018445296136363198, 0.002064798917850268, 0.0021634323569706747, 0.002340006905326089, 0.0009114415069091657, 0.001748987250955584, 0.0, 0.0, 0.0015516400850150395, 0.0019938647351373027, 0.0018767089236887912, 0.0017009752065160213, 0.001621096244164763], [0.0, 0.0, 0.0, 0.0, 0.0, 0.0, 0.0, 0.005147125734637597, 0.0005516708246951755, 0.0, 0.0, 0.0, 0.0, 0.0, 0.005690057041123489, 0.0, 0.0, 0.0, 0.00195798243867396, 0.00195798243867396, 0.00213107094937096, 0.006202782950911838, 0.0063565128781756216, 0.006751552206417103, 0.0022740505394102137, 0.002155624357154043, 0.0, 0.0, 0.0017848939279769599, 0.006137874759400466, 0.005930168546564066, 0.005618609227309464, 0.005476991354921009], [0.0, 0.0, 0.0, 0.0, 0.0, 0.0, 0.0, 0.0029759601137931205, 0.00040460583088290365, 0.0004355414879725422, 0.0, 0.0, 0.0, 0.0, 0.0033255831371361393, 0.0, 0.0, 0.0, 0.0007340434423462472, 0.0007340434423462472, 0.0008027893469898883, 0.0032856924214152905, 0.0033833839701194117, 0.0036512956415655656, 0.00042761061493258405, 0.0007705571662600406, 0.0, 0.0, 0.000665297537702606, 0.0032856924214152913, 0.0031619497930567377, 0.0029763358505189045, 0.002891965876638073], [0.0, 0.0, 0.0, 0.0, 0.0, 0.0, 0.0, 0.002971705572376714, 0.0, 0.0, 0.0, 0.0, 0.0, 0.0, 0.0034312836326259146, 0.0, 0.0, 0.0, 0.0006424209444343674, 0.0006424209444343674, 0.0007142209323417377, 0.003194272817280368, 0.0033292520708628104, 0.0036477142181840193, 0.00014835413460657053, 0.0007923191648023862, 0.0, 0.0, 0.0005706209565269969, 0.0032234415623677392, 0.0030798415865529987, 0.002864441622830884, 0.0027665325484117435], [0.0, 0.0, 0.0, 0.0, 0.0, 0.0, 0.0, 0.001216234601104063, 0.0002120008901694836, 0.0, 0.0, 0.0, 0.0, 0.0, 0.0013312718882134533, 0.0, 0.0, 0.0, 0.0009108620198257924, 0.0009108620198257924, 0.0009800974241045922, 0.0016062581257247268, 0.001687222554083652, 0.001845238285380245, 0.00016348740897582519, 0.0008877835517328588, 0.0, 0.0, 0.0007777920933688881, 0.0015997673065735899, 0.00151668482143903, 0.0013920610937371892, 0.0013354139447818076], [0.0, 0.0, 0.0, 0.0, 0.0, 0.0, 0.0, 0.004302185510239202, 0.0012583892617449664, 0.001342281879194631, 0.0, 0.0, 0.0, 0.0, 0.0044742729306487695, 0.0, 0.0, 0.0, 0.0018642803877703207, 0.0018642803877703207, 0.0019885657469550086, 0.004998601789709172, 0.005121865065347934, 0.005338621110433193, 0.0028144620047629355, 0.0018228519347087578, 0.0, 0.0, 0.0017399950285856326, 0.004971414367387523, 0.0048471290082028355, 0.004660700969425801, 0.004575960951799878], [0.0, 0.0, 0.0, 0.0, 0.0, 0.0, 0.0, 0.0027877032076384866, 0.0007030400711854304, 0.0008793247457513295, 0.0, 0.0, 0.0, 0.0, 0.0029737545697604622, 0.0, 0.0, 0.0, 0.00026547632538793123, 0.00026547632538793123, 0.00029870458745888444, 0.003214703191172335, 0.00330323902103244, 0.0035579360346097958, 0.0012500709132859476, 0.0002932248389770079, 0.0, 0.0, 0.00023224806331697802, 0.0032437779204844202, 0.00313744748185737, 0.002977951823916793, 0.0029054537975801687], [0.0, 0.0, 0.0, 0.0, 0.0, 0.0, 0.0, 0.0038719669592152815, 0.0020973154362416107, 0.0017897091722595079, 0.0, 0.0, 0.0, 0.0, 0.004026845637583892, 0.0, 0.0, 0.0, 0.00046607009694258017, 0.00046607009694258017, 0.0004971414367387521, 0.004404362416107382, 0.0045331449428941475, 0.004804758999389873, 0.0013531067330591034, 0.00045571298367718944, 0.0, 0.0, 0.00043499875714640815, 0.00447427293064877, 0.004362416107382552, 0.004194630872483221, 0.004118364856619891], [0.0, 0.0, 0.0, 0.0, 0.0, 0.0, 0.0, 0.003474301611885505, 0.0007746085011185683, 0.0004388516032811335, 0.0, 0.0, 0.0, 0.0, 0.0037453392990305736, 0.0, 0.0, 0.0, 0.0007892120308227691, 0.0007892120308227691, 0.0008561189825171928, 0.003910386372110366, 0.004036167039522745, 0.0043329265812487305, 0.0006575497341896996, 0.0008097881625100118, 0.0, 0.0, 0.0007223050791283453, 0.003937567321236226, 0.0038037534178473795, 0.0036030325627641052, 0.0035117958104535284], [0.0, 0.0, 0.0, 0.0, 0.0, 0.0, 0.0, 0.0017353344700538154, 0.001173230089085494, 0.0008753896323790174, 0.0, 0.0, 0.0, 0.0, 0.0019935579002381123, 0.0, 0.0, 0.0, 0.0, 0.0, 0.0, 0.001810174038017988, 0.00190116603072263, 0.0021193286505939, 0.00011407598281888825, 0.0, 0.0, 0.0, 0.0, 0.0018798345745574398, 0.0017987750411297147, 0.0016771857409881264, 0.0016219178772874047], [0.0, 0.0, 0.0, 0.0, 0.0, 0.0, 0.0, 0.0023910020370479035, 0.0, 0.0, 0.0, 0.0, 0.0, 0.0, 0.0026113034841159653, 0.0, 0.0, 0.0, 0.00032240008341244717, 0.00032240008341244717, 0.00035715526970939176, 0.00265511331105343, 0.0027868171749155356, 0.0030532181722729788, 0.000804296378303063, 0.0003771242583273731, 0.0, 0.0, 0.0002876448971155025, 0.00272462368364732, 0.0026134070874970976, 0.0024465821932717615, 0.0023707526958966097], [0.0, 0.0, 0.0, 0.0, 0.0, 0.0, 0.0, 0.0036911866288879243, 0.0011238000765941953, 0.0008640913438095777, 0.0, 0.0, 0.0, 0.0, 0.004137237544549151, 0.0, 0.0, 0.0, 0.0004532520793091734, 0.0004532520793091734, 0.0004885960916498143, 0.004143620394146195, 0.004295343868174276, 0.004680407581569681, 4.683344164937955e-05, 0.00044147074186229307, 0.0, 0.0, 0.000264091855367651, 0.004220935421141348, 0.004065421766842528, 0.003832151285394296, 0.003726119248372373], [0.0, 0.0, 0.0, 0.0, 0.0, 0.0, 0.0, 0.0020586038231766315, 0.0004901591131890507, 0.00043192653478453947, 0.0, 0.0, 0.0, 0.0, 0.002447862990054378, 0.0, 0.0, 0.0, 0.0007512980139478896, 0.0007512980139478896, 0.0008220522259181988, 0.002832030431758959, 0.0029200077084852, 0.0031576606118495884, 0.0010101845522713412, 0.000882720859427828, 0.0, 0.0, 0.0006030400105758928, 0.0028231861552626713, 0.002709979416110177, 0.0025401693073814333, 0.002462982894322914], [0.0, 0.0, 0.0, 0.0, 0.0, 0.0, 0.0, 0.0013333400818596245, 0.00017765495459928936, 0.0, 0.0, 0.0, 0.0, 0.0, 0.0016918892836776769, 0.0, 0.0, 0.0, 0.0001257475398809785, 0.0001257475398809785, 0.00016278945085366976, 0.0014179497302276615, 0.0015243233758827916, 0.0017683746266454526, 0.0, 0.0003283407985781105, 0.0, 0.0, 0.0, 0.0014619369995077334, 0.001358219648784198, 0.0012026436226988929, 0.0011319272472055733], [0.0, 0.0, 0.0, 0.0, 0.0, 0.0, 0.0, 0.005569094488496627, 0.0003267664009643841, 0.0, 0.0, 0.0, 0.0, 0.0, 0.005846240323989734, 0.0, 0.0, 0.0, 0.0022136213242072013, 0.0022136213242072013, 0.0023804220585317577, 0.006671903958896286, 0.006857579513157569, 0.0072382682704437585, 0.0038682922953765823, 0.0021580210794323487, 0.0, 0.0, 0.0018408279536961162, 0.0066468838487476044, 0.006446722967558139, 0.006146481645773935, 0.0060100083176902065], [0.0, 0.0, 0.0, 0.0, 0.0, 0.0, 0.0, 0.004237370925041276, 0.0006130144681183631, 0.0004293543565546145, 0.0, 0.0, 0.0, 0.0, 0.004497230444594238, 0.0, 0.0, 0.0, 0.0007212892679320979, 0.0007212892679320979, 0.0007934724678079209, 0.00473971918564325, 0.004913884899817317, 0.005350610527774154, 0.0008332143702377338, 0.0006972282013068234, 0.0, 0.0, 0.0003780120204023372, 0.004796112310546238, 0.004608435990869099, 0.004326921511353386, 0.004198960384300791], [0.0, 0.0, 0.0, 0.0, 0.0, 0.0, 0.0, 0.005069273304046005, 0.0, 0.0, 0.0, 0.0, 0.0, 0.0, 0.005615118727693124, 0.0, 0.0, 0.0, 0.0012369910749042065, 0.0012369910749042065, 0.001340953042020958, 0.0060079073628522784, 0.006213095455845869, 0.006674209061191462, 0.0014994048977962835, 0.0013313124586041163, 0.0, 0.0, 0.0010685414214180414, 0.006059888346410657, 0.005851964412177155, 0.005540078510826897, 0.005398312192031326], [0.0, 0.0, 0.0, 0.0, 0.0, 0.0, 0.0, 0.0053408560119969535, 0.0, 0.0, 0.0, 0.0, 0.0, 0.0, 0.005698306168104827, 0.0, 0.0, 0.0, 0.00260466602748482, 0.00260466602748482, 0.0028070736124427404, 0.006161113774368808, 0.0063119207414509436, 0.006628606293035826, 0.0027804410354745927, 0.0026330741095841764, 0.0, 0.0, 0.0024022584425268992, 0.006070452043606408, 0.005881538297645683, 0.005598167678704593, 0.005469362851913188], [0.0, 0.0, 0.0, 0.0, 0.0, 0.0, 0.0, 0.0036842911669926898, 0.00021264795364674577, 0.0, 0.0, 0.0, 0.0, 0.0, 0.003938720059301448, 0.0, 0.0, 0.0, 0.0012765543298856367, 0.0012765543298856367, 0.0013778787466702928, 0.00435961635376087, 0.004473606322643608, 0.004777579572997579, 0.0015565942025058783, 0.001242779524290751, 0.0, 0.0, 0.001126567528724139, 0.004338507100264067, 0.004189897955646572, 0.003966984238720325, 0.0038656598219356697], [0.0, 0.0, 0.0, 0.0, 0.0, 0.0, 0.0, 0.0029020310831021695, 0.0, 0.0, 0.0, 0.0, 0.0, 0.0, 0.003133947730578329, 0.0, 0.0, 0.0, 0.0017637288216660906, 0.0017637288216660906, 0.0019014210563313423, 0.003567066807547564, 0.003672034489730696, 0.003875114065498946, 0.0026324698066527517, 0.0017178314101110063, 0.0, 0.0, 0.0016260365870008385, 0.0035089778960481614, 0.0033850548848494357, 0.0031991703680513428, 0.003114677405870394], [0.0, 0.0, 0.0, 0.0, 0.0, 0.0, 0.0, 0.0023672025388897563, 0.0011127152593517506, 0.00043077883564850947, 0.0, 0.0, 0.0, 0.0, 0.002711617501690859, 0.0, 0.0, 0.0, 0.000737908190694206, 0.000737908190694206, 0.000809300013295643, 0.0028525115758805475, 0.0029941210134748447, 0.0032723441690196823, 0.0008634709012823673, 0.0007973532035755645, 0.0, 0.0, 0.000666516368092769, 0.002892669476093857, 0.0027641641954112704, 0.0025714062743873883, 0.002483789037558353], [0.0, 0.0, 0.0, 0.0, 0.0, 0.0, 0.0, 0.0033764634952038156, 0.0, 0.0, 0.0, 0.0, 0.0, 0.0, 0.0035762894823297506, 0.0, 0.0, 0.0, 0.0004250037807084787, 0.0004250037807084787, 0.00045803065937294123, 0.0038201451792055823, 0.00393845528073716, 0.004227163928201148, 0.0012649182382890977, 0.0004139948211536578, 0.0, 0.0, 0.0003567772024147863, 0.0038758780369518636, 0.0037569812737597986, 0.0035786361289716993, 0.003497570154068019], [0.0, 0.0, 0.0, 0.0, 0.0, 0.0, 0.0, 0.0019154183084595382, 1.569553179600837e-05, 0.00043204567190478885, 0.0, 0.0, 0.0, 0.0, 0.002225835682431259, 0.0, 0.0, 0.0, 0.0007526879470174654, 0.0007526879470174654, 0.0008233759716987471, 0.0022057454017323686, 0.0023135213867316253, 0.002550951976809425, 0.00047820741230096303, 0.0008060333779241453, 0.0, 0.0, 0.0006050918165357428, 0.0022167904055888196, 0.002103689566098769, 0.001934038306863691, 0.0018569240981204747], [0.0, 0.0, 0.0, 0.0, 0.0, 0.0, 0.0, 0.0031340014185149982, 0.00024775763658031736, 0.0004321645863388321, 0.0, 0.0, 0.0, 0.0, 0.0034058834598256283, 0.0, 0.0, 0.0, 0.0003007241074104275, 0.0003007241074104275, 0.00033603508796383407, 0.003617052415898304, 0.003736226975266052, 0.004082916602517683, 0.0, 0.00036526731418951616, 0.0, 0.0, 0.00026541312685702075, 0.00366560501415924, 0.003524361091945614, 0.003312495208625171, 0.0032161925343886077], [0.0, 0.0, 0.0, 0.0, 0.0, 0.0, 0.0, 0.0040968372589012935, 0.0007041478710529212, 0.00043664502878937913, 0.0, 0.0, 0.0, 0.0, 0.0043771592034327214, 0.0, 0.0, 0.0, 0.0007524357892935295, 0.0007524357892935295, 0.0008205686157055944, 0.004859537169472256, 0.005030989841199986, 0.005406535372428213, 0.0018888482710401444, 0.0007297248471561744, 0.0, 0.0, 0.0005764803201264858, 0.004923411694233569, 0.004759892910844613, 0.004514614735761177, 0.0044031246561777974], [0.0, 0.0, 0.0, 0.0, 0.0, 0.0, 0.0, 0.0032755136029150545, 0.001529688776409156, 0.0013126491646778045, 0.0, 0.0, 0.0, 0.0, 0.003542844633809058, 0.0, 0.0, 0.0, 0.0007675140021250128, 0.0007675140021250128, 0.0008351442214426949, 0.00386259764112914, 0.003977724741447892, 0.004241288443047186, 0.0010376186492683623, 0.0007943584532138295, 0.0, 0.0, 0.0006998837828073303, 0.003881618640312239, 0.0037598842455404116, 0.0035772826533826676, 0.0034942819296746035], [0.0, 0.0, 0.0, 0.0, 0.0, 0.0, 0.0, 0.0027067154369738978, 0.00023402668697542321, 0.0, 0.0, 0.0, 0.0, 0.0, 0.0029860218636457393, 0.0, 0.0, 0.0, 0.0017915602308005564, 0.0017915602308005564, 0.0019255416109145464, 0.0033487632284576454, 0.003439002332333762, 0.003600549259552545, 0.002292284361489725, 0.0017468997707625596, 0.0, 0.0, 0.0016575788506865666, 0.003283865997464932, 0.0031766808933737407, 0.003015903237236951, 0.0029428224844475024]], "bootstrap_rate_of_adaptation": [0.00011105386736271858, 0.0001320246919904104, 2.38326079405525e-05, 6.690659667445016e-05, 0.00013679759287799472, 0.00011687393695992682, 0.0001157586304654414, 4.550660620835109e-05, 0.00010447094445517866, 0.00010038017799809522, 0.00013193511642712731, 0.00012965969285062368, 7.180284892306279e-05, 0.0001222013519238407, 9.93246438867278e-05, 0.00013541060293280962, 0.00013111274769530602, 0.00016769651215166478, 0.00015509314015776915, 0.0001023337038420018, 0.00018798485169404988, 0.00011890544338147384, 8.764490702683174e-05, 7.623037834605581e-05, 7.373951931820433e-05, 0.00011226137931366043, 7.588185065163965e-05, 3.158397409656583e-05, 0.0001342416776317701, -4.94554333612319e-06, 8.840443735118484e-05, 0.00011307706873040485, 8.32713377689587e-05, 2.1283694417384695e-05, 9.247163049686563e-05, 0.00015962785676535942, 0.00010150938885831318, 0.0001511844960657648, 0.00010263471146988724, 7.537662931253221e-05, 4.2794110705875196e-05, 4.7933807686683035e-05, 9.289685267885878e-05, 8.22079941086196e-05, 4.727742538682066e-05, 0.00013674505246337706, 0.0001417613434321882, 4.614769934848556e-05, 3.0771893153420195e-05, 3.6316589283546455e-05, 0.0001508758868281331, 5.608909713952061e-05, 8.585814333667564e-05, 2.9475987022635415e-05, 5.220658993802764e-05, 0.00013439871254404, 8.71950366879449e-05, 9.671567321885748e-05, 0.00014020211334891218, 8.288351513377335e-05, 4.544780764093294e-05, 0.00010273874560309327, 4.6691134915903066e-05, 3.312414734401116e-05, 9.597260891618774e-05, 2.630973218645674e-05, 0.00011652970396957916, 9.21051473405415e-05, 8.680628620835185e-05, 7.308286371643891e-05, 3.781994580204725e-05, 0.00011739956449108076, 5.331981925865191e-05, 5.386162666090243e-05, 0.00015482856250885474, 7.494741948313243e-05, 7.349860064228937e-05, 4.2217827392023004e-05, 0.00012575710870640542, 7.079714711236798e-05, 9.407318434350706e-05, 8.943924233712665e-05, 3.384593197026185e-05, 6.227448691332974e-05, 8.746697666455567e-05, 6.835582461976157e-05, 2.9961772234901906e-05, 0.0001722359841693713, 0.00010586144657486614, 0.0001446411056116331, 0.00016180768952602078, 0.00010783402372940066, 9.889672692528671e-05, 6.646461709982574e-05, 8.945887548507115e-05, 5.3237698632144376e-05, 7.85287770707435e-05, 0.000113704370850041, 8.589320571827226e-05, 9.312029166936734e-05]}
