# Supplementary material for: A Bayesian approach to infer recombination patterns in coronaviruses
Source: Nat Commun. 2022 Jul 20;13:4186. doi: 10.1038/s41467-022-31749-8 (PMC9297283; doi:10.1038/s41467-022-31749-8)
Supplement: Supplementary file 6 — Source Data [file 41467_2022_31749_MOESM6_ESM.zip › Source_Figure3/nl63_spike_bhatt_analysis_bootstrapped.json]

{"cov": "nl63", "gene": "spike", "window": 3, "clade": null, "min_seqs": 3, "midfreq_high": 0.75, "midfreq_low": 0.15, "window_midpoint": [1988.5, 1989.5, 1990.5, 1991.5, 2000.5, 2001.5, 2003.5, 2004.5, 2005.5, 2006.5, 2007.5, 2008.5, 2009.5, 2010.5, 2011.5, 2012.5, 2013.5, 2014.5, 2015.5, 2016.5, 2017.5], "adaptive_substitutions": [0.0, 0.0, 0.0, 0.0, 1.8420842775403878, 1.8420842775403878, 4.5262528326211635, 3.802583749227467, 3.802583749227467, 3.3517630192147814, 10.646429503235609, 8.839489231055497, 8.136775469304409, 4.210354933246499, 8.985144346239048, 4.861279646993934, 6.018820474663551, 3.0810031506671605, 4.244186421835795, 5.6382291558245266, 3.502916568776648], "adaptive_substitutions_per_codon": [0.0, 0.0, 0.0, 0.0, 0.00045248938283969244, 0.00045248938283969244, 0.0011118282566006297, 0.0009340662611710801, 0.0009340662611710801, 0.0008233267057761684, 0.0026151877924921662, 0.0021713311793307532, 0.00199871664684461, 0.0010342311307409726, 0.00220710988608181, 0.0011941242070729388, 0.001478462410872894, 0.0007568172809302776, 0.0010425414939414872, 0.0013849740004481764, 0.000860456047353635], "rate_of_adaptation": 5.4563905908239976e-05, "bootstrap_adaptive_substitutions": [[0.0, 0.0, 0.0, 0.0, 1.9501173164362315, 1.9501173164362315, 4.501173164362315, 3.0812863714092553, 3.0812863714092553, 2.532321497966585, 12.9270499829688, 10.234951018730861, 10.350171705936251, 5.502346328724631, 10.446919354151794, 5.159881755637154, 6.286302386142719, 4.03780409787097, 3.6576642004018494, 5.0476762825609995, 4.537971692779872], [0.0, 0.0, 0.0, 0.0, 1.7857142857142858, 1.7857142857142858, 3.2857142857142856, 2.8705357142857144, 2.8705357142857144, 3.1795112781954886, 9.4083850931677, 7.641842532467533, 7.62690331908087, 3.107142857142857, 7.72882251883177, 4.064285714285714, 5.885467980295567, 1.810924369747899, 2.107142857142857, 3.552631578947369, 2.4327731092436977], [0.0, 0.0, 0.0, 0.0, 1.9381443298969072, 1.9381443298969072, 2.814432989690722, 2.6701030927835054, 2.6701030927835054, 2.775366250678242, 7.596145226355894, 5.188378631677601, 5.198900986340659, 2.288659793814433, 5.251590261022153, 1.4432989690721651, 2.195876288659794, 2.184094256259205, 2.203240058910162, 3.2299000989435385, 2.1983020012128565], [0.0, 0.0, 0.0, 0.0, 0.0, 0.0, 4.402843601895735, 2.1078199052132702, 2.1078199052132702, 1.331504115739586, 8.378275855609463, 6.59991652305041, 5.943284827140102, 1.7393364928909953, 6.808063846925529, 2.808056872037915, 7.966334368360844, 0.6390537257557052, 1.6415030467163167, 3.2860035508341525, 2.0565932534151106], [0.0, 0.0, 0.0, 0.0, 1.8455623662543976, 1.8455623662543976, 2.1505930143991874, 2.190163577672192, 2.190163577672192, 1.9227811831271988, 5.991649228158762, 4.750512313662907, 4.58287320504072, 2.6853578034891736, 4.639904170046078, 2.605581952051068, 5.035859142352222, 2.0658272957001156, 1.9227811831271988, 2.3270954932792147, 2.730893713983363], [0.0, 0.0, 0.0, 0.0, 2.9262628161559485, 2.9262628161559485, 4.410102529247588, 3.712008864658501, 3.712008864658501, 3.9952776875015696, 14.967231760614606, 13.34123873841304, 12.830110066611885, 6.140410116990354, 13.730316918567954, 6.3770878223019185, 5.607148573910468, 4.729531002000372, 7.767432347843331, 10.706576709926267, 4.4823595762725565], [0.0, 0.0, 0.0, 0.0, 1.6181071867046752, 1.6181071867046752, 6.331687576733182, 4.167366596234607, 4.167366596234607, 2.2721682803918863, 3.998497352669427, 3.6004717279390457, 3.4059320143254195, 0.25391108698973985, 3.237392307402805, 1.951243802066592, 3.7634758321251947, 1.2135803900285065, 1.2135803900285065, 2.3580471840256867, 0.8316875767331817], [0.0, 0.0, 0.0, 0.0, 1.9591836734693877, 1.9591836734693877, 2.7551020408163267, 3.964285714285714, 3.964285714285714, 4.330827067669173, 10.672138420585625, 9.322781385281385, 9.403648659931536, 6.755102040816326, 9.464828484585322, 5.336734693877551, 6.941942294159043, 5.409449494083347, 4.949951409135082, 6.79828773614709, 5.84453781512605], [0.0, 0.0, 0.0, 0.0, 1.8749835594673794, 1.8749835594673794, 4.4999342378695175, 3.197870359166452, 3.197870359166452, 2.543820422588835, 6.026065706775924, 3.8801840287459424, 3.794264051222535, 2.104048842849552, 3.8345508043033414, 1.2290652833821727, 5.937360255472725, 2.0504797629256406, 3.99687122572344, 4.697669652329827, 2.0023352519370428], [0.0, 0.0, 0.0, 0.0, 0.0, 0.0, 0.6198869021629163, 3.0347759874761717, 3.0347759874761717, 2.6246472348537284, 8.856166276879026, 8.193618811301263, 7.386425390218633, 4.142453222010415, 8.215175693187053, 3.8589791376023683, 6.881303089203634, 3.72462326002381, 3.9418353980712206, 4.527603622324981, 3.937110235623627], [0.0, 0.0, 0.0, 0.0, 0.0, 0.0, 5.30165376214561, 3.2952027110379003, 3.2952027110379003, 1.2717370174076406, 7.82393334597441, 5.981335309527092, 3.3999647657732486, 1.3705254450064217, 5.724094705994151, 4.297292590361883, 4.215337392149891, 1.127898394984631, 0.022836285529762357, 1.7316968468105465, 1.1880046219798446], [0.0, 0.0, 0.0, 0.0, 0.0, 0.0, 5.123319939032839, 2.4278786199251763, 2.4278786199251763, 1.4586320310961691, 11.071268924218781, 8.99237910489123, 7.656420087383693, 0, 9.210957092392983, 1.7347235693501457, 1.2238464736039907, 0.0, 3.9679922405431616, 6.748357314236124, 0], [0.0, 0.0, 0.0, 0.0, 2.951396308205068, 2.951396308205068, 6.8906416934614025, 5.762118973740307, 5.762118973740307, 6.198777078467525, 15.070418833563847, 14.29612571118938, 13.648623960233596, 9.678000541858575, 14.5142504464129, 9.501242185223619, 11.137670240806251, 7.157951430931481, 7.44750142584753, 8.424053649411487, 8.349931786560644], [0.0, 0.0, 0.0, 0.0, 0.0, 0.0, 3.6478666012751346, 1.4808163881238918, 1.4808163881238918, 1.6485694940561877, 15.28212071954742, 12.026682810201079, 9.096103998817995, 3.863451163843513, 12.283831087573013, 6.772173388161619, 4.48216411279779, 2.160487335991476, 2.6042339220367663, 4.447302605153308, 4.310335338722956], [0.0, 0.0, 0.0, 0.0, 3.708154506437768, 3.708154506437768, 5.489270386266094, 2.4935622317596566, 2.4935622317596566, 2.684662299525638, 12.596473222616158, 9.912236636753804, 9.783147341040056, 4.5665236051502145, 9.89421851488647, 4.6072961373390555, 5.260840609738049, 3.0, 5.094216227263438, 5.819689339480991, 3.2431204241353195], [0.0, 0.0, 0.0, 0.0, 1.9837328825715321, 1.9837328825715321, 4.918664412857661, 4.947634869253985, 4.947634869253985, 5.291066610429498, 12.78734145652754, 10.368592726675473, 8.279008839975486, 3.6421234165737086, 10.671293676446837, 6.280393914715685, 5.446918007432095, 3.011583512842323, 5.887385969354585, 7.144331361790734, 2.8432213232123944], [0.0, 0.0, 0.0, 0.0, 3.9650508653978087, 3.9650508653978087, 5.790305192386851, 4.130525119077954, 4.130525119077954, 3.645042983608147, 18.87477916568305, 16.537977536899465, 16.03637289306402, 9.52142423113864, 16.921161448478376, 8.19197522394496, 12.38790720875327, 7.70945687407213, 7.270996502566371, 8.254674775742512, 7.925595735677497], [0.0, 0.0, 0.0, 0.0, 1.954983922829582, 1.954983922829582, 5.54983922829582, 4.600683279742766, 4.600683279742766, 4.362709426298866, 9.787952925028279, 9.12608399103576, 8.316369921403908, 5.14951768488746, 9.157065207250964, 4.838692390139336, 8.11819492183169, 3.950863303520765, 3.6376512019598835, 5.730933869570844, 4.3053716663514265], [0.0, 0.0, 0.0, 0.0, 0.0, 0.0, 3.4209756843147545, 2.0131181095036514, 2.0131181095036514, 0.8420909229859316, 11.466072977971503, 8.119980196572278, 6.004670452918651, 1.7103549332464993, 8.362123689274235, 4.447228516935917, 3.6050777849400912, 1.3961146816264765, 1.8945633610005383, 2.4403198767724534, 1.346592039616237], [0.0, 0.0, 0.0, 0.0, 0.7607872823618471, 0.7607872823618471, 6.641180923542771, 7.111657834973505, 7.111657834973505, 7.052073787800311, 13.293872470550218, 11.484315142339367, 10.10548768082368, 3.004920514761544, 11.769276708553361, 5.826898814029775, 3.568012738520974, 2.590818007748141, 6.249558415341913, 8.617036535320132, 2.9413100592242953], [0.0, 0.0, 0.0, 0.0, 1.94365445763592, 1.94365445763592, 7.38019903399512, 5.90837180517716, 5.90837180517716, 4.771624196321903, 13.995557967251585, 11.328840900845789, 10.078026350079334, 2.9504975849878003, 11.746616584685226, 4.450547379053771, 5.781178995930867, 1.8042177128073145, 3.841841343911354, 7.07772619152674, 2.3067375137195207], [0.0, 0.0, 0.0, 0.0, 1.948060486522025, 1.948060486522025, 5.428665351742275, 3.6383957922419463, 3.6383957922419463, 3.0861967542129483, 6.627076008346911, 5.798318490626183, 5.975447248320795, 1.8379355687047996, 6.066682844737352, 2.9191321499013805, 3.704776802920039, 1.2403024326101248, 2.309335963182117, 4.62387971902142, 1.3528444908535406], [0.0, 0.0, 0.0, 0.0, 1.9320283615608664, 1.9320283615608664, 1.9124537849738645, 2.9889893006698114, 2.9889893006698114, 2.538771587443242, 11.352993471587912, 8.955419048926634, 7.0868789158075955, 5.072595592778197, 8.65797865559057, 5.717659288607322, 10.603947920615495, 4.299534271043489, 4.662276910489602, 5.097612954486531, 4.823883037116817], [0.0, 0.0, 0.0, 0.0, 3.8357288173428645, 3.8357288173428645, 5.507186452028593, 4.005107631895367, 4.005107631895367, 4.3381262595015855, 12.986278584948673, 10.778132562516806, 10.24752485574049, 4.986994373614332, 11.105643810709893, 6.0302297736762265, 4.65845200830006, 3.4377534268487793, 6.12359023271624, 8.004917046124827, 3.1493931782050892], [0.0, 0.0, 0.0, 0.0, 0.8456661995788717, 0.8456661995788717, 2.3440813482102043, 1.9387228271050798, 1.9387228271050798, 0.7165701268630433, 9.944750931216245, 6.667055698346209, 5.784366610025973, 3.9582468471573833, 6.585403806672526, 2.0166503061048626, 5.919663397052101, 3.1665632285390495, 5.027939093749765, 5.368211458186911, 2.9695016941666625], [0.0, 0.0, 0.0, 0.0, 0.9096367134206438, 0.9096367134206438, 2.8418642484861265, 1.6825277274468369, 1.6825277274468369, 1.7481750047398796, 11.606287376688154, 7.755438969490125, 5.533180939431474, 2.070774388748058, 7.905308892395489, 5.108938631639202, 2.06552319254208, 1.4429842072098322, 2.1387469819368112, 2.405986722900403, 2.149707579835477], [0.0, 0.0, 0.0, 0.0, 4.929903258930985, 4.929903258930985, 5.018645625033779, 4.533372966545966, 4.533372966545966, 4.2414942669325315, 11.561169869045912, 9.639815165108361, 9.82516633232229, 5.563016808085176, 9.908508898449501, 5.0536939955682865, 7.422823325947144, 4.504456011448518, 6.516533998347758, 7.928670925926329, 4.213234101942134], [0.0, 0.0, 0.0, 0.0, 5.654083447734326, 5.654083447734326, 7.308166895468652, 5.793650878439374, 5.793650878439374, 5.204782322298452, 15.396704090171283, 14.029040046579455, 14.308721721565151, 7.17398654964825, 14.447653973659149, 6.8622914741435945, 7.7056759777071395, 5.673513788471153, 6.667230849884277, 8.944590366773516, 6.1140527362130435], [0.0, 0.0, 0.0, 0.0, 2.0, 2.0, 1.0, 1.6125, 1.6125, 1.7921052631578946, 6.739130434782608, 6.445075757575758, 6.551601095081362, 4.0, 6.6128584643848285, 4.92, 6.586206896551724, 1.9705882352941178, 3.4333333333333336, 3.526315789473684, 3.411764705882353], [0.0, 0.0, 0.0, 0.0, 1.9883662114314617, 1.9883662114314617, 4.895295902883157, 4.775417298937785, 4.775417298937785, 5.115858690732902, 13.75058828704009, 12.175142931592099, 12.570498146009697, 4.255690440060698, 12.7244491111239, 4.785027819929185, 7.43004901191286, 2.6120681960189236, 4.710335525206542, 6.635785214173522, 3.2317533993870686], [0.0, 0.0, 0.0, 0.0, 2.0, 2.0, 5.2242364653106375, 4.395348122657162, 4.395348122657162, 3.211266967886748, 10.985055266258591, 8.682151800528484, 8.123012102192018, 2.5131198918453874, 8.989304599430405, 2.9821483438825047, 4.254532046948933, 2.8623306017546204, 6.6867510600381, 8.376918480135474, 2.199988432661825], [0.0, 0.0, 0.0, 0.0, 0.588235294117647, 0.588235294117647, 2.6617647058823524, 3.046874999999999, 3.046874999999999, 2.464202786377709, 6.557922576145081, 4.623036430481284, 3.8187696438814225, 0, 4.65400179077602, 1.2205882352941173, 2.477941176470588, 0.588235294117647, 3.13235294117647, 4.767027863777089, 0.38235294117647045], [0.0, 0.0, 0.0, 0.0, 1.9436158044194556, 1.9436158044194556, 2.859039511048639, 2.670316350164748, 2.670316350164748, 2.713015131170859, 9.162395162940488, 8.403026353977568, 7.759242770154304, 4.203982973202142, 8.598079835756977, 3.607171514258236, 5.451881850883257, 3.629592353549946, 5.71847005961493, 6.6944996759870214, 4.226761303133842], [0.0, 0.0, 0.0, 0.0, 2.9841139536822663, 2.9841139536822663, 8.82525349050493, 6.437921281658255, 6.437921281658255, 4.3917024496234145, 10.919896219678108, 9.959380591702315, 9.383249530710337, 5.079019772580056, 10.239933471158821, 4.543816499169462, 8.28940622106358, 4.037152495599934, 6.880321422387057, 8.047678302513729, 4.608898773942341], [0.0, 0.0, 0.0, 0.0, 0.8992045728902258, 0.8992045728902258, 4.731212194373936, 3.935367469054035, 3.935367469054035, 2.5392065785438334, 11.192017188057214, 8.098394137721778, 7.525258807710053, 1.8616289616380968, 8.400970997190697, 3.181617085696015, 4.912591671224961, 1.1424322343928663, 3.2625431481686906, 4.76001805088247, 1.9024311135864382], [0.0, 0.0, 0.0, 0.0, 0.0, 0.0, 7.612118232655319, 4.241385270079273, 4.241385270079273, 3.1838733517256546, 7.535342618741634, 6.706016100288823, 5.839779402271967, 2.045443372457445, 6.689016891654325, 2.7779450623732562, 5.743348936359572, 1.3138417660433557, 4.077121612486941, 5.027744679167128, 1.8888776428656633], [0.0, 0.0, 0.0, 0.0, 0.9031011092097649, 0.9031011092097649, 2.934112201307415, 2.4569796501249552, 2.4569796501249552, 1.4392098751353386, 5.579909081517792, 5.150758965394132, 4.20149040943876, 2.94961774735624, 5.000476297586924, 1.707419763877433, 6.253684241359357, 2.214567985044046, 3.273834292115941, 3.522517446471614, 2.8043831057149244], [0.0, 0.0, 0.0, 0.0, 2.8456661995788717, 2.8456661995788717, 9.80708274947359, 7.50849000756832, 7.50849000756832, 6.30177644544479, 16.97591136691435, 15.557279450884597, 15.080412474500587, 7.612580647578512, 16.006786492419053, 8.162104442829204, 12.197858493327914, 5.9738494014326475, 7.896973420956005, 9.131856283888292, 7.868208071083153], [0.0, 0.0, 0.0, 0.0, 3.8293749237463905, 3.8293749237463905, 9.658749847492782, 7.033804495912806, 7.033804495912806, 5.162156109599714, 15.000862439372854, 12.63499430639717, 11.367959474624744, 5.208436699337102, 13.022601993046912, 8.169720200089472, 9.08860879759803, 3.2778669562908327, 4.61887429338322, 7.091249617394171, 4.314925612361337], [0.0, 0.0, 0.0, 0.0, 0.0, 0.0, 5.991676575505351, 2.3436682520808563, 2.3436682520808563, 1.6798610676512922, 8.408985162591117, 7.468285523186683, 6.912620438156172, 1.9800832342449466, 7.785737817078254, 2.752592152199762, 3.5618824060027063, 0.9130711737727196, 3.9059283166298626, 4.970711558921083, 2.3941736028537455], [0.0, 0.0, 0.0, 0.0, 1.9946055293324343, 1.9946055293324343, 2.983816587997303, 3.414784221173297, 3.414784221173297, 3.7336657557582424, 13.33923597877393, 12.245954146999328, 12.515957539596847, 6.964935940660823, 12.602350848936732, 4.98111935266352, 8.967633175994605, 6.123817834618676, 8.814372411135729, 9.016902605170257, 5.818353099837372], [0.0, 0.0, 0.0, 0.0, 2.8865406006674084, 2.8865406006674084, 3.546162402669633, 2.574944382647386, 2.574944382647386, 2.7769744160177976, 8.769058286106214, 7.2416889978764285, 6.483135687487038, 4.695216907675195, 7.280696583136647, 5.689284390063033, 4.411568409343715, 3.7398743702152717, 2.6727845754542088, 3.258620689655172, 3.5844729437937577], [0.0, 0.0, 0.0, 0.0, 0.0, 0.0, 3.17877094972067, 3.4217877094972065, 3.4217877094972065, 2.1811231990591002, 4.05669397398812, 2.678940240392755, 1.835701278081824, 0.569832402234637, 2.6442417602346078, 1.6601489757914338, 3.717877094972067, 1.0, 1.0, 2.633464206029368, 0.4134078212290503], [0.0, 0.0, 0.0, 0.0, 0.8581700178162381, 0.8581700178162381, 3.763616696360397, 4.627851393484347, 4.627851393484347, 4.270924870396913, 10.592057249881039, 9.483821225184526, 8.86171160906703, 4.385403410537032, 9.712380384338191, 3.380265334690761, 6.432680071264953, 3.726232004636927, 5.7189374795476855, 7.4268081393653755, 3.4036912550716387], [0.0, 0.0, 0.0, 0.0, 3.8470580944708477, 3.8470580944708477, 8.770587141706272, 7.446836909318854, 7.446836909318854, 6.338899759421004, 17.06437468250749, 15.054158185519046, 14.481731890651428, 9.216172734163095, 15.362431614356643, 10.074781079135661, 13.365967814075601, 7.256459268599635, 9.053342871716016, 10.415385994374708, 8.47560149434573], [0.0, 0.0, 0.0, 0.0, 1.7133288680509042, 1.7133288680509042, 2.9249832551908908, 2.614199598124581, 2.614199598124581, 2.150280255226143, 13.501123821575785, 11.323164667437943, 8.070522816938713, 4.2799732083054245, 11.200186974079074, 9.053136860906452, 4.9765110746703005, 2.2026712895472986, 3.100468854655057, 3.8639263933443786, 3.262716205035262], [0.0, 0.0, 0.0, 0.0, 2.99438202247191, 2.99438202247191, 6.991011235955056, 7.796404494382022, 7.796404494382022, 7.6394559432288585, 10.702589154860771, 10.223595505617977, 9.537722207264299, 7.471348314606741, 10.35479321061439, 8.771191011235956, 11.755230530802015, 6.855254461335096, 6.572584269662921, 7.143465405085748, 7.264111037673496], [0.0, 0.0, 0.0, 0.0, 3.9565156288427983, 3.9565156288427983, 5.565156288427981, 5.656478737981191, 5.656478737981191, 5.279606226265184, 17.593940580507876, 16.2734740065818, 14.94022412499966, 9.304179793176948, 16.60481549493541, 11.765977256491034, 11.634687384779157, 6.390789025507494, 5.92903402826459, 8.108669901788618, 8.16093302534688], [0.0, 0.0, 0.0, 0.0, 0.0, 0.0, 0.7578616352201257, 0.6762971698113207, 0.6762971698113207, 0.8388364779874213, 11.500708479379522, 8.431204736039643, 6.205622884112788, 1.9827044025157232, 8.587229176550734, 4.062893081761007, 2.1611906310995446, 1.4126631784789385, 3.508086253369272, 3.8439745312226177, 2.056788753237144], [0.0, 0.0, 0.0, 0.0, 1.9224059735717345, 1.9224059735717345, 2.4568418150021407, 1.1098492819668087, 1.1098492819668087, 1.0, 6.975325762779135, 5.951762247200796, 5.144584935376018, 0.676540378935758, 5.99519965403357, 2.574589824900041, 2.1776496264265646, 1.5, 3.5357383877451802, 4.562951503876703, 1.4224059735717345], [0.0, 0.0, 0.0, 0.0, 2.9199018931714122, 2.9199018931714122, 3.7330063105713736, 3.9019087274631707, 3.9019087274631707, 2.70645649804908, 8.717168897907891, 8.08347117723009, 8.231911875220776, 4.805816407485572, 8.301539471997312, 4.3181471706135826, 7.799702790022456, 3.255682435898067, 6.0982223878242054, 6.767971304560139, 3.8226637632771654], [0.0, 0.0, 0.0, 0.0, 0.0, 0.0, 1.519957210670589, 2.0482675335963094, 2.0482675335963094, 2.3766296717256132, 6.962643636395347, 5.398987514207395, 5.53402197931362, 2.251888747743531, 5.60876946846764, 1.901985692317978, 5.247034602642517, 1.7321107623366254, 2.9557875433385234, 4.2604682442609985, 2.313789726628099], [0.0, 0.0, 0.0, 0.0, 1.997752808988764, 1.997752808988764, 3.9887640449438204, 2.788539325842697, 2.788539325842697, 2.8318154937906566, 13.085051294577429, 9.816221910112361, 8.5284642005792, 2.9685393258426966, 10.160315562993066, 3.640449438202247, 2.9617977528089887, 2.899277688603531, 6.65529695024077, 7.803106411103768, 2.8518836748182417], [0.0, 0.0, 0.0, 0.0, 4.0, 4.0, 9.519007694958079, 6.923222694383829, 6.923222694383829, 5.736189272998736, 14.802332955493078, 11.670207878718273, 11.74754882925707, 5.476857700700585, 11.884814572302293, 5.0380153899161595, 7.557023084874239, 3.501841945001269, 4.97472476988958, 8.755575297765827, 3.3082138103892067], [0.0, 0.0, 0.0, 0.0, 1.8640839059929082, 1.8640839059929082, 6.6828624473167855, 5.563558613650562, 5.563558613650562, 4.271368626668254, 9.27668380660397, 7.621877502177719, 7.748041330359642, 4.229808800626479, 7.82123623328379, 4.546946353309694, 7.139198071288418, 3.436927135549647, 2.2907629497320743, 5.011351695796318, 3.101984299716314], [0.0, 0.0, 0.0, 0.0, 0.0, 0.0, 2.1719745222929934, 2.761942675159235, 2.761942675159235, 2.3555145826349313, 6.683404244606126, 5.466572572862382, 4.834647749677551, 0, 5.713859489085305, 0.653927813163482, 2.557324840764331, 0.1519563239308459, 2.8219593569912034, 3.79483741200134, 0], [0.0, 0.0, 0.0, 0.0, 2.4891485809682807, 2.4891485809682807, 5.063439065108514, 6.012938230383973, 6.012938230383973, 4.380634390651085, 9.638303628577273, 8.841231598118076, 7.272771002518322, 5.956594323873122, 8.81826577500218, 5.361157484696717, 10.871452420701168, 6.171083458425106, 7.855473408061055, 8.036267876801894, 5.488559363645292], [0.0, 0.0, 0.0, 0.0, 2.933649289099526, 2.933649289099526, 6.203791469194313, 4.642476303317535, 4.642476303317535, 4.211835869294088, 11.012934829440082, 10.161891426109435, 9.58526927796444, 6.642180094786729, 10.41954128356266, 5.585308056872038, 7.324399411668573, 5.424548966506034, 5.647257955314828, 7.787045324490483, 5.634931697797602], [0.0, 0.0, 0.0, 0.0, 0.0, 0.0, 1.6347690728510438, 3.735423587337217, 3.735423587337217, 4.262369787994834, 10.23544657620374, 7.973258951987232, 7.442959847316569, 2.2042812748509646, 8.297667082781889, 2.575315695375817, 1.9607939900849938, 2.308821574392191, 4.896499131047118, 7.402228238890405, 1.857227029621935], [0.0, 0.0, 0.0, 0.0, 1.6367361412079902, 1.6367361412079902, 3.2734722824159803, 2.7249812852133486, 2.7249812852133486, 2.273943003365551, 5.726186825818011, 4.359105974941885, 4.328962562438679, 1.3930696190063427, 4.40865779069989, 2.7219967692368305, 1.871960969989769, 0.927347228241598, 1.3601709940506674, 3.0309825625882594, 0.6367361412079902], [0.0, 0.0, 0.0, 0.0, 1.6573656634580236, 1.6573656634580236, 6.400389911051541, 7.355443523821128, 7.355443523821128, 5.066018738817313, 10.005419551708243, 9.412765017667844, 9.516721674319182, 6.444193980748142, 9.594154805914087, 6.757353478737663, 11.034306290256845, 5.0372007704019826, 4.3711030653275085, 5.766558676596019, 5.037697374551135], [0.0, 0.0, 0.0, 0.0, 0.9527233392720794, 0.9527233392720794, 4.881808348180199, 4.020605990710104, 4.020605990710104, 2.7399143179595717, 8.819392034702933, 6.940061084245356, 6.378556987265291, 2.039052557902774, 7.227513694746882, 3.516607279205905, 6.138158674226134, 1.6862330259158893, 4.611303766861797, 5.050034493844691, 2.21322593684967], [0.0, 0.0, 0.0, 0.0, 3.0, 3.0, 10.456718148884828, 7.555496667269405, 7.555496667269405, 4.924588499413067, 20.022355740491882, 15.868114746943178, 15.298549225898709, 9.617100742615929, 16.17835703804273, 4.837316606288853, 13.518322224231351, 8.05627562568309, 7.277298506306044, 11.61325819990214, 7.357814925894288], [0.0, 0.0, 0.0, 0.0, 2.0, 2.0, 0.49222797927461137, 1.0, 1.0, 1.0, 10.251049581191504, 8.553422829329564, 7.869368578203214, 5.11139896373057, 8.683181166755194, 4.265112262521589, 5.038860103626943, 4.249248922366874, 4.644337527757217, 4.918004780314089, 3.9836939957330078], [0.0, 0.0, 0.0, 0.0, 2.8355023425299324, 2.8355023425299324, 4.506507027589797, 3.1415929203539825, 3.1415929203539825, 3.4957944053261736, 12.931059457257316, 10.626133800261858, 10.602348872627896, 7.43076522644456, 10.676605664737712, 5.176991150442478, 11.386364860255973, 5.688436957292027, 5.976847376118589, 7.2840996449540105, 5.971001622929235], [0.0, 0.0, 0.0, 0.0, 2.907488986784141, 2.907488986784141, 3.4911894273127753, 3.2596365638766516, 3.2596365638766516, 3.4988986784140965, 12.252250526719019, 9.180844096248833, 9.183511329902137, 6.713656387665198, 9.242571937388696, 6.31057268722467, 7.442123651830473, 4.9235183060008145, 4.472047409272079, 5.636952578388183, 5.367323140710028], [0.0, 0.0, 0.0, 0.0, 1.0, 1.0, 0.0, 0, 0, 0, 4.430943998586304, 2.9125487500560343, 2.9676768671914115, 0.20083528831642328, 3.01696948636747, 0.4139458780987104, 1.0232431301645173, 0.4644815683696188, 2.7165922029795437, 3.5263224742968546, 0.4644815683696188], [0.0, 0.0, 0.0, 0.0, 1.6878612716763004, 1.6878612716763004, 8.751445086705202, 6.34393063583815, 6.34393063583815, 5.587770003042287, 10.994071146245057, 9.514713610089332, 8.954038605938736, 4.2369942196531785, 9.822515741491962, 4.122350674373795, 5.11271676300578, 3.2897945305289746, 4.403798513625103, 6.502228028418546, 3.618837130227813], [0.0, 0.0, 0.0, 0.0, 0.927787489785152, 0.927787489785152, 3.63893744892576, 3.9272340777673187, 3.9272340777673187, 3.653822680582996, 9.844662126334452, 9.120824842510318, 9.224411509918024, 5.506547846865205, 9.28534612515849, 4.6991145407714665, 8.410264499912074, 5.276690014600898, 4.777974645010943, 4.859579158350647, 4.831878357665411], [0.0, 0.0, 0.0, 0.0, 2.6568946796959825, 2.6568946796959825, 3.1422366992399566, 3.575461454940282, 3.575461454940282, 2.3768786787816447, 7.673867981614761, 7.482981278583885, 6.376855432901251, 5.684039087947883, 7.159159323683063, 5.017734346724574, 8.512486427795874, 3.8053859980474267, 3.892637402409389, 4.972833741760033, 3.309925273040812], [0.0, 0.0, 0.0, 0.0, 0.7301387137452711, 0.7301387137452711, 1.9760403530895334, 1.0617906683480454, 1.0617906683480454, 1.5621557045198111, 2.0292779209386476, 1.6176774045626507, 1.4858367866079727, 0, 1.6686408479374921, 0, 0, 0.46027742749054223, 0.46027742749054223, 1.6274874189404969, 0.32534678436317777], [0.0, 0.0, 0.0, 0.0, 2.9197414435733617, 2.9197414435733617, 4.6388364960801285, 4.135146763792095, 4.135146763792095, 4.306660792937622, 14.88245649487505, 11.012782108175447, 9.49038490659115, 4.697414435733619, 11.119633742891786, 6.09000445269388, 6.580922492590776, 3.6306764121705397, 4.8608633223099975, 6.083099756776999, 4.18688703724577], [0.0, 0.0, 0.0, 0.0, 2.0, 2.0, 6.6673164725799, 4.334145590724876, 4.334145590724876, 4.024923926807734, 13.898053704897407, 9.544297953111373, 9.845368479556846, 2.7690709485456315, 9.990423066550182, 3.234827886933771, 3.569460832093572, 1.488652034968812, 3.558046478222952, 7.5944941098964005, 1.2263044652529866], [0.0, 0.0, 0.0, 0.0, 2.921641791044776, 2.921641791044776, 8.791044776119403, 7.575326492537313, 7.575326492537313, 5.49405930871956, 18.201168072680076, 15.178754664179104, 15.413709372329956, 8.925373134328359, 15.535741160064617, 7.514925373134328, 11.873520329387544, 7.795904929135833, 8.019633972992182, 9.19381035996488, 8.252414398595258], [0.0, 0.0, 0.0, 0.0, 4.8865826538176425, 4.8865826538176425, 4.584136397331356, 4.581912527798369, 4.581912527798369, 3.5811322226990754, 11.547921604936462, 10.127765797335849, 9.44002895839462, 8.092661230541141, 10.232504054152871, 7.957499382258463, 11.828020756115642, 5.76706056774081, 4.6234247590808, 5.816974848930638, 5.505428857977586], [0.0, 0.0, 0.0, 0.0, 0.900078860694902, 0.900078860694902, 3.6336224892146403, 2.025177436563529, 2.025177436563529, 0, 7.216903215136412, 5.616083232824605, 5.699002917983982, 1.5007886069490188, 5.778302748083013, 2.3258338358769777, 4.58715866355916, 0.5153669205307951, 2.6362898362480864, 3.2811652339086335, 1.0086951420174695], [0.0, 0.0, 0.0, 0.0, 0.867378477100309, 0.867378477100309, 1.3368923855015453, 2.1212946052261867, 2.1212946052261867, 1.579387320506943, 11.441416128125876, 8.240253582466984, 8.147157329445008, 3.872717055352627, 8.25054551541492, 3.384209047485249, 5.033620447432929, 2.520578672604192, 5.165134668646891, 5.088237033918283, 3.5608895426673053], [0.0, 0.0, 0.0, 0.0, 0.9135802469135802, 0.9135802469135802, 4.711934156378601, 3.8173868312757206, 3.8173868312757206, 3.3460038986354776, 10.446884301956764, 7.937320738246664, 7.173422440661257, 2.9526748971193415, 8.052064828917537, 5.359396433470508, 5.5836526181353765, 0.9800290486564995, 2.398491083676269, 4.233809833225037, 3.134229000242072], [0.0, 0.0, 0.0, 0.0, 0.9992779783393502, 0.9992779783393502, 3.990613718411552, 2.6071660649819495, 2.6071660649819495, 2.7869010070302105, 11.495055721236852, 9.018637184115523, 7.545426476178271, 5.483393501805054, 9.134600600460196, 6.61556678700361, 5.7691273496825595, 4.589594393714164, 4.273357400722022, 4.338545450481162, 5.158547462306221], [0.0, 0.0, 0.0, 0.0, 0.0, 0.0, 0.0, 0.3275357252108552, 0.3275357252108552, 0.3743774723265358, 2.0348358636683552, 0.27191115051098447, 0, 0, 0.10738965675514367, 0, 0, 0, 0, 0, 0], [0.0, 0.0, 0.0, 0.0, 2.7924263674614305, 2.7924263674614305, 6.221598877980365, 7.099053295932678, 7.099053295932678, 7.032590241381857, 15.899154050413273, 12.810292617620808, 10.525900390428077, 6.695652173913043, 12.900492646919194, 9.887096774193548, 8.510978381776853, 5.422201138519924, 4.953015427769986, 7.548571639477376, 5.865316393036878], [0.0, 0.0, 0.0, 0.0, 2.964047227329914, 2.964047227329914, 4.892141681989742, 5.243181735701151, 5.243181735701151, 4.680509749041141, 13.821731977328861, 11.742303179134812, 11.86128796106123, 8.478684796283751, 11.958749150512718, 8.423666892480403, 11.564316034666302, 6.225522251869876, 6.62895750093321, 6.9068454670014825, 8.99963708506726], [0.0, 0.0, 0.0, 0.0, 0.9956647398843931, 0.9956647398843931, 0.9826589595375722, 2.4183887283236993, 2.4183887283236993, 2.7388424094919377, 8.5219590349334, 6.983020231213873, 7.134043071576266, 3.9645953757225434, 7.1846917059241875, 2.976156069364162, 5.964595375722543, 3.337767766065964, 5.420953757225433, 5.510983553750067, 3.110421625297518], [0.0, 0.0, 0.0, 0.0, 1.8050586057988895, 1.8050586057988895, 6.7075879086983345, 6.467921036397286, 6.467921036397286, 5.41774083574142, 9.91453209237454, 7.653456994373095, 7.702022620262762, 5.0623072177668105, 7.764900836100647, 6.007711289327576, 8.760503307877215, 4.3627390499691545, 3.18095825622044, 5.2818922692295205, 4.62553979025293], [0.0, 0.0, 0.0, 0.0, 0.862289366647298, 0.862289366647298, 6.586868099941894, 4.619988378849506, 4.619988378849506, 3.2750542830055966, 11.145711083500032, 10.049337066187736, 9.480408446852307, 3.558977338756537, 10.38137005262453, 4.034572922719349, 7.1802781061531995, 2.0243214078193743, 4.761019340914751, 6.336964792951035, 4.0516457599890625], [0.0, 0.0, 0.0, 0.0, 2.911335930627121, 2.911335930627121, 3.5566796531356037, 3.7476160927485234, 3.7476160927485234, 4.169325420186132, 15.13975389457464, 13.219486379917054, 11.837309706943886, 4.8153826819152945, 13.491942932857075, 5.352268442880483, 4.646821493111682, 2.627839711981311, 5.822703280130702, 8.177260631933795, 3.2636561222453038], [0.0, 0.0, 0.0, 0.0, 0.7446808510638298, 0.7446808510638298, 6.1063829787234045, 5.859042553191489, 5.859042553191489, 5.762038073908174, 12.731225296442686, 10.731544165054803, 9.15454378263826, 6.0212765957446805, 10.744342672895824, 5.368794326241135, 9.085106382978722, 5.73448954049705, 7.380952380952381, 8.632764640010537, 5.210262828535669], [0.0, 0.0, 0.0, 0.0, 1.9355283829230558, 1.9355283829230558, 4.871056765846111, 2.861866588613379, 2.861866588613379, 1.5852871020610657, 8.72987727644239, 7.275394696757006, 6.3942576182383934, 4.017152807230283, 7.212421148661899, 4.6195200917524355, 5.652201129479404, 2.3177428049478164, 2.2681480293109435, 3.736130911444922, 2.76390543792708], [0.0, 0.0, 0.0, 0.0, 0.9021874104498997, 0.9021874104498997, 9.85328111567485, 6.35386020632343, 6.35386020632343, 5.2039417126252445, 14.235878598097072, 10.625152235170505, 8.525067011502411, 2.413124462699398, 10.93683964877937, 5.1943356576559365, 4.339765020536823, 2.3301512027105233, 5.188843251504442, 6.398087586910728, 2.1118147134677727], [0.0, 0.0, 0.0, 0.0, 0.8846944825781087, 0.8846944825781087, 2.5387779303124347, 3.627642128766552, 3.627642128766552, 3.3296280812711396, 11.273787026265508, 9.4536742750004, 7.932002005974335, 4.606382239980342, 9.527250185793879, 5.826830727483481, 6.483988220304907, 3.2266044377335774, 2.910493655228094, 4.79050691903919, 3.711109815840848], [0.0, 0.0, 0.0, 0.0, 0.0, 0.0, 3.5255474452554743, 2.934306569343066, 2.934306569343066, 3.2135996926623127, 8.579556273621648, 6.164233576642335, 5.311258892259595, 2.602189781021898, 6.147023418926294, 1.9197080291970803, 1.8318650893531336, 2.1810096301294237, 3.0563086548488005, 4.4376398273485345, 2.454701588664663], [0.0, 0.0, 0.0, 0.0, 0.0, 0.0, 3.1006674465010664, 3.446776302208766, 3.446776302208766, 3.304682265769012, 9.364724659620233, 6.47103144567536, 4.228436578144992, 2.6167687332278255, 6.528034509868223, 4.971134659051812, 4.6167687332278255, 2.5072946126086846, 2.7603483697201443, 4.098926985643221, 1.9564844309704892], [0.0, 0.0, 0.0, 0.0, 2.89536486433269, 2.89536486433269, 4.9536486433269005, 3.4884810774622927, 3.4884810774622927, 3.883795161119828, 10.40422643008429, 7.107962824400425, 6.124961271247924, 3.721202693655732, 6.959264087326142, 4.516087110621037, 2.946306136499741, 2.1891241118193427, 3.185517943640261, 4.4797343652519235, 2.6363958571259793], [0.0, 0.0, 0.0, 0.0, 3.9983136593591904, 3.9983136593591904, 6.989881956155143, 5.340472175379427, 5.340472175379427, 4.678618975769948, 13.47371508175086, 12.693823777403036, 12.909822663196083, 8.46964586846543, 12.993721072082092, 7.931264755480607, 10.737105309065534, 6.9528037184519675, 5.852348831606841, 7.566597403139831, 7.5807459577422875], [0.0, 0.0, 0.0, 0.0, 0.0, 0.0, 0.4165899441811036, 2.067661340810926, 2.067661340810926, 2.481325354748621, 5.229621459452671, 4.136535335307951, 3.1971590205845155, 2.8748520352064144, 3.975909330148083, 3.201305772862862, 2.6248191541411727, 3.0027064377168964, 2.483011199102929, 2.5726532117972063, 2.406722839389071], [0.0, 0.0, 0.0, 0.0, 0.8420842775403876, 0.8420842775403876, 3.7368071292339793, 3.855248905162847, 3.855248905162847, 3.3961112251718286, 13.691283515798968, 12.359232849766412, 11.066925305769159, 5.184035646169898, 12.728574227527353, 5.417393789166595, 7.293733734412706, 3.138064575972269, 4.346963933268334, 6.369223351305594, 4.99827589778992], [0.0, 0.0, 0.0, 0.0, 0.8537939543491672, 0.8537939543491672, 6.561381863047502, 4.567088217149907, 4.567088217149907, 3.3239715575181012, 12.735281495587799, 10.34963453162096, 10.475597608437157, 5.854719309068476, 10.604083145532645, 7.076804441702652, 8.645652960071477, 3.5623512822772536, 3.89027936899621, 4.567745706029416, 6.275138803207897], [0.0, 0.0, 0.0, 0.0, 3.909967845659164, 3.909967845659164, 6.594855305466238, 5.899718649517684, 5.899718649517684, 5.437679810458622, 12.92174294320247, 11.885063456104453, 11.231866436393226, 6.964630225080386, 12.076309029958889, 6.195605573419078, 10.604501607717042, 6.491056229565782, 6.663910580309294, 8.61094740824067, 5.911386419519576], [0.0, 0.0, 0.0, 0.0, 3.8762886597938144, 3.8762886597938144, 7.752577319587629, 5.474226804123711, 5.474226804123711, 4.775366250678242, 14.586487918177744, 11.114925023430178, 10.468888076355064, 6.474226804123711, 11.32227527186376, 7.374570446735395, 8.831141130465696, 5.279909902105172, 6.543446244477172, 6.989531135297309, 6.6858702243784105], [0.0, 0.0, 0.0, 0.0, 1.787405529319325, 1.787405529319325, 1.702367741047055, 2.259963467286616, 2.259963467286616, 2.4485819858635582, 11.82145072169102, 9.678884739694292, 9.083542097686964, 3.4370276465966256, 9.958181627617503, 4.231800471442111, 4.381182929203518, 2.0870130557022284, 3.282373457600875, 4.4649402642123235, 2.4464305199443266]], "bootstrap_adaptive_substitutions_per_codon": [[0.0, 0.0, 0.0, 0.0, 0.0004790266068376889, 0.0004790266068376889, 0.0011056676896001756, 0.0007568868512427549, 0.0007568868512427549, 0.0006220391790632731, 0.0031753991606408255, 0.0025141122620316535, 0.002542415059183555, 0.001351595757485785, 0.0025661801410345846, 0.00126747279676668, 0.0015441666386987764, 0.0009918457621888898, 0.0008984682388606852, 0.001239910656487595, 0.0011147068761434224], [0.0, 0.0, 0.0, 0.0, 0.00043864266414008493, 0.00043864266414008493, 0.0008071025020177562, 0.0007051180826051865, 0.0007051180826051865, 0.0007810148067294248, 0.002311074697412847, 0.0018771413737331203, 0.0018734717069714738, 0.0007632382356037477, 0.0018985071281826995, 0.0009983507035828333, 0.0014457057185692868, 0.00044483526645735665, 0.0005175983436853002, 0.0008726680370786954, 0.0005975861236167275], [0.0, 0.0, 0.0, 0.0, 0.00047608556371822824, 0.00047608556371822824, 0.0006913370153993422, 0.0006558838351224529, 0.0006558838351224529, 0.0006817406658507104, 0.001865916292398893, 0.0012744727663172688, 0.0012770574763794299, 0.0005621861443906738, 0.0012900000641174534, 0.0003545318027688934, 0.0005393948142126735, 0.0005365006770472132, 0.0005412036499410863, 0.0007933923112118738, 0.000539990665982033], [0.0, 0.0, 0.0, 0.0, 0.0, 0.0, 0.0010815140265034967, 0.0005177646537001401, 0.0005177646537001401, 0.00032707052707923995, 0.002058038775634847, 0.001621202781392879, 0.001459907842579244, 0.0004272504281235557, 0.001672332067532677, 0.0006897707865482474, 0.001956849513230372, 0.00015697708812471264, 0.0004032186309791984, 0.0008071735570705361, 0.0005051813444890962], [0.0, 0.0, 0.0, 0.0, 0.00045334374017548453, 0.00045334374017548453, 0.0005282714356175847, 0.0005379915445031176, 0.0005379915445031176, 0.0004723117620061898, 0.001471788068818168, 0.0011669153312854107, 0.0011257364787621517, 0.0006596310006114403, 0.0011397455588420728, 0.000640034869086482, 0.0012370078954439259, 0.0005074495936379552, 0.0004723117620061898, 0.0005716274854530128, 0.0006708164367436411], [0.0, 0.0, 0.0, 0.0, 0.0007188068818855191, 0.0007188068818855191, 0.0010832971086336498, 0.0009118174563150335, 0.0009118174563150335, 0.0009813995793420706, 0.0036765491919957274, 0.0032771404417619846, 0.0031515868500643293, 0.0015083296774724526, 0.003372713563883064, 0.0015664671634246913, 0.0013773393696660447, 0.0011617614841563184, 0.0019079912424080892, 0.002629962345842856, 0.0011010463218552092], [0.0, 0.0, 0.0, 0.0, 0.0003974716744545997, 0.0003974716744545997, 0.0015553150520101159, 0.0010236714802836174, 0.0010236714802836174, 0.0005581351708159878, 0.0009821904575459167, 0.0008844194861063733, 0.0008366327718804764, 6.237069196505523e-05, 0.0007952326964880386, 0.00047930331664617834, 0.0009244597966409223, 0.00029810375584094975, 0.00029810375584094975, 0.0005792304554226693, 0.00020429564645865433], [0.0, 0.0, 0.0, 0.0, 0.0004812536657994074, 0.0004812536657994074, 0.0006767629675304168, 0.0009737867143909885, 0.0009737867143909885, 0.0010638238928197428, 0.002621502928171365, 0.002290047011859834, 0.0023099112404646365, 0.0016593225352042069, 0.0023249394459801823, 0.0013109149334015109, 0.0017052179548413273, 0.0013287765890649342, 0.0012159055291415086, 0.0016699306647376788, 0.0014356516372208425], [0.0, 0.0, 0.0, 0.0, 0.00046057075889643315, 0.00046057075889643315, 0.00110536335983039, 0.0007855245293948544, 0.0007855245293948544, 0.000624863773664661, 0.0014802421289059012, 0.0009531279854448397, 0.0009320226114523545, 0.0005168383303486986, 0.0009419186451248689, 0.000301907463370713, 0.0014584525314352062, 0.0005036796273460183, 0.0009817910158986588, 0.0011539350656668698, 0.0004918534148703127], [0.0, 0.0, 0.0, 0.0, 0.0, 0.0, 0.00015226895164896005, 0.0007454620455603467, 0.0007454620455603467, 0.0006447180630935221, 0.002175427727064364, 0.002012679639229001, 0.0018144007345169818, 0.0010175517617318631, 0.0020179748693655254, 0.0009479192182761897, 0.0016903225470900598, 0.0009149160550291844, 0.0009682720211425253, 0.00111216006443748, 0.0009671113327496013], [0.0, 0.0, 0.0, 0.0, 0.0, 0.0, 0.0013022976571224784, 0.0008094332377887252, 0.0008094332377887252, 0.0003123893435047017, 0.0019218701414822918, 0.001469254558960229, 0.0008351669775910706, 0.0003366557221828597, 0.0014060660049113611, 0.0010555864874384384, 0.00103545502140749, 0.00027705683983901525, 5.609502709349633e-06, 0.00042537382628605905, 0.00029182132694174516], [0.0, 0.0, 0.0, 0.0, 0.0, 0.0, 0.001258491756087654, 0.0005963838417895299, 0.0005963838417895299, 0.0003582982144672486, 0.002719545301945169, 0.002208887031415188, 0.0018807222027471611, 0.0, 0.0022625785046408702, 0.00042611731008355334, 0.00030062551550085744, 0.0, 0.0009746971851002608, 0.0016576657612960264, 0.0], [0.0, 0.0, 0.0, 0.0, 0.000724980670155998, 0.000724980670155998, 0.0016926164808306074, 0.001415406281930805, 0.001415406281930805, 0.001522666931581313, 0.00370189605344236, 0.003511698774549098, 0.0033526465144273145, 0.0023773030070888173, 0.003565278910934144, 0.0023338841034693243, 0.0027358561141749573, 0.001758278415851506, 0.0018294034453076712, 0.0020692836279566414, 0.0020510763415771665], [0.0, 0.0, 0.0, 0.0, 0.0, 0.0, 0.0008960615576701387, 0.00036374757752981866, 0.00036374757752981866, 0.00040495443234001173, 0.0037538984818342963, 0.0029542330656352443, 0.002234366003148611, 0.0009490177263187209, 0.003017398940695901, 0.0016635159391210068, 0.0011009983082283935, 0.0005307018757041208, 0.000639703739139466, 0.001092434931258489, 0.0010587903067361718], [0.0, 0.0, 0.0, 0.0, 0.0009108706721782776, 0.0009108706721782776, 0.0013483837843935383, 0.0006125183571013649, 0.0006125183571013649, 0.0006594601570930086, 0.0030941963209570517, 0.0024348407361222805, 0.002403131255475327, 0.0011217203648121383, 0.0024304147666142153, 0.0011317357252122464, 0.0012922723187762343, 0.0007369196757553427, 0.0012513427234741926, 0.0014295478603490522, 0.0007966397504631097], [0.0, 0.0, 0.0, 0.0, 0.00048728393086994154, 0.00048728393086994154, 0.00120822019475747, 0.0012153364945354914, 0.0012153364945354914, 0.0012996970303192086, 0.0031410811733057088, 0.0025469399967269647, 0.00203365483664345, 0.0008946508024008128, 0.002621295425312414, 0.0015427152824160366, 0.0013379803506342657, 0.0007397650485979669, 0.001446176853194445, 0.0017549327835398511, 0.000698408578534118], [0.0, 0.0, 0.0, 0.0, 0.0009739746660274647, 0.0009739746660274647, 0.0014223299416327318, 0.0010146217438167413, 0.0010146217438167413, 0.0008953679645316009, 0.00463639871424295, 0.004062387014713698, 0.0039391729042161676, 0.002338841619046583, 0.00415651226933883, 0.0020122759086084402, 0.0030429641878539104, 0.0018937501532970105, 0.0017860467950298136, 0.002027677419735326, 0.0019468424799011293], [0.0, 0.0, 0.0, 0.0, 0.00048022203950616113, 0.00048022203950616113, 0.0013632619082033456, 0.001130111343587022, 0.001130111343587022, 0.0010716554719476458, 0.002404311698606799, 0.0022417302851966987, 0.002042832208647484, 0.0012649269675478899, 0.0022493405077993033, 0.0011885758757404412, 0.0019941525231716257, 0.0009704896348614013, 0.0008935522480864366, 0.0014077459763131525, 0.001057571030791311], [0.0, 0.0, 0.0, 0.0, 0.0, 0.0, 0.0008403280973507134, 0.0004945021148375464, 0.0004945021148375464, 0.00020685112330776998, 0.002816524927037952, 0.001994591057865949, 0.001474986601060833, 0.00042013140094485367, 0.002054071159242013, 0.0010924167322367766, 0.0008855509174502804, 0.0003429414595004855, 0.000465380339228823, 0.0005994399107768247, 0.0003307767230695743], [0.0, 0.0, 0.0, 0.0, 0.00018687970581229358, 0.00018687970581229358, 0.001631338964269902, 0.0017469068619438725, 0.0017469068619438725, 0.0017322706430361854, 0.0032655053968435807, 0.002821005930321633, 0.002482310901700732, 0.0007381283504695514, 0.00289100385864735, 0.0014313187948980042, 0.0008764462634539362, 0.000636408255403621, 0.001535140853682612, 0.002116687923193351, 0.0007225030850464985], [0.0, 0.0, 0.0, 0.0, 0.0004774390709004962, 0.0004774390709004962, 0.0018128712930471924, 0.0014513318116377205, 0.0014513318116377205, 0.0011721012518599613, 0.003437867346414047, 0.0027828152544450476, 0.0024755653033847543, 0.0007247599078820438, 0.0028854376282695226, 0.0010932319771686982, 0.0014200881837216574, 0.00044318784397133737, 0.0009437094924862083, 0.0017385718967149939, 0.0005666267535542915], [0.0, 0.0, 0.0, 0.0, 0.0004785213673598686, 0.0004785213673598686, 0.0013334967702633934, 0.000893735149162846, 0.000893735149162846, 0.0007580930371439323, 0.001627874234425672, 0.0014242983273461515, 0.001467808216241905, 0.0004514702944497174, 0.0014902193182847832, 0.0007170553057974405, 0.0009100409734512501, 0.00030466775549253865, 0.0005672650363994392, 0.0011358093144243232, 0.0003323125745157309], [0.0, 0.0, 0.0, 0.0, 0.00047458323791718654, 0.00047458323791718654, 0.000469774941040006, 0.0007342150087619287, 0.0007342150087619287, 0.0006236235783451835, 0.0027887480893116954, 0.002199808167262745, 0.0017408201709181025, 0.0012460318331560297, 0.0021267449411914935, 0.0014044852096800104, 0.002604752621128837, 0.001056137133638784, 0.0011452411963865396, 0.0012521770951821496, 0.0011849381078646074], [0.0, 0.0, 0.0, 0.0, 0.000942208012120576, 0.000942208012120576, 0.0013527846848510423, 0.0009838142058205275, 0.0009838142058205275, 0.0010656168655125487, 0.003189948068029642, 0.0026475393177393283, 0.002517200897995699, 0.0012250047589325306, 0.002727989145347554, 0.0014812649898492327, 0.0011443016478261017, 0.0008444493802134068, 0.0015041980429172784, 0.0019663269580262412, 0.0007736165999029941], [0.0, 0.0, 0.0, 0.0, 0.00020772935386363835, 0.00020772935386363835, 0.0005757998890224034, 0.0004762276657099189, 0.0004762276657099189, 0.00017601820851462623, 0.002442827543899839, 0.0016376948411560327, 0.0014208711889034569, 0.0009723033277222754, 0.0016176378793103722, 0.0004953697632289027, 0.0014541054770454683, 0.0007778342492112624, 0.0012350624155612294, 0.0013186468823844046, 0.0007294280752067458], [0.0, 0.0, 0.0, 0.0, 0.0002234430639696988, 0.0002234430639696988, 0.0006980752268450323, 0.00041329592911983217, 0.00041329592911983217, 0.0004294215192188356, 0.0028509671767841206, 0.0019050451902456707, 0.0013591699679271613, 0.0005086647970395622, 0.0019418592219099702, 0.0012549591332938349, 0.0005073748937710832, 0.0003544544846990499, 0.0005253615774838642, 0.0005910063185704748, 0.000528053937567054], [0.0, 0.0, 0.0, 0.0, 0.0012109809036922093, 0.0012109809036922093, 0.0012327795689102872, 0.001113577245528363, 0.001113577245528363, 0.001041880193302022, 0.0028398845170832503, 0.0023679231552710296, 0.002413452795952417, 0.0013664988474785496, 0.0024339250548881114, 0.0012413888468603012, 0.001823341519515388, 0.0011064740878036154, 0.0016007207070370321, 0.001947597869301481, 0.0010349383694281831], [0.0, 0.0, 0.0, 0.0, 0.0013888684469993433, 0.0013888684469993433, 0.0017951773263248962, 0.0014231517755930667, 0.0014231517755930667, 0.0012785021671084381, 0.0037820447286099936, 0.00344609188076135, 0.0035147928571764063, 0.0017622172806799927, 0.0035489201605647626, 0.0016856525360215166, 0.0018928214143225594, 0.001393641313797876, 0.001637737865360913, 0.0021971482109490337, 0.0015018552533070605], [0.0, 0.0, 0.0, 0.0, 0.0004912797838368951, 0.0004912797838368951, 0.00024563989191844754, 0.0003960943257184967, 0.0003960943257184967, 0.00044021254314858627, 0.0016553992716243204, 0.0015831677124971157, 0.0016093345848885684, 0.0009825595676737902, 0.0016243818384634803, 0.001208548268238762, 0.0016178351502214995, 0.0004840550811334114, 0.0008433636289200033, 0.0008662038293966309, 0.0008380655136041151], [0.0, 0.0, 0.0, 0.0, 0.0004884220612703173, 0.0004884220612703173, 0.0012024799564930378, 0.0011730329891765621, 0.0011730329891765621, 0.0012566589758616806, 0.0033776930206435986, 0.0029907007938079337, 0.0030878158059468677, 0.0010453673397348804, 0.0031256323043782606, 0.0011753937165141699, 0.001825116436235043, 0.0006416281493537027, 0.001157046309311359, 0.0016300135628036162, 0.000793847555732515], [0.0, 0.0, 0.0, 0.0, 0.0004912797838368951, 0.0004912797838368951, 0.0012832808806953174, 0.0010796728377934566, 0.0010796728377934566, 0.0007888152709129815, 0.0026983677883219335, 0.0021326828299013715, 0.001995335814834689, 0.0006173224986110016, 0.002208131810226088, 0.0007325345968760759, 0.0010450827921761074, 0.0007031025796498699, 0.0016425328076733236, 0.002057705350070124, 0.0005404049208208856], [0.0, 0.0, 0.0, 0.0, 0.000144494054069675, 0.000144494054069675, 0.0006538355946652793, 0.0007484340456890197, 0.0007484340456890197, 0.0006053065061109577, 0.0016108873928138247, 0.0011356021691184682, 0.0009380421625844811, 0.0, 0.001143208496874483, 0.0002998251621945756, 0.000608681202768506, 0.000144494054069675, 0.0007694308379210194, 0.001170972209230432, 9.392113514528874e-05], [0.0, 0.0, 0.0, 0.0, 0.00047742957612858155, 0.00047742957612858155, 0.0007022941564845588, 0.000655936219642532, 0.000655936219642532, 0.0006664247435939226, 0.002250649757538808, 0.002064118485378916, 0.001905979555429699, 0.001032665923164368, 0.002112031401561527, 0.0008860652208936959, 0.0013391996686031092, 0.0008915726734340324, 0.0014046843673826898, 0.001644436176857534, 0.0010382611896668735], [0.0, 0.0, 0.0, 0.0, 0.0007330174290548431, 0.0007330174290548431, 0.002167834313560533, 0.0015814102878060072, 0.0015814102878060072, 0.001078777315063477, 0.0026823621271623945, 0.002446421172120441, 0.002304900400567511, 0.001247609867988223, 0.002515336151107546, 0.0011161425937532454, 0.0020362088482101643, 0.0009916857026774587, 0.001690081410559336, 0.0019768308284239078, 0.0011321293966942622], [0.0, 0.0, 0.0, 0.0, 0.00022088051409732888, 0.00022088051409732888, 0.0011621744520692546, 0.0009666832397578077, 0.0009666832397578077, 0.0006237304295121182, 0.0027492058924237814, 0.001989288660702967, 0.0018485037601842428, 0.00045729033692903383, 0.0020636136077599354, 0.0007815320770562552, 0.001206728487159165, 0.00028062693058041423, 0.0008014107462954288, 0.0011692503195486295, 0.0004673129731236645], [0.0, 0.0, 0.0, 0.0, 0.0, 0.0, 0.0018698398999398966, 0.001041853419326768, 0.001041853419326768, 0.0007820863059999152, 0.0018509807464361665, 0.0016472650700783155, 0.0014344827812016621, 0.0005024424889357517, 0.0016430893863066385, 0.0006823741248767518, 0.0014107956119772962, 0.00032273194940883213, 0.0010015037122296589, 0.001235014659584163, 0.0004639837000406935], [0.0, 0.0, 0.0, 0.0, 0.00022183765885771677, 0.00022183765885771677, 0.0007207350040057517, 0.000603532215702519, 0.000603532215702519, 0.000353527358176207, 0.0013706482636987945, 0.0012652318755573895, 0.001032053650070931, 0.0007245437846613215, 0.0012283164572800109, 0.0004194104062582739, 0.0015361543211396113, 0.0005439862404922737, 0.000804184301674267, 0.0008652708048321331, 0.0006888683629857343], [0.0, 0.0, 0.0, 0.0, 0.0006990091377005335, 0.0006990091377005335, 0.002409010746615964, 0.0018443846739298257, 0.0018443846739298257, 0.0015479676849532767, 0.0041699610333859865, 0.0038214884428603773, 0.0037043508903219324, 0.0018699534874916511, 0.003931905303959483, 0.0020049384531636463, 0.0029962806419375865, 0.001467415721304998, 0.001939811697606486, 0.002243148190589116, 0.0019327457801727225], [0.0, 0.0, 0.0, 0.0, 0.0009406472423842767, 0.0009406472423842767, 0.0023725742686054488, 0.001727782976151512, 0.001727782976151512, 0.0012680314688282273, 0.0036848102282910473, 0.003103658635813601, 0.002792424336680114, 0.0012793998278892414, 0.0031988705460690033, 0.0020068091869539354, 0.0022325248827310316, 0.0008051748848663308, 0.00113457978221155, 0.0017418937895834366, 0.00105991786105658], [0.0, 0.0, 0.0, 0.0, 0.0, 0.0, 0.0014717947864174284, 0.0005756984161338385, 0.0005756984161338385, 0.00041264089109587133, 0.002065582206482711, 0.0018345088487316833, 0.0016980153373019338, 0.00048638743164945876, 0.0019124877958924722, 0.0006761464387619165, 0.0008749404092367247, 0.0002242867044393809, 0.0009594518095381632, 0.0012210050500911528, 0.0005881045450389942], [0.0, 0.0, 0.0, 0.0, 0.000489954686645157, 0.000489954686645157, 0.0007329443841801285, 0.0008388072270138287, 0.0008388072270138287, 0.0009171372527040635, 0.003276648484100695, 0.0030080948531071793, 0.0030744184572824482, 0.0017108661116828354, 0.0030956401004511745, 0.0012235616194211545, 0.0022028084441155994, 0.0015042539510239932, 0.0021651614864003263, 0.0022149109813731902, 0.0014292196265874165], [0.0, 0.0, 0.0, 0.0, 0.0007090495211661529, 0.0007090495211661529, 0.000871078949317031, 0.0006325090598495176, 0.0006325090598495176, 0.0006821356954109058, 0.0021540305296256974, 0.0017788477027453767, 0.0015925167495669463, 0.0011533325737350024, 0.0017884295217726965, 0.0013975152026683942, 0.0010836571872620277, 0.0009186623360882514, 0.0006565425142358656, 0.0008004472340101135, 0.0008804895464980982], [0.0, 0.0, 0.0, 0.0, 0.0, 0.0, 0.0007808329525228863, 0.000840527563128766, 0.000840527563128766, 0.0005357708668776959, 0.000996485869316659, 0.0006580545911060562, 0.0004509214635425753, 0.00013997356969654558, 0.0006495312601902746, 0.00040779881498192923, 0.0009132589277750104, 0.00024563989191844754, 0.00024563989191844754, 0.0006468838629401542, 0.0001015494525249448], [0.0, 0.0, 0.0, 0.0, 0.00021080079042403295, 0.00021080079042403295, 0.0009244943985164326, 0.0011367849161101318, 0.0011367849161101318, 0.0010491095235561072, 0.0026018317980547874, 0.0023296048207282058, 0.0021767898818636773, 0.0010772300197831079, 0.0023857480678796832, 0.0008303280114691135, 0.0015801228374514745, 0.0009153112268820749, 0.0014047991843644523, 0.0018243203486527574, 0.0008360823520195624], [0.0, 0.0, 0.0, 0.0, 0.0009449909345298079, 0.0009449909345298079, 0.0021544060775500547, 0.0018292402135393895, 0.0018292402135393895, 0.0015570866517860486, 0.004191691152667033, 0.003697901789614111, 0.003557291056411552, 0.002263859674321566, 0.0037736260413551077, 0.0024747681353809044, 0.0032832148892349795, 0.0017824758704494314, 0.00222386216450897, 0.0025584342899471154, 0.002081945835014918], [0.0, 0.0, 0.0, 0.0, 0.0004208619179687802, 0.0004208619179687802, 0.0007184925706683593, 0.0006421517067365712, 0.0006421517067365712, 0.0005281946094881216, 0.0033164145963094534, 0.0027814209450842406, 0.0019824423524781904, 0.0010513321563019957, 0.002751212717779188, 0.0022238115600359746, 0.0012224296425129698, 0.0005410639374962659, 0.0007615988343539811, 0.0009491344616419501, 0.0008014532559654291], [0.0, 0.0, 0.0, 0.0, 0.0007355396763625424, 0.0007355396763625424, 0.0017172712444006523, 0.0019151079573524988, 0.0019151079573524988, 0.0018765551322104787, 0.002628982843247549, 0.002511322895017926, 0.0023428450521405793, 0.0018352611924850753, 0.0025435502850931933, 0.002154554411996059, 0.002887553557062642, 0.0016839239649558083, 0.0016144888896248886, 0.0017547200700284322, 0.0017843554501777196], [0.0, 0.0, 0.0, 0.0, 0.0009718780714425935, 0.0009718780714425935, 0.001367024389198718, 0.0013894568258366964, 0.0013894568258366964, 0.0012968819027917426, 0.004321773662615543, 0.003997414396114419, 0.003669915039302299, 0.0022854777187857893, 0.004078805083501697, 0.00289019338159937, 0.0028579433517020776, 0.0015698327254992615, 0.0014564072778837118, 0.0019918127982777247, 0.002004650706299897], [0.0, 0.0, 0.0, 0.0, 0.0, 0.0, 0.00018616105016460962, 0.00016612556369720479, 0.00016612556369720479, 0.00020605170179008138, 0.0028250327878603593, 0.002071040220103081, 0.0015243485345401101, 0.0004870312951401924, 0.0021093660468068614, 0.000998008617479982, 0.0005308746330384536, 0.00034700643047873704, 0.0008617259281182196, 0.000944233488386789, 0.0005052293670442505], [0.0, 0.0, 0.0, 0.0, 0.0004722195955715388, 0.0004722195955715388, 0.0006034983578978483, 0.0002726232576680935, 0.0002726232576680935, 0.00024563989191844754, 0.0017134182664650295, 0.0014619902351267, 0.0012637152874910385, 0.00016618530556024517, 0.0014726601950463202, 0.0006324219663227809, 0.0005349176188716691, 0.00036845983787767134, 0.0008685183954176321, 0.001120842914241391, 0.000349399649612315], [0.0, 0.0, 0.0, 0.0, 0.0007172443854510961, 0.0007172443854510961, 0.0009169752666596349, 0.0009584644380897005, 0.0009584644380897005, 0.0006648136816627561, 0.002141284425916947, 0.001985622986300685, 0.0020220859433114162, 0.0011805002229146578, 0.002039189258658146, 0.0010607092042774705, 0.00191591815033713, 0.0007997254816747893, 0.001497966688239795, 0.0016624837397593072, 0.0009389987136519689], [0.0, 0.0, 0.0, 0.0, 0.0, 0.0, 0.0003733621249497885, 0.0005031362155726626, 0.0005031362155726626, 0.0005837950556928552, 0.0017103030303108196, 0.0013262067094589522, 0.0013593765608729106, 0.0005531537086080892, 0.0013777375260298798, 0.00046720355989142176, 0.0012888810126854625, 0.0004254755004511485, 0.0007260593326795685, 0.0010465409590422496, 0.0005683590583709405], [0.0, 0.0, 0.0, 0.0, 0.000490727784079775, 0.000490727784079775, 0.0009797995688881898, 0.0006849764986103406, 0.0006849764986103406, 0.0006956068518277221, 0.003214210585747342, 0.002411255689047497, 0.002094931024460624, 0.0007291916791556612, 0.0024957788167509374, 0.0008942396065345731, 0.0007275356798843008, 0.0007121782580701379, 0.0016348064235423164, 0.0019167542154516746, 0.0007005363976463379], [0.0, 0.0, 0.0, 0.0, 0.0009825595676737902, 0.0009825595676737902, 0.002338248021360373, 0.001700619674375787, 0.001700619674375787, 0.0014090369130431678, 0.003636043467328194, 0.0028666686019941717, 0.002885666624725392, 0.001345334733652809, 0.0029193845670111257, 0.0012375375558624808, 0.0018563063337937212, 0.0008601920768855979, 0.0012219908547997003, 0.002150718569827027, 0.0008126292828271203], [0.0, 0.0, 0.0, 0.0, 0.0004578933691950155, 0.0004578933691950155, 0.0016415776092647471, 0.0013666319365390719, 0.0013666319365390719, 0.0010492185277986377, 0.0022787236076158117, 0.001872237165850582, 0.001903228034969207, 0.0010390097766215865, 0.001921207623012476, 0.0011169114107859725, 0.0017536718426156763, 0.0008442464101079949, 0.0005627027633829709, 0.0012309878889207363, 0.0007619710881150366], [0.0, 0.0, 0.0, 0.0, 0.0, 0.0, 0.0005335235869056727, 0.0006784433002110624, 0.0006784433002110624, 0.0005786083474907716, 0.0016417106962923424, 0.0013428082959622651, 0.0011875823506945593, 0.0, 0.0014035518273361103, 0.0001606307573479445, 0.0006281809974857113, 3.7326534986697596e-05, 0.0006931857914495709, 0.0009321634517320904, 0.0], [0.0, 0.0, 0.0, 0.0, 0.0006114341883980055, 0.0006114341883980055, 0.0012437826246889006, 0.0014770174970238205, 0.0014770174970238205, 0.001076058558253767, 0.002367551861600902, 0.002171759174187688, 0.0017864826830062202, 0.001463177185918232, 0.0021661178518796805, 0.0013169141450986776, 0.00267046239761758, 0.0015158642737472627, 0.0019296176389243564, 0.001974027972685309, 0.0013482091288738128], [0.0, 0.0, 0.0, 0.0, 0.000720621294301038, 0.000720621294301038, 0.001523898665977478, 0.0011403773773808732, 0.0011403773773808732, 0.0010345949077116405, 0.0027052161212085687, 0.0024961659115965203, 0.0023545245094484008, 0.001631584400586276, 0.002559454994734134, 0.0013719744674212818, 0.001799164679849809, 0.0013324856218388686, 0.0013871918337791274, 0.0019128089718718948, 0.001384164013214837], [0.0, 0.0, 0.0, 0.0, 0.0, 0.0, 0.0004015644983667511, 0.0009175690462631336, 0.0009175690462631336, 0.0010470080540395073, 0.002514233990715731, 0.001958550467203938, 0.001828287852448187, 0.0005414594141122487, 0.002038238045389803, 0.0006326002690679974, 0.0004816492237988194, 0.0005671386819926777, 0.0012027755173291865, 0.0018182825445567194, 0.00045620904682435153], [0.0, 0.0, 0.0, 0.0, 0.0004020476888253476, 0.0004020476888253476, 0.0008040953776506952, 0.0006693641083795992, 0.0006693641083795992, 0.000558571113575424, 0.0014065799129987745, 0.0010707703205457837, 0.001063365895956443, 0.00034219347064759096, 0.0010829422232129429, 0.0006686309921976985, 0.0004598282903438391, 0.00022779347291613806, 0.00033411225596921334, 0.0007445302290808792, 0.00015640779690690007], [0.0, 0.0, 0.0, 0.0, 0.00040711512244117503, 0.00040711512244117503, 0.001572191085986623, 0.001806790352203667, 0.001806790352203667, 0.0012444162954599147, 0.002457730177280335, 0.002312150581593673, 0.0023376864834977113, 0.0015829511129324839, 0.0023567071495735905, 0.001659875578171865, 0.0027104658045337374, 0.0012373374528130638, 0.001073717284531444, 0.0014164968500604321, 0.0012374594386025876], [0.0, 0.0, 0.0, 0.0, 0.00023402685808697604, 0.00023402685808697604, 0.001199166875013559, 0.0009876212210046928, 0.0009876212210046928, 0.0006730322569293961, 0.0021663945061908456, 0.0017047558546414532, 0.0015668280489475046, 0.0005008726499392714, 0.0017753656828167238, 0.0008638190319837644, 0.0015077766333151889, 0.00041420609823529585, 0.0011327201588950619, 0.0012404899272524417, 0.0005436565799188577], [0.0, 0.0, 0.0, 0.0, 0.0007369196757553427, 0.0007369196757553427, 0.0025685871159137385, 0.0018559313847382472, 0.0018559313847382472, 0.0012096753867386558, 0.004918289300047134, 0.003897841991388646, 0.0037579339783588082, 0.002362343586984998, 0.003974049874242871, 0.0011882379283441056, 0.0033206392100789367, 0.001978942673958018, 0.0017875948185472966, 0.0028526794890449863, 0.001807372863152613], [0.0, 0.0, 0.0, 0.0, 0.0004912797838368951, 0.0004912797838368951, 0.00012091082762825138, 0.00024563989191844754, 0.00024563989191844754, 0.00024563989191844754, 0.002518066711174528, 0.002101061859329296, 0.0019330308470162647, 0.001255563489002842, 0.002132935683310045, 0.0010476817151858484, 0.0012377450512470998, 0.0010437850460247788, 0.0011408345683510727, 0.0012080581626907612, 0.0009785541625480245], [0.0, 0.0, 0.0, 0.0, 0.0006965124889535575, 0.0006965124889535575, 0.0011069778991868822, 0.0007717005454075123, 0.0007717005454075123, 0.0008587065598934349, 0.0031763840474717062, 0.0026102023582072853, 0.002604359831153991, 0.0018252923670952002, 0.0026226002615420568, 0.0012716755466574499, 0.0027969454336172865, 0.0013973070393741164, 0.001468152143482827, 0.0017892654495097055, 0.0014667161933012121], [0.0, 0.0, 0.0, 0.0, 0.000714195280467733, 0.000714195280467733, 0.0008575753935919369, 0.0008006967732440805, 0.0008006967732440805, 0.0008594690931992377, 0.003009641495141002, 0.0022551815515226806, 0.0022558367305089994, 0.0016491418294436744, 0.002270344371748636, 0.001550128392833375, 0.0018280824494793595, 0.001209412504544538, 0.001098513242267767, 0.0013846604221046874, 0.0013184286761753938], [0.0, 0.0, 0.0, 0.0, 0.00024563989191844754, 0.00024563989191844754, 0.0, 0.0, 0.0, 0.0, 0.0010884166049094336, 0.0007154381601709738, 0.0007289798249057753, 4.933315851545647e-05, 0.0007410880585525595, 0.00010168162075625409, 0.000251349331899906, 0.00011409520225242417, 0.0006673034151263925, 0.000866205471455872, 0.00011409520225242417], [0.0, 0.0, 0.0, 0.0, 0.0004146060603478999, 0.0004146060603478999, 0.0021497040252284948, 0.0015583224357254115, 0.0015583224357254115, 0.0013725792196124507, 0.0027005824481073585, 0.0023371932228173254, 0.002199469075396398, 0.0010407748021746938, 0.0024128017051073354, 0.0010126137741031183, 0.0012558871930743749, 0.0008081047729130372, 0.0010817485909174905, 0.001597206590129832, 0.0008889307615396249], [0.0, 0.0, 0.0, 0.0, 0.0002279016187141125, 0.0002279016187141125, 0.000893868201652115, 0.0009646853544012082, 0.0009646853544012082, 0.0008975246083475795, 0.0024182417406864287, 0.002240438428521326, 0.002265883446307547, 0.001352627817947729, 0.0022808514186093073, 0.0011542899879075084, 0.0020658964627639585, 0.001296165564873716, 0.0011736611753895708, 0.0011937064992263934, 0.0011869020775400175], [0.0, 0.0, 0.0, 0.0, 0.0006526393219592195, 0.0006526393219592195, 0.0007718586831834824, 0.0008782759653501061, 0.0008782759653501061, 0.0005838562217591857, 0.0018850081016002851, 0.0018381187124991121, 0.0015664100793174283, 0.0013962267472237492, 0.0017585751224964538, 0.0012325557226049064, 0.0020910062460810304, 0.0009347546052683436, 0.0009561870308055488, 0.0012215263428543436, 0.000813049686327883], [0.0, 0.0, 0.0, 0.0, 0.0001793511947298627, 0.0001793511947298627, 0.00048539433875940393, 0.0002608181450130301, 0.0002608181450130301, 0.0003837277584180327, 0.0004984716091718614, 0.0003973661028156843, 0.00036498078767083583, 0.0, 0.00040988475753807226, 0.0, 0.0, 0.00011306249754127788, 0.00011306249754127788, 0.0003997758336871768, 7.991814894698544e-05], [0.0, 0.0, 0.0, 0.0, 0.0007172049726291727, 0.0007172049726291727, 0.0011394832955244727, 0.0010157570041248085, 0.0010157570041248085, 0.0010578876917066132, 0.0036557250048821054, 0.00270517860677363, 0.002331217122719516, 0.0011538723742897615, 0.0027314256307766605, 0.001495948035542589, 0.0016165370898036787, 0.0008918389614764284, 0.0011940219411225737, 0.0014942519667838366, 0.0010284664793038], [0.0, 0.0, 0.0, 0.0, 0.0004912797838368951, 0.0004912797838368951, 0.0016377588977106116, 0.0010646390544644744, 0.0010646390544644744, 0.0009886818783610253, 0.0034139164099477788, 0.002344460317639738, 0.002418415249215634, 0.000680194288515262, 0.002454046442286952, 0.0007946027725211916, 0.000876801973002597, 0.000365672324973916, 0.0008739981523514989, 0.0018655107123302383, 0.0003012292963038533], [0.0, 0.0, 0.0, 0.0, 0.0007176717737766583, 0.0007176717737766583, 0.002159431288656203, 0.0018608023808738179, 0.0018608023808738179, 0.0013495601347874135, 0.004470932958162632, 0.003728507655165587, 0.0037862219042814923, 0.0021924276920482337, 0.0038161977794312495, 0.0018459654564319155, 0.0029166102504022463, 0.0019149852441994186, 0.0019699420223513097, 0.0022583665831404764, 0.0020271221809371794], [0.0, 0.0, 0.0, 0.0, 0.0012003396349343264, 0.0012003396349343264, 0.001126046769179896, 0.0011255004981081723, 0.0011255004981081723, 0.0008796689321294707, 0.002836630214919298, 0.002487783295832928, 0.0023188476930470696, 0.0019878804300027366, 0.002513511189917188, 0.001954679288199082, 0.0029054337401414007, 0.0014166201345469933, 0.0011356975581136822, 0.0014288810731836496, 0.0013523529496383164], [0.0, 0.0, 0.0, 0.0, 0.00022109527405917513, 0.00022109527405917513, 0.0008925626355231246, 0.000497464366633144, 0.000497464366633144, 0.0, 0.0017727593257520049, 0.0013795340783160413, 0.0013999024608165028, 0.00036865355120339443, 0.00141938166251118, 0.0005713175720650891, 0.0011267891583294424, 0.00012659467465752768, 0.0006475779504416817, 0.0008059850734238844, 0.0002477757656638343], [0.0, 0.0, 0.0, 0.0, 0.00021306275536730755, 0.00021306275536730755, 0.0003283941010811951, 0.0005210745775549464, 0.0005210745775549464, 0.000387960530706692, 0.002810468221106823, 0.00202413499937779, 0.0020012668458474596, 0.0009512937989075478, 0.0020266631086747534, 0.0008312967446537088, 0.0012364579826659122, 0.0006191546727104377, 0.0012687631217506486, 0.001249873995067129, 0.000874696522394327], [0.0, 0.0, 0.0, 0.0, 0.00022441175311068047, 0.00022441175311068047, 0.0011574389968996809, 0.000937702488645473, 0.000937702488645473, 0.0008219120360195229, 0.002566171530817186, 0.001949722608264963, 0.0017620787130093974, 0.0007252947425987084, 0.0019779083342956368, 0.001316481560665809, 0.0013715678256289306, 0.00024073422958892154, 0.0005891650905615989, 0.0010399925898366587, 0.0007698916728671265], [0.0, 0.0, 0.0, 0.0, 0.00024546253459576273, 0.00024546253459576273, 0.0009802539224788877, 0.0006404239904156103, 0.0006404239904156103, 0.0006845740621543136, 0.0028236442449611526, 0.002215337063157829, 0.001853457744087023, 0.001346940187129711, 0.002243822304215229, 0.0016250471105388382, 0.0014171278186397838, 0.0011273874708214603, 0.0010497070500422555, 0.001065719835539465, 0.001267145041097082], [0.0, 0.0, 0.0, 0.0, 0.0, 0.0, 0.0, 8.045584014022482e-05, 8.045584014022482e-05, 9.196204183899184e-05, 0.0004998368616232757, 6.679222562293895e-05, 0.0, 0.0, 2.6379183678492673e-05, 0.0, 0.0, 0.0, 0.0, 0.0, 0.0], [0.0, 0.0, 0.0, 0.0, 0.0006859313110934489, 0.0006859313110934489, 0.0015282728759470315, 0.001743810684336202, 0.001743810684336202, 0.0017274847067997683, 0.003905466482538264, 0.003146718894036062, 0.002585581034249098, 0.0016447192763235183, 0.0031688756194839583, 0.0024286653830001346, 0.00209063580981991, 0.0013319089016261174, 0.0012166581743478227, 0.0018542303216598811, 0.0014407556848530774], [0.0, 0.0, 0.0, 0.0, 0.0007280882405624942, 0.0007280882405624942, 0.0012017051540136924, 0.001287934594866409, 0.001287934594866409, 0.001149719908877706, 0.003395168749036812, 0.0028843780837963184, 0.0029136054927686636, 0.002082703216969725, 0.0029375458488117706, 0.0020691886250258913, 0.0028406573408662, 0.0015292366130852065, 0.0016283364040612159, 0.0016965967740116637, 0.002210669880881174], [0.0, 0.0, 0.0, 0.0, 0.0002445749790922115, 0.0002445749790922115, 0.00024138024061350337, 0.0005940527458422253, 0.0005940527458422253, 0.0006727689534492601, 0.0020933330962744777, 0.0017153083348597083, 0.0017524055690435437, 0.0009738627795928625, 0.001764846894110584, 0.0007310626552110445, 0.0014651425634297575, 0.0008198889133053215, 0.0013316024950197577, 0.0013537174045075084, 0.0007640436318588843], [0.0, 0.0, 0.0, 0.0, 0.00044339440083490287, 0.00044339440083490287, 0.0016476511689261445, 0.0015887794243176826, 0.0015887794243176826, 0.0013308132733336822, 0.0024354045915928615, 0.0018799943489002937, 0.0018919240039947831, 0.0012435045978302162, 0.001907369402137226, 0.001475733551787663, 0.0021519290856981616, 0.0010716627487028136, 0.0007813702422550823, 0.0012974434461384232, 0.0011362170941422083], [0.0, 0.0, 0.0, 0.0, 0.0002118126668256689, 0.0002118126668256689, 0.0016179975681507967, 0.0011348534460450764, 0.0011348534460450764, 0.0008044839801045435, 0.0027378312659051907, 0.002468518070790404, 0.002328766506227538, 0.0008742268088323599, 0.0025500786176920975, 0.000991052056673876, 0.0017637627379398673, 0.0004972540918249507, 0.0011694962763239378, 0.0015566113468314996, 0.0009952458265755496], [0.0, 0.0, 0.0, 0.0, 0.0007151402433375389, 0.0007151402433375389, 0.0008736624055847713, 0.000920564011974582, 0.000920564011974582, 0.0010241526455873574, 0.00371892751033521, 0.0032472332055802147, 0.002907715477018886, 0.0011828500815316372, 0.003314159403796874, 0.0013147306418276794, 0.0011414447293322727, 0.0006455022628300936, 0.0014302882044044958, 0.0020086614178171933, 0.0008016841371273161], [0.0, 0.0, 0.0, 0.0, 0.0001829233237690567, 0.0001829233237690567, 0.0014999712549062648, 0.0014392145795115423, 0.0014392145795115423, 0.0014153864097047836, 0.003127296805807587, 0.0026360953488221085, 0.002248721145329958, 0.001479065732189801, 0.002639239172904894, 0.0013187900580302469, 0.0022316645499824914, 0.0014086193909351632, 0.0018130563451123512, 0.002120551373129584, 0.0012798483980682065], [0.0, 0.0, 0.0, 0.0, 0.000475442982786307, 0.000475442982786307, 0.0011965258574910614, 0.0007029885995120066, 0.0007029885995120066, 0.00038940975240998914, 0.00214440611064662, 0.0017871271669754375, 0.0015706847502427888, 0.0009867729813879348, 0.0017716583514276341, 0.0011347384160531652, 0.001388406074546648, 0.0005693300921021411, 0.00055714763677498, 0.0009177427932805015, 0.0006789254330452175], [0.0, 0.0, 0.0, 0.0, 0.00022161321799309746, 0.00022161321799309746, 0.0024203589082964507, 0.0015607615343462124, 0.0015607615343462124, 0.001278295679839166, 0.0034968996802007056, 0.0026099612466643344, 0.0020940965393029753, 0.000592759632203242, 0.0026865241092555565, 0.0012759360495347425, 0.0010660194105961245, 0.0005723780895874536, 0.001274586895481317, 0.0015716255433335122, 0.000518745937968011], [0.0, 0.0, 0.0, 0.0, 0.0002173162570813335, 0.0002173162570813335, 0.0006236251364068865, 0.0008910936204290229, 0.0008910936204290229, 0.0008178894820120707, 0.0027692918266434556, 0.0023221995271433065, 0.0019484161154444447, 0.0011315112355638275, 0.002340272705918418, 0.0014313020701261314, 0.0015927261656361845, 0.0007925827653484592, 0.0007149333468995563, 0.0011767396018273618, 0.0009115966140606358], [0.0, 0.0, 0.0, 0.0, 0.0, 0.0, 0.0008660150934059136, 0.0007207827485490214, 0.0007207827485490214, 0.0007893882811747268, 0.0021074812757606604, 0.0015141816695264886, 0.0013046570602455404, 0.0006392016165615077, 0.0015099541682452207, 0.00047155687280694676, 0.000449979142557881, 0.000535742969818085, 0.0007507513276464752, 0.0010900613675628923, 0.0006029726329316293], [0.0, 0.0, 0.0, 0.0, 0.0, 0.0, 0.0007616476164335707, 0.0008466657583416276, 0.0008466657583416276, 0.0008117617945883104, 0.0023003499532351346, 0.0015895434649165709, 0.001038672704039546, 0.000642782788805656, 0.001603545691443926, 0.001221108980361536, 0.0011340625726425511, 0.0006158915776489031, 0.0006780516751953192, 0.0010068599817350087, 0.00048059062416371635], [0.0, 0.0, 0.0, 0.0, 0.0007112171123391526, 0.0007112171123391526, 0.0012168137173487843, 0.0008569101148273871, 0.0008569101148273871, 0.0009540150236108641, 0.0025556930557809605, 0.0017459992199460636, 0.0015045348246740173, 0.0009140758274762299, 0.001709472878242727, 0.0011093311497472457, 0.0007237303209284553, 0.0005377362102233709, 0.000782490283380069, 0.0011004014653038378, 0.0006476039933986685], [0.0, 0.0, 0.0, 0.0, 0.000982145335141044, 0.000982145335141044, 0.0017169938482326562, 0.0013118330079536788, 0.0013118330079536788, 0.0011492554595357277, 0.003309681916421238, 0.0031181095007131016, 0.0031711674436738107, 0.002080482895717374, 0.0031917762397646997, 0.0019482350173128486, 0.0026374613876358473, 0.0017078859539307217, 0.0014375703344649572, 0.001858658168297674, 0.0018621336177210236], [0.0, 0.0, 0.0, 0.0, 0.0, 0.0, 0.0001023311088629584, 0.0005079001082807482, 0.0005079001082807482, 0.0006095124919549548, 0.0012846036500743481, 0.0010160980926818843, 0.00078534979626247, 0.0007061783432096326, 0.0009766419381351222, 0.0007863684040439358, 0.0006447602933287086, 0.0007375844848236051, 0.0006099266025799384, 0.0006319462568895127, 0.0005911871381451906], [0.0, 0.0, 0.0, 0.0, 0.00020684949092124482, 0.00020684949092124482, 0.0009179088993451189, 0.000947002924382915, 0.000947002924382915, 0.0008342203942942345, 0.0033631254030456813, 0.003035920621411548, 0.0027184783359786684, 0.0012734059558265531, 0.0031266455975257562, 0.0013307280248505515, 0.001791631966203072, 0.0007708338432749371, 0.0010677877507414234, 0.0015645353356191585, 0.0012277759513116973], [0.0, 0.0, 0.0, 0.0, 0.00020972585466695335, 0.00020972585466695335, 0.0016117371316746504, 0.0011218590560427184, 0.0011218590560427184, 0.0008165000141287401, 0.003128293170127192, 0.0025422831077428053, 0.002573224664317651, 0.0014381526182924284, 0.0026047858377628704, 0.001738345478187829, 0.0021237172586763635, 0.0008750555839541277, 0.0009556078037327954, 0.0011220205615400185, 0.001541424417393244], [0.0, 0.0, 0.0, 0.0, 0.0009604440790123223, 0.0009604440790123223, 0.0016199595444525271, 0.0014492062514167732, 0.0014492062514167732, 0.0013357110809281802, 0.003174095539966217, 0.0029194457028013884, 0.0027589944574780705, 0.001710791015740699, 0.002966423244892874, 0.0015218878834239937, 0.0026048886287686175, 0.0015944623506671043, 0.0016369222747013741, 0.002115192190675674, 0.0014520723211789673], [0.0, 0.0, 0.0, 0.0, 0.0009521711274364565, 0.0009521711274364565, 0.001904342254872913, 0.001344688480502017, 0.001344688480502017, 0.0011730204496876054, 0.003583023315690922, 0.002730268981437037, 0.0025715765355821822, 0.0015903283724204647, 0.0027812024740515254, 0.00181148868748106, 0.00216928055280415, 0.0012969564976922554, 0.001607331428267544, 0.001716907672635055, 0.0016423164392970794], [0.0, 0.0, 0.0, 0.0, 0.0004390581010364345, 0.0004390581010364345, 0.0004181694279162503, 0.0005551371818439244, 0.0005551371818439244, 0.0006014694143609821, 0.002903819877595436, 0.0023775202013496173, 0.0022312802991124943, 0.0008442710996307113, 0.0024461266587122335, 0.0010394990104254755, 0.0010761933012044995, 0.0005126536614350844, 0.00080628186136106, 0.00109676744392344, 0.0006009409285051158]], "bootstrap_rate_of_adaptation": [6.095129918309131e-05, 4.132090321503375e-05, 2.8473308331626923e-05, 3.780310044330866e-05, 3.098708637997047e-05, 8.243207565490008e-05, 1.7444500188015648e-05, 6.97470833698651e-05, 3.3312365857854255e-05, 5.5943997784169825e-05, 2.5686814126278478e-05, 3.664449450772018e-05, 0.00010085023785183989, 5.944377094203267e-05, 5.461280079978067e-05, 6.088800177912214e-05, 0.00010465467709694567, 5.904421430040298e-05, 3.6264474748185267e-05, 6.37894143906687e-05, 5.501587295695686e-05, 3.1168102708493244e-05, 6.512584887104012e-05, 6.251414056155094e-05, 4.896841705718353e-05, 3.5501858622324795e-05, 6.522856976698599e-05, 8.259278974560382e-05, 4.5183920235333245e-05, 6.495128783201207e-05, 5.422583232275782e-05, 2.550618921277174e-05, 5.787762516060999e-05, 6.726387975729125e-05, 4.188625958381079e-05, 4.073091354895455e-05, 3.6961620211334405e-05, 0.00010063710639072662, 6.985831545695866e-05, 4.098986556185796e-05, 8.82075932274673e-05, 4.429313579538895e-05, 1.8090977137436978e-05, 6.217972777747345e-05, 0.00010940011607203586, 5.602922558596686e-05, 8.456834683928701e-05, 0.00010236941354642086, 4.182977232479675e-05, 3.12652801792459e-05, 5.9078290553829036e-05, 3.8384591985644455e-05, 5.689675627037121e-05, 6.551983903898157e-05, 4.841345596713705e-05, 2.467364202137711e-05, 7.617756396756064e-05, 7.134495092200473e-05, 4.8198796438919625e-05, 2.0984351921154017e-05, 6.996686598808791e-05, 4.454956609633586e-05, 0.00010574402223387729, 5.600703685041002e-05, 7.919648293110333e-05, 6.579938500753726e-05, 1.800583420816933e-05, 5.5026727804770875e-05, 6.513371865700756e-05, 5.3011085152433456e-05, 6.239365278778364e-06, 6.345993475549277e-05, 4.720303390262657e-05, 0.00010393291120481324, 7.31907152778479e-05, 2.9806453174115267e-05, 5.3381610055774204e-05, 4.4817724547937945e-05, 6.138428990126472e-05, 7.275966808866105e-07, 8.119055357614583e-05, 9.166948174395227e-05, 5.266095602666555e-05, 5.8074534553362234e-05, 5.916573931705988e-05, 6.716178989249396e-05, 7.998506308711356e-05, 4.1640937219148394e-05, 5.373633530581184e-05, 5.639682454538992e-05, 3.632474714443739e-05, 4.130659266951403e-05, 3.912894378932071e-05, 8.825744673915216e-05, 3.220053911271169e-05, 7.00720879690664e-05, 6.868776119926512e-05, 8.262644858593067e-05, 7.715270624253422e-05, 4.830861885854856e-05]}
