# Supplementary material for: A Bayesian approach to infer recombination patterns in coronaviruses
Source: Nat Commun. 2022 Jul 20;13:4186. doi: 10.1038/s41467-022-31749-8 (PMC9297283; doi:10.1038/s41467-022-31749-8)
Supplement: Supplementary file 6 — Source Data [file 41467_2022_31749_MOESM6_ESM.zip › Source_Figure3/229e_spike_bhatt_analysis_bootstrapped.json]

{"cov": "229e", "gene": "spike", "window": 3, "clade": null, "min_seqs": 3, "midfreq_high": 0.75, "midfreq_low": 0.15, "window_midpoint": [1992.5, 1993.5, 1994.5, 2006.5, 2007.5, 2008.5, 2009.5, 2010.5, 2011.5, 2012.5, 2014.5, 2015.5, 2016.5, 2017.5], "adaptive_substitutions": [0.0, 0.0, 0.0, 8.875, 10.511428571428572, 9.32857142857143, 9.38447204968944, 9.243428571428572, 12.85, 16.725714285714286, 18.3, 17.722857142857144, 17.722857142857144, 17.621978021978023], "adaptive_substitutions_per_codon": [0.0, 0.0, 0.0, 0.002519875070982396, 0.0029845055569076013, 0.0026486574186744545, 0.002664529258855605, 0.002624482842540764, 0.003648495173197047, 0.004748925123712177, 0.0051959114139693355, 0.005032043481787945, 0.005032043481787945, 0.005003400914814884], "rate_of_adaptation": 0.00021929770776794213, "bootstrap_adaptive_substitutions": [[0.0, 0.0, 0.0, 7.662251655629139, 8.198675496688741, 8.079470198675496, 8.105384393895768, 8.112847682119206, 11.198675496688741, 15.190728476821192, 19.76158940397351, 19.405298013245037, 19.405298013245037, 19.421803362200716], [0.0, 0.0, 0.0, 12.041237113402062, 13.43298969072165, 13.010309278350515, 13.077543702375618, 13.096907216494845, 19.04123711340206, 20.20618556701031, 23.59278350515464, 21.05360824742268, 21.05360824742268, 20.893735130848533], [0.0, 0.0, 0.0, 8.360824742268042, 9.75257731958763, 9.154639175257731, 9.235320484087852, 9.145154639175257, 13.577319587628866, 15.857731958762887, 16.185567010309278, 16.888659793814433, 16.888659793814433, 16.842981760507534], [0.0, 0.0, 0.0, 10.177215189873419, 11.518987341772153, 10.481012658227849, 10.508530544854155, 10.377215189873418, 14.898734177215191, 18.68354430379747, 20.189873417721518, 18.354430379746837, 18.354430379746837, 18.225900681596883], [0.0, 0.0, 0.0, 7.7558139534883725, 8.697674418604652, 8.418604651162791, 8.479271991911022, 8.24093023255814, 14.558139534883722, 16.441860465116278, 17.430232558139537, 18.255813953488378, 18.255813953488378, 18.19141323792487], [0.0, 0.0, 0.0, 9.0, 10.0, 9.777777777777779, 9.826086956521738, 9.84, 12.0, 16.6, 17.0, 16.266666666666666, 16.266666666666666, 16.153846153846153], [0.0, 0.0, 0.0, 11.07615894039735, 12.417218543046358, 12.059602649006623, 12.137345234667434, 12.014039735099338, 18.466887417218544, 21.765562913907285, 22.980132450331126, 25.049006622516558, 25.049006622516558, 24.999490575649517], [0.0, 0.0, 0.0, 10.25, 12.6, 10.777777777777779, 10.826086956521738, 10.84, 12.75, 16.2, 17.0, 17.133333333333333, 17.133333333333333, 17.07692307692308], [0.0, 0.0, 0.0, 17.62295081967213, 21.042622950819673, 19.491803278688526, 19.662865288667142, 19.712131147540987, 21.98360655737705, 27.20983606557377, 32.59836065573771, 31.31147540983607, 31.31147540983607, 31.008827238335442], [0.0, 0.0, 0.0, 13.973913043478262, 16.083478260869565, 14.304347826086957, 14.330812854442344, 14.338434782608696, 19.878260869565217, 25.72869565217391, 28.543478260869566, 27.066086956521744, 27.066086956521744, 26.886287625418063], [0.0, 0.0, 0.0, 4.872093023255815, 5.934883720930233, 4.395348837209302, 4.456016177957533, 4.21767441860465, 9.104651162790699, 13.665116279069768, 16.162790697674417, 16.902325581395353, 16.902325581395353, 16.940966010733455], [0.0, 0.0, 0.0, 13.711340206185566, 15.65979381443299, 15.164948453608249, 15.272523532048409, 15.190103092783506, 17.268041237113405, 20.315463917525776, 18.20618556701031, 19.354639175257734, 19.354639175257734, 19.206185567010312], [0.0, 0.0, 0.0, 3.9681697612732094, 4.541114058355438, 4.204244031830238, 4.245761734517357, 4.257718832891246, 8.962864721485412, 13.040848806366048, 17.811671087533156, 18.04774535809019, 18.04774535809019, 18.01836359926546], [0.0, 0.0, 0.0, 10.189285714285713, 11.825714285714286, 10.735714285714286, 10.8055900621118, 10.825714285714286, 12.057142857142857, 12.891428571428571, 16.585714285714285, 13.737142857142857, 13.737142857142857, 13.695604395604397], [0.0, 0.0, 0.0, 11.950819672131148, 14.363934426229509, 12.639344262295083, 12.682109764789736, 12.694426229508197, 13.836065573770492, 18.22622950819672, 19.975409836065573, 19.813114754098365, 19.813114754098365, 19.746532156368225], [0.0, 0.0, 0.0, 11.5, 15.2, 11.722222222222221, 11.782608695652174, 11.8, 16.0, 21.8, 22.0, 24.333333333333336, 24.333333333333336, 24.30769230769231], [0.0, 0.0, 0.0, 6.473790322580645, 7.290322580645161, 7.02016129032258, 7.05960729312763, 6.982258064516129, 10.752016129032258, 18.887096774193548, 18.169354838709676, 18.540322580645164, 18.540322580645164, 18.423076923076927], [0.0, 0.0, 0.0, 7.767699115044248, 9.424778761061948, 7.814159292035399, 7.871873797614468, 7.8884955752212385, 9.780973451327434, 13.513274336283185, 14.38495575221239, 13.849557522123895, 13.849557522123895, 13.782164737916952], [0.0, 0.0, 0.0, 9.093023255813954, 10.469767441860466, 8.930232558139535, 8.990899898887765, 8.240930232558139, 9.441860465116278, 11.930232558139535, 15.162790697674419, 13.823255813953491, 13.823255813953491, 13.81037567084079], [0.0, 0.0, 0.0, 12.26530612244898, 12.877551020408163, 12.156462585034012, 12.21561668145519, 12.008163265306122, 14.89795918367347, 17.20408163265306, 16.47959183673469, 16.244897959183675, 16.244897959183675, 16.13186813186813], [0.0, 0.0, 0.0, 7.711340206185566, 8.54639175257732, 8.29896907216495, 8.35275661138503, 8.368247422680412, 10.989690721649485, 13.088659793814433, 16.59278350515464, 16.092783505154642, 16.092783505154642, 16.007137192704207], [0.0, 0.0, 0.0, 9.5, 11.93953488372093, 10.023255813953488, 10.114256825075834, 9.884651162790696, 12.930232558139535, 17.162790697674417, 19.41860465116279, 15.84186046511628, 15.84186046511628, 15.674418604651166], [0.0, 0.0, 0.0, 2.9016393442622954, 3.9606557377049185, 3.1311475409836067, 3.145402708481825, 2.9691803278688527, 10.131147540983607, 10.531147540983607, 14.655737704918034, 14.239344262295084, 14.239344262295084, 14.20302648171501], [0.0, 0.0, 0.0, 14.221238938053098, 15.415929203539823, 14.694690265486727, 14.766833397460562, 14.5929203539823, 19.03982300884956, 28.24778761061947, 28.053097345132745, 25.8141592920354, 25.8141592920354, 25.593601089176314], [0.0, 0.0, 0.0, 8.46749226006192, 9.637770897832818, 9.142414860681114, 9.213083860546508, 9.233436532507739, 11.882352941176471, 15.552321981424148, 17.61609907120743, 16.694117647058825, 16.694117647058825, 16.526077637532747], [0.0, 0.0, 0.0, 13.944237918215613, 14.546468401486988, 14.003717472118959, 14.032810732180378, 14.041189591078066, 19.53531598513011, 20.13754646840149, 25.524163568773233, 23.68475836431227, 23.68475836431227, 23.524163568773236], [0.0, 0.0, 0.0, 8.5, 9.8, 8.777777777777779, 8.826086956521738, 8.84, 14.25, 18.8, 21.5, 19.66666666666667, 19.66666666666667, 19.61538461538462], [0.0, 0.0, 0.0, 2.2674418604651168, 3.9581395348837214, 2.7906976744186043, 2.8361981799797777, 2.337674418604651, 4.558139534883721, 9.423255813953489, 7.162790697674419, 6.051162790697676, 6.051162790697676, 5.948121645796067], [0.0, 0.0, 0.0, 13.721311475409836, 15.544262295081968, 13.950819672131148, 13.965074839629366, 13.788852459016393, 16.65573770491803, 28.170491803278686, 29.65573770491803, 28.924590163934425, 28.924590163934425, 28.839848675914254], [0.0, 0.0, 0.0, 12.034883720930232, 13.725581395348836, 12.627906976744185, 12.703741152679473, 12.469767441860466, 13.720930232558139, 17.944186046511625, 20.453488372093023, 20.530232558139538, 20.530232558139538, 20.407871198568877], [0.0, 0.0, 0.0, 9.63953488372093, 10.70232558139535, 9.30232558139535, 9.332659251769465, 9.085581395348838, 13.24418604651163, 16.934883720930234, 22.174418604651162, 21.167441860465118, 21.167441860465118, 21.032200357781758], [0.0, 0.0, 0.0, 2.058139534883721, 1.655813953488372, 1.767441860465116, 1.8129423660262893, 1.5702325581395347, 5.569767441860465, 9.372093023255813, 7.348837209302325, 12.111627906976748, 12.111627906976748, 12.118067978533098], [0.0, 0.0, 0.0, 3.4302325581395348, 5.706976744186047, 4.651162790697675, 4.726996966632963, 4.493023255813953, 9.069767441860465, 13.934883720930232, 17.186046511627907, 14.809302325581399, 14.809302325581399, 14.590339892665478], [0.0, 0.0, 0.0, 12.294701986754967, 13.348344370860927, 12.3841059602649, 12.422977253095308, 12.434172185430462, 15.026490066225165, 22.486092715231788, 23.698675496688743, 20.27019867549669, 20.27019867549669, 20.198675496688743], [0.0, 0.0, 0.0, 7.112903225806452, 7.112903225806452, 7.052419354838709, 7.0655680224403925, 7.0693548387096765, 12.840725806451614, 16.629032258064516, 16.758064516129032, 16.91935483870968, 16.91935483870968, 16.84677419354839], [0.0, 0.0, 0.0, 12.007142857142856, 13.354285714285714, 12.264285714285716, 12.334161490683229, 12.04, 18.40357142857143, 24.32857142857143, 27.32857142857143, 23.865714285714287, 23.865714285714287, 23.705494505494507], [0.0, 0.0, 0.0, 12.604651162790699, 14.730232558139535, 13.093023255813954, 13.12335692618807, 13.132093023255814, 16.232558139534884, 17.44651162790698, 17.209302325581397, 16.879069767441862, 16.879069767441862, 16.788908765652955], [0.0, 0.0, 0.0, 8.206185567010309, 10.096907216494847, 8.845360824742269, 8.899148363962349, 8.914639175257731, 12.81443298969072, 13.088659793814434, 13.412371134020619, 14.787628865979382, 14.787628865979382, 14.724821570182396], [0.0, 0.0, 0.0, 12.057142857142857, 13.214285714285714, 12.957142857142857, 13.01304347826087, 13.029142857142858, 16.635714285714286, 20.271428571428572, 21.114285714285714, 20.425714285714285, 20.425714285714285, 20.271428571428572], [0.0, 0.0, 0.0, 7.244186046511628, 8.934883720930234, 7.581395348837209, 7.657229524772497, 7.423255813953489, 10.046511627906977, 15.897674418604652, 17.36046511627907, 15.376744186046514, 15.376744186046514, 15.241502683363152], [0.0, 0.0, 0.0, 3.1443298969072164, 4.756701030927835, 3.7938144329896906, 3.834155087404752, 3.6189690721649486, 7.639175257731958, 9.19381443298969, 11.639175257731958, 10.787628865979382, 10.787628865979382, 10.724821570182396], [0.0, 0.0, 0.0, 9.69767441860465, 11.70232558139535, 10.093023255813954, 10.168857431749242, 9.67906976744186, 12.616279069767442, 16.930232558139533, 20.162790697674417, 17.334883720930236, 17.334883720930236, 17.225402504472275], [0.0, 0.0, 0.0, 4.721311475409836, 6.9606557377049185, 5.622950819672131, 5.7084818246614395, 5.192131147540984, 7.1803278688524586, 8.99016393442623, 13.073770491803279, 11.472131147540985, 11.472131147540985, 11.302648171500632], [0.0, 0.0, 0.0, 4.875, 5.742857142857143, 5.55, 5.59192546583851, 5.289714285714286, 11.271428571428572, 14.725714285714286, 16.957142857142856, 17.494285714285716, 17.494285714285716, 17.423076923076927], [0.0, 0.0, 0.0, 3.428571428571429, 6.122857142857143, 4.328571428571428, 4.384472049689441, 4.243428571428572, 7.8500000000000005, 8.105714285714287, 9.67142857142857, 11.331428571428575, 11.331428571428575, 11.30769230769231], [0.0, 0.0, 0.0, 7.762886597938144, 9.874226804123712, 7.90721649484536, 7.947557149260421, 7.9591752577319586, 10.536082474226804, 16.748453608247424, 24.798969072164947, 22.744329896907217, 22.744329896907217, 22.641554321966694], [0.0, 0.0, 0.0, 17.581395348837212, 20.213953488372095, 18.325581395348838, 18.462082912032354, 17.989767441860465, 24.558139534883722, 27.925581395348836, 24.651162790697676, 26.813953488372096, 26.813953488372096, 26.685152057245084], [0.0, 0.0, 0.0, 10.0, 11.8, 10.777777777777779, 10.826086956521738, 10.84, 13.75, 18.4, 19.0, 17.266666666666666, 17.266666666666666, 17.153846153846153], [0.0, 0.0, 0.0, 5.7558139534883725, 8.195348837209302, 6.279069767441861, 6.370070778564206, 6.14046511627907, 7.127906976744186, 11.148837209302325, 11.906976744186046, 11.074418604651164, 11.074418604651164, 10.906976744186048], [0.0, 0.0, 0.0, 6.953642384105961, 9.06092715231788, 7.105960264900663, 7.157788655341204, 7.099867549668874, 13.466887417218542, 18.55496688741722, 21.834437086092716, 18.76423841059603, 18.76423841059603, 18.57717778909832], [0.0, 0.0, 0.0, 8.104651162790697, 9.674418604651162, 9.069767441860465, 9.145601617795753, 8.911627906976744, 11.906976744186046, 13.418604651162791, 12.372093023255815, 12.451162790697676, 12.451162790697676, 12.309481216457963], [0.0, 0.0, 0.0, 2.4226804123711343, 5.311340206185568, 2.6288659793814433, 2.6557597489914837, 1.9830927835051546, 5.515463917525773, 8.731958762886597, 10.505154639175258, 9.767010309278351, 9.767010309278351, 9.704203013481365], [0.0, 0.0, 0.0, 5.901639344262295, 6.19672131147541, 6.065573770491803, 6.09408410548824, 6.102295081967213, 10.606557377049182, 12.308196721311477, 13.655737704918034, 12.127868852459017, 12.127868852459017, 12.018915510718791], [0.0, 0.0, 0.0, 10.0, 12.6, 10.722222222222221, 10.782608695652174, 10.8, 15.5, 18.8, 23.0, 21.866666666666667, 21.866666666666667, 21.692307692307693], [0.0, 0.0, 0.0, 6.3464285714285715, 7.214285714285714, 6.957142857142857, 7.01304347826087, 7.0291428571428565, 12.057142857142857, 15.88285714285714, 16.957142857142856, 15.037142857142861, 15.037142857142861, 14.93626373626374], [0.0, 0.0, 0.0, 9.154639175257731, 10.987628865979381, 9.185567010309278, 9.23935454952936, 9.028041237113403, 12.649484536082474, 21.416494845360823, 21.8659793814433, 20.71752577319588, 20.71752577319588, 20.52339413164156], [0.0, 0.0, 0.0, 16.562913907284766, 17.635761589403973, 17.264900662251655, 17.329686150302333, 17.202649006622515, 20.61258278145695, 22.056953642384105, 21.698675496688743, 22.268874172185434, 22.268874172185434, 22.20835455934794], [0.0, 0.0, 0.0, 4.428571428571429, 4.428571428571429, 4.585714285714285, 4.585714285714285, 4.585714285714285, 6.4035714285714285, 10.642857142857142, 14.485714285714286, 13.797142857142859, 13.797142857142859, 13.731868131868135], [0.0, 0.0, 0.0, 7.5, 8.441860465116278, 7.325581395348837, 7.401415571284125, 7.167441860465116, 12.790697674418606, 16.665116279069768, 15.895348837209301, 16.893023255813958, 16.893023255813958, 16.81574239713775], [0.0, 0.0, 0.0, 14.837209302325581, 17.469767441860466, 16.232558139534884, 16.338725985844285, 16.369302325581394, 21.151162790697676, 26.446511627906975, 24.953488372093023, 25.53488372093023, 25.53488372093023, 25.37388193202147], [0.0, 0.0, 0.0, 8.007142857142856, 9.354285714285714, 8.392857142857142, 8.434782608695652, 8.289714285714286, 10.560714285714287, 13.874285714285715, 13.957142857142857, 13.877142857142859, 13.877142857142859, 13.889010989010991], [0.0, 0.0, 0.0, 2.189516129032258, 5.862903225806452, 2.524193548387097, 2.550490883590463, 2.5580645161290323, 4.100806451612903, 12.806451612903224, 14.112903225806452, 13.822580645161294, 13.822580645161294, 13.777915632754345], [0.0, 0.0, 0.0, 4.011627906976744, 5.702325581395349, 4.4186046511627906, 4.4792719919110215, 4.496744186046511, 6.383720930232558, 10.423255813953489, 10.406976744186046, 10.50232558139535, 10.50232558139535, 10.418604651162793], [0.0, 0.0, 0.0, 10.032142857142858, 11.668571428571429, 10.707142857142856, 10.749068322981365, 10.604, 13.164285714285715, 16.42857142857143, 18.771428571428572, 16.65714285714286, 16.65714285714286, 16.53846153846154], [0.0, 0.0, 0.0, 9.325581395348838, 10.70232558139535, 9.558139534883722, 9.588473205257836, 9.34139534883721, 12.813953488372093, 14.674418604651162, 18.162790697674417, 17.079069767441858, 17.079069767441858, 17.06618962432916], [0.0, 0.0, 0.0, 12.267441860465116, 13.95813953488372, 12.744186046511627, 12.789686552072801, 12.546976744186045, 13.383720930232558, 14.683720930232559, 15.186046511627907, 13.767441860465116, 13.767441860465116, 13.703041144901611], [0.0, 0.0, 0.0, 7.348837209302325, 8.725581395348836, 6.674418604651163, 6.735085945399394, 6.24093023255814, 11.813953488372094, 13.437209302325583, 18.41860465116279, 17.083720930232563, 17.083720930232563, 16.9355992844365], [0.0, 0.0, 0.0, 12.837209302325583, 14.213953488372095, 13.069767441860465, 13.100101112234581, 12.853023255813955, 17.63953488372093, 22.186046511627907, 26.686046511627907, 26.76744186046512, 26.76744186046512, 26.606440071556353], [0.0, 0.0, 0.0, 2.0697674418604652, 4.9441860465116285, 2.3023255813953485, 2.332659251769464, 2.085581395348837, 4.186046511627907, 7.1720930232558135, 12.418604651162791, 9.753488372093024, 9.753488372093024, 9.611806797853312], [0.0, 0.0, 0.0, 6.75, 7.0, 6.888888888888889, 6.913043478260869, 6.92, 8.75, 13.0, 13.0, 12.466666666666669, 12.466666666666669, 12.384615384615387], [0.0, 0.0, 0.0, 9.093023255813954, 11.725581395348836, 10.302325581395348, 10.393326592517694, 10.41953488372093, 13.779069767441861, 17.70232558139535, 19.209302325581394, 17.78604651162791, 17.78604651162791, 17.663685152057248], [0.0, 0.0, 0.0, 13.371134020618555, 14.206185567010309, 13.79381443298969, 13.834155087404751, 13.732371134020617, 17.75257731958763, 24.30721649484536, 24.63917525773196, 25.268041237113405, 25.268041237113405, 25.21094369547978], [0.0, 0.0, 0.0, 4.325581395348837, 4.953488372093023, 4.558139534883721, 4.588473205257836, 4.085581395348838, 7.872093023255815, 7.688372093023256, 11.406976744186046, 11.074418604651164, 11.074418604651164, 11.003577817531307], [0.0, 0.0, 0.0, 10.967213114754099, 13.849180327868853, 10.819672131147541, 10.862437633642195, 10.874754098360656, 14.836065573770492, 22.25245901639344, 25.33606557377049, 23.678688524590164, 23.678688524590164, 23.472887767969738], [0.0, 0.0, 0.0, 14.462025316455698, 18.20253164556962, 15.177215189873419, 15.3010456796918, 15.336708860759494, 17.17721518987342, 23.151898734177216, 25.550632911392405, 23.87341772151899, 23.87341772151899, 23.715676728334962], [0.0, 0.0, 0.0, 3.779069767441861, 5.469767441860466, 4.255813953488372, 4.301314459049546, 4.314418604651163, 8.209302325581396, 9.432558139534883, 8.162790697674419, 8.837209302325583, 8.837209302325583, 8.708407871198572], [0.0, 0.0, 0.0, 9.75581395348837, 11.446511627906975, 10.418604651162791, 10.479271991911022, 9.985116279069768, 12.558139534883722, 15.669767441860465, 16.662790697674417, 15.497674418604651, 15.497674418604651, 15.35599284436494], [0.0, 0.0, 0.0, 6.360975609756098, 7.678048780487805, 7.273170731707317, 7.349522799575821, 7.317853658536585, 10.307317073170731, 12.674146341463416, 14.017073170731708, 13.463414634146345, 13.463414634146345, 13.382363977485932], [0.0, 0.0, 0.0, 10.383720930232558, 14.948837209302326, 11.279069767441861, 11.370070778564205, 11.14046511627907, 12.813953488372094, 18.920930232558142, 23.406976744186046, 20.655813953488373, 20.655813953488373, 20.423971377459754], [0.0, 0.0, 0.0, 3.016393442622951, 4.19672131147541, 3.5737704918032787, 3.6307911617961515, 3.1062295081967215, 6.409836065573771, 9.531147540983607, 9.934426229508198, 9.255737704918035, 9.255737704918035, 9.189155107187895], [0.0, 0.0, 0.0, 11.9, 13.057142857142857, 12.735714285714288, 12.8055900621118, 12.825714285714286, 17.9, 22.717142857142857, 23.985714285714288, 21.565714285714286, 21.565714285714286, 21.375824175824178], [0.0, 0.0, 0.0, 2.880794701986755, 3.4172185430463577, 3.006622516556291, 3.032536711776562, 3.04, 5.857615894039735, 7.409271523178808, 7.688741721854305, 8.119205298013247, 8.119205298013247, 8.091696383087113], [0.0, 0.0, 0.0, 7.25, 9.6, 7.722222222222222, 7.782608695652174, 7.8, 11.75, 15.0, 17.5, 14.200000000000001, 14.200000000000001, 14.076923076923078], [0.0, 0.0, 0.0, 9.692857142857143, 11.80857142857143, 9.985714285714286, 10.01366459627329, 9.550285714285714, 15.064285714285713, 18.551428571428573, 20.014285714285712, 20.705714285714286, 20.705714285714286, 20.65824175824176], [0.0, 0.0, 0.0, 12.536082474226802, 15.76082474226804, 13.77319587628866, 13.8673240699238, 13.89443298969072, 18.09278350515464, 22.8659793814433, 24.75257731958763, 22.604123711340208, 22.604123711340208, 22.409992069785886], [0.0, 0.0, 0.0, 5.536082474226804, 6.870103092783505, 5.969072164948454, 5.995965934558494, 6.003711340206185, 9.97938144329897, 13.635051546391752, 16.185567010309278, 15.18556701030928, 15.18556701030928, 15.099920697858844], [0.0, 0.0, 0.0, 9.38144329896907, 10.437113402061856, 9.536082474226804, 9.562976243836845, 9.343917525773197, 11.876288659793815, 15.31958762886598, 16.59278350515464, 15.764948453608248, 15.764948453608248, 15.662172878667725], [0.0, 0.0, 0.0, 1.9896907216494846, 3.3237113402061853, 2.3092783505154637, 2.3361721201255046, 2.343917525773196, 5.876288659793815, 9.315463917525772, 11.25257731958763, 10.826804123711343, 10.826804123711343, 10.752577319587632], [0.0, 0.0, 0.0, 11.917525773195877, 13.529896907216497, 12.31958762886598, 12.413715822501121, 12.440824742268042, 17.474226804123713, 19.076288659793814, 24.34536082474227, 24.329896907216497, 24.329896907216497, 24.21570182394925], [0.0, 0.0, 0.0, 4.442622950819672, 4.737704918032787, 4.245901639344263, 4.2744119743406985, 4.282622950819672, 6.78688524590164, 12.085245901639343, 14.196721311475411, 14.960655737704922, 14.960655737704922, 14.924337957124846], [0.0, 0.0, 0.0, 13.49251497005988, 14.341317365269461, 14.026946107784433, 14.095287685498569, 13.588023952095808, 17.5314371257485, 20.834730538922155, 20.7874251497006, 21.192814371257487, 21.192814371257487, 21.157991708889917], [0.0, 0.0, 0.0, 7.5813953488372094, 8.209302325581396, 7.7441860465116275, 7.789686552072801, 7.8027906976744195, 14.069767441860465, 16.432558139534883, 18.930232558139537, 16.097674418604655, 16.097674418604655, 15.930232558139537], [0.0, 0.0, 0.0, 9.371134020618557, 10.983505154639175, 9.958762886597938, 10.012550425818018, 10.028041237113403, 12.92783505154639, 15.639175257731958, 18.63917525773196, 15.787628865979382, 15.787628865979382, 15.724821570182396], [0.0, 0.0, 0.0, 9.262295081967213, 10.321311475409836, 9.065573770491802, 9.094084105488239, 8.921967213114755, 11.01639344262295, 13.78032786885246, 19.65573770491803, 18.81311475409836, 18.81311475409836, 18.655737704918035], [0.0, 0.0, 0.0, 8.348837209302326, 9.725581395348836, 8.25581395348837, 8.301314459049545, 8.05860465116279, 13.267441860465116, 17.93953488372093, 17.441860465116278, 16.44186046511628, 16.44186046511628, 16.345259391771023], [0.0, 0.0, 0.0, 3.717857142857143, 4.585714285714285, 4.392857142857142, 4.434782608695652, 4.289714285714285, 6.139285714285714, 9.345714285714287, 12.614285714285714, 11.880000000000003, 11.880000000000003, 11.86813186813187], [0.0, 0.0, 0.0, 8.63716814159292, 9.831858407079647, 9.176991150442479, 9.234705656021546, 9.056637168141593, 14.650442477876105, 17.61946902654867, 15.469026548672566, 15.513274336283189, 15.513274336283189, 15.366235534377129], [0.0, 0.0, 0.0, 5.406976744186047, 5.72093023255814, 4.302325581395349, 4.332659251769464, 4.085581395348838, 6.186046511627907, 10.204651162790698, 9.162790697674419, 10.758139534883723, 10.758139534883723, 10.771019677996424], [0.0, 0.0, 0.0, 11.8659793814433, 15.311340206185568, 12.618556701030927, 12.672344240251007, 12.687835051546392, 18.195876288659793, 22.75257731958763, 25.52577319587629, 25.189690721649487, 25.189690721649487, 24.98413957176844], [0.0, 0.0, 0.0, 2.63953488372093, 3.702325581395349, 2.883720930232558, 2.898887765419616, 2.9032558139534883, 4.6395348837209305, 4.134883720930232, 5.406976744186046, 6.153488372093024, 6.153488372093024, 6.134168157423973]], "bootstrap_adaptive_substitutions_per_codon": [[0.0, 0.0, 0.0, 0.0021755399362944744, 0.002327846535118893, 0.0022940006242690224, 0.0023013584309755164, 0.0023034774793069864, 0.003179635291507309, 0.004313097239301872, 0.0056108998875563625, 0.005509738220682861, 0.005509738220682861, 0.005514424577569766], [0.0, 0.0, 0.0, 0.003418863462067593, 0.0038140231944127343, 0.0036940117201449503, 0.003713101562287228, 0.0037185994368242035, 0.005406370560307229, 0.005737133891825755, 0.006698689240532266, 0.005977742262187019, 0.005977742262187019, 0.005932349554471475], [0.0, 0.0, 0.0, 0.0023738855031993304, 0.002769045235544472, 0.0025992729060924846, 0.0026221807166632175, 0.0025965799656942805, 0.0038550027222114896, 0.004502479261431825, 0.004595561331717569, 0.004795190174280078, 0.004795190174280078, 0.004782220829218494], [0.0, 0.0, 0.0, 0.0028896124900265243, 0.003270581300900668, 0.0029758695792810475, 0.002983682721423667, 0.0029463984071190852, 0.004230191418857237, 0.005304810989153171, 0.005732502390040181, 0.005211365809127439, 0.005211365809127439, 0.005174872425212062], [0.0, 0.0, 0.0, 0.0022021050407405943, 0.0024695270921648643, 0.002390290928779895, 0.0024075161816896713, 0.002339843904758132, 0.004133486523249211, 0.004668330626097751, 0.00494895870475285, 0.005183365688100051, 0.005183365688100051, 0.0051650804196265955], [0.0, 0.0, 0.0, 0.002555366269165247, 0.0028392958546280523, 0.0027762003911918735, 0.0027899167962866945, 0.0027938671209540035, 0.0034071550255536627, 0.004713231118682567, 0.004826802952867689, 0.004618587923528298, 0.004618587923528298, 0.004586554842091469], [0.0, 0.0, 0.0, 0.0031448492164671635, 0.0035256157135282106, 0.003424077980978598, 0.003446151401098079, 0.0034111413217204254, 0.005243295689159155, 0.006179887255510302, 0.006524739480502875, 0.007112154066586189, 0.007112154066586189, 0.007098094995925473], [0.0, 0.0, 0.0, 0.0029102782509937536, 0.003577512776831346, 0.0030601299766546785, 0.0030738463817495, 0.0030777967064168086, 0.003620102214650767, 0.0045996592844974446, 0.004826802952867689, 0.004864660230929396, 0.004864660230929396, 0.004848643690210983], [0.0, 0.0, 0.0, 0.005003677120860911, 0.005974623211476341, 0.005534299624840581, 0.005582869190422244, 0.005596857225309763, 0.006241796296813473, 0.007725677474609248, 0.009255639027750626, 0.008890254233343576, 0.008890254233343576, 0.008804323463468326], [0.0, 0.0, 0.0, 0.00396760733772807, 0.004566575315408735, 0.004061427548576649, 0.004068941753106855, 0.004071105844011554, 0.005644026368417154, 0.007305137891020418, 0.008104337950275289, 0.007684862849665458, 0.007684862849665458, 0.0076338125001187], [0.0, 0.0, 0.0, 0.001383331352429249, 0.001685089074653672, 0.0012479695733132602, 0.001265194826223036, 0.0011975225492914963, 0.0025850798304346105, 0.0038799308004173103, 0.0045890944627127814, 0.004799070295682951, 0.004799070295682951, 0.004810041456767023], [0.0, 0.0, 0.0, 0.0038930551408817623, 0.00444627876616496, 0.004305777527997799, 0.004336321275425443, 0.004312919674271296, 0.004902907790208235, 0.00576816124858767, 0.005169274720900144, 0.005495354677813099, 0.005495354677813099, 0.00545320430636295], [0.0, 0.0, 0.0, 0.0011266807953643411, 0.0012893566321281766, 0.0011937092651420323, 0.001205497369255354, 0.0012088923432399905, 0.002544822464930554, 0.0037026827956746305, 0.005057260388283122, 0.0051242888580608145, 0.0051242888580608145, 0.005115946507457541], [0.0, 0.0, 0.0, 0.002893039669019226, 0.003357670154944431, 0.0030481869067899734, 0.0030680267070164113, 0.0030737405694816256, 0.0034233795732943944, 0.0036602579703090775, 0.004709174981747384, 0.003900381276871907, 0.003900381276871907, 0.0038885872787065294], [0.0, 0.0, 0.0, 0.0033931912754489348, 0.004078345947254262, 0.0035886837769151286, 0.003600826168310544, 0.003604323177032424, 0.0039284683627968464, 0.005174965788812243, 0.00567160983420374, 0.005625529458858139, 0.005625529458858139, 0.005606624689485583], [0.0, 0.0, 0.0, 0.00326519023282226, 0.004315729699034639, 0.0033282856962584388, 0.003345431202626966, 0.003350369108461102, 0.004542873367404884, 0.006189664963089154, 0.006246450880181715, 0.006908953246261594, 0.006908953246261594, 0.006901673000480497], [0.0, 0.0, 0.0, 0.0018381006026634427, 0.002069938268212709, 0.001993231485043322, 0.0020044313722679245, 0.0019824696378523935, 0.0030528154824055248, 0.00536260555769266, 0.005158817387481453, 0.005264146104669269, 0.005264146104669269, 0.005230856593718605], [0.0, 0.0, 0.0, 0.0022054795897343124, 0.0026759735267069696, 0.002218671008527938, 0.0022350578641721942, 0.0022397772785977396, 0.0027771077374581015, 0.003836818380546049, 0.004084314523626459, 0.003932299126099914, 0.003932299126099914, 0.003913164320816852], [0.0, 0.0, 0.0, 0.0025817783236269033, 0.0029726767296594167, 0.0025355572283190047, 0.0025527824812287803, 0.002339843904758131, 0.002680823527858114, 0.0033873459847074206, 0.004305164877249977, 0.003924831293002127, 0.003924831293002127, 0.003921174239307436], [0.0, 0.0, 0.0, 0.003482483282921346, 0.003656317723000614, 0.0034515793824628086, 0.0034683749805381006, 0.003409472818088053, 0.0042299713752622006, 0.004884747766227445, 0.00467904367880031, 0.004612407143436591, 0.004612407143436591, 0.004580314631421957], [0.0, 0.0, 0.0, 0.002189477628104931, 0.0024265734675120157, 0.0023563228484284353, 0.002371594722142257, 0.0023759930217718377, 0.0031202983309623748, 0.0037162577495214177, 0.004711182142292629, 0.004569217349561228, 0.004569217349561228, 0.004544899827570757], [0.0, 0.0, 0.0, 0.0026973310618966496, 0.0033899871901535857, 0.002845898868243466, 0.00287173674760813, 0.002806544907095598, 0.0036712755701702256, 0.004873024048175587, 0.005513516368870753, 0.004497972874820068, 0.004497972874820068, 0.004450431176789087], [0.0, 0.0, 0.0, 0.0008238612561789595, 0.0011245473417674386, 0.0008890254233343574, 0.0008930728871328294, 0.0008430381396561194, 0.002876532521573994, 0.002990104355759116, 0.0041611975312089815, 0.004042971113655617, 0.004042971113655617, 0.004032659421270588], [0.0, 0.0, 0.0, 0.00403783047644892, 0.004377038388285015, 0.004172257315583966, 0.004192740885139285, 0.004143361826797928, 0.0054059690541878366, 0.00802038262652455, 0.007965104300151262, 0.007329403546858433, 0.007329403546858433, 0.007266780547750231], [0.0, 0.0, 0.0, 0.0024041715673088927, 0.00273644829580716, 0.002595802061522179, 0.002615867081359031, 0.002621645807072044, 0.00337375154491098, 0.004415764333169832, 0.005001731706759633, 0.0047399539031967135, 0.0047399539031967135, 0.004692242372950808], [0.0, 0.0, 0.0, 0.003959181691713689, 0.004130172743181996, 0.003976069696796979, 0.003984330134065979, 0.003986709139999451, 0.005546654169542905, 0.005717645221011212, 0.007247065181366619, 0.006724803624165891, 0.006724803624165891, 0.00667920601044101], [0.0, 0.0, 0.0, 0.0024134014764338445, 0.0027825099375354914, 0.002492270805729068, 0.0025059872108238895, 0.002509937535491198, 0.004045996592844974, 0.005337876206700738, 0.006104486087450313, 0.0055839485141018375, 0.0055839485141018375, 0.005569388022539643], [0.0, 0.0, 0.0, 0.0006437938275028725, 0.0011238329173434757, 0.0007923616338496889, 0.0008052805735320209, 0.0006637349286214228, 0.0012941906686211586, 0.0026755411169657834, 0.002033728193547535, 0.0017181041427307428, 0.0017181041427307428, 0.001688847713173216], [0.0, 0.0, 0.0, 0.0038958862792191472, 0.004413475949767737, 0.003961050446374545, 0.003965097910173018, 0.003915063162696307, 0.0047290567021345915, 0.00799843605998827, 0.00842014131315106, 0.008212546894927435, 0.008212546894927435, 0.008188486279362367], [0.0, 0.0, 0.0, 0.0034170595459767834, 0.003897098635817387, 0.0035854363931698426, 0.003606967959307062, 0.003540535900585027, 0.003895778033094304, 0.005094885305653499, 0.005807350474756679, 0.005829140419687546, 0.005829140419687546, 0.005794398409587983], [0.0, 0.0, 0.0, 0.0027369491435891343, 0.0030387068658135575, 0.0026412054461656303, 0.002649818072620518, 0.002579665359269971, 0.003760416253978316, 0.00480831451474453, 0.00629597348229732, 0.006010062992749892, 0.006010062992749892, 0.005971663928955638], [0.0, 0.0, 0.0, 0.0005843667049641457, 0.0004701345694174821, 0.0005018290347714696, 0.0005147479744538016, 0.00044583547931275827, 0.001581421760891671, 0.002661014487011872, 0.0020865523024708476, 0.0034388494909076512, 0.0034388494909076512, 0.0034406780177549967], [0.0, 0.0, 0.0, 0.000973944508273576, 0.0016203795412226142, 0.0013206027230828151, 0.001342134289220035, 0.0012757022304979992, 0.0025751753100114894, 0.003956525758356114, 0.004879627061791001, 0.004204799070295684, 0.004204799070295684, 0.004142629157485939], [0.0, 0.0, 0.0, 0.003490829638488066, 0.0037899898838333126, 0.0035162140716254687, 0.0035272507816852096, 0.003530429354182414, 0.004266465095464272, 0.006384466983313966, 0.006728755109792374, 0.005755309107182479, 0.005755309107182479, 0.005735001560672556], [0.0, 0.0, 0.0, 0.0020195636643402758, 0.0020195636643402758, 0.002002390503929219, 0.002006123799670753, 0.0020071989888443146, 0.003645861955267352, 0.004721474235679874, 0.004758110311223461, 0.004803905405652947, 0.004803905405652947, 0.00478329761315968], [0.0, 0.0, 0.0, 0.003409183094021254, 0.0037916768070090047, 0.0034821935588545475, 0.003502033359080985, 0.0034185122089721745, 0.0052253184067494116, 0.006907601200616533, 0.007759389957004949, 0.0067761823639166064, 0.0067761823639166064, 0.006730691228135862], [0.0, 0.0, 0.0, 0.003578833379554429, 0.004182348824003275, 0.0037174966654781243, 0.0037261092919330125, 0.00372858972835202, 0.0046089035035590245, 0.00495358081428364, 0.0048862300754064164, 0.004792467282067536, 0.004792467282067536, 0.004766867906204701], [0.0, 0.0, 0.0, 0.002329978866272092, 0.0028668106804357885, 0.002511459632238009, 0.0025267315059518307, 0.0025311298055814115, 0.003638396646703782, 0.003716257749521418, 0.0038081689761557693, 0.0041986453338953384, 0.0041986453338953384, 0.004180812484435661], [0.0, 0.0, 0.0, 0.0034233795732943944, 0.0037519266650442116, 0.003678916200210919, 0.00369478804039207, 0.0036993591303642413, 0.004723371461020524, 0.0057556583110245805, 0.005994970390200373, 0.005799464589924556, 0.005799464589924556, 0.0057556583110245805], [0.0, 0.0, 0.0, 0.0020568387412014844, 0.002536877831042088, 0.0021525824386249884, 0.002174114004762208, 0.002107681946040173, 0.0028525018818588805, 0.004513820107497062, 0.004929149663906607, 0.0043659126025117866, 0.0043659126025117866, 0.004327513538717533], [0.0, 0.0, 0.0, 0.000892768284187171, 0.0013505681518818384, 0.0010771761592815704, 0.001088630064566937, 0.0010275323884625068, 0.0021689878642055533, 0.0026103959207807183, 0.003304706206056774, 0.0030629269920441175, 0.0030629269920441175, 0.0030450941425844394], [0.0, 0.0, 0.0, 0.0027534566776276693, 0.003322636451276363, 0.002865707909089709, 0.0028872394752269283, 0.0027481742667353377, 0.003582134886362136, 0.004806993912021446, 0.005724812804564002, 0.004921886348929653, 0.004921886348929653, 0.00489080139252478], [0.0, 0.0, 0.0, 0.0013405200100539, 0.001976336098155854, 0.001596522095307249, 0.0016208068780980804, 0.0014741996443898306, 0.0020387075152903064, 0.0025525735191443016, 0.00371203023617356, 0.003257277441096248, 0.003257277441096248, 0.0032091562099661078], [0.0, 0.0, 0.0, 0.0013841567291311755, 0.0016305670479435385, 0.0015758091993185689, 0.0015877130794544321, 0.001501906384359536, 0.0032002920418593333, 0.004181065952786566, 0.00481463454206214, 0.004967145290825019, 0.004967145290825019, 0.0049469270082558], [0.0, 0.0, 0.0, 0.0009734728644439037, 0.0017384602904194045, 0.0012290094913604283, 0.001244881331541579, 0.0012048349152267383, 0.0022288472458830214, 0.002301452097022796, 0.0027460047051188446, 0.0032173278169871024, 0.0032173278169871024, 0.003210588389464029], [0.0, 0.0, 0.0, 0.0022041131737473435, 0.0028035851232605653, 0.0022450927015460987, 0.002256546606831465, 0.0022598453315536508, 0.0029915055293091436, 0.004755381490132715, 0.007041161008564721, 0.0064577881592581534, 0.0064577881592581534, 0.00642860713286959], [0.0, 0.0, 0.0, 0.004991878293253042, 0.005739339434517914, 0.005203174728946291, 0.005241931547993286, 0.0051078272123397115, 0.006972782377877264, 0.007928898749389221, 0.00699919443233892, 0.00761327469857243, 0.00761327469857243, 0.00757670416162552], [0.0, 0.0, 0.0, 0.0028392958546280523, 0.003350369108461102, 0.0030601299766546785, 0.0030738463817495, 0.0030777967064168086, 0.003904031800113572, 0.0052243043725156155, 0.005394662123793299, 0.004902517508991103, 0.004902517508991103, 0.004870484427554274], [0.0, 0.0, 0.0, 0.0016342458698149836, 0.00232690199807192, 0.0017828136761618004, 0.001808651555526464, 0.0017434597150139323, 0.002023823673124414, 0.0031654847272295076, 0.0033807429710920062, 0.003144355083660183, 0.003144355083660183, 0.0030968133856292017], [0.0, 0.0, 0.0, 0.001974344799575798, 0.002572665290266292, 0.0020175923523284107, 0.002032307965741398, 0.002015862450218306, 0.0038236477618451285, 0.0052683040566204485, 0.006199442670668006, 0.0053277224334457775, 0.0053277224334457775, 0.005274610388727519], [0.0, 0.0, 0.0, 0.002301150244971805, 0.002746853664012255, 0.0025751753100114894, 0.002596706876148709, 0.0025302748174266735, 0.0033807429710920062, 0.0038099388560939216, 0.003512803243400288, 0.0035352534896926965, 0.0035352534896926965, 0.0034950258990510967], [0.0, 0.0, 0.0, 0.0006878706451933942, 0.0015080466229941986, 0.0007464128277630446, 0.0007540487646199557, 0.0005630587119548991, 0.0015660033837381524, 0.002479261431824701, 0.002982724201923696, 0.0027731431883243475, 0.0027731431883243475, 0.0027553103388646694], [0.0, 0.0, 0.0, 0.0016756500125673752, 0.001759432513195744, 0.0017221958462498022, 0.0017302907738467462, 0.001732622112994666, 0.003011515439253033, 0.003494661192876626, 0.0038772679457461765, 0.0034434607758259557, 0.0034434607758259557, 0.0034125256986708664], [0.0, 0.0, 0.0, 0.0028392958546280523, 0.003577512776831346, 0.0030443561107956338, 0.003061501617164161, 0.003066439522998297, 0.004400908574673481, 0.005337876206700738, 0.00653038046564452, 0.006208593602120008, 0.006208593602120008, 0.0061590879308085445], [0.0, 0.0, 0.0, 0.0018019388334550176, 0.0020483491522673807, 0.0019753386874340876, 0.0019912105276152386, 0.0019957816175874095, 0.0034233795732943944, 0.004509613044536383, 0.00481463454206214, 0.004269489737973555, 0.004269489737973555, 0.004240847171000494], [0.0, 0.0, 0.0, 0.0025992729060924846, 0.0031197129091366784, 0.002608054233477932, 0.0026233261071917546, 0.0025633280059947196, 0.0035915629006480617, 0.006080776503509603, 0.006208398461511442, 0.00588231850459849, 0.00588231850459849, 0.005827198788086758], [0.0, 0.0, 0.0, 0.0047027012797514955, 0.005007314477400333, 0.004902016088089624, 0.004920410604855858, 0.004884341001312469, 0.0058525220844568284, 0.006262621704254431, 0.006160895938866764, 0.00632279221243198, 0.00632279221243198, 0.006305608903846661], [0.0, 0.0, 0.0, 0.001257402449906709, 0.001257402449906709, 0.001302019956193721, 0.001302019956193721, 0.001302019956193721, 0.001818163381195749, 0.0030218220167112842, 0.004112922852275493, 0.003917417051999676, 0.003917417051999676, 0.0038988836263112252], [0.0, 0.0, 0.0, 0.002129471890971039, 0.002396893942395309, 0.0020799492888554337, 0.0021014808549926533, 0.002035048796270618, 0.0036316574884777417, 0.004731719556805726, 0.0045131598061355195, 0.0047964290902367855, 0.0047964290902367855, 0.0047744867680686405], [0.0, 0.0, 0.0, 0.0042127226866341795, 0.004960183827899053, 0.0046089035035590245, 0.004639047696151131, 0.004647729223617659, 0.006005440883219102, 0.007508947083448886, 0.007085033609339302, 0.007250108949724654, 0.007250108949724654, 0.007204395778541019], [0.0, 0.0, 0.0, 0.002273464752170033, 0.0026559584651577837, 0.0023829804494199724, 0.002394884329555835, 0.0023536951407479518, 0.0029984992293339827, 0.003939320191449664, 0.003962845785673724, 0.0039401314188367, 0.0039401314188367, 0.003943501132598237], [0.0, 0.0, 0.0, 0.000621668406880255, 0.0016646516825117694, 0.0007166932278214358, 0.000724159819304504, 0.0007263101976516276, 0.0011643402758696488, 0.0036361304977010856, 0.004007070762579912, 0.003924639592606841, 0.003924639592606841, 0.003911957874149445], [0.0, 0.0, 0.0, 0.0011390198486589279, 0.0016190589384995312, 0.0012545725869286743, 0.0012717978398384502, 0.0012767587126764654, 0.0018125272374311635, 0.0029594707024285885, 0.0029548485928977985, 0.0029819209487209966, 0.0029819209487209966, 0.002958150099705506], [0.0, 0.0, 0.0, 0.002848422162732214, 0.003313052648657419, 0.0030400746329196067, 0.00305197851305547, 0.0030107893242475865, 0.0037377301857710716, 0.004664557475460372, 0.005329763932830372, 0.004729455666423299, 0.004729455666423299, 0.004695758528807933], [0.0, 0.0, 0.0, 0.002647808459781044, 0.0030387068658135575, 0.002713838595935185, 0.002722451222390073, 0.002652298509039526, 0.003638260502093155, 0.004166501591326281, 0.005156953633638392, 0.004849253199160096, 0.004849253199160096, 0.004845596145465406], [0.0, 0.0, 0.0, 0.0034830896821309246, 0.003963128771971527, 0.003618451461246913, 0.003631370400929245, 0.003562457905788201, 0.0038000343356708, 0.004169142796772447, 0.004311767890865391, 0.003908984060325132, 0.003908984060325132, 0.0038906987918516786], [0.0, 0.0, 0.0, 0.0020865523024708476, 0.0024774507085033605, 0.0018950649076238397, 0.0019122901605336156, 0.0017719847338325213, 0.0033543309166303506, 0.0038152212669862527, 0.0052295867834079475, 0.004850573801883181, 0.004850573801883181, 0.004808517684394236], [0.0, 0.0, 0.0, 0.00364486351570857, 0.004035761921741083, 0.0037108936518627103, 0.003719506278317598, 0.0036493535649670516, 0.005008385827291576, 0.006299274989105028, 0.007576958123687651, 0.007600068671341601, 0.007600068671341601, 0.007554355500157965], [0.0, 0.0, 0.0, 0.0005876682117718527, 0.0014038006946370325, 0.0006536983479259933, 0.0006623109743808814, 0.0005921582610303342, 0.0011885424507745335, 0.0020363693989937006, 0.003526009270631116, 0.002769303910304663, 0.002769303910304663, 0.0027290763196630642], [0.0, 0.0, 0.0, 0.0019165247018739352, 0.0019875070982396364, 0.0019559593665215472, 0.0019628175690689577, 0.001964792731402612, 0.002484383872799546, 0.0036910846110164677, 0.0036910846110164677, 0.003539655498769639, 0.003539655498769639, 0.003516358712270127], [0.0, 0.0, 0.0, 0.0025817783236269033, 0.0033292394648917764, 0.002925135031628435, 0.0029509729109930987, 0.002958414220250122, 0.0039122855671328395, 0.005026213964053194, 0.005454089246332026, 0.005049984813068685, 0.005049984813068685, 0.005015242802969122], [0.0, 0.0, 0.0, 0.0037964605396418384, 0.004033556379048923, 0.003916472013909622, 0.003927925919194989, 0.0038990264435038663, 0.005040481919246913, 0.006901537903136104, 0.006995790817073242, 0.007174344473910677, 0.007174344473910677, 0.007158132792583697], [0.0, 0.0, 0.0, 0.0012281605324670178, 0.0014064419000831979, 0.0012941906686211586, 0.0013028032950760467, 0.0011600174319559447, 0.0022351201088176647, 0.0021829563012558933, 0.003238778178360604, 0.003144355083660183, 0.003144355083660183, 0.003124241288339383], [0.0, 0.0, 0.0, 0.003113916273354372, 0.00393219202949144, 0.0030720250230401877, 0.003084167414435603, 0.0030876644231574834, 0.004212397948259651, 0.0063181314640526525, 0.007193658595619106, 0.006723080217089768, 0.006723080217089768, 0.006664647293574599], [0.0, 0.0, 0.0, 0.0041061968530538605, 0.005168237264500176, 0.004309260417340551, 0.00434441955698234, 0.004354545389199175, 0.004877119588266161, 0.006573509010271782, 0.007254580610843954, 0.006778369597251275, 0.006778369597251275, 0.0067335822624460424], [0.0, 0.0, 0.0, 0.0010729897125047873, 0.0015530288023453906, 0.0012083514916207756, 0.0012212704313031078, 0.0012249910859316192, 0.0023308638062411687, 0.0026781823224119486, 0.0023176577790103405, 0.002509145173857349, 0.002509145173857349, 0.0024725746369104406], [0.0, 0.0, 0.0, 0.0027699642116662043, 0.0032500033015068074, 0.0029581500997055057, 0.0029753753526152813, 0.0028350699259141873, 0.003565627352323601, 0.004449110574066004, 0.004731059255444184, 0.00440024827331194, 0.00440024827331194, 0.0043600206826703404], [0.0, 0.0, 0.0, 0.0018060691680170636, 0.0021800252074070997, 0.0020650683508538666, 0.0020867469618329987, 0.002077755155745765, 0.0029265522638190606, 0.003598565116826637, 0.003979861774767663, 0.003822661735987037, 0.003822661735987037, 0.003799649056639958], [0.0, 0.0, 0.0, 0.0029482455792823846, 0.004244417151988167, 0.0032024616034758264, 0.00322829948284049, 0.0031631076423279587, 0.0036382605020931556, 0.005372211877500892, 0.006645933203914266, 0.0058647966932107816, 0.0058647966932107816, 0.005798969726706347], [0.0, 0.0, 0.0, 0.0008564433397566585, 0.0011915733422701335, 0.0010146991742769104, 0.0010308890294707983, 0.0008819504566146284, 0.001819942096982899, 0.002706174770296311, 0.0028206775211550815, 0.0026279777697098337, 0.0026279777697098337, 0.0026090730003372788], [0.0, 0.0, 0.0, 0.0033787620670073823, 0.0037073091587571994, 0.0036160460777155843, 0.0036358858779420218, 0.003641599740407236, 0.005082339579784213, 0.006450068954327898, 0.006810253914172143, 0.006123144317352154, 0.006123144317352154, 0.006069228897167569], [0.0, 0.0, 0.0, 0.0008179428455385448, 0.0009702494443629636, 0.000853669084768964, 0.0008610268914754577, 0.0008631459398069279, 0.001663150452595041, 0.0021037113921575264, 0.002183061249816668, 0.0023052825945523133, 0.0023052825945523133, 0.002297471999740804], [0.0, 0.0, 0.0, 0.0020584894946053377, 0.00272572402044293, 0.0021925673544072183, 0.002209712860775745, 0.002214650766609881, 0.0033361726291879614, 0.004258943781942078, 0.004968767745599092, 0.0040318001135718345, 0.0040318001135718345, 0.003996854933822566], [0.0, 0.0, 0.0, 0.0027520889105216192, 0.0033528027906222116, 0.0028352397176928694, 0.0028431756377834444, 0.0027116086639084936, 0.004277196398150401, 0.005267299424028556, 0.005682647846191287, 0.005878964873854141, 0.005878964873854141, 0.005865486018807996], [0.0, 0.0, 0.0, 0.0035593647002347536, 0.0044749644356240886, 0.003910617795652657, 0.0039373435746518455, 0.003945040599003612, 0.005137076520486837, 0.006492328046974248, 0.0070279890174865505, 0.006417979475110792, 0.006417979475110792, 0.006362859758599059], [0.0, 0.0, 0.0, 0.0015718576019951175, 0.0019506255232207565, 0.0016947961853913838, 0.0017024321222482946, 0.0017046312720630848, 0.0028334416363710872, 0.0038713945333309916, 0.004595561331717569, 0.004311631746254764, 0.004311631746254764, 0.004287314224264294], [0.0, 0.0, 0.0, 0.0026636693069191, 0.0029634052816757115, 0.0027075759438463386, 0.0027152118807032494, 0.0026530146296914244, 0.0033720297160118725, 0.004349684164925037, 0.004711182142292629, 0.004476135279275482, 0.004476135279275482, 0.004446954252886918], [0.0, 0.0, 0.0, 0.0005649320617971279, 0.000943699983022767, 0.0006556724447800862, 0.0006633083816369973, 0.0006655075314517876, 0.0016684522032350412, 0.002644935808496812, 0.0031949396137386796, 0.0030740500067323517, 0.0030740500067323517, 0.0030529748210072778], [0.0, 0.0, 0.0, 0.0033837381525258026, 0.0038415380202204705, 0.003497895408536621, 0.0035246211875358097, 0.0035323182118875756, 0.004961449972777886, 0.00541632273134407, 0.00691236820691149, 0.006907977543218767, 0.006907977543218767, 0.006875554180564807], [0.0, 0.0, 0.0, 0.001261392092793774, 0.0013451745934221428, 0.0012055370923748617, 0.0012136320199718053, 0.001215963359119725, 0.0019269975144524817, 0.0034313588590685245, 0.0040308691968981855, 0.004247772781858297, 0.004247772781858297, 0.004237461089473267], [0.0, 0.0, 0.0, 0.0038309241822997954, 0.004071924294511488, 0.003982664993692343, 0.004002069189522592, 0.003858042007977231, 0.004977693675681005, 0.005915596405145416, 0.005902165005593583, 0.00601726699922132, 0.00601726699922132, 0.006007379815130584], [0.0, 0.0, 0.0, 0.0021525824386249884, 0.0023308638062411687, 0.0021988035339328867, 0.002211722473615219, 0.002215443128243731, 0.003994823237325516, 0.004665689420651585, 0.005374853082947058, 0.004570606024589623, 0.004570606024589623, 0.0045230643265586415], [0.0, 0.0, 0.0, 0.0026607421977906183, 0.0031185420654852854, 0.002827587418114122, 0.002842859291827944, 0.002847257591457525, 0.0036705948471170897, 0.004440424547907995, 0.0052922133042964115, 0.004482574919358144, 0.004482574919358144, 0.004464742069898465], [0.0, 0.0, 0.0, 0.0026298396030571304, 0.002930525688645609, 0.0025739846026382176, 0.0025820795302351615, 0.0025332104523324117, 0.0031278800234591, 0.003912642779344821, 0.005580845458523007, 0.0053415998733953324, 0.0053415998733953324, 0.005296915873060203], [0.0, 0.0, 0.0, 0.002370481887933653, 0.002761380293966166, 0.002344069833471996, 0.0023569887731543283, 0.002288076278013285, 0.0037670192675937296, 0.005093564702930418, 0.0049522602115605555, 0.004668330626097752, 0.004668330626097752, 0.00464090272338757], [0.0, 0.0, 0.0, 0.001055609637381358, 0.001302019956193721, 0.0012472621075687513, 0.0012591659877046145, 0.0012179767988967306, 0.001743124847894865, 0.0026535247829966744, 0.003581568913766529, 0.0033730834752981266, 0.0033730834752981266, 0.00336971376153659], [0.0, 0.0, 0.0, 0.0024523475700150253, 0.0027915554818511205, 0.002605619293140965, 0.0026220061487852203, 0.002571447236837477, 0.004159694059590035, 0.005002688536782701, 0.004392114295477731, 0.004404677551471661, 0.004404677551471661, 0.004362928885399526], [0.0, 0.0, 0.0, 0.0015352006655837726, 0.0016243413493918625, 0.0012215575188516041, 0.001230170145306492, 0.0011600174319559447, 0.001756401621700144, 0.0028974023744436964, 0.0026015873644731455, 0.0030545540984905518, 0.0030545540984905518, 0.0030582111521852426], [0.0, 0.0, 0.0, 0.00336910260688339, 0.0043473424776222505, 0.003582781573262614, 0.003598053446976436, 0.003602451746606017, 0.005166347611771662, 0.00646012984656094, 0.00724752220212274, 0.00715209844453421, 0.00715209844453421, 0.007093736391757081], [0.0, 0.0, 0.0, 0.0007494420453494975, 0.0010511997675739207, 0.0008187736883113453, 0.0008230800015387893, 0.0008243202197482932, 0.001317301216275108, 0.0011740158208206225, 0.0015352006655837724, 0.0017471574026385645, 0.0017471574026385645, 0.0017416718220965284]], "bootstrap_rate_of_adaptation": [0.00023085840525819925, 0.0002707655896238908, 0.00020848049970785385, 0.0002337482363250152, 0.00022262846003058947, 0.00020500560214766527, 0.0003016156288603155, 0.00021272602432523505, 0.00038705363168410644, 0.00033654796286240133, 0.00019598090432722807, 0.0002471146098082684, 0.00020743888118821563, 0.0001802618393786158, 0.00024515514161554345, 0.0002906007467072524, 0.00022427012648924325, 0.00017225080090247838, 0.00017148461860265455, 0.0002092221086074967, 0.00019560776360826742, 0.00020788440586687315, 0.00016808869114690416, 0.00032873718952401606, 0.00020722634043765758, 0.00029593354945432943, 0.00024491553896156674, 8.122332654757349e-05, 0.000352923099178064, 0.00025089494228627417, 0.0002539456015612221, 0.00012926323451848418, 0.0001823464560913366, 0.00026291015190547484, 0.0002079215525198216, 0.00030383885333799745, 0.0002185414711094256, 0.0001815174180331708, 0.0002583754675085758, 0.00019324474918233075, 0.00013131754651707502, 0.00022032345986237116, 0.00013988198682029595, 0.00020726535431903073, 0.00013101157904170792, 0.00026749888822789186, 0.0003384980977769449, 0.00022192152281768715, 0.00013795937717978773, 0.00023529909402661815, 0.00016074875138525203, 0.00011637841129245068, 0.00015518074388950608, 0.00026781264546995193, 0.00019194128320925813, 0.0002552821396086662, 0.0002844668148731567, 0.0001618196581550972, 0.00020592509584358912, 0.00032221993136369407, 0.000173773346274374, 0.00015971820554700766, 0.00012752739266756478, 0.00021310963683992995, 0.00021137983384195372, 0.00018301883696453388, 0.0002055783559004006, 0.00032203088758175994, 0.00011632493788095932, 0.00015623965759524136, 0.00022520738182200305, 0.00031056899355961566, 0.000131551306462689, 0.0002900783368791627, 0.00030020383353934245, 0.00011044038850229645, 0.0001975973368598993, 0.00016792778275209747, 0.00025645757224517223, 0.0001147136880315406, 0.00027741301374660857, 9.769556885033297e-05, 0.00018528120757800823, 0.00025114925873404227, 0.0002883202729061277, 0.0001851874087139883, 0.00019763474933073144, 0.00012780421120530574, 0.00029374782896175635, 0.00017231280373341322, 0.0002661627244950193, 0.0002073184085212621, 0.00020433379208072575, 0.00022368504085566756, 0.00020846311097424633, 0.0001411876926929194, 0.00019945335169512505, 0.00012579062486456588, 0.0003085579276606181, 7.189268284639451e-05]}
