# Supplementary material for: A Bayesian approach to infer recombination patterns in coronaviruses
Source: Nat Commun. 2022 Jul 20;13:4186. doi: 10.1038/s41467-022-31749-8 (PMC9297283; doi:10.1038/s41467-022-31749-8)
Supplement: Supplementary file 6 — Source Data [file 41467_2022_31749_MOESM6_ESM.zip › Source_Figure2/oc43_all.tree]

#nexus
begin trees;
tree STATE_0 = (((((((((((((((((((#H10[&loci={25363-27691,27704-30527},pr={25363-30538},length=5153]:0.3721239932754088)#H9[&loci={25868-27691,27704-30527},pr={25868-30538},length=4648]:0.5317259637140808,#H11[&loci={0-12168},pr={0-12168},length=12169]:3.8605064228494257)[&loci={0-12168,25868-27691,27704-30527},length=16817]:8.22917709947501,(((((((((#H12[&loci={0-1052},pr={0-1052},length=1053]:0.4776008508179075,(oc43/KF530096/OC43/human/USA/911_38/1991/1991|1991-01-15[&loci={0-23988,23992-25057,25070-27691,27704-30527},length=30501,posterior=1.0,height_95%_HPD={28.375342465753306,28.375342465753874}]:0.5617186616205743,oc43/KF530095/OC43/human/USA/912_6/1991/1991|1991-02-05[&loci={0-23988,23992-25057,25070-27691,27704-30527},length=30501,posterior=1.0,height_95%_HPD={28.31780821917789,28.31780821917846}]:0.619252908195989)[&loci={0-23988,23992-25057,25070-27691,27704-30527},length=30501,posterior=0.9996791319452871,height_95%_HPD={28.540734052942355,29.16025237216388}]:0.7789034411470084)[&loci={0-23988,23992-25057,25070-27691,27704-30527},length=30501,posterior=0.2192776359443026,height_95%_HPD={29.487194220524884,32.06688405047959}]:0.4600534696895693,#H13[&loci={25901-27691,27704-30527},pr={25901-30538},length=4615]:0.9221435287380757)[&loci={0-23988,23992-25057,25070-27691,27704-30527},length=30501,posterior=0.6882446192305347,height_95%_HPD={29.892102110254,32.12365316279596}]:0.9345937124530792,#H14[&loci={24582-24732,25848-26720},pr={0-26720},length=1024]:1.8701561511833518)[&loci={0-23988,23992-25057,25070-27691,27704-30527},length=30501,posterior=0.005776627291322092,height_95%_HPD={28.700742892780625,31.597130637356642}]:0.14494266519650978,(((#H16[&loci={23300-23963},pr={0-23963},length=664]:2.032340628015106,((((#H17[&loci={22440-22797,22799-22809,22812-23614,23618-24269},pr={0-24269},length=1824]:3.436864036114116,#H18[&loci={23544-25056,25069-25409},pr={0-25409},length=1854]:0.42034288513750084)[&loci={22440-22797,22799-22809,22812-25056,25069-25409},length=2955,posterior=0.956380641027944,height_95%_HPD={17.877511170444166,24.406156409718193}]:0.9604843397264631,((((((((#H22[&loci={26218-27629},pr={26218-30538},length=1412]:0.9454713763575455,#H23[&loci={23544-24905},pr={0-24905},length=1362]:1.3257370210385204)[&loci={23544-24905,26218-27629},length=2774]:0.17208014443534125,(oc43/KF572842/4795_07/2007|2007-03-XX[&loci={23544-25041,25051-25056,25069-27629},length=4065,posterior=1.0,height_95%_HPD={12.213698630136662,12.213698630137287}]:0.4939916892724625)#H24[&loci={23544-25041,25051-25056,25069-26180},pr={0-26180},length=2616]:1.0907996868519945)[&loci={23544-25041,25051-25056,25069-26180,26218-27629},length=4028,posterior=0.02328508495909377,height_95%_HPD={12.230683151331135,13.798490006261147}]:0.18323208650977563,((oc43/KF572851/5445_07/2007|2007-06-XX[&loci={23544-25041,25051-25056,25069-27629},length=4065,posterior=1.0,height_95%_HPD={11.9616438356162,11.961643835616854}]:0.5504655484109833,oc43/KF572864/69A_07/2007|2007-05-XX[&loci={23544-25041,25051-25056,25069-27629},length=4065,posterior=1.0,height_95%_HPD={12.046575342465644,12.046575342466184}]:0.46553404156148304)[&loci={23544-25041,25051-25056,25069-27629},length=4065,posterior=0.016500268898792882,height_95%_HPD={12.404678790508086,13.317050473142757}]:0.6363463742223985,((#H25[&loci={24453-25041,25051-25057,25069-27691,27704-30538},pr={24453-30538},length=6054]:0.17740710230336276,oc43/KF572843/4954_07/2007|2007-03-XX[&loci={23544-25041,25051-25056,25069-27629},length=4065,posterior=1.0,height_95%_HPD={12.213698630136548,12.213698630137287}]:0.8855830086432377)[&loci={23544-25041,25051-25057,25069-27691,27704-30538},length=6963,posterior=0.022882614850295458,height_95%_HPD={12.671740504608351,14.875552300209364}]:0.03474836801083825,((oc43/KF572819/039A_07/2007|2007-04-XX[&loci={23544-25041,25051-25056,25069-27629},length=4065,posterior=1.0,height_95%_HPD={12.128767123287503,12.128767123288043}]:0.2975056522890043,oc43/KF572861/5617_07/2007|2007-07-XX[&loci={23544-25041,25051-25056,25069-27629},length=4065,posterior=1.0,height_95%_HPD={11.879452054794314,11.879452054794882}]:0.5468207207821649)[&loci={23544-25041,25051-25056,25069-27629},length=4065,posterior=0.2518175960980389,height_95%_HPD={12.135335432657428,13.068052963051457}]:0.09696939601113286,oc43/KF572847/5352_07/2007|2007-03-XX[&loci={23544-25041,25051-25056,25069-27629},length=4065,posterior=1.0,height_95%_HPD={12.213698630136719,12.213698630137287}]:0.30954354145086427)[&loci={23544-25041,25051-25056,25069-27629},length=4065,posterior=0.05874240560587424,height_95%_HPD={12.337928749050349,13.75880565363795}]:0.6107878352032401)[&loci={23544-25041,25051-25057,25069-27691,27704-30538},length=6963,posterior=0.0021549709003583543,height_95%_HPD={12.986741449593595,14.461131612914244}]:0.014425751458730929)[&loci={23544-25041,25051-25057,25069-27691,27704-30538},length=6963,posterior=0.0013242599958467117,height_95%_HPD={13.148455758249526,13.475993129343294}]:0.8332663345213973)[&loci={23544-25041,25051-25057,25069-27691,27704-30538},length=6963,posterior=7.33685419020292E-4,height_95%_HPD={13.981722092770923,14.341616062012406}]:2.9688135759902536,(((((((#H26[&loci={24190-24748},pr={0-24748},length=559]:0.9797628585455129,((#H28[&loci={23544-23614,23618-25161,25168-25585},pr={0-25585},length=2033]:0.16427294139828064,((#H29[&loci={0-8333},pr={0-8333},length=8334]:1.626561766753099,#H30[&loci={0-2142},pr={0-2142},length=2143]:0.7139450137054553)[&loci={0-8333},length=8334,posterior=0.11109193818266144,height_95%_HPD={4.958100419944017,8.723586209573767}]:1.6449224275980896,oc43/KF572814/3194A_12/2012|2012-03-XX[&loci={23544-23614,23618-25161,25168-27629},length=4077,posterior=1.0,height_95%_HPD={7.211512837786913,7.211512837787382}]:1.5683592186043995)[&loci={0-8333,23544-23614,23618-25161,25168-27629},length=12411]:1.3394528969452324)[&loci={0-8333,23544-23614,23618-25161,25168-27629},length=12411,posterior=0.11534402152503698,height_95%_HPD={9.058321488715194,11.717542544015402}]:0.5876867004116093)#H27[&loci={0-8333},pr={0-18645},length=8334]:2.215751240346492)[&loci={0-8333,24190-24748},length=8893]:0.20505588608193648,(((((oc43/KF572832/12691_12/2012|2012-05-XX[&loci={23544-25041,25051-25056,25069-27629},length=4065,posterior=1.0,height_95%_HPD={7.044846171120383,7.044846171120838}]:0.8952543099323691)#H31[&loci={23942-25041,25051-25056,25069-27629},pr={23942-30538},length=3667]:2.052336566019534,#H32[&loci={25586-26545},pr={0-26545},length=960]:0.012681402826700605)[&loci={23942-25041,25051-25056,25069-27629},length=3667,posterior=0.006693606366363389,height_95%_HPD={9.298928143852038,11.190259264697659}]:0.2490473644982103,(#H33[&loci={27578-27629},pr={27578-30538},length=52]:1.6289871900668516,oc43/KX344031/OC43/human/Mex/LRTI_238/2011/2011|2011-02-09[&loci={0-8619,8621-22797,22799-22809,22812-25041,25051-25057,25070-27691,27704-30538},length=30502,posterior=1.0,height_95%_HPD={8.306849315068206,8.306849315068774}]:1.518943009596228)[&loci={0-8619,8621-22797,22799-22809,22812-25041,25051-25057,25070-27691,27704-30538},length=30502,posterior=0.0010822510822510823,height_95%_HPD={9.82579232466452,9.82579232466452}]:0.41569208690606274)[&loci={0-8619,8621-22797,22799-22809,22812-25041,25051-25057,25069-27691,27704-30538},length=30503,posterior=0.4393525102655947,height_95%_HPD={8.496973244912013,11.132578010169027}]:1.086498432017578,oc43/KF963240/HCoV_OC43/FRA_EPI/Caen/2009/11/2009|2009-11-02[&loci={23544-25041,25051-25056,25069-27629},length=4065,posterior=1.0,height_95%_HPD={9.578082191780709,9.578082191781192}]:1.7499006518075078)[&loci={0-8619,8621-22797,22799-22809,22812-25041,25051-25057,25069-27691,27704-30538},length=30503,posterior=0.4158083682139554,height_95%_HPD={10.4337696619221,12.646362790978145}]:1.593891692888434)#H25[&loci={0-8619,8621-22797,22799-22809,22812-24452},pr={0-24452},length=24449]:0.20594424370000297)[&loci={0-8619,8621-22797,22799-22809,22812-24748},length=24745,posterior=0.13649039861589324,height_95%_HPD={10.64177202345411,14.546124369228977}]:0.16828923148784725,(oc43/KF963243/HCoV_OC43/FRA_EPI/Caen/2012/14/2012|2012-03-30[&loci={23544-25041,25051-25056,25069-27629},length=4065,posterior=1.0,height_95%_HPD={7.17052923122958,7.170529231230219}]:0.7044120792378408,#H34[&loci={0-6823},pr={0-6823},length=6824]:0.0356689969841284)[&loci={0-6823,23544-25041,25051-25056,25069-27629},length=10889]:5.4211667011970235)[&loci={0-8619,8621-22797,22799-22809,22812-25041,25051-25056,25069-27629},length=27605,posterior=0.07394945651604247,height_95%_HPD={11.296366216146083,14.29240620666505}]:1.278365502932843,#H35[&loci={23636-24143},pr={0-24143},length=508]:4.17353555618638)[&loci={0-8619,8621-22797,22799-22809,22812-25041,25051-25056,25069-27629},length=27605,posterior=0.08518120166726978,height_95%_HPD={11.921446599156155,14.505933919016314}]:0.3580000399438461,(((((((((oc43/KF572830/1216A_08/2008|2008-12-XX[&loci={23544-25041,25051-25056,25069-27629},length=4065,posterior=1.0,height_95%_HPD={10.460146717568279,10.460146717568989}]:0.32973551968095194,oc43/KF572834/1357A_09/2009|2009-02-XX[&loci={23544-25041,25051-25056,25069-27629},length=4065,posterior=1.0,height_95%_HPD={10.290410958903834,10.290410958904431}]:0.4994712783453963)[&loci={23544-25041,25051-25056,25069-27629},length=4065,posterior=0.4824305256039573,height_95%_HPD={10.469234257368356,11.43297197610056}]:0.7297759880795525,(#H37[&loci={23636-25041,25051-25056,25069-27629},pr={23636-30538},length=3973]:0.4578035939866254)#H35[&loci={24144-25041,25051-25056,25069-27629},pr={24144-30538},length=3465]:1.1187202669177339)[&loci={23544-25041,25051-25056,25069-27629},length=4065,posterior=0.02496423730189964,height_95%_HPD={10.52897581856061,11.640702396525825}]:0.2806630326221011,((oc43/KF572835/1382A_09/2009|2009-02-XX[&loci={23544-25041,25051-25056,25069-27629},length=4065,posterior=1.0,height_95%_HPD={10.290410958903749,10.29041095890446}]:0.5786608099956254,(((oc43/KF572825/10574_10/2010|2010-09-XX[&loci={23544-25041,25051-25056,25069-27629},length=4065,posterior=1.0,height_95%_HPD={8.709589041095683,8.709589041096308}]:0.29871336991504904,#H38[&loci={0-12320},pr={0-12320},length=12321]:0.9044496773155686)[&loci={0-12320,23544-25041,25051-25056,25069-27629},length=16386]:0.9348319534135499)#H37[&loci={0-12320,23544-23635},pr={0-23635},length=12413]:0.6062056754767013,oc43/KF572871/9138_09/2009|2009-10-XX[&loci={23544-25041,25051-25056,25069-27629},length=4065,posterior=1.0,height_95%_HPD={9.627397260273796,9.627397260274364}]:0.9219427796272726)[&loci={0-12320,23544-25041,25051-25056,25069-27629},length=16386,posterior=0.13950762234895075,height_95%_HPD={10.062082763972114,11.531626043012665}]:0.319731728998363)[&loci={0-12320,23544-25041,25051-25056,25069-27629},length=16386,posterior=0.2600632045281492,height_95%_HPD={10.338651569132821,11.418744069097187}]:0.6539419900349515,oc43/KF572824/1034A_08/2008|2008-11-XX[&loci={23544-25041,25051-25056,25069-27629},length=4065,posterior=1.0,height_95%_HPD={10.542113930683286,10.542113930683826}]:0.9808998282511823)[&loci={0-12320,23544-25041,25051-25056,25069-27629},length=16386,posterior=0.4752863372789572,height_95%_HPD={10.587616807306546,11.661431747906278}]:0.2773074990164446)[&loci={0-12320,23544-25041,25051-25056,25069-27629},length=16386,posterior=0.04267297975309919,height_95%_HPD={11.043500597388942,12.36209264606137}]:0.09274410187151716,(#H39[&loci={28409-30513},pr={28409-30538},length=2105]:0.04929295776028653,oc43/KF572827/1135A_08/2008|2008-12-XX[&loci={23544-25041,25051-25056,25069-27629},length=4065,posterior=1.0,height_95%_HPD={10.46014671756825,10.460146717568989}]:1.338874701832168)[&loci={23544-25041,25051-25056,25069-27629,28409-30513},length=6170]:0.09404394042186937)[&loci={0-12320,23544-25041,25051-25056,25069-27629,28409-30513},length=18491,posterior=0.04095559353861937,height_95%_HPD={11.235988775819294,12.406827542169111}]:0.20544187562586558,(oc43/KF572823/10290_10/2010|2010-07-XX[&loci={23544-25041,25051-25056,25069-27629},length=4065,posterior=1.0,height_95%_HPD={8.8794520547943,8.879452054794825}]:2.4127119554525507,oc43/KF572822/10285_10/2010|2010-07-XX[&loci={23544-25041,25051-25056,25069-27629},length=4065,posterior=1.0,height_95%_HPD={8.879452054794342,8.87945205479474}]:2.4127119554525507)[&loci={23544-25041,25051-25056,25069-27629},length=4065,posterior=0.9123762666198091,height_95%_HPD={9.886828224633348,11.636344859282218}]:0.806343225201374)[&loci={0-12320,23544-25041,25051-25056,25069-27629,28409-30513},length=18491,posterior=0.045766042076005174,height_95%_HPD={11.339914766324966,12.659567059586294}]:0.4993500991327551,oc43/KF572870/9001_09/2009|2009-08-XX[&loci={23544-25041,25051-25056,25069-27629},length=4065,posterior=1.0,height_95%_HPD={9.79452054794487,9.794520547945268}]:2.803336786636123)[&loci={0-12320,23544-25041,25051-25056,25069-27629,28409-30513},length=18491,posterior=0.5744472488014923,height_95%_HPD={11.444721028221778,12.833921817419423}]:0.15509706400499113)#H36[&loci={0-12320,23544-24127},pr={0-24127},length=12905]:0.9081351125589379,(((((((((((oc43/MH121121/HCoV_OC43/USA/ACRI_0213/2016/2016|2016-12-19[&loci={0-22797,22799-22809,22812-25041,25051-25057,25070-27687,27689-27691,27704-30538},length=30502,posterior=1.0,height_95%_HPD={2.4492177558198875,2.449217755820257}]:1.786172118956756,oc43/KY369907/HCoV_OC43/Seattle/USA/SC9741/2016/2016|2016-XX-XX[&loci={0-22797,22799-22809,22812-25041,25051-25057,25070-27691,27704-30538},length=30503,posterior=1.0,height_95%_HPD={2.9983980836886417,2.9983980836889828}]:1.2369917910880304)[&loci={0-22797,22799-22809,22812-25041,25051-25057,25070-27691,27704-30538},length=30503,posterior=0.817099354218654,height_95%_HPD={3.4157818234167507,4.5440423091121716}]:0.3022559017649087,(((oc43/MN310478/HCoV_OC43/Seattle/USA/SC0776/2019/2019|2019-XX-XX[&loci={0-2164,2175-3232,3298-3328,3330-11408,11641-19853,19907-19946,19968-22797,22799-22809,22812-25041,25051-25057,25070-27691,27704-28247,28249-28362,28428-30538},length=30055,posterior=1.0,height_95%_HPD={0.0,1.9895196601282805E-13}]:2.4020386556596804,(((oc43/MN306041/HCoV_OC43/Seattle/USA/SC0810/2019/2019|2019-XX-XX[&loci={0-22797,22799-22809,22812-25041,25051-25057,25070-27691,27704-30538},length=30503,posterior=1.0,height_95%_HPD={0.0,2.2737367544323206E-13}]:0.1012214671413858)#H42[&loci={0-22797,22799-22809,22812-25041,25051-25057,25070-25111},pr={0-25111},length=25088]:1.8803039233112884,oc43/MN306053/HCoV_OC43/Seattle/USA/SC9430/2018/2019|2019-XX-XX[&loci={0-22797,22799-22809,22812-25041,25051-25057,25070-27691,27704-30538},length=30503,posterior=1.0,height_95%_HPD={0.0,2.7000623958883807E-13}]:1.981525390452731)[&loci={0-22797,22799-22809,22812-25041,25051-25057,25070-27691,27704-30538},length=30503,posterior=0.29301468182889684,height_95%_HPD={0.8144453276088939,1.7536127055182646}]:0.14637815154532063,(#H42[&loci={25112-27691,27704-30538},pr={25112-30538},length=5415]:1.0994982617723679,oc43/MN306036/HCoV_OC43/Seattle/USA/SC0682/2019/2019|2019-XX-XX[&loci={0-3,5-5742,5756-5794,5826-6600,6602-7644,7646-9671,9686-10520,10525-10939,10959-12601,12619-15499,15556-18576,18578-22797,22799-22809,22812-25041,25051-25057,25070-25439,25441-27691,27704-30538},length=30344,posterior=1.0,height_95%_HPD={0.0,2.2737367544323206E-13}]:1.2007197289138105)[&loci={0-3,5-5742,5756-5794,5826-6600,6602-7644,7646-9671,9686-10520,10525-10939,10959-12601,12619-15499,15556-18576,18578-22797,22799-22809,22812-25041,25051-25057,25070-27691,27704-30538},length=30345,posterior=0.4638465223589136,height_95%_HPD={0.7480847576281633,1.695294788812987}]:0.9271838130842411)[&loci={0-22797,22799-22809,22812-25041,25051-25057,25070-27691,27704-30538},length=30503,posterior=0.8786761398970913,height_95%_HPD={0.9405129854596055,1.8996081234678854}]:0.27413511366171406)[&loci={0-22797,22799-22809,22812-25041,25051-25057,25070-27691,27704-30538},length=30503,posterior=0.5010849697632263,height_95%_HPD={1.2481477156905498,2.426888727682581}]:0.47228021801061004)#H41[&loci={0-22797,22799-22809,22812-24134},pr={0-24134},length=24132]:0.5239827317286654)#H40[&loci={9799-22797,22799-22809,22812-24134},pr={9799-30538},length=14333]:1.139344171142568)[&loci={0-22797,22799-22809,22812-25041,25051-25057,25070-27691,27704-30538},length=30503,posterior=0.07494667394837876,height_95%_HPD={3.454594938240149,4.74792629883089}]:0.23224180446860032,oc43/KY369906/HCoV_OC43/Seattle/USA/SC622/2016/2016|2016-XX-XX[&loci={0-22797,22799-22809,22812-25041,25051-25057,25070-27691,27704-30538},length=30503,posterior=1.0,height_95%_HPD={2.998398083688585,2.9983980836889828}]:1.7714894973214257)[&loci={0-22797,22799-22809,22812-25041,25051-25057,25070-27691,27704-30538},length=30503,posterior=0.6083459181433151,height_95%_HPD={3.793230147108119,4.943285429697482}]:0.053165129338992756,(oc43/KY369905/HCoV_OC43/Seattle/USA/SC831/2016/2016|2016-XX-XX[&loci={0-22797,22799-22809,22812-25041,25051-25057,25070-27691,27704-30513},length=30478,posterior=1.0,height_95%_HPD={2.9983980836886133,2.9983980836889828}]:1.5329414937885417,oc43/KY983588/HCoV_OC43/Seattle/USA/SC3118/2015/2015|2015-XX-XX[&loci={0-6821,6838-22797,22799-22809,22812-25041,25051-25057,25070-27691,27704-30513},length=30462,posterior=1.0,height_95%_HPD={3.9999999999999147,4.000000000000313}]:0.5313395774772403)[&loci={0-22797,22799-22809,22812-25041,25051-25057,25070-27691,27704-30513},length=30478,posterior=0.9699354498553922,height_95%_HPD={4.234503665778874,4.9345604022175}]:0.2917131328719904)[&loci={0-22797,22799-22809,22812-25041,25051-25057,25070-27691,27704-30538},length=30503,posterior=0.09427712368772989,height_95%_HPD={4.44040858434164,5.232172495265303}]:0.381465716911066,oc43/KY983583/HCoV_OC43/Seattle/USA/SC2481/2015/2015|2015-XX-XX[&loci={0-22797,22799-22809,22812-25041,25051-25057,25070-27691,27704-30538},length=30503,posterior=1.0,height_95%_HPD={3.9999999999998863,4.000000000000256}]:1.2045184272602398)[&loci={0-22797,22799-22809,22812-25041,25051-25057,25070-27691,27704-30538},length=30503,posterior=0.21656598818681236,height_95%_HPD={4.673742678291603,5.483771625514578}]:0.1906014024679905,oc43/KY967359/HCoV_OC43/Seattle/USA/SC2730/2015/2015|2015-XX-XX[&loci={0-1764,1768-9687,9697-10495,10506-22797,22799-22809,22812-25041,25051-25057,25070-27691,27704-30538},length=30481,posterior=1.0,height_95%_HPD={3.999999999999858,4.000000000000284}]:1.3951198297282872)[&loci={0-22797,22799-22809,22812-25041,25051-25057,25070-27691,27704-30538},length=30503,posterior=0.17829638643165183,height_95%_HPD={4.900589081587668,5.655472435666354}]:0.07438281521885415,oc43/KY967358/HCoV_OC43/Seattle/USA/SC2770/2015/2015|2015-XX-XX[&loci={0-22797,22799-22809,22812-25041,25051-25057,25070-27691,27704-30538},length=30503,posterior=1.0,height_95%_HPD={3.9999999999998863,4.000000000000284}]:1.469502644947113)[&loci={0-22797,22799-22809,22812-25041,25051-25057,25070-27691,27704-30538},length=30503,posterior=0.9303059467715403,height_95%_HPD={4.946701852744241,5.916305510762527}]:0.03888521709302495)#H29[&loci={8334-22797,22799-22809,22812-25041,25051-25057,25070-27691,27704-30538},pr={8334-30538},length=22169]:0.8631850350392085,(#H44[&loci={24135-25020},pr={0-25020},length=886]:1.0032376693171159)#H43[&loci={24135-24896},pr={0-24896},length=762]:1.9374761879324183)[&loci={8334-22797,22799-22809,22812-25041,25051-25057,25070-27691,27704-30538},length=22169,posterior=0.10929251494563634,height_95%_HPD={4.982867965363454,8.374099354549799}]:2.005321123997902,(((((#H40[&loci={0-9798},pr={0-9798},length=9799]:3.0227030096887404)#H30[&loci={2143-9798},pr={2143-30538},length=7656]:0.7440824649156639,(#H45[&loci={18198-20778,25021-25041,25051-25057,25070-27691,27704-30538},pr={18198-30538},length=8066]:2.3113551558826657,(oc43/KY967356/HCoV_OC43/Seattle/USA/SC2924/2015/2015|2015-XX-XX[&loci={0-9622,9674-22797,22799-22809,22812-25041,25051-25057,25070-27691,27704-30538},length=30452,posterior=1.0,height_95%_HPD={3.999999999999858,4.000000000000497}]:0.7495071674796918)#H46[&loci={0-9622,9674-22797,22799-22809,22812-25041,25051-25057,25070-26150},pr={0-26150},length=26076]:2.1197802850414007)[&loci={0-9622,9674-22797,22799-22809,22812-25041,25051-25057,25070-27691,27704-30538},length=30452,posterior=0.1888855810421618,height_95%_HPD={4.894204109181686,9.561699428223278}]:0.2957996274825234)[&loci={0-22797,22799-22809,22812-25041,25051-25057,25070-27691,27704-30538},length=30503,posterior=0.1170331314059537,height_95%_HPD={5.626708093627229,9.715535896382107}]:0.6741852334798466)#H34[&loci={6824-22797,22799-22809,22812-25041,25051-25057,25070-27691,27704-30538},pr={6824-30538},length=23679]:0.07219739769539046,(oc43/MF374983/HCoV_OC43/USA/TCNP_0070/2016/2016|2016-02-01[&loci={0-22797,22799-22809,22812-25041,25051-25057,25070-27691,27704-30538},length=30503,posterior=1.0,height_95%_HPD={3.3289991765848868,3.328999176585569}]:3.9346340600903886,(((oc43/MN310476/HCoV_OC43/Seattle/USA/SC9428/2018/2019|2019-XX-XX[&loci={0-9106,9116-13683,13685-22797,22799-22809,22812-23614,23618-25161,25168-27691,27704-30513},length=30480,posterior=1.0,height_95%_HPD={0.0,2.2737367544323206E-13}]:3.898596882003318)#H47[&loci={0-9106,9116-13683,13685-20778},pr={0-20778},length=20769]:0.21677308124861838,(#H41[&loci={24135-25041,25051-25057,25070-27691,27704-30538},pr={24135-30538},length=6371]:0.5565401661594365)#H44[&loci={25021-25041,25051-25057,25070-27691,27704-30538},pr={25021-30538},length=5485]:0.6845109234221525)[&loci={0-9106,9116-13683,13685-20778,25021-25041,25051-25057,25070-27691,27704-30538},length=26254]:0.4425623333862916)#H45[&loci={0-9106,9116-13683,13685-18197},pr={0-18197},length=18188]:2.7057009400369623)[&loci={0-22797,22799-22809,22812-25041,25051-25057,25070-27691,27704-30538},length=30503,posterior=0.7773306480558515,height_95%_HPD={5.86393750925464,8.39380275663504}]:0.6478364745034639)[&loci={0-22797,22799-22809,22812-25041,25051-25057,25070-27691,27704-30538},length=30503,posterior=0.4512578699638963,height_95%_HPD={6.177504445051966,11.552330651959664}]:0.19238302251648065)#H38[&loci={12321-22797,22799-22809,22812-25041,25051-25057,25070-27691,27704-30538},pr={12321-30538},length=18182]:0.27304128738208533)[&loci={8334-22797,22799-22809,22812-25041,25051-25057,25070-27691,27704-30538},length=22169,posterior=0.4871903207601245,height_95%_HPD={7.342372081135551,13.846053446069845}]:1.5790820716417215,#H46[&loci={26151-27691,27704-30538},pr={26151-30538},length=4376]:5.206468925239449)[&loci={8334-22797,22799-22809,22812-25041,25051-25057,25070-27691,27704-30538},length=22169,posterior=0.49160737661940823,height_95%_HPD={7.595954371374063,10.778153607239375}]:3.7051134184258387)[&loci={0-22797,22799-22809,22812-25041,25051-25057,25070-27691,27704-30538},length=30503,posterior=0.2309546714308619,height_95%_HPD={11.937461629889143,14.411063613867356}]:0.5587534042091988,((oc43/KF963242/HCoV_OC43/FRA_EPI/Caen/2011/13/2011|2011-11-20[&loci={23544-25041,25051-25056,25069-27629},length=4065,posterior=1.0,height_95%_HPD={7.528767123287366,7.528767123287736}]:2.374880460844622,#H31[&loci={23544-23941},pr={0-23941},length=398]:1.9635471030790654)[&loci={23544-25041,25051-25056,25069-27629},length=4065,posterior=0.8816838521612391,height_95%_HPD={7.9076735837040815,11.02589825794442}]:0.8172649965403025,#H48[&loci={20779-22797,22799-22809,22812-23329},pr={0-23329},length=2548]:0.2575658006664412)[&loci={20779-22797,22799-22809,22812-23329,23544-25041,25051-25056,25069-27629},length=6613]:3.498930334681802)[&loci={0-22797,22799-22809,22812-25041,25051-25057,25069-27691,27704-30538},length=30504,posterior=0.35248754089389994,height_95%_HPD={9.547654673274252,14.250671072114912}]:0.7126306391871253)[&loci={0-22797,22799-22809,22812-25041,25051-25057,25069-27691,27704-30538},length=30504,posterior=0.8064843839416157,height_95%_HPD={12.461061536224236,15.624268975549867}]:1.0718792675794475,(#H50[&loci={23544-24732},pr={0-24732},length=1189]:2.601435407055476)#H49[&loci={23544-24581},pr={0-24581},length=1038]:0.5760642884481513)[&loci={0-22797,22799-22809,22812-25041,25051-25057,25069-27691,27704-30538},length=30504,posterior=0.029803667977941838,height_95%_HPD={14.746462313716677,16.77222366253602}]:0.08943178395426798,(((#H51[&loci={25822-27629},pr={25822-30538},length=1808]:2.6309895868295428,oc43/KF572858/5519_07/2007|2007-06-XX[&loci={23544-25041,25051-25056,25069-27629},length=4065,posterior=1.0,height_95%_HPD={11.961643835616144,11.961643835616798}]:2.6583647866019646)[&loci={23544-25041,25051-25056,25069-27629},length=4065,posterior=0.9446202304332836,height_95%_HPD={12.435883087244648,14.76486327211208}]:1.1530978607933378,(oc43/KF572820/079A_07/2007|2007-06-XX[&loci={23544-25041,25051-25056,25069-27629},length=4065,posterior=1.0,height_95%_HPD={11.9616438356162,11.961643835616684}]:0.7192946498519746)#H22[&loci={23544-25041,25051-25056,25069-26217},pr={0-26217},length=2653]:3.0921679975433563)[&loci={23544-25041,25051-25056,25069-27629},length=4065,posterior=0.4157386149470582,height_95%_HPD={13.97127674492954,16.25814947996659}]:0.21982848849694392,(((#H36[&loci={24128-25041,25051-25056,25069-27629,28409-30513},pr={24128-30538},length=5586]:1.433729781287667,(oc43/KF572862/5625_07/2007|2007-07-XX[&loci={23544-25041,25051-25056,25069-27629},length=4065,posterior=1.0,height_95%_HPD={11.879452054794342,11.87945205479501}]:0.10956698059447945)#H51[&loci={23544-25041,25051-25056,25069-25821},pr={0-25821},length=2257]:2.1976651444848017)[&loci={23544-25041,25051-25056,25069-27629,28409-30513},length=6170,posterior=0.37641600475556236,height_95%_HPD={12.122965276195458,14.007683852683073}]:1.2095998407742456,(oc43/KF572853/5479_07/2007|2007-06-XX[&loci={23544-25041,25051-25056,25069-27629},length=4065,posterior=1.0,height_95%_HPD={11.961643835616144,11.96164383561677}]:2.6688803449170564,((oc43/KF572845/5331_07/2007|2007-03-XX[&loci={23544-25041,25051-25056,25069-27629},length=4065,posterior=1.0,height_95%_HPD={12.213698630136605,12.213698630137259}]:0.5367192510165637,(((oc43/KF572850/5442_07/2007|2007-06-XX[&loci={23544-25041,25051-25056,25069-27629},length=4065,posterior=1.0,height_95%_HPD={11.961643835616087,11.961643835616826}]:0.3390290051711986)#H23[&loci={24906-25041,25051-25056,25069-27629},pr={24906-30538},length=2703]:0.06412985527762771,oc43/KF572846/5345_07/2007|2007-03-XX[&loci={23544-25041,25051-25056,25069-27629},length=4065,posterior=1.0,height_95%_HPD={12.21369863013669,12.213698630137344}]:0.15110406592827985)[&loci={23544-25041,25051-25056,25069-27629},length=4065,posterior=0.3934361051453171,height_95%_HPD={12.288545433735038,13.69598827760386}]:0.12100734950587366)#H52[&loci={25416-27629},pr={25416-30538},length=2214]:0.26460783558238177)[&loci={23544-25041,25051-25056,25069-27629},length=4065,posterior=0.5267439817255315,height_95%_HPD={12.487378649513403,14.562145912455065}]:1.2003721353275978,(oc43/KF572856/5508_07/2007|2007-06-XX[&loci={23544-25041,25051-25056,25069-27629},length=4065,posterior=1.0,height_95%_HPD={11.961643835616172,11.961643835616798}]:0.8022410317928177,#H24[&loci={26181-27629},pr={26181-30538},length=1449]:0.056194547999922406)[&loci={23544-25041,25051-25056,25069-27629},length=4065,posterior=0.037451744647316605,height_95%_HPD={12.449994098053836,15.05090287059896}]:1.1869051490716913)[&loci={23544-25041,25051-25056,25069-27629},length=4065,posterior=0.10563625470457769,height_95%_HPD={12.59398181024244,15.010914904509718}]:0.6797341640525474)[&loci={23544-25041,25051-25056,25069-27629},length=4065,posterior=0.0028644377352864438,height_95%_HPD={13.587092865471675,14.630524180533314}]:0.7657598401144696)[&loci={23544-25041,25051-25056,25069-27629,28409-30513},length=6170,posterior=5.842431141235922E-4,height_95%_HPD={15.396284020647784,15.396284020647784}]:0.2829780978970007,((oc43/KF572849/5414_07/2007|2007-06-XX[&loci={23544-25041,25051-25056,25069-27629},length=4065,posterior=1.0,height_95%_HPD={11.961643835616087,11.961643835616826}]:0.8652092910007809)#H50[&loci={24733-25041,25051-25056,25069-27629},pr={24733-30538},length=2876]:1.0215831962701998,(#H52[&loci={23544-25041,25051-25056,25069-25415},pr={0-25415},length=1851]:0.0421421862727982,oc43/KF572854/5484_07/2007|2007-06-XX[&loci={23544-25041,25051-25056,25069-27629},length=4065,posterior=1.0,height_95%_HPD={11.961643835616144,11.961643835616826}]:0.5663083962274982)[&loci={23544-25041,25051-25056,25069-27629},length=4065,posterior=0.6925518205907185,height_95%_HPD={12.230833053722563,13.528999739972704}]:1.3204840910435678)[&loci={23544-25041,25051-25056,25069-27629},length=4065,posterior=0.5231918552951763,height_95%_HPD={12.235971778463252,14.914743190384428}]:1.8308257956576313)[&loci={23544-25041,25051-25056,25069-27629,28409-30513},length=6170,posterior=6.699178695524059E-4,height_95%_HPD={15.679262118544784,15.679262118544784}]:0.31367285296377645)[&loci={23544-25041,25051-25056,25069-27629,28409-30513},length=6170,posterior=3.401105853111175E-4,height_95%_HPD={15.99293497150856,15.99293497150856}]:0.1008496345662877)[&loci={0-22797,22799-22809,22812-25041,25051-25057,25069-27691,27704-30538},length=30504,posterior=0.05670986988676519,height_95%_HPD={11.734764717696422,16.548142346434247}]:0.8567510626863282)[&loci={0-22797,22799-22809,22812-25041,25051-25057,25069-27691,27704-30538},length=30504,posterior=0.8342960197601892,height_95%_HPD={14.566619547015392,17.03098547543766}]:0.1679573861953827,((#H54[&loci={23544-24256},pr={0-24256},length=713]:0.24452868141449358,oc43/JN129835/HK04_02/2004|2004-11-XX[&loci={0-22797,22799-22809,22812-25057,25070-27691,27704-30538},length=30512,posterior=1.0,height_95%_HPD={14.542113930683172,14.542113930683882}]:1.5588459925237146)[&loci={0-22797,22799-22809,22812-25057,25070-27691,27704-30538},length=30512,posterior=0.1694443938483209,height_95%_HPD={14.69917818627053,17.390937967269508}]:0.6235540729149136)#H53[&loci={0-22797,22799-22809,22812-23046},pr={0-23046},length=23044]:0.39397905883478757)[&loci={0-22797,22799-22809,22812-25041,25051-25057,25069-27691,27704-30538},length=30504,posterior=0.8800080949309954,height_95%_HPD={15.190959536444353,18.79640151758079}]:0.6514773323386862)#H21[&loci={0-16710},pr={0-16710},length=16711]:0.25194910294615624)#H20[&loci={6191-16710},pr={6191-30538},length=10520]:0.7780419594619445)#H19[&loci={9583-16710},pr={9583-30538},length=7128]:3.3135258261442004)[&loci={9583-16710,22440-22797,22799-22809,22812-25056,25069-25409},length=10083]:4.7862108022548,(#H55[&loci={23300-25057,25070-27691,27704-30513},pr={23300-30538},length=7190]:0.7240714914070452)#H16[&loci={23964-25057,25070-27691,27704-30513},pr={23964-30538},length=6526]:0.28302460972247445)[&loci={9583-16710,22440-22797,22799-22809,22812-25057,25069-27691,27704-30513},length=15176,posterior=0.5466206457950743,height_95%_HPD={22.87991477471931,27.551187197645902}]:1.2762009228874263,(((((((#H57[&loci={24595-25057,25070-27691,27704-28285,28287-30513},pr={24595-30538},length=5894]:0.30644627434952554,(((((#H59[&loci={26591-27629},pr={26591-30538},length=1039]:0.9882951351303291,(((oc43/JN129834/HK04_01/2004|2004-11-XX[&loci={0-3047,3060-22797,22799-22809,22812-25057,25070-27691,27704-30538},length=30500,posterior=1.0,height_95%_HPD={14.5421139306832,14.542113930683854}]:1.28094469702134,oc43/KF572817/3582_06/2006|2006-09-XX[&loci={23544-25057,25070-27629},length=4074,posterior=1.0,height_95%_HPD={12.709589041095683,12.709589041096265}]:3.1134695866088293)[&loci={0-3047,3060-22797,22799-22809,22812-25057,25070-27691,27704-30538},length=30500,posterior=0.09819090199418068,height_95%_HPD={14.804671418792452,17.643480776680974}]:0.05469943527154442)#H60[&loci={8034-22797,22799-22809,22812-25057,25070-27691,27704-30538},pr={8034-30538},length=22478]:1.392362740747302,(((oc43/KF572816/229_05/2005|2005-06-XX[&loci={23544-25056,25069-27629},length=4074,posterior=1.0,height_95%_HPD={13.96164383561623,13.961643835616684}]:1.8947874061761922)#H54[&loci={24257-25056,25069-27629},pr={24257-30538},length=3361]:0.5094937491518863)#H59[&loci={24257-25056,25069-26590},pr={0-26590},length=2322]:0.5296131527782961)#H61[&loci={24257-25056,25069-25612},pr={0-25612},length=1344]:0.37458266000083995)[&loci={8034-22797,22799-22809,22812-25057,25069-27691,27704-30538},length=22479,posterior=0.49652107015877267,height_95%_HPD={15.442971401807057,18.290048967892233}]:0.084099322351193)[&loci={8034-22797,22799-22809,22812-25057,25069-27691,27704-30538},length=22479,posterior=0.31548431429427404,height_95%_HPD={15.442971401807057,18.27220946450612}]:1.482553741028937,#H19[&loci={6191-9582},pr={0-9582},length=3392]:0.036812417400170716)[&loci={6191-22797,22799-22809,22812-25057,25069-27691,27704-30538},length=24322,posterior=0.9772206656317444,height_95%_HPD={19.587774308783224,23.478389481361177}]:0.11378377896932079,#H21[&loci={16711-22797,22799-22809,22812-25041,25051-25057,25069-27691,27704-30538},pr={16711-30538},length=13793]:1.1805872587775923)[&loci={6191-22797,22799-22809,22812-25057,25069-27691,27704-30538},length=24322,posterior=0.45534803228616855,height_95%_HPD={17.243515847772102,19.801282492297446}]:0.09234324153436546,(#H53[&loci={23047-25057,25070-27691,27704-30538},pr={23047-30538},length=7468]:0.5362009211705185,oc43/KF963235/HCoV_OC43/FRA_EPI/Caen/2004/06/2004|2004-02-20[&loci={23544-25057,25070-27629},length=4074,posterior=1.0,height_95%_HPD={15.277086608278807,15.277086608279461}]:1.9836283090134543)[&loci={23047-25057,25070-27691,27704-30538},length=7468,posterior=0.42329045485847844,height_95%_HPD={15.488907390997838,18.054852783998626}]:1.782185970314913)[&loci={6191-22797,22799-22809,22812-25057,25069-27691,27704-30538},length=24322,posterior=0.8992037020290904,height_95%_HPD={17.352650999925288,19.969645453023134}]:0.10931716949639281)#H58[&loci={6191-22797,22799-22809,22812-23387},pr={0-23387},length=17194]:4.190451736530605)[&loci={6191-22797,22799-22809,22812-23387,24595-25057,25070-27691,27704-28285,28287-30513},length=23088]:1.3794902931041975,(#H62[&loci={27947-30513},pr={27947-30538},length=2567]:0.5684499418999565,(((oc43/KF530099/OC43/human/USA/971_5/1997/1997|1997-01-02[&loci={0-22797,22799-22809,22812-25057,25070-27691,27704-30513},length=30487,posterior=1.0,height_95%_HPD={22.41095890410938,22.410958904109975}]:0.7244769802769895,(oc43/KF530063/OC43/human/USA/9612_48/1996/1996|1996-12-30[&loci={0-22797,22799-22809,22812-25057,25070-27691,27704-28285,28287-30513},length=30486,posterior=1.0,height_95%_HPD={22.419163111011017,22.419163111011557}]:0.6170604082737441)#H57[&loci={0-22797,22799-22809,22812-24594},pr={0-24594},length=24592]:0.09921236510163567)[&loci={0-22797,22799-22809,22812-25057,25070-27691,27704-30513},length=30487,posterior=0.9905142400161105,height_95%_HPD={22.61945830172229,23.519624018987997}]:0.419357889874874)#H62[&loci={0-22797,22799-22809,22812-25057,25070-27691,27704-27946},pr={0-27946},length=27920]:0.4574039103982841)#H63[&loci={0-22797,22799-22809,22812-25057,25070-25614},pr={0-25614},length=25600]:0.11104603150167236)[&loci={0-22797,22799-22809,22812-25057,25070-25614,27947-30513},length=28167]:0.5989163705772569)[&loci={0-22797,22799-22809,22812-25057,25070-27691,27704-30513},length=30487,posterior=0.5556157262561238,height_95%_HPD={22.77688082167799,25.48945599443141}]:1.1704418902344287)#H55[&loci={0-22797,22799-22809,22812-23299},pr={0-23299},length=23297]:0.05361063933167998,oc43/KF963231/HCoV_OC43/FRA_EPI/Caen/2001/02/2001|2001-02-07[&loci={23544-25056,25069-27629},length=4074,posterior=1.0,height_95%_HPD={18.31232876712312,18.312328767123745}]:7.633883849181359)[&loci={0-22797,22799-22809,22812-23299,23544-25056,25069-27629},length=27371]:0.09070925608162383,((((((#H20[&loci={0-6190},pr={0-6190},length=6191]:1.5455302429784012,(#H66[&loci={22440-22797,22799-22809,22812-23614,23618-25161,25168-27691,27704-28408},pr={22440-30538},length=5945]:0.30342349976211835)#H17[&loci={24270-25161,25168-27691,27704-28408},pr={24270-30538},length=4121]:1.8513108332128354)[&loci={0-6190,24270-25161,25168-27691,27704-28408},length=10312]:0.131186540036083,oc43/KF963234/HCoV_OC43/FRA_EPI/Caen/2003/05/2003|2003-01-17[&loci={23544-25161,25168-27629},length=4080,posterior=1.0,height_95%_HPD={16.369863013698307,16.369863013698847}]:3.3287732595576642)[&loci={0-6190,23544-25161,25168-27691,27704-28408},length=11038,posterior=0.8947509209137116,height_95%_HPD={18.007574558227788,22.341290620702466}]:1.0827696811618637)#H65[&loci={0-6190,23544-25161,25168-27425},pr={0-27425},length=10067]:0.25414414934181195,#H60[&loci={0-3047,3060-8033},pr={0-8033},length=8022]:5.157792040783477)[&loci={0-8033,23544-25161,25168-27425},length=11910,posterior=0.9716649849907805,height_95%_HPD={20.186047543494084,23.6748883763905}]:1.6994420497347562)#H64[&loci={0-8033,23544-24682},pr={0-24682},length=9173]:1.2032713971387636,((oc43/KF530081/OC43/human/USA/991_5/1999/1999|1999-01-07[&loci={0-22797,22799-22809,22812-25057,25070-27691,27704-28281,28288-30513},length=30481,posterior=1.0,height_95%_HPD={20.397260273972392,20.39726027397296}]:1.004253893328439,oc43/KF530068/OC43/human/USA/007_11/2000/2000|2000-07-27[&loci={0-22797,22799-22809,22812-25057,25070-27691,27704-28281,28288-30513},length=30481,posterior=1.0,height_95%_HPD={18.845392619207686,18.845392619208297}]:2.556121548093188)[&loci={0-22797,22799-22809,22812-25057,25070-27691,27704-28281,28288-30513},length=30481,posterior=0.9789877265107737,height_95%_HPD={20.938653882190607,22.37480270989738}]:0.3445484881125651,#H65[&loci={27426-27691,27704-28408},pr={27426-30538},length=971]:0.9646567009955618)[&loci={0-22797,22799-22809,22812-25057,25070-27691,27704-30513},length=30487,posterior=0.01280227651573736,height_95%_HPD={21.09327764656595,26.13561766444994}]:2.19220089521977)[&loci={0-22797,22799-22809,22812-25057,25070-27691,27704-30513},length=30487,posterior=0.06822253220581398,height_95%_HPD={22.340302784740345,26.732589003268174}]:2.0986583217530494)[&loci={0-22797,22799-22809,22812-25057,25069-27691,27704-30513},length=30488,posterior=0.3688566716082056,height_95%_HPD={23.537068951751564,28.64324803058986}]:0.16992215283104883)#H56[&loci={0-22797,22799-22809,22812-25057,25069-26282},pr={0-26282},length=26269]:0.22398224840938497,#H67[&loci={23388-24881},pr={0-24881},length=1494]:2.711394091315128)[&loci={0-22797,22799-22809,22812-25057,25069-26282},length=26269,posterior=0.6544114348518494,height_95%_HPD={23.285754295880594,27.489934539283496}]:1.7450727273632083)[&loci={0-22797,22799-22809,22812-25057,25069-27691,27704-30513},length=30488,posterior=0.23057966647730527,height_95%_HPD={24.506712391533853,29.292847115434085}]:0.47311509540520547)[&loci={0-22797,22799-22809,22812-25057,25069-27691,27704-30513},length=30488,posterior=0.8988046341208992,height_95%_HPD={25.431991487142483,30.36130007741545}]:0.17413475754574392)#H15[&loci={0-19450},pr={0-19450},length=19451]:1.668436872930556,(((((oc43/KF530082/OC43/human/USA/912_11/1991/1991|1991-02-07[&loci={0-25057,25070-27691,27704-30513},length=30490,posterior=1.0,height_95%_HPD={28.31232876712309,28.312328767123688}]:0.48644256812761455,oc43/KF530094/OC43/human/USA/912_36/1991/1991|1991-02-22[&loci={0-25057,25070-27691,27704-30513},length=30490,posterior=1.0,height_95%_HPD={28.271232876712048,28.271232876712645}]:0.5275384585386576)[&loci={0-25057,25070-27691,27704-30513},length=30490,posterior=0.9846658971289998,height_95%_HPD={28.583536313627974,29.30307575132116}]:0.3027671879948173,(((oc43/KF530064/OC43/human/USA/9612_9/1996/1996|1996-12-04[&loci={0-23990,24003-25161,25168-27691,27701-28285,28287-30513},length=30486,posterior=1.0,height_95%_HPD={22.49020136237715,22.49020136237769}]:0.37449109292455773,oc43/KF530078/OC43/human/USA/9612_29/1996/1996|1996-12-17[&loci={0-23990,24003-25161,25168-27691,27701-28285,28287-30517},length=30490,posterior=1.0,height_95%_HPD={22.454682236694055,22.454682236694595}]:0.41001021860765263)[&loci={0-23990,24003-25161,25168-27691,27701-28285,28287-30517},length=30490,posterior=0.9329107988820644,height_95%_HPD={22.693719893814787,23.32630707281301}]:0.04173045995608504,((oc43/KF530072/OC43/human/USA/9712_13/1997/1997|1997-12-11[&loci={0-23990,24003-25161,25168-27691,27701-28285,28287-30513},length=30486,posterior=1.0,height_95%_HPD={21.47123287671218,21.47123287671269}]:0.8034608544615196,oc43/KF530080/OC43/human/USA/9712_31/1997/1997|1997-12-18[&loci={0-23990,24003-25161,25168-27691,27701-28285,28287-30513},length=30486,posterior=1.0,height_95%_HPD={21.452054794520222,21.452054794520734}]:0.8226389366534761)[&loci={0-23990,24003-25161,25168-27691,27701-28285,28287-30513},length=30486,posterior=0.9895504515165999,height_95%_HPD={21.80859607561058,22.5550564946317}]:0.42250422511997954,(((#H72[&loci={26425-27691,27701-28285,28287-30538},pr={26425-30538},length=4104]:0.31366466796711734)#H71[&loci={27231-27691,27701-28285,28287-30538},pr={27231-30538},length=3298]:5.083871319326107,oc43/KF530092/OC43/human/USA/008_5/2000/2000|2000-08-08[&loci={0-23990,24003-25161,25168-27691,27701-28285,28287-30513},length=30486,posterior=1.0,height_95%_HPD={18.812605733961888,18.81260573396247}]:2.0691829735503973)[&loci={0-23990,24003-25161,25168-27691,27701-28285,28287-30538},length=30511,posterior=0.8930199071193613,height_95%_HPD={19.548315060326843,21.99960632296896}]:1.382067628111912,(((((#H71[&loci={26425-27230},pr={0-27230},length=806]:1.4314355851107337,(oc43/KF963237/HCoV_OC43/FRA_EPI/Caen/2006/08/2006|2006-04-12[&loci={23544-23614,23618-25161,25168-27629},length=4077,posterior=1.0,height_95%_HPD={13.136986301369575,13.136986301369973}]:2.4441033637677094,oc43/KF572807/1926_06/2006|2006-03-XX[&loci={23544-23614,23618-25161,25168-27629},length=4077,posterior=1.0,height_95%_HPD={13.213698630136747,13.213698630137145}]:2.3673910350005087)[&loci={23544-23614,23618-25161,25168-27629},length=4077,posterior=0.8229082053585365,height_95%_HPD={14.44746295910167,16.893199700167884}]:1.6482633081598124)[&loci={23544-23614,23618-25161,25168-27629},length=4077,posterior=0.6978465083303793,height_95%_HPD={15.048812262538092,17.626942298054573}]:0.10406784298612592,#H61[&loci={25613-26590},pr={25613-30538},length=978]:0.43788267256059044)[&loci={23544-23614,23618-25161,25168-27629},length=4077,posterior=0.1250009290848143,height_95%_HPD={14.82264634379618,17.282394150826093}]:0.07663428624206858,(((((((((oc43/KF572812/3074A_12/2012|2012-02-XX[&loci={23544-23614,23618-25161,25168-27629},length=4077,posterior=1.0,height_95%_HPD={7.2907478104647225,7.290747810465149}]:3.2291050178099283,((oc43/KF572809/2058A_10/2010|2010-06-XX[&loci={23544-23614,23618-25161,25168-27629},length=4077,posterior=1.0,height_95%_HPD={8.96164383561623,8.961643835616627}]:0.9934081763221911)#H28[&loci={25586-27629},pr={25586-30538},length=2044]:0.02470363230739281)#H32[&loci={26546-27629},pr={26546-30538},length=1084]:0.5400971840288946)[&loci={23544-23614,23618-25161,25168-27629},length=4077,posterior=0.030847474004206895,height_95%_HPD={9.14329378735593,11.350310050998246}]:0.1448744732122691,(oc43/KF572811/2941A_11/2011|2011-12-XX[&loci={23544-23614,23618-25161,25168-27629},length=4077,posterior=1.0,height_95%_HPD={7.460273972602408,7.4602739726028915}]:0.7365311619951456)#H33[&loci={23544-23614,23618-25161,25168-27577},pr={0-27577},length=4025]:2.467922166889167)[&loci={23544-23614,23618-25161,25168-27629},length=4077,posterior=0.730394717701561,height_95%_HPD={8.267624252275596,11.086901019072087}]:0.7147600226369661,#H27[&loci={23544-23614,23618-25161,25168-27629},pr={18646-30538},length=4077]:0.6724756703756327)[&loci={23544-23614,23618-25161,25168-27629},length=4077,posterior=0.2286629683376501,height_95%_HPD={9.013745982204654,12.218905053282413}]:0.6009799982743687,oc43/KF963241/HCoV_OC43/FRA_EPI/Caen/2010/12/2010|2010-12-17[&loci={23544-23614,23618-25161,25168-27629},length=4077,posterior=1.0,height_95%_HPD={8.45479452054775,8.454794520548205}]:3.525672801850419)[&loci={23544-23614,23618-25161,25168-27629},length=4077,posterior=0.6657551017374417,height_95%_HPD={9.899292614748703,12.763320336689702}]:0.37218803156457625,#H73[&loci={23544-23614,23618-24189},pr={0-24189},length=643]:0.656256461249427)[&loci={23544-23614,23618-25161,25168-27629},length=4077,posterior=0.051461491451653775,height_95%_HPD={11.520268268741276,13.19540533079956}]:0.831757883514598,((oc43/KF963238/HCoV_OC43/FRA_EPI/Caen/2007/09/2007|2007-06-16[&loci={23544-23614,23618-25161,25168-27629},length=4077,posterior=1.0,height_95%_HPD={11.9589041095889,11.958904109589298}]:0.10248892081997951,((oc43/KF963239/HCoV_OC43/FRA_EPI/Caen/2008/10/2008|2008-01-17[&loci={23544-23614,23618-25161,25168-27629},length=4077,posterior=1.0,height_95%_HPD={11.369982783142262,11.369982783142689}]:0.32641610957102785)#H73[&loci={24190-25161,25168-27629},pr={24190-30538},length=3434]:0.24660114283582857)#H26[&loci={24749-25161,25168-27629},pr={24749-30538},length=2875]:0.11839299485964716)[&loci={23544-23614,23618-25161,25168-27629},length=4077,posterior=0.21649162708765357,height_95%_HPD={11.966696508851413,12.807496832365558}]:0.0440420010489504,(oc43/MF314143/HCoV_OC43/USA/ACRI_0052/2016/2016|2016-03-07[&loci={0-22797,22799-22809,22812-23614,23618-25161,25168-27691,27701-28285,28287-30538},length=30517,posterior=1.0,height_95%_HPD={3.2333707612842773,3.2333707612848457}]:1.370920409251113,oc43/MN026165/OC43_KLF_02_2017/2017|2017-11-27[&loci={282-22797,22799-22809,22812-23614,23618-23988,23992-25161,25168-27691,27701-28285,28287-30538},length=30232,posterior=1.0,height_95%_HPD={1.5095890410955235,1.509589041096092}]:3.0947021294398667)[&loci={0-22797,22799-22809,22812-23614,23618-25161,25168-27691,27701-28285,28287-30538},length=30517,posterior=0.9906371113567103,height_95%_HPD={4.391538709555107,6.076821737143291}]:7.501143860922298)[&loci={0-22797,22799-22809,22812-23614,23618-25161,25168-27691,27701-28285,28287-30538},length=30517,posterior=0.05152390943103547,height_95%_HPD={11.970864884514299,12.96413227805428}]:1.078978206019599)[&loci={0-22797,22799-22809,22812-23614,23618-25161,25168-27691,27701-28285,28287-30538},length=30517,posterior=0.43758834504104627,height_95%_HPD={12.100906251598985,14.383022414439807}]:2.2998394827418167)#H72[&loci={0-22797,22799-22809,22812-23614,23618-25161,25168-26424},pr={0-26424},length=26413]:0.3587209570827383,(((((#H47[&loci={20779-22797,22799-22809,22812-23614,23618-25161,25168-27691,27704-30513},pr={20779-30538},length=9711]:0.8942525971325779,#H43[&loci={24897-25020},pr={24897-30538},length=124]:0.3587527699889961)[&loci={20779-22797,22799-22809,22812-23614,23618-25161,25168-27691,27704-30513},length=9711,posterior=0.5174294791230275,height_95%_HPD={4.081277022659293,9.42725071931153}]:4.520685842862605,oc43/KF572813/3184A_12/2012|2012-03-XX[&loci={23544-23614,23618-25161,25168-27629},length=4077,posterior=1.0,height_95%_HPD={7.211512837786955,7.211512837787268}]:2.102022484211659)[&loci={20779-22797,22799-22809,22812-23614,23618-25161,25168-27691,27704-30513},length=9711,posterior=0.9631189646662153,height_95%_HPD={8.067070937612215,11.265895856991477}]:1.1498114580072354)#H48[&loci={23330-23614,23618-25161,25168-27691,27704-30513},pr={23330-30538},length=7163]:1.2863816816343387)#H39[&loci={23330-23614,23618-25161,25168-27691,27704-28408},pr={0-28408},length=5058]:1.63567477407139,oc43/KF572810/2145A_10/2010|2010-07-XX[&loci={23544-23614,23618-25161,25168-27629},length=4077,posterior=1.0,height_95%_HPD={8.879452054794342,8.879452054794768}]:4.5059511809171795)[&loci={23330-23614,23618-25161,25168-27691,27704-28408},length=5058,posterior=0.9735786860510922,height_95%_HPD={11.419782544066322,15.499409258724526}]:2.4575704415904056)[&loci={0-22797,22799-22809,22812-23614,23618-25161,25168-27691,27704-28408},length=28385,posterior=0.020170523786724365,height_95%_HPD={13.696877526794339,18.372868823826536}]:0.565584714894726,oc43/KF572805/1908A_10/2010|2010-03-XX[&loci={23544-23614,23618-25161,25168-27629},length=4077,posterior=1.0,height_95%_HPD={9.21369863013669,9.213698630137117}]:7.194859762059991)[&loci={0-22797,22799-22809,22812-23614,23618-25161,25168-27691,27704-28408},length=28385,posterior=0.20702398737718827,height_95%_HPD={13.995216074568106,17.706425881854102}]:1.0014967103285812)[&loci={0-22797,22799-22809,22812-23614,23618-25161,25168-27691,27704-28408},length=28385,posterior=0.5488660565352079,height_95%_HPD={15.445600724377186,18.618575573103925}]:0.0026602977196432676)#H66[&loci={0-22439},pr={0-22439},length=22440]:1.5984514396655527,oc43/KF963230/HCoV_OC43/FRA_EPI/Caen/2001/01/2001|2001-02-20[&loci={23544-23990,24003-25161,25168-27629},length=4068,posterior=1.0,height_95%_HPD={18.27671232876685,18.27671232876733}]:0.7344545111435252)[&loci={0-22439,23544-23990,24003-25161,25168-27629},length=26508]:3.252689495713895)[&loci={0-23990,24003-25161,25168-27691,27701-28285,28287-30538},length=30511,posterior=0.5209471111083435,height_95%_HPD={20.175910445821273,22.112543699397776}]:0.43334162066946647)[&loci={0-23990,24003-25161,25168-27691,27701-28285,28287-30538},length=30511,posterior=0.9869949885448803,height_95%_HPD={22.156518001125903,23.068709435713572}]:0.20922495896417104)[&loci={0-23990,24003-25161,25168-27691,27701-28285,28287-30538},length=30511,posterior=0.9850976675646467,height_95%_HPD={22.844521864337324,23.66998096910416}]:4.218545519835573)#H70[&loci={0-20930},pr={0-20930},length=20931]:1.9765700881519592)[&loci={0-25057,25070-27691,27704-30513},length=30490,posterior=0.8825452770916438,height_95%_HPD={29.011362025213515,30.316384249157522}]:0.3728361384635548)#H69[&loci={2673-25057,25070-27691,27704-30513},pr={2673-30538},length=27817]:0.3510265877609413,(oc43/KF530079/OC43/human/USA/913_29/1991/1991|1991-03-14[&loci={0-25057,25070-27691,27704-30513},length=30490,posterior=1.0,height_95%_HPD={28.21643835616402,28.216438356164588}]:1.0219253615389334)#H12[&loci={1053-25057,25070-27691,27704-30513},pr={1053-30538},length=29437]:0.587037531767038)[&loci={1053-25057,25070-27691,27704-30513},length=29437,posterior=0.9168951233066702,height_95%_HPD={29.527960584125424,30.88486585990279}]:0.1389436640625945)#H68[&loci={13216-25057,25070-27691,27704-30513},pr={13216-30538},length=17274]:0.5272408133387216)[&loci={0-25057,25070-27691,27704-30513},length=30490,posterior=0.017754762699675207,height_95%_HPD={29.903649592215686,31.9621830938234}]:0.7639686889887116)[&loci={0-25057,25070-27691,27704-30527},length=30504,posterior=0.1801665457309699,height_95%_HPD={30.49759579429221,32.289600610364744}]:0.3309650246912952,(oc43/KF530067/OC43/human/USA/912_10/1991/1991|1991-02-07[&loci={0-25057,25070-27691,27704-30527},length=30504,posterior=1.0,height_95%_HPD={28.312328767123176,28.31232876712366}]:0.9415457423491773)#H13[&loci={0-25057,25070-25900},pr={0-25900},length=25889]:2.33264493107896)[&loci={0-25057,25070-27691,27704-30527},length=30504,posterior=0.5012680676862376,height_95%_HPD={30.629523794502873,32.30118990713392}]:0.2738550813379561,(((oc43/KF530071/OC43/human/USA/925_1/1992/1992|1992-05-04[&loci={0-23988,23992-25057,25070-27691,27704-30513},length=30487,posterior=1.0,height_95%_HPD={27.074900815929,27.074900815929553}]:1.597616631074743,#H63[&loci={25615-27691,27704-27946},pr={25615-30538},length=2320]:4.6603197623442725)[&loci={0-23988,23992-25057,25070-27691,27704-30513},length=30487,posterior=0.07121557879257882,height_95%_HPD={27.221629877539925,30.155076808766125}]:2.257181242296582,#H68[&loci={1053-13215},pr={0-13215},length=12163]:0.9653537757677668)[&loci={0-23988,23992-25057,25070-27691,27704-30513},length=30487,posterior=0.022868264517709104,height_95%_HPD={29.881504874710316,31.49982729484222}]:0.15163585738761753,(#H69[&loci={0-2672},pr={0-2672},length=2673]:0.7638785812883384,oc43/KF530088/OC43/human/USA/901_54/1990/1990|1990-01-23[&loci={0-23988,23992-25057,25070-27691,27704-30513},length=30487,posterior=1.0,height_95%_HPD={29.353424657533935,29.353424657534518}]:0.8848285854634526)[&loci={0-23988,23992-25057,25070-27691,27704-30513},length=30487,posterior=0.6404796724662044,height_95%_HPD={29.55248810394005,31.157820217903463}]:0.8430813036905818)[&loci={0-23988,23992-25057,25070-27691,27704-30513},length=30487,posterior=0.41544810679365324,height_95%_HPD={30.169063914635274,31.76538520660138}]:0.7790399752013002)[&loci={0-25057,25070-27691,27704-30527},length=30504,posterior=0.32535968619038147,height_95%_HPD={31.116470627397618,33.20805840399484}]:0.9155157293677973)#H11[&loci={12169-25057,25070-27691,27704-30527},pr={12169-30538},length=18335]:1.6191352420747194,((((#H56[&loci={26283-27691,27704-30513},pr={26283-30538},length=4219]:2.6665719810798407,oc43/KF530084/OC43/human/USA/951_18/1995/1995|1995-01-12[&loci={0-22797,22799-22809,22812-25057,25070-27691,27704-30512},length=30486,posterior=1.0,height_95%_HPD={24.383561643835307,24.383561643835876}]:4.489854362461585)[&loci={0-22797,22799-22809,22812-25057,25070-27691,27704-30513},length=30487,posterior=0.014071010691950776,height_95%_HPD={25.99573847585981,30.341282989796014}]:0.7997622891480773,#H15[&loci={19451-22797,22799-22809,22812-25057,25069-27691,27704-30513},pr={19451-30538},length=11037]:0.8500294415043754)[&loci={0-22797,22799-22809,22812-25057,25069-27691,27704-30513},length=30488,posterior=0.688293349735356,height_95%_HPD={27.01818410660934,32.16888960080476}]:0.5321429814705141,((#H49[&loci={24582-24732},pr={24582-30538},length=151]:12.711949925795778,((((oc43/KF963232/HCoV_OC43/FRA_EPI/Caen/2002/03/2002|2002-03-12[&loci={23544-25056,25069-27629},length=4074,posterior=1.0,height_95%_HPD={17.221917808218905,17.221917808219487}]:3.5107422427646497)#H18[&loci={25410-27629},pr={25410-30538},length=2220]:0.5312853096702668,#H58[&loci={23388-25057,25069-27691,27704-30538},pr={23388-30538},length=7128]:2.1117273035502535)[&loci={23388-25057,25069-27691,27704-30538},length=7128,posterior=0.8392723903049558,height_95%_HPD={20.500798633391327,27.345423751666402}]:2.455486821657587)#H67[&loci={24882-25057,25069-27691,27704-30538},pr={24882-30538},length=5634]:2.3143193762718397)#H75[&loci={25848-27691,27704-30538},pr={25848-30538},length=4679]:2.1064869008849314)[&loci={24582-24732,25848-27691,27704-30538},length=4830]:1.100217140011921)#H14[&loci={26721-27691,27704-30538},pr={26721-30538},length=3806]:0.9648656774354833)[&loci={0-22797,22799-22809,22812-25057,25069-27691,27704-30538},length=30513,posterior=0.39030516210146876,height_95%_HPD={27.77666133488151,34.32605568290279}]:0.37531790787826935)#H74[&loci={0-22797,22799-22809,22812-25057,25069-27678},pr={0-27678},length=27665]:3.814386308537877)[&loci={0-23990,24003-25057,25069-27691,27704-30527},length=30493,posterior=0.4704036835847397,height_95%_HPD={31.76921820159413,43.796325797419314}]:1.3375212237852168)#H10[&loci={0-23990,24003-25057,25069-25362},pr={0-25362},length=25340]:9.133027056464499)[&loci={0-23990,24003-25057,25069-25362,25868-27691,27704-30527},length=29988,posterior=0.9847944123151617,height_95%_HPD={38.43574177197499,48.02891160518547}]:0.2804831398993599,((#H76[&loci={24882-25057,25069-25484},pr={0-25484},length=592]:4.054690379914717,(((#H74[&loci={27679-27691,27704-30538},pr={27679-30538},length=2848]:1.0136230236391555,#H75[&loci={24882-25057,25069-25847},pr={0-25847},length=955]:5.5605106498497605)[&loci={24882-25057,25069-25847,27679-27691,27704-30538},length=3803]:1.86487792883662)#H76[&loci={25485-25847,27679-27691,27704-30538},pr={25485-30538},length=3211]:2.1578765714909878)#H77[&loci={27679-27691,27704-30538},pr={27512-30538},length=2848]:1.8968138084237296)[&loci={24882-25057,25069-25484,27679-27691,27704-30538},length=3440]:4.892276468600329,#H77[&loci={25485-25847},pr={0-27511},length=363]:6.789090277024059)[&loci={24882-25057,25069-25847,27679-27691,27704-30538},length=3803]:2.7399499276961308)[&loci={0-23990,24003-25057,25069-25161,25168-25847,25868-27691,27704-28285,28287-30538},length=30477,posterior=0.3009060200313665,height_95%_HPD={35.10271356997822,55.008100521144115}]:0.9389101073576569)#H8[&loci={12847-23990,24003-25057,25069-25161,25168-25847,25868-27691,27704-28285,28287-30538},pr={12847-30538},length=17630]:0.8840786969819874,((#H9[&loci={25363-25867},pr={0-25867},length=505]:8.754138112427768,((oc43/KF530060/OC43/human/USA/851_15/1985/1985|1985-01-08[&loci={0-23990,24003-25161,25168-27691,27701-28285,28287-30513},length=30486,posterior=1.0,height_95%_HPD={34.394520547944865,34.394520547945575}]:1.6280548967436914,(oc43/KF530086/OC43/human/USA/872_5/1987/1987|1987-02-10[&loci={0-23990,24003-25161,25168-27691,27701-28285,28287-30513},length=30486,posterior=1.0,height_95%_HPD={32.30410958904079,32.30410958904142}]:0.4292695334982568,oc43/KF530083/OC43/human/USA/873_19/1987/1987|1987-03-17[&loci={0-23990,24003-25161,25168-27691,27701-28285,28287-30513},length=30486,posterior=1.0,height_95%_HPD={32.20821917808192,32.208219178082544}]:0.5251599444571866)[&loci={0-23990,24003-25161,25168-27691,27701-28285,28287-30513},length=30486,posterior=0.9993898270812264,height_95%_HPD={32.50734118091654,33.406822287786696}]:3.2891963221495644)[&loci={0-23990,24003-25161,25168-27691,27701-28285,28287-30513},length=30486,posterior=0.9979307441667213,height_95%_HPD={34.92006051131975,36.049438475092245}]:1.566627050038278,(oc43/KF530093/OC43/human/USA/832_27/1983/1983|1983-02-24[&loci={15-20866,22005-23990,24003-25161,25168-27691,27701-28285,28287-30513},length=29333,posterior=1.0,height_95%_HPD={36.26575342465735,36.2657534246579}]:0.7267324744244661,((((oc43/KF530065/OC43/human/USA/901_41/1990/1990|1990-01-17[&loci={0-23990,24003-25161,25168-27691,27701-28285,28287-30513},length=30486,posterior=1.0,height_95%_HPD={29.369863013698307,29.36986301369879}]:0.35071967853915,oc43/KF530066/OC43/human/USA/901_33/1990/1990|1990-01-16[&loci={0-23990,24003-25161,25168-27691,27701-28285,28287-30513},length=30486,posterior=1.0,height_95%_HPD={29.37260273972565,29.372602739726148}]:0.3479799525117926)[&loci={0-23990,24003-25161,25168-27691,27701-28285,28287-30513},length=30486,posterior=0.6634859078029713,height_95%_HPD={29.4685549013181,30.04473311941129}]:0.17045293656912008,oc43/KF530061/OC43/human/USA/901_43/1990/1990|1990-01-19[&loci={0-23990,24003-25161,25168-27691,27701-28285,28287-30513},length=30486,posterior=1.0,height_95%_HPD={29.364383561643592,29.364383561644075}]:0.5266520671629564)[&loci={0-23990,24003-25161,25168-27691,27701-28285,28287-30513},length=30486,posterior=0.9996322561516421,height_95%_HPD={29.631982407588282,30.269825698535783}]:1.241998295475696,((oc43/KF530074/OC43/human/USA/9212_33/1992/1992|1992-12-16[&loci={0-23990,24003-25161,25168-27691,27701-28285,28287-30529},length=30502,posterior=1.0,height_95%_HPD={26.45741447713118,26.457414477131692}]:0.1685001123289851,oc43/KF530097/OC43/human/USA/9211_43/1992/1992|1992-11-30[&loci={0-23990,24003-25161,25168-27691,27701-28285,28287-30513},length=30486,posterior=1.0,height_95%_HPD={26.50113032412588,26.501130324126393}]:0.12478426533428433)[&loci={0-23990,24003-25161,25168-27691,27701-28285,28287-30529},length=30502,posterior=0.9994291411165714,height_95%_HPD={26.56983671744841,27.153117020541288}]:2.861555225242739,(((oc43/KF530075/OC43/human/USA/953_23/1995/1995|1995-03-09[&loci={0-23990,24003-25161,25168-27691,27701-28285,28287-30513},length=30486,posterior=1.0,height_95%_HPD={24.230136986301034,24.230136986301574}]:0.5304030927628958,oc43/KF530062/OC43/human/USA/952_23/1995/1995|1995-02-13[&loci={0-20993,20999-20999,22890-23990,24003-25161,25168-27691,27701-28285,28287-30513},length=28591,posterior=1.0,height_95%_HPD={24.295890410958464,24.295890410959018}]:0.46464966810540886)[&loci={0-23990,24003-25161,25168-27691,27701-28285,28287-30513},length=30486,posterior=0.997612658056504,height_95%_HPD={24.56182437071979,25.77123721394119}]:2.655096490526887,#H70[&loci={20931-23990,24003-25161,25168-27691,27701-28285,28287-30538},pr={20931-30538},length=9580]:0.2906681344973947)[&loci={0-23990,24003-25161,25168-27691,27701-28285,28287-30538},length=30511,posterior=0.6931568253683639,height_95%_HPD={27.012253689684286,29.358620567051076}]:0.8353088151367558,#H64[&loci={24683-25161,25168-27425},pr={24683-30538},length=2737]:5.51595323123334)[&loci={0-23990,24003-25161,25168-27691,27701-28285,28287-30538},length=30511,posterior=0.6173659904189499,height_95%_HPD={27.429631926896747,30.16053761964082}]:1.2365244299753329)[&loci={0-23990,24003-25161,25168-27691,27701-28285,28287-30538},length=30511,posterior=0.9822961089471528,height_95%_HPD={29.12989085235222,30.971956395893656}]:1.6455641095793396)[&loci={0-23990,24003-25161,25168-27691,27701-28285,28287-30538},length=30511,posterior=0.06797286160764479,height_95%_HPD={30.96272110115359,32.67912655283857}]:5.280661824248483,oc43/KF530087/OC43/human/USA/873_6/1987/1987|1987-03-05[&loci={0-23990,24003-25161,25168-27691,27701-28285,28287-30513},length=30486,posterior=1.0,height_95%_HPD={32.24109589041066,32.2410958904112}]:4.1725998581201225)[&loci={0-23990,24003-25161,25168-27691,27701-28285,28287-30538},length=30511,posterior=0.6481518519749183,height_95%_HPD={35.05864260149602,37.15576432053848}]:0.5787901505511002)[&loci={0-23990,24003-25161,25168-27691,27701-28285,28287-30538},length=30511,posterior=0.30661686504497626,height_95%_HPD={36.31210691575228,37.584312142058934}]:0.5967165956450913)[&loci={0-23990,24003-25057,25069-25161,25168-27691,27704-28285,28287-30538},length=30497,posterior=0.9824006221860975,height_95%_HPD={36.50077459842532,38.722682640712236}]:7.269606328093147)[&loci={0-23990,24003-25057,25069-25161,25168-25847,25868-27691,27704-28285,28287-30538},length=30477,posterior=0.023205328788090788,height_95%_HPD={40.12295532891639,87.79936762076133}]:1.8189699742957544)#H78[&loci={0-18090},pr={0-18090},length=18091]:0.2912669207045724)[&loci={0-12846,18091-23990,24003-25057,25069-25161,25168-25847,25868-27691,27704-28285,28287-30538},length=25233,posterior=0.5738990927196282,height_95%_HPD={46.17363882955857,56.392408287968635}]:4.6686480173946165)#H7[&loci={0-12846,18091-23394},pr={0-23394},length=18151]:2.130624347088144,(#H78[&loci={18091-23990,24003-25057,25069-25161,25168-25847,25868-27691,27704-28285,28287-30538},pr={18091-30538},length=12386]:1.0770789523961923,#H8[&loci={0-12846},pr={0-12846},length=12847]:1.6698907286736073)[&loci={0-12846,18091-23990,24003-25057,25069-25161,25168-25847,25868-27691,27704-28285,28287-30538},length=25233]:6.013460332791141)[&loci={23395-23990,24003-25057,25069-25161,25168-25847,25868-27691,27704-28285,28287-30538},length=7082,posterior=0.3757346098514501,height_95%_HPD={47.06813045166416,61.07171230441634}]:4.582421159872439)#H6[&loci={23395-23990,24003-25057,25069-25161,25168-25847,25868-27518},pr={0-27518},length=4075]:0.06410815980902385)#H5[&loci={23395-23990,24003-25057,25069-25161,25168-25744},pr={0-25744},length=2321]:1.861992609500419,#H6[&loci={27519-27691,27704-28285,28287-30538},pr={27519-30538},length=3007]:1.9261007693094427)[&loci={23395-23990,24003-25057,25069-25161,25168-25744,27519-27691,27704-28285,28287-30538},length=5328]:0.2704743465428123)#H4[&loci={23395-23990,24003-25057,25069-25161,25168-25744,27519-27691,27704-27990},pr={0-27990},length=2781]:16.31063993090922)#H3[&loci={23395-23990,24003-25057,25069-25161,25168-25744},pr={0-26911},length=2321]:0.4058766670803351)#H2[&loci={24373-25057,25069-25161,25168-25744},pr={24373-30538},length=1355]:7.207059646703357)#H1[&loci={24918-25057,25069-25161,25168-25744},pr={24918-30538},length=810]:1.1145874582819602,((#H2[&loci={23395-23990,24003-24372},pr={0-24372},length=966]:2.6013415383143297,#H3[&loci={27519-27691,27704-27990},pr={26912-30538},length=460]:3.007218205394665)[&loci={23395-23990,24003-24372,27519-27691,27704-27990},length=1426]:2.0665213311549024)#H79[&loci={23395-23990,24003-24372},pr={0-26043},length=966]:3.6537842355160848)[&loci={23395-23990,24003-24372,24918-25057,25069-25161,25168-25744},length=1776]:4.685163128049169,#H80[&loci={27519-27603},pr={26060-30538},length=85]:8.191338231722895)[&loci={23395-23990,24003-24372,24918-25057,25069-25161,25168-25744,27519-27603},length=1861]:13.582611242577158)#H0[&loci={23395-23990,24003-24372,24918-25057,25069-25161,25168-25338},pr={0-25338},length=1370]:28.585750812240917,(#H81[&loci={25339-25389},pr={0-25389},length=51]:6.139857384946296,((#H0[&loci={25339-25744,27519-27603},pr={25339-30538},length=491]:4.85736581172732)#H81[&loci={25390-25744,27519-27603},pr={25390-30538},length=440]:2.63344370667798,(((#H79[&loci={27519-27691,27704-27990},pr={26044-30538},length=460]:3.3641531914783798,(((((#H7[&loci={23395-23990,24003-25057,25069-25161,25168-25847,25868-27691,27704-28285,28287-30538},pr={23395-30538},length=7082]:7.973049667963693,#H5[&loci={25745-25847,25868-27518},pr={25745-30538},length=1754]:1.195896001194086)[&loci={23395-23990,24003-25057,25069-25161,25168-25744,27519-27691,27704-28285,28287-30538},length=5328,posterior=1.0,height_95%_HPD={55.89573241029893,92.10729893571374}]:9.154566160633777,(#H4[&loci={27991-28285,28287-30538},pr={27991-30538},length=2547]:7.29859372469565)#H83[&loci={27991-28285,28287-30282},pr={0-30282},length=2291]:0.9194014810889826)[&loci={23395-23990,24003-25057,25069-25161,25168-25744,27519-27691,27704-27990,30283-30538},length=3037,posterior=0.3995635093845482,height_95%_HPD={54.474016111042346,77.37093522567531}]:7.5068966537502035)#H82[&loci={23395-23990,24003-25057,25069-25161,25168-25744},pr={0-27444},length=2321]:2.113814732445107,#H84[&loci={27519-27603},pr={0-27603},length=85]:0.13654860440077243)[&loci={23395-23990,24003-25057,25069-25161,25168-25744,27519-27603},length=2406]:3.6932820073212014)#H80[&loci={23395-23990,24003-25057,25069-25161,25168-25744},pr={0-26059},length=2321]:3.2165440596360213)[&loci={23395-23990,24003-25057,25069-25161,25168-25744,27519-27691,27704-27990},length=2781]:5.481927734931006,#H1[&loci={24373-24917},pr={0-24917},length=545]:6.306884149175261)[&loci={23395-23990,24003-24372,24918-25057,25069-25161,25168-25744,27519-27691,27704-27990},length=2236,posterior=1.0,height_95%_HPD={62.995057037265255,160.59845066879942}]:5.8523337860992655,((#H82[&loci={27519-27691,27704-27990,30283-30538},pr={27445-30538},length=716]:1.9772661280443344)#H84[&loci={27604-27691,27704-27990,30283-30538},pr={27604-30538},length=631]:8.210896794536197,#H83[&loci={30283-30538},pr={30283-30538},length=256]:18.614461057419717)[&loci={27604-27691,27704-27990},length=375,posterior=0.5131973904518995,height_95%_HPD={52.807468018100565,77.17963518181989}]:10.16973939785207)[&loci={23395-23990,24003-24372,24918-25057,25069-25161,25168-25744,27519-27603},length=1861,posterior=0.7531645569620253,height_95%_HPD={56.68757905220838,82.88161313423592}]:14.71395341203906)[&loci={23395-23990,24003-24372,24918-25057,25069-25161,25168-25389},length=1421,posterior=1.0,height_95%_HPD={53.32877859417182,128.66737807561805}]:3.5064136782683164)[&loci={23395-23990,24003-24372,24918-25057,25069-25161,25168-25338},length=1370,posterior=1.0,height_95%_HPD={63.512158372481906,163.0909316055206}]:17.5885276155673)[&loci={null},length=0,posterior=0.6982670744138634,height_95%_HPD={62.88781828949163,173.1817967774072}]:0.0;
END;
