# Supplementary material for: A Bayesian approach to infer recombination patterns in coronaviruses
Source: Nat Commun. 2022 Jul 20;13:4186. doi: 10.1038/s41467-022-31749-8 (PMC9297283; doi:10.1038/s41467-022-31749-8)
Supplement: Supplementary file 6 — Source Data [file 41467_2022_31749_MOESM6_ESM.zip › Source_Figure2/nl63_all.tree]

#nexus
begin trees;
tree STATE_0 = ((#H0[&loci={3260-3284},pr={0-3284},length=25]:3.4559036461503183,((((((#H2[&loci={24485-27353},pr={24485-27353},length=2869]:0.8814524680472005,((((#H5[&loci={22315-27353},pr={22315-27353},length=5039]:1.9169772137405516)#H4[&loci={22315-25335},pr={0-25335},length=3021]:1.5198090667003044,#H6[&loci={3260-3287,3290-3313},pr={0-3313},length=52]:7.72766619597337)[&loci={3260-3287,3290-3313,22315-25335},length=3073]:10.11534721455348,((#H8[&loci={20774-27353},pr={20774-27353},length=6580]:1.0299799894063426,#H9[&loci={21285-21568},pr={0-21568},length=284]:7.029072434330942)[&loci={20774-27353},length=6580,posterior=0.4713476097586127,height_95%_HPD={24.987855389092317,92.10245222652406}]:0.8033142430588214)#H7[&loci={22047-27353},pr={22047-27353},length=5307]:2.2816322370886155)[&loci={3260-3287,3290-3313,22047-27353},length=5359,posterior=0.5571886879004713,height_95%_HPD={23.889947377671973,43.87522862871526}]:0.19738195787556378)#H3[&loci={24207-27353},pr={24207-27353},length=3147]:5.895108327208959)[&loci={24207-27353},length=3147,posterior=0.4819549558837117,height_95%_HPD={31.694856356176217,52.999874968692666}]:0.040178787389095305,(#H7[&loci={20774-22046},pr={0-22046},length=1273]:7.852925550121768,(((((((#H12[&loci={0-6296},pr={0-6296},length=6297]:0.4820714438247933,#H13[&loci={0-3898},pr={0-3898},length=3899]:0.5221472430898757)[&loci={0-6296},length=6297,posterior=0.8305931293532658,height_95%_HPD={20.93725363876888,26.865301600186854}]:1.039232619879499,((#H14[&loci={20210-21284},pr={0-21284},length=1075]:1.2002350545537865,#H15[&loci={21569-21989},pr={0-21989},length=421]:0.7644501060742641)[&loci={20210-21284,21569-21989},length=1496]:0.0567553358727082,#H16[&loci={23410-27353},pr={23410-27353},length=3944]:5.383822265721392)[&loci={20210-21284,21569-21989,23410-27353},length=5440]:1.2208750853960737)[&loci={0-6296,20210-21284,21569-21989,23410-27353},length=11737]:0.820334944641445,((((((((((((#H23[&loci={23413-25072},pr={23413-27353},length=1660]:2.1244387721324074)#H22[&loci={23420-25072},pr={23420-27353},length=1653]:2.7481053153577477,(#H25[&loci={7006-13236},pr={0-13236},length=6231]:0.06478806581219487)#H24[&loci={9787-13236},pr={9787-27353},length=3450]:1.6666903198868113)[&loci={9787-13236,23420-25072},length=5103]:0.41632949075597026,((((((nl63/KT381875/NL63/UF_1/2015/2015|2015-XX-XX[&loci={0-27353},length=27354,posterior=1.0,height_95%_HPD={3.999999999998863,4.000000000000796}]:0.5915020024131081,nl63/KU521535/NL63/UF_2/2015/2015|2015-09-01[&loci={0-27353},length=27354,posterior=1.0,height_95%_HPD={3.7479452054778903,3.7479452054799935}]:0.8435567969339672)[&loci={0-27353},length=27354,posterior=0.9950827741384366,height_95%_HPD={4.174757463174785,5.794969278386816}]:0.33914559258869303)#H27[&loci={0-21055},pr={0-21055},length=21056]:2.5756416036457495)#H26[&loci={0-19154},pr={0-19154},length=19155]:4.5343187815972215,(nl63/JQ771059/NL63/DEN/2010/35/2010|2010-12-14[&loci={19468-25072},length=5605,posterior=1.0,height_95%_HPD={8.463013698629254,8.463013698630562}]:0.863171330903242)#H23[&loci={19468-23412},pr={0-23412},length=3945]:2.7144229507119917)[&loci={0-19154,19468-23412},length=23100]:0.5054699892268673,((#H22[&loci={23413-23419},pr={0-23419},length=7]:0.15750253285523286,#H28[&loci={27013-27353},pr={27013-27353},length=341]:2.0069504405471434)[&loci={23413-23419,27013-27353},length=348]:0.31191316177148565,(nl63/JQ771058/NL63/DEN/2010/31/2010|2010-12-11[&loci={19467-25073},length=5607,posterior=1.0,height_95%_HPD={8.471232876711497,8.471232876712747}]:2.5493868007483798,nl63/JQ771057/NL63/DEN/2010/28/2010|2010-12-03[&loci={19467-25079},length=5613,posterior=1.0,height_95%_HPD={8.493150684930697,8.493150684931834}]:2.5274689925291796)[&loci={19467-25079},length=5613,posterior=0.9984547120509718,height_95%_HPD={8.980007806493518,11.2697214934351}]:0.8994198188318023)[&loci={19467-25079,27013-27353},length=5954,posterior=0.23856009762050032,height_95%_HPD={10.905061742201042,14.140260767355471}]:0.626038473179733)[&loci={0-19154,19467-25079,27013-27353},length=25109,posterior=0.39934301032114083,height_95%_HPD={10.810728672179607,14.64137153474843}]:0.9332551224593999,(((#H30[&loci={22475-22713},pr={0-22713},length=239]:1.0198146039391531,(#H31[&loci={0-6045,6115-7995},pr={0-7995},length=7927]:0.2513247444244371,#H32[&loci={26663-27353},pr={26663-27353},length=691]:0.5638311002007868)[&loci={0-6045,6115-7995,26663-27353},length=8618]:1.554688305233526)[&loci={0-6045,6115-7995,22475-22713,26663-27353},length=8857]:0.21422881380283343)#H29[&loci={0-5580},pr={0-5580},length=5581]:0.49624841747163373,#H27[&loci={21056-27353},pr={21056-27353},length=6298]:2.9743010167028388)[&loci={0-5580,21056-27353},length=11879]:5.574384480226399)[&loci={0-19154,19467-27353},length=27042,posterior=0.3721699109623619,height_95%_HPD={10.18028745009758,14.920522946497613}]:1.1357255158478665)[&loci={0-19154,19467-27353},length=27042,posterior=0.03913212885011464,height_95%_HPD={11.396576014949915,15.394337657237429}]:0.5259144118199401)#H21[&loci={0-19154,19467-21097},pr={0-21097},length=20786]:0.025655706479369655,(((((nl63/JQ900255/NL63/DEN/2009/6/2009|2009-02-25[&loci={0-20416,20418-20420,20447-20485,20487-27353},length=27326,posterior=1.0,height_95%_HPD={10.263013698629152,10.263013698630743}]:0.29134754253641404,#H33[&loci={26714-27353},pr={26714-27353},length=640]:0.49454509905638133)[&loci={0-20416,20418-20420,20447-20485,20487-27353},length=27326,posterior=0.046060860280658936,height_95%_HPD={10.538575875996116,15.17577234081125}]:2.225350982599707,nl63/KM055617/277A_2007/2007|2007-XX-XX[&loci={12316-15095},length=2780,posterior=1.0,height_95%_HPD={11.999999999999204,12.000000000000654}]:0.7797122237664098)[&loci={0-20416,20418-20420,20447-20485,20487-27353},length=27326,posterior=0.00689088574297972,height_95%_HPD={12.127237071338755,14.385966763107376}]:0.5244804488170303,((((nl63/KY862042/NL63/FRA_EPI/Caen/2012/13/2012|2012-02-01[&loci={18441-22895},length=4455,posterior=1.0,height_95%_HPD={7.3289991765842615,7.328999176586024}]:0.5160544110124192,(((nl63/KY674915/N07_6B/2016|2016-XX-XX[&loci={0-27292},length=27293,posterior=1.0,height_95%_HPD={2.9983980836879596,2.9983980836891533}]:0.17300352783104245,nl63/KY554967/N06_1144B/2016|2016-XX-XX[&loci={0-27353},length=27354,posterior=1.0,height_95%_HPD={2.9983980836879596,2.9983980836891533}]:0.17300352783115613)[&loci={0-27353},length=27354,posterior=0.9862537527194271,height_95%_HPD={3.0055941650120417,3.879843318785902}]:1.0988993566789986,((((((((nl63/MK334044/ChinaGD03/2018|2018-07-13[&loci={0-20698,20702-27353},length=27351,posterior=1.0,height_95%_HPD={0.8849315068480337,0.8849315068501369}]:0.3448106780206217)#H39[&loci={0-15712},pr={0-15712},length=15713]:0.5121408004387149)#H38[&loci={0-9429},pr={0-9429},length=9430]:0.9723499620425855)#H37[&loci={4135-9429},pr={4135-27353},length=5295]:0.08094375798975761,#H40[&loci={22696-27353},pr={22696-27353},length=4658]:1.444125256623579)[&loci={4135-9429,22696-27353},length=9953]:0.20833291970461687)#H36[&loci={7774-9429,22696-27353},pr={7774-27353},length=6314]:0.0267276326311503,#H41[&loci={13454-14839},pr={13454-27353},length=1386]:0.03662994980493295)[&loci={7774-9429,13454-14839,22696-27353},length=7700]:0.2906058342639426)#H35[&loci={7774-9429,13454-14839,22696-24290},pr={0-24290},length=4637]:0.0826701121396809,nl63/KY554970/N07_324B_182X/2016|2016-XX-XX[&loci={0-27353},length=27354,posterior=1.0,height_95%_HPD={2.9983980836880164,2.9983980836897217}]:0.4051151203914287)[&loci={0-27353},length=27354,posterior=0.1145826153944913,height_95%_HPD={3.040209558285653,5.175939719975759}]:0.8667877641178166)[&loci={0-27353},length=27354,posterior=0.5187888597825011,height_95%_HPD={3.779620685740838,6.51766381019894}]:0.7848467942877733)#H34[&loci={0-22474},pr={0-22474},length=22475]:2.789905825111873)[&loci={0-22895},length=22896,posterior=0.013965978190674506,height_95%_HPD={7.503681271121309,10.329084565017013}]:0.0248783227613103,nl63/KY862041/NL63/FRA_EPI/Caen/2012/14/2012|2012-02-17[&loci={18441-20698,20702-20744,20746-22895},length=4451,posterior=1.0,height_95%_HPD={7.285283329589561,7.28528332959138}]:0.5846485807684303)[&loci={0-22895},length=22896,posterior=0.6729565831099134,height_95%_HPD={7.565219712094773,12.590347701852465}]:2.3809416982194307,(#H34[&loci={22475-27353},pr={22475-27353},length=4879]:1.1195090140051889)#H30[&loci={22714-27353},pr={22714-27353},length=4640]:4.076216832087425)[&loci={0-27353},length=27354,posterior=6.279251426566224E-4,height_95%_HPD={8.921378600721596,12.346961636802234}]:2.244382799894879,nl63/KM055638/180A_2007/2007|2007-XX-XX[&loci={20372-24442},length=4071,posterior=1.0,height_95%_HPD={11.999999999999318,12.000000000000796}]:0.49525640847343766)[&loci={0-27353},length=27354,posterior=0.08587962254791892,height_95%_HPD={12.034274708963721,14.32923938259222}]:0.8089362641098887)[&loci={0-27353},length=27354,posterior=0.2250631852477192,height_95%_HPD={11.706606001602097,14.836117900957333}]:0.43691214322382166,(nl63/KM055645/909A_2008/2008|2008-XX-XX[&loci={20372-24442},length=4071,posterior=1.0,height_95%_HPD={10.998398083687675,10.998398083689722}]:1.1374064921760692,(nl63/KM055641/236A_2007/2007|2007-XX-XX[&loci={20372-24442},length=4071,posterior=1.0,height_95%_HPD={11.99999999999909,12.00000000000091}]:0.13210826908448325,nl63/KM055640/225A_2007/2007|2007-XX-XX[&loci={20372-24442},length=4071,posterior=1.0,height_95%_HPD={11.999999999999318,12.000000000000682}]:0.13210826908471063)[&loci={20372-24442},length=4071,posterior=0.2209858297705058,height_95%_HPD={12.012833216195304,13.551720419018125}]:0.0036963067803981176)[&loci={20372-24442},length=4071,posterior=0.07917937392251538,height_95%_HPD={12.142076736993772,14.290632555643185}]:1.6053002399420393)[&loci={0-27353},length=27354,posterior=0.004845976422638325,height_95%_HPD={13.063166051700478,15.12283612189674}]:0.2244698214354912,((((nl63/JQ765566/NL63/DEN/2008/16/2008|2008-01-08[&loci={0-27353},length=27354,posterior=1.0,height_95%_HPD={11.394572947076085,11.39457294707745}]:0.7485262520795004,nl63/KM055614/197A_2007/2007|2007-XX-XX[&loci={12316-15095},length=2780,posterior=1.0,height_95%_HPD={11.999999999999318,12.000000000000682}]:0.14309919915592673)[&loci={0-27353},length=27354,posterior=0.14112592781174693,height_95%_HPD={12.027011012628236,14.145444749892931}]:0.03251850033609571,#H42[&loci={1604-8005,8029-9882},pr={0-9882},length=8256]:0.5243337948431872)[&loci={0-27353},length=27354,posterior=0.07991961621048947,height_95%_HPD={12.564255622184533,15.043138951671153}]:0.5524610698812467,nl63/KY862029/NL63/FRA_EPI/Caen/2008/06/2008|2008-02-19[&loci={12316-15095},length=2780,posterior=1.0,height_95%_HPD={11.279818848715081,11.279818848716559}]:1.4482599206573923)[&loci={0-27353},length=27354,posterior=0.027298185856439925,height_95%_HPD={12.43581447671454,14.662974274037538}]:0.24761101451053946,#H43[&loci={0-1684},pr={0-22026},length=1685]:1.149396929587283)[&loci={0-27353},length=27354,posterior=0.07097269718193955,height_95%_HPD={11.53549349365835,15.032288319126906}]:0.9898848533590581)[&loci={0-27353},length=27354,posterior=0.15058434142471522,height_95%_HPD={13.099303815009762,15.742091968446971}]:1.20105408883569)[&loci={0-27353},length=27354,posterior=0.28430586804867186,height_95%_HPD={14.282386188430962,17.482402417993057}]:0.14054290929834679,(nl63/KM055616/236A_2007/2007|2007-XX-XX[&loci={12316-15095},length=2780,posterior=1.0,height_95%_HPD={11.999999999998806,12.000000000000796}]:0.18960807376674893,nl63/KM055644/374A_2007/2007|2007-XX-XX[&loci={20372-24442},length=4071,posterior=1.0,height_95%_HPD={11.999999999998863,12.000000000001023}]:0.18960807376640787)[&loci={12316-15095,20372-24442},length=6851]:3.1175635616098134)[&loci={0-27353},length=27354,posterior=0.044557075567098106,height_95%_HPD={13.511567801625006,16.571445896053433}]:0.017682545791217308,((nl63/KM055623/954A_2008/2008|2008-XX-XX[&loci={12316-15095},length=2780,posterior=1.0,height_95%_HPD={10.998398083687562,10.998398083689494}]:1.0374030431756864,nl63/KM055612/180A_2007/2007|2007-XX-XX[&loci={12316-15095},length=2780,posterior=1.0,height_95%_HPD={11.99999999999875,12.00000000000091}]:0.03580112686427128)[&loci={12316-15095},length=2780,posterior=0.9657564491420896,height_95%_HPD={12.014802298979248,13.942536418737916}]:2.342202152035952,nl63/KM055642/277A_2007/2007|2007-XX-XX[&loci={20372-24442},length=4071,posterior=1.0,height_95%_HPD={11.99999999999892,12.000000000000682}]:2.378003278900792)[&loci={12316-15095,20372-24442},length=6851]:0.9468509022674425)[&loci={0-27353},length=27354,posterior=0.40646858712903056,height_95%_HPD={13.934152374478572,17.46000404774793}]:0.028796516928650817)#H20[&loci={0-21204},pr={0-21204},length=21205]:1.474818993271242)#H19[&loci={767-21204},pr={767-27353},length=20438]:0.8331449396276867,(((nl63/KY862054/NL63/FRA_EPI/Caen/2004/01/2004|2004-10-11[&loci={18441-22895},length=4455,posterior=1.0,height_95%_HPD={14.637742345983156,14.637742345984577}]:1.10781417789633,nl63/KY862053/NL63/FRA_EPI/Caen/2004/02/2004|2004-12-18[&loci={18441-22895},length=4455,posterior=1.0,height_95%_HPD={14.451949996256303,14.451949996257781}]:1.293606527623183)[&loci={18441-22895},length=4455,posterior=0.9129794316290147,height_95%_HPD={14.658410050569131,16.061833537180974}]:0.11057465210387818,#H44[&loci={14574-15095},pr={14574-27353},length=522]:4.436557943928278)[&loci={14574-15095,18441-22895},length=4977]:0.5352405857556732,(nl63/KY862034/NL63/FRA_EPI/Caen/2004/01/2004|2004-10-11[&loci={12316-15095},length=2780,posterior=1.0,height_95%_HPD={14.637742345982986,14.637742345984691}]:0.0034647199016717423,(nl63/KY829118/N07_262B/2015|2015-XX-XX[&loci={0-27353},length=27354,posterior=1.0,height_95%_HPD={3.999999999999261,4.000000000000625}]:0.039581058572252914,nl63/KY554971/N07_468B_176X/2016|2016-XX-XX[&loci={0-27353},length=27354,posterior=1.0,height_95%_HPD={2.9983980836879596,2.998398083689267}]:1.0411829748835544)[&loci={0-27353},length=27354,posterior=0.999939464512085,height_95%_HPD={4.004783790786519,4.856259417794661}]:10.601626007312916)[&loci={0-27353},length=27354,posterior=0.9542590454786872,height_95%_HPD={14.663054957093095,16.856958177954994}]:1.750164695854778)[&loci={0-27353},length=27354,posterior=0.6060645976843804,height_95%_HPD={14.954093287210924,17.31433539928571}]:1.270242869256208)[&loci={0-27353},length=27354,posterior=0.689253921688357,height_95%_HPD={15.996655927905977,25.60321948403623}]:0.6822060084660961)#H18[&loci={0-22772},pr={0-22772},length=22773]:3.1653170320475965)#H17[&loci={0-21608},pr={0-21608},length=21609]:2.700123663284103)[&loci={0-21989,23410-27353},length=25934,posterior=0.3544467724229255,height_95%_HPD={19.279977005697845,30.484404777152292}]:4.559990287560254)#H11[&loci={9480-21989,23410-27353},pr={9480-27353},length=16454]:0.6643222216291633,((((((((#H48[&loci={23744-24080},pr={23744-27353},length=337]:0.780882705746194,nl63/JQ765571/NL63/DEN/2005/271/2005|2005-01-23[&loci={0-27353},length=27354,posterior=1.0,height_95%_HPD={14.353424657533537,14.353424657534902}]:2.3145357438819474)[&loci={0-27353},length=27354,posterior=0.013961950515284014,height_95%_HPD={14.406003392790808,21.192696626570154}]:4.468244200727099,(#H18[&loci={22773-27353},pr={22773-27353},length=4581]:1.573595738866402)#H49[&loci={23212-27353},pr={23212-27353},length=4142]:1.218788223814272)[&loci={0-27353},length=27354,posterior=0.08803925376204415,height_95%_HPD={15.128451374729707,25.22631553051491}]:0.7314177243052882)#H12[&loci={6297-27353},pr={6297-27353},length=21057]:2.612019376342573,(((((nl63/KY862052/NL63/FRA_EPI/Caen/2005/03/2005|2005-01-24[&loci={18441-22895},length=4455,posterior=1.0,height_95%_HPD={14.350684931506066,14.350684931507544}]:6.495982632936602,#H50[&loci={0-9017},pr={0-9017},length=9018]:0.6278496761945007)[&loci={0-9017,18441-22895},length=13473]:0.5504884616909749,(#H51[&loci={6115-7995},pr={0-11233},length=1881]:1.622549988125229,nl63/JQ900260/NL63/DEN/2005/1120/2005|2005-04-25[&loci={0-98,100-101,103-118,120-159,162-1089,1092-1111,1185-1198,1200-3814,3816-3889,3891-3892,3894-3942,3944-4041,4171-4839,5043-5208,5210-5258,5260-5618,5678-5769,5771-7987,7989-8023,8025-8443,8445-8581,8583-8600,8976-12459,12461-12507,12690-17034,17036-17073,17075-17085,17087-17097,17885-17902,17904-19284,19287-19291,19293-19301,19368-19395,19397-20527,21227-21979,21981-22073,22429-24742,24744-24931,24972-27353},length=24356,posterior=1.0,height_95%_HPD={14.101369863012906,14.10136986301427}]:2.285376755137122)[&loci={0-98,100-101,103-118,120-159,162-1089,1092-1111,1185-1198,1200-3814,3816-3889,3891-3892,3894-3942,3944-4041,4171-4839,5043-5208,5210-5258,5260-5618,5678-5769,5771-8023,8025-8443,8445-8581,8583-8600,8976-12459,12461-12507,12690-17034,17036-17073,17075-17085,17087-17097,17885-17902,17904-19284,19287-19291,19293-19301,19368-19395,19397-20527,21227-21979,21981-22073,22429-24742,24744-24931,24972-27353},length=24357,posterior=0.39145379487693477,height_95%_HPD={14.313740629520339,22.7615596514745}]:5.010409407982934)[&loci={0-12459,12461-12507,12690-17034,17036-17073,17075-17085,17087-17097,17885-17902,17904-24742,24744-24931,24972-27353},length=26339,posterior=0.3594453610211332,height_95%_HPD={18.367023406630096,24.849056567265507}]:0.4303905010494873)#H13[&loci={3899-12459,12461-12507,12690-17034,17036-17073,17075-17085,17087-17097,17885-17902,17904-24742,24744-24931,24972-27353},pr={3899-27353},length=22440]:0.29459788251233476,(((nl63/JX504050/NL63/RPTEC/2004/2004|2004-XX-XX[&loci={0-27353},length=27354,posterior=1.0,height_95%_HPD={14.998398083687903,14.998398083689608}]:1.2318970053815974,#H52[&loci={16961-20135,21954-22246,22248-22493},pr={16961-27353},length=3714]:3.0153314302169747)[&loci={0-27353},length=27354,posterior=0.05054498554403739,height_95%_HPD={15.884786358027867,24.264169777227494}]:3.9885227991774173)#H50[&loci={9018-27353},pr={9018-27353},length=18336]:0.06581073068991827,#H53[&loci={23939-24930},pr={23043-27353},length=992]:3.8603058339089102)[&loci={9018-27353},length=18336,posterior=0.10244678600247988,height_95%_HPD={15.443708213484456,23.642537864777296}]:1.8375157907573794)[&loci={3899-27353},length=23455,posterior=0.5020583682353975,height_95%_HPD={20.418670416246414,25.45375994816652}]:0.4824710456420007,#H54[&loci={0-6298},pr={0-6298},length=6299]:0.7043114378529935)[&loci={0-27353},length=27354,posterior=0.09662525126650671,height_95%_HPD={23.170935656766915,37.94904903813017}]:1.8750262474533201)[&loci={0-27353},length=27354,posterior=0.40790929918051805,height_95%_HPD={21.99794542504344,29.16774867520985}]:0.8639236309438729)#H47[&loci={2769-27353},pr={2769-27353},length=24585]:2.920124360029945)#H46[&loci={2769-23173},pr={0-23173},length=20405]:0.5254236235751932)#H45[&loci={2769-19931},pr={0-19931},length=17163]:0.14655253317744155,((((#H49[&loci={22773-23211},pr={0-23211},length=439]:2.51276046383407,((((((#H59[&loci={20146-24421},pr={20146-27353},length=4276]:2.760129967875855,#H24[&loci={7006-9786},pr={0-9786},length=2781]:2.2728975261350115)[&loci={7006-9786,20146-24421},length=7057]:0.6437126675597256)#H58[&loci={7006-9786,20146-21084},pr={0-21084},length=3720]:3.4596774484856496,#H60[&loci={22494-23938},pr={22494-27353},length=1445]:6.904628051013447)[&loci={7006-9786,20146-21084,22494-23938},length=5165]:0.2187125925941018,(((#H20[&loci={21205-27353},pr={21205-27353},length=6149]:1.7280365049774673,((((((#H62[&loci={0-7005},pr={0-7005},length=7006]:0.09823938206693583,(((((#H64[&loci={8102-11647},pr={8102-27353},length=3546]:0.9800204588972292,(((nl63/KY862020/NL63/FRA_EPI/Caen/2013/15/2013|2013-03-20[&loci={12316-15095},length=2780,posterior=1.0,height_95%_HPD={6.199999999999136,6.200000000000614}]:1.4707379034022097,((#H38[&loci={9430-15712},pr={9430-27353},length=6283]:0.8608826373753118)#H65[&loci={9430-14839},pr={0-14839},length=5410]:0.39084168518786555)#H41[&loci={9430-13453},pr={0-13453},length=4024]:4.677130595530343)[&loci={9430-15095},length=5666,posterior=0.06886327423723011,height_95%_HPD={6.250178513375033,10.328871837899442}]:0.8518380737056077,#H37[&loci={0-4134},pr={0-4134},length=4135]:5.808343029756543)[&loci={0-4134,9430-15095},length=9801]:0.3993796275524346,nl63/KY862038/NL63/FRA_EPI/Caen/2014/17/2014|2014-03-16[&loci={18441-20698,20702-22895},length=4452,posterior=1.0,height_95%_HPD={5.210958904108793,5.21095890411064}]:3.7109967005503677)[&loci={0-4134,9430-15095,18441-20698,20702-22895},length=14253]:0.5419768384309691)[&loci={0-4134,8102-15095,18441-20698,20702-22895},length=15581,posterior=0.13657647575816076,height_95%_HPD={5.0352141073863095,11.454717743079982}]:0.6683336141600194,#H66[&loci={24422-26662},pr={24422-27353},length=2241]:0.6010111264611169)[&loci={0-4134,8102-15095,18441-20698,20702-22895,24422-26662},length=17822]:0.05834165534361091,#H67[&loci={5581-6045},pr={0-6066},length=465]:0.30465549751727394)[&loci={0-4134,5581-6045,8102-15095,18441-20698,20702-22895,24422-26662},length=18287]:0.1593439026581791,(((((nl63/KY862040/NL63/FRA_EPI/Caen/2013/15/2013|2013-03-20[&loci={18441-20698,20702-22895},length=4452,posterior=1.0,height_95%_HPD={6.1999999999989654,6.200000000000273}]:1.7212248744501721,nl63/MN306040/HCoV_NL63/Seattle/USA/SC0768/2019/2019|2019-XX-XX[&loci={0-3219,3235-3287,3290-4330,4337-5313,5321-5355,5357-6022,6064-6922,7001-8005,8029-8514,8541-10250,10252-10528,10532-13730,13746-19151,19153-20022,20069-20698,20702-22285,22288-24588,24635-27353},length=27038,posterior=1.0,height_95%_HPD={0.0,0.0}]:7.921224874450331)[&loci={0-3219,3235-3287,3290-4330,4337-5313,5321-5355,5357-6022,6064-6922,7001-8005,8029-8514,8541-10250,10252-10528,10532-13730,13746-20698,20702-24588,24635-27353},length=27087,posterior=0.13951966525728715,height_95%_HPD={6.490233160939255,9.702497317031089}]:0.06024179247572192)#H68[&loci={3956-4330,4337-5313,5321-5355,5357-6022,6064-6922,7001-8005,8029-8514,8541-10250,10252-10528,10532-13730,13746-20698,20702-24588,24635-27353},pr={3956-27353},length=23148]:0.0678817644549099,nl63/KY862017/NL63/FRA_EPI/Caen/2014/18/2014|2014-01-03[&loci={12316-15095},length=2780,posterior=1.0,height_95%_HPD={5.408219178081197,5.408219178083073}]:2.6411292532978905)[&loci={3956-4330,4337-5313,5321-5355,5357-6022,6064-6922,7001-8005,8029-8514,8541-10250,10252-10528,10532-20698,20702-24588,24635-27353},length=23163,posterior=0.13505265716412343,height_95%_HPD={5.602694446463033,9.30765137953216}]:2.0104677107299267)#H33[&loci={3956-4330,4337-5313,5321-5355,5357-6022,6064-6922,7001-8005,8029-8514,8541-10250,10252-10528,10532-20698,20702-24588,24635-26713},pr={0-26713},length=22523]:0.23728731379571855,nl63/KY862037/NL63/FRA_EPI/Caen/2014/18/2014|2014-01-03[&loci={18441-20698,20702-22895},length=4452,posterior=1.0,height_95%_HPD={5.408219178081026,5.4082191780833}]:4.888884277823422)[&loci={3956-4330,4337-5313,5321-5355,5357-6022,6064-6922,7001-8005,8029-8514,8541-10250,10252-10528,10532-20698,20702-24588,24635-26713},length=22523,posterior=0.12403759551410558,height_95%_HPD={6.698200773058659,10.297103455906608}]:0.05284815934703602)[&loci={0-4330,4337-5313,5321-5355,5357-6045,6064-6922,7001-8005,8029-20698,20702-26713},length=26578,posterior=0.11991184699816135,height_95%_HPD={6.748915480499932,12.776130228603392}]:0.1002632418584426)#H63[&loci={0-4330,4337-5313,5321-5355,5357-6045,6064-6922,7001-8005,8029-20698,20702-23786},pr={0-23786},length=23651]:0.19001899710201542)[&loci={0-8005,8029-20698,20702-23786},length=23761,posterior=0.309462530670836,height_95%_HPD={5.403907208928899,13.78056330587799}]:0.6207366267336738)#H61[&loci={1604-8005,8029-20698,20702-23786},pr={1604-27353},length=22157]:0.3903134237015138)#H42[&loci={9883-20698,20702-23786},pr={9883-27353},length=13901]:0.07022468138620752,((((((#H35[&loci={24291-27353},pr={24291-27353},length=3063]:0.06431384776635696,#H36[&loci={4135-7773},pr={0-7773},length=3639]:0.38164731466144985)[&loci={4135-7773,24291-27353},length=6702]:1.1729963553516427,(nl63/MK334043/ChinaGD02/2018|2018-08-15[&loci={0-20698,20702-27353},length=27351,posterior=1.0,height_95%_HPD={0.7945205479438755,0.7945205479459787}]:1.426439219590975,(#H39[&loci={15713-20698,20702-27353},pr={15713-27353},length=11638]:0.12130926384747909)#H40[&loci={15713-20698,20702-22695},pr={0-22695},length=6980]:0.8699083188183749)[&loci={0-20698,20702-27353},length=27351,posterior=0.9252309833202509,height_95%_HPD={1.7822500613519878,6.633570807679234}]:2.3371935275229134)[&loci={0-20698,20702-27353},length=27351,posterior=0.92681812628578,height_95%_HPD={2.892222588693585,10.23233246467231}]:4.965784540638424)#H69[&loci={0-20698,20702-24080},pr={0-24080},length=24078]:0.5490472340850374,(((((nl63/MK334045/ChinaGD05/2018|2018-08-14[&loci={0-22246,22248-27353},length=27353,posterior=1.0,height_95%_HPD={0.797260273971915,0.7972602739733929}]:1.4728304193682789)#H73[&loci={13298-22246,22248-27353},pr={13298-27353},length=14055]:2.468590489620283)#H72[&loci={13298-22246,22248-22542},pr={0-22542},length=9244]:0.4752489354738145)#H71[&loci={13298-21953},pr={0-21953},length=8656]:3.744020512043903,((#H73[&loci={0-13297},pr={0-13297},length=13298]:2.6927872298196007)#H74[&loci={0-11647},pr={0-11647},length=11648]:3.521034061033788)#H64[&loci={0-8101},pr={0-8101},length=8102]:0.4740386462846118)[&loci={0-8101,13298-21953},length=16758]:0.16184421731770726)#H70[&loci={285-8101,13298-21953},pr={285-27353},length=16473]:0.9531902219858921)[&loci={0-24080},length=24081,posterior=0.27576589450809497,height_95%_HPD={6.526028967966056,13.565678652661518}]:0.23145884608368306,((nl63/KY862036/NL63/FRA_EPI/Caen/2015/19/2015|2015-01-05[&loci={18441-20698,20702-22895},length=4452,posterior=1.0,height_95%_HPD={4.402739726026482,4.402739726027903}]:3.6563523344481155,nl63/KY862016/NL63/FRA_EPI/Caen/2015/19/2015|2015-01-05[&loci={12316-15095},length=2780,posterior=1.0,height_95%_HPD={4.4027397260263115,4.402739726027846}]:3.656352334448002)[&loci={12316-15095,18441-20698,20702-22895},length=7232]:0.5639518006688604)#H75[&loci={12316-15095,18441-20698,20702-22694},pr={0-22694},length=7031]:1.6814000547217347)[&loci={0-24080},length=24081,posterior=0.43589842339219725,height_95%_HPD={6.136852139494749,13.07657016859821}]:0.23755055628066657)#H62[&loci={7006-24080},pr={7006-27353},length=17075]:1.179514113888331)[&loci={7006-24080},length=17075,posterior=0.30220704445785085,height_95%_HPD={9.304630682795732,16.166803017807638}]:0.7457421452892277)#H25[&loci={13237-24080},pr={13237-27353},length=10844]:3.4198269643449066)#H48[&loci={13237-23743},pr={0-23743},length=10507]:1.1946095074050618)[&loci={13237-27353},length=14117,posterior=0.010401465107148254,height_95%_HPD={13.716441005509978,17.081687203074694}]:0.3295983372772753,((((((((#H69[&loci={24081-27353},pr={24081-27353},length=3273]:2.223026255768673,#H76[&loci={0-1684},pr={0-1684},length=1685]:5.140964974987696)[&loci={0-1684,24081-27353},length=4958]:0.07932876283052792)#H43[&loci={24081-27353},pr={22027-27353},length=3273]:0.8392086293798684,nl63/KM055632/1014A_2008/2008|2008-XX-XX[&loci={20372-24442},length=4071,posterior=1.0,height_95%_HPD={10.998398083687846,10.99839808368938}]:1.6671033999880365)[&loci={20372-27353},length=6982,posterior=0.0010239241864471226,height_95%_HPD={11.114707734659362,14.123770808376491}]:0.347531186186643,(((((((((nl63/KY862026/NL63/FRA_EPI/Caen/2010/09/2010|2010-10-05[&loci={12316-15095},length=2780,posterior=1.0,height_95%_HPD={8.65479452054683,8.654794520549103}]:0.614203518842487,nl63/KY862039/NL63/FRA_EPI/Caen/2013/16/2013|2013-02-01[&loci={18441-22895},length=4455,posterior=1.0,height_95%_HPD={6.328767123286639,6.328767123288117}]:2.940230916104042)[&loci={12316-15095,18441-22895},length=7235]:0.9919842991390624,#H70[&loci={0-284},pr={0-284},length=285]:1.1411874907337278)[&loci={0-284,12316-15095,18441-22895},length=7520]:0.3237004260658978,nl63/KY862028/NL63/FRA_EPI/Caen/2009/07/2009|2009-01-08[&loci={12316-15095},length=2780,posterior=1.0,height_95%_HPD={10.394520547944069,10.394520547946058}]:0.19016221665049216)[&loci={0-284,12316-15095,18441-22895},length=7520,posterior=0.9028757226067834,height_95%_HPD={10.417009321895534,14.055743954790387}]:0.3406608153114803)#H77[&loci={18441-22895},pr={15638-27353},length=4455]:0.6383520767157052,(nl63/JX524171/CBJ123/2009|2009-01-24[&loci={0-3219,3235-27353},length=27339,posterior=1.0,height_95%_HPD={10.350684931505782,10.350684931507544}]:0.05373250099773941,nl63/KM055633/2093A_2010/2010|2010-XX-XX[&loci={20372-24442},length=4071,posterior=1.0,height_95%_HPD={8.999999999998977,9.000000000000739}]:1.4044174325047152)[&loci={0-3219,3235-27353},length=27339,posterior=0.141527006599913,height_95%_HPD={10.36802147319304,11.735618295013637}]:1.1592782241183386)[&loci={0-3219,3235-27353},length=27339,posterior=0.022464698507000724,height_95%_HPD={10.65529113774798,12.6092996535059}]:0.5296288780017449,nl63/KM055620/930A_2008/2008|2008-XX-XX[&loci={12316-15095},length=2780,posterior=1.0,height_95%_HPD={10.998398083687903,10.998398083689437}]:1.0949264509359864)[&loci={0-3219,3235-27353},length=27339,posterior=0.005852334581488621,height_95%_HPD={11.021597185148664,12.510395963865392}]:0.5146493152733456,(#H61[&loci={0-1603},pr={0-1603},length=1604]:0.6855584485099371,nl63/KM055635/1093A_2008/2008|2008-XX-XX[&loci={20372-24442},length=4071,posterior=1.0,height_95%_HPD={10.998398083688016,10.998398083689494}]:0.9481308457686737)[&loci={0-1603,20372-24442},length=5675]:0.661444920441113)[&loci={0-3219,3235-27353},length=27339,posterior=0.019626140531562825,height_95%_HPD={10.472036166612043,13.178562040771283}]:0.06757152352588491,(nl63/KM055650/930A_2008/2008|2008-XX-XX[&loci={20372-24442},length=4071,posterior=1.0,height_95%_HPD={10.998398083687846,10.998398083689153}]:0.14701256990292677,#H63[&loci={23787-26713},pr={23787-27353},length=2927]:0.6951957964797657)[&loci={20372-26713},length=6342,posterior=0.007492790789888814,height_95%_HPD={11.086616085431842,13.199833913209432}]:1.5301347198328585)[&loci={0-3219,3235-27353},length=27339,posterior=0.030660028202950343,height_95%_HPD={10.588725049963045,13.400142875436842}]:0.018083561297544293,(((nl63/KM055627/1014A_2008/2008|2008-XX-XX[&loci={12316-15095},length=2780,posterior=1.0,height_95%_HPD={10.998398083687732,10.998398083689494}]:0.022404849992767595,nl63/KM055649/996A_2008/2008|2008-XX-XX[&loci={20372-24442},length=4071,posterior=1.0,height_95%_HPD={10.998398083687391,10.998398083689153}]:0.02240484999254022)[&loci={12316-15095,20372-24442},length=6851]:0.9795431781207071,(((nl63/MG428700/Kilifi_HH_1602_01_Jun_2010/2010|2010-06-01[&loci={0-3219,3235-3936,3958-4203,4543-27353},length=26979,posterior=1.0,height_95%_HPD={8.999999999999034,9.000000000001023}]:0.6552297464415915,((nl63/MG428704/Kilifi_HH_5402_20_May_2010/2010|2010-05-20[&loci={0-3219,3235-3936,3958-27353},length=27318,posterior=1.0,height_95%_HPD={9.03287671232738,9.03287671232954}]:0.5503778584127303,(nl63/MG428701/Kilifi_HH_0512_04_Jun_2010/2010|2010-06-04[&loci={0-3219,3235-3936,3958-27353},length=27318,posterior=1.0,height_95%_HPD={8.991780821916564,8.991780821918553}]:0.04577965600697098,nl63/MG428703/Kilifi_HH_0511_01_Jun_2010/2010|2010-06-01[&loci={0-3219,3235-3936,3958-27353},length=27318,posterior=1.0,height_95%_HPD={8.99999999999909,9.000000000000853}]:0.03756047792467143)[&loci={0-3219,3235-3936,3958-27353},length=27318,posterior=0.9980433598794234,height_95%_HPD={9.090215782146629,9.766032658763834}]:0.5456940928171434)[&loci={0-3219,3235-3936,3958-27353},length=27318,posterior=0.07558033083426031,height_95%_HPD={9.270994629275833,10.169415970849059}]:0.010000339032217198,nl63/MG428706/Kilifi_HH_3808_24_May_2010/2010|2010-05-24[&loci={0-3219,3235-3936,3958-27353},length=27318,posterior=1.0,height_95%_HPD={9.02191780821795,9.021917808219996}]:0.5713371015548319)[&loci={0-3219,3235-3936,3958-27353},length=27318,posterior=0.03212830013140156,height_95%_HPD={9.409799649064325,10.171048251233799}]:0.06197483666801418)[&loci={0-3219,3235-3936,3958-27353},length=27318,posterior=0.06012270190767442,height_95%_HPD={9.45257837352824,10.261897135549702}]:0.08367613636016813,nl63/MG428699/Kilifi_HH_5709_19_May_2010/2010|2010-05-19[&loci={0-3219,3235-3936,3958-27353},length=27318,posterior=1.0,height_95%_HPD={9.035616438355135,9.03561643835684}]:0.7032894444458861)[&loci={0-3219,3235-3936,3958-27353},length=27318,posterior=0.14455956132953526,height_95%_HPD={9.628979358248586,10.422141060254091}]:0.38617347956449066,nl63/MG428702/Kilifi_HH_3807_11_May_2010/2010|2010-05-11[&loci={0-3219,3235-3936,3958-27353},length=27318,posterior=1.0,height_95%_HPD={9.05753424657405,9.05753424657604}]:1.067545115791404)[&loci={0-3219,3235-3936,3958-27353},length=27318,posterior=0.9891624199131456,height_95%_HPD={9.70890324050049,10.75840421354826}]:1.8752667494351272)[&loci={0-3219,3235-3936,3958-27353},length=27318,posterior=0.020345424874167215,height_95%_HPD={11.028490736303524,12.996198111124158}]:0.4280947795928114,(((nl63/KM055637/945A_2008/2008|2008-XX-XX[&loci={20372-24442},length=4071,posterior=1.0,height_95%_HPD={10.998398083687249,10.99839808368938}]:0.3527125438099574,((nl63/KY862043/NL63/FRA_EPI/Caen/2011/12/2011|2011-10-08[&loci={18441-22895},length=4455,posterior=1.0,height_95%_HPD={7.646575342464928,7.646575342466633}]:0.1568140694274689,#H26[&loci={19155-21055},pr={19155-27353},length=1901]:0.2971002132455851)[&loci={18441-22895},length=4455,posterior=0.02254136177645175,height_95%_HPD={7.8033894118939315,12.710694011465193}]:2.2109754949783564,(((#H79[&loci={22712-27353},pr={22712-27353},length=4642]:0.8660238171617038)#H78[&loci={23770-27353},pr={23770-27353},length=3584]:1.1364481969877716,#H65[&loci={14840-15712},pr={14840-27353},length=873]:6.98335030768726)[&loci={14840-15712,23770-27353},length=4457]:0.015059963602197968)#H28[&loci={14840-15712,23770-27012},pr={0-27012},length=4116]:0.41318901289821497)[&loci={14840-15712,18441-22895,23770-27012},length=8571]:1.3367457206265954)[&loci={14840-15712,18441-27012},length=9445,posterior=0.02082865807840488,height_95%_HPD={11.003609689693803,12.44210649983063}]:0.11135523206803555,((#H81[&loci={24931-27353},pr={24931-27353},length=2423]:1.7029979527735577,#H82[&loci={0-3219,3235-10558},pr={0-10558},length=10544]:3.067077192771876)[&loci={0-3219,3235-10558,24931-27353},length=12967]:0.14355655698113878)#H80[&loci={4794-10558,24931-27353},pr={4794-27353},length=8188]:1.4651934994794829)[&loci={4794-10558,14840-15712,18441-27353},length=15551,posterior=0.2305382850993013,height_95%_HPD={4.488488283040169,19.065807648027942}]:0.2888051153024662,((#H68[&loci={0-3219,3235-3287,3290-3955},pr={0-3955},length=3939]:2.2103970439223986,#H75[&loci={22695-22895},pr={22695-27353},length=201]:1.5688198497036865)[&loci={0-3219,3235-3287,3290-3955,22695-22895},length=4140]:0.2703660358381512)#H83[&loci={0-3219,3235-3259},pr={0-3259},length=3245]:1.289041228182782)[&loci={0-3219,3235-3259,4794-10558,14840-15712,18441-27353},length=18796]:0.6771699165257132)[&loci={0-3219,3235-3936,3958-27353},length=27318,posterior=0.01795120036057879,height_95%_HPD={10.405235362274084,13.786971598208765}]:0.2651880433271572)[&loci={0-3219,3235-27353},length=27339,posterior=0.21470954297961134,height_95%_HPD={11.925156732018536,16.034310542657977}]:0.3194037351412362)[&loci={0-3219,3235-27353},length=27339,posterior=0.3254778474395765,height_95%_HPD={12.578118644124572,26.623886109507566}]:1.5819112009335186,nl63/KM055628/1023A_2008/2008|2008-XX-XX[&loci={12316-15095},length=2780,posterior=1.0,height_95%_HPD={10.998398083687789,10.99839808368938}]:3.596545787108539)[&loci={0-3219,3235-27353},length=27339,posterior=0.0071630797863234735,height_95%_HPD={11.97598298342723,14.59494387079701}]:0.2599723163203862,(#H83[&loci={3260-3287,3290-3955,22695-22895},pr={3260-27353},length=895]:2.884515950599848)#H6[&loci={3314-3955,22695-22895},pr={3314-27353},length=843]:1.5081704898309454)[&loci={0-3219,3235-27353},length=27339,posterior=0.10218300860991889,height_95%_HPD={11.302660730434468,16.632241566860102}]:1.6350173472187635,((((((nl63/KT266906/HCoV_NL63/Haiti_1/2015/2015|2015-01-16[&loci={0-27353},length=27354,posterior=1.0,height_95%_HPD={4.372602739724925,4.372602739726744}]:0.47326722040281766,nl63/KX179495/NL63/Haiti_3/2015/2015|2015-01-22[&loci={20309-24775},length=4467,posterior=1.0,height_95%_HPD={4.356164383560213,4.3561643835624295}]:0.48970557656730307)[&loci={0-27353},length=27354,posterior=0.1633030660354738,height_95%_HPD={4.3868474298756155,6.254898212341175}]:0.23008201486754842)#H32[&loci={0-26662},pr={0-26662},length=26663]:4.455302955794082)#H66[&loci={0-24421},pr={0-24421},length=24422]:2.513551424605339)#H59[&loci={0-20145},pr={0-20145},length=20146]:0.8629721896319325,(nl63/KM055622/945A_2008/2008|2008-XX-XX[&loci={12316-15095},length=2780,posterior=1.0,height_95%_HPD={10.998398083687789,10.998398083689324}]:0.41818413849955505,nl63/KM055636/940A_2008/2008|2008-XX-XX[&loci={20372-24442},length=4071,posterior=1.0,height_95%_HPD={10.998398083687903,10.99839808368938}]:0.4181841384991003)[&loci={12316-15095,20372-24442},length=6851]:1.4911963228397553)[&loci={0-20145,20372-24442},length=24217,posterior=0.005725924969807047,height_95%_HPD={11.007099454115348,12.907778545028009}]:1.3933805302705196,nl63/KM055634/1023A_2008/2008|2008-XX-XX[&loci={20372-24442},length=4071,posterior=1.0,height_95%_HPD={10.998398083687647,10.998398083689494}]:3.3027609916099436)[&loci={0-20145,20372-24442},length=24217,posterior=0.0391848832101462,height_95%_HPD={11.809983713390068,14.328856239035872}]:2.1887744590376315)[&loci={0-27353},length=27354,posterior=0.4485202600370018,height_95%_HPD={10.631514748518953,22.51936408045401}]:0.29429550469888)#H16[&loci={0-23409},pr={0-23409},length=23410]:0.6270565013169289)[&loci={0-27353},length=27354,posterior=0.2244792004034577,height_95%_HPD={13.02591129422882,27.924454937409564}]:0.5251563154214409,#H21[&loci={21098-27353},pr={21098-27353},length=6256]:2.795468836173768)[&loci={0-27353},length=27354,posterior=0.3098671970591467,height_95%_HPD={14.204799887705462,22.354955313716232}]:1.1905971761379988)[&loci={0-27353},length=27354,posterior=0.1556112316767076,height_95%_HPD={13.046135864220048,38.5413933290985}]:1.2270073090618325)#H57[&loci={0-20209},pr={0-20209},length=20210]:1.5462576765112317)#H54[&loci={6299-20209},pr={6299-27353},length=13911]:0.5298728246782503)[&loci={6299-20209,22773-23211},length=14350]:1.413921618218069,#H58[&loci={21085-24421},pr={21085-27353},length=3337]:8.395449469549135)[&loci={6299-20209,21085-24421},length=17248,posterior=0.03634184215544719,height_95%_HPD={14.872525130456097,39.82570153500558}]:1.1390192883145573)#H56[&loci={8274-20209,21085-24421},pr={8274-27353},length=15273]:1.274007419798977)#H55[&loci={8274-20209,21085-23793},pr={0-23793},length=14645]:2.6785406820229127)[&loci={2769-20209,21085-23793},length=20150,posterior=0.24980338817846073,height_95%_HPD={25.181846015835617,35.61145674917816}]:0.4979079934661286)[&loci={2769-27353},length=24585,posterior=0.1837811021888493,height_95%_HPD={20.117532550644228,39.06049105453167}]:0.33613382063856534)#H10[&loci={2769-19190},pr={0-19190},length=16422]:0.7767675621142871,(((((((#H57[&loci={20210-27353},pr={20210-27353},length=7144]:0.557014573356696)#H14[&loci={21285-27353},pr={21285-27353},length=6069]:0.1646792790049858)#H9[&loci={21569-27353},pr={21569-27353},length=5785]:0.19070185979444432,#H84[&loci={22475-22713},pr={17209-27353},length=239]:1.1442929450852262)[&loci={21569-27353},length=5785,posterior=0.1344426262569533,height_95%_HPD={15.131476754181222,22.315797869725884}]:0.08040380968009231)#H15[&loci={21990-27353},pr={21990-27353},length=5364]:0.3549995215769286,(((((#H19[&loci={0-766},pr={0-766},length=767]:0.4248649053711233,(nl63/JQ765570/NL63/DEN/2005/235/2005|2005-01-19[&loci={0-3219,3235-20697,20701-27353},length=27336,posterior=1.0,height_95%_HPD={14.364383561642626,14.364383561644672}]:0.5370539988954306,(nl63/KM055630/GS05_2009/2009|2009-XX-XX[&loci={12316-15095},length=2780,posterior=1.0,height_95%_HPD={9.999999999998863,10.000000000000796}]:1.419573232055086)#H44[&loci={12316-14573},pr={0-14573},length=2258]:3.4818643284841073)[&loci={0-3219,3235-20697,20701-27353},length=27336,posterior=0.7718545030860378,height_95%_HPD={14.391059715914594,17.78641187267226}]:2.351897036199489)[&loci={0-3219,3235-20697,20701-27353},length=27336,posterior=0.06875595113565765,height_95%_HPD={14.962849883174215,20.080293523585055}]:0.8290538491459074,((nl63/JQ765563/NL63/DEN/2009/9/2009|2009-03-16[&loci={0-3219,3235-20697,20701-27353},length=27336,posterior=1.0,height_95%_HPD={10.210958904108338,10.21095890411027}]:0.2550503132031281,#H85[&loci={14555-15095},pr={14555-27353},length=541]:2.167125440964469)[&loci={0-3219,3235-20697,20701-27353},length=27336,posterior=7.651153127875321E-5,height_95%_HPD={10.466009217313172,17.916514507000613}]:1.4219997741535053,(nl63/KY862027/NL63/FRA_EPI/Caen/2009/08/2009|2009-04-24[&loci={12316-15095},length=2780,posterior=1.0,height_95%_HPD={10.104109589040036,10.104109589041855}]:0.37530100663605026,nl63/KY862047/NL63/FRA_EPI/Caen/2009/08/2009|2009-04-24[&loci={18441-20697,20701-22236,22238-22895},length=4451,posterior=1.0,height_95%_HPD={10.104109589039808,10.104109589041968}]:0.3753010066366187)[&loci={12316-15095,18441-20697,20701-22236,22238-22895},length=7231]:1.4085983957889994)[&loci={0-3219,3235-20697,20701-27353},length=27336,posterior=0.12192739577858874,height_95%_HPD={10.951734582387417,14.679802180569368}]:6.194379454418822)[&loci={0-3219,3235-20697,20701-27353},length=27336,posterior=0.2911713777207236,height_95%_HPD={15.983138671107099,19.666203223377465}]:0.6904542721488269,(nl63/JQ765564/NL63/DEN/2009/14/2009|2009-03-01[&loci={0-3219,3235-20697,20701-27353},length=27336,posterior=1.0,height_95%_HPD={10.252054794519495,10.252054794521541}]:7.4028999025837265,((((nl63/KY862051/NL63/FRA_EPI/Caen/2005/04/2005|2005-02-23[&loci={18441-19876,19878-20697,20701-20862,20864-21372,21374-22895},length=4449,posterior=1.0,height_95%_HPD={14.268493150684009,14.2684931506858}]:0.6077213424005095)#H86[&loci={19443-19876,19878-20697,20701-20862,20864-21372,21374-22895},pr={19443-27353},length=3447]:0.42470436994585725,nl63/KY862048/NL63/FRA_EPI/Caen/2009/07/2009|2009-01-08[&loci={18441-20697,20701-22895},length=4452,posterior=1.0,height_95%_HPD={10.394520547944012,10.394520547946229}]:4.906398315085994)[&loci={18441-20697,20701-22895},length=4452,posterior=0.7417118780927823,height_95%_HPD={14.520602822714466,17.00043692798289}]:0.15057522594997863,#H77[&loci={0-284,12316-15095},pr={0-15637},length=3065]:4.526150509074)[&loci={0-284,12316-15095,18441-20697,20701-22895},length=7517]:0.5724485198877574,nl63/KY862031/NL63/FRA_EPI/Caen/2005/04/2005|2005-02-23[&loci={12316-15095},length=2780,posterior=1.0,height_95%_HPD={14.268493150683753,14.268493150685913}]:1.7554494581837616)[&loci={0-284,12316-15095,18441-20697,20701-22895},length=7517,posterior=0.7349302742065043,height_95%_HPD={14.478045060780005,18.532401322059854}]:1.6310120882355932)[&loci={0-3219,3235-20697,20701-27353},length=27336,posterior=0.5811849861891245,height_95%_HPD={15.661888138305812,19.142028746194}]:1.1178880209289446)[&loci={0-3219,3235-20697,20701-27353},length=27336,posterior=0.08233523790878572,height_95%_HPD={17.439027885208134,20.204698467938442}]:0.36017494658131,(((#H87[&loci={1685-3219,3235-3954},pr={0-3954},length=2255]:0.13622306257138916,(#H88[&loci={20685-20697,20701-27353},pr={20685-27353},length=6666]:1.673160692985789,nl63/JQ771060/NL63/DEN/2010/36/2010|2010-12-30[&loci={19468-20697,20701-25073},length=5603,posterior=1.0,height_95%_HPD={8.419178082190513,8.419178082192957}]:1.0352372092755786)[&loci={19468-20697,20701-27353},length=7883,posterior=0.3303199091310309,height_95%_HPD={9.59513179933981,16.056035391230353}]:6.4436879683487405)[&loci={1685-3219,3235-3954,19468-20697,20701-27353},length=10138]:1.714896497865766,nl63/JQ765565/NL63/DEN/2009/15/2009|2009-02-13[&loci={0-3219,3235-20697,20701-27353},length=27336,posterior=1.0,height_95%_HPD={10.295890410957782,10.295890410959373}]:7.317109346723782)[&loci={0-3219,3235-20697,20701-27353},length=27336,posterior=0.008985873926929882,height_95%_HPD={13.320558367517606,19.46367564945126}]:0.5572414166139197,(nl63/JQ765569/NL63/DEN/2005/232/2005|2005-01-18[&loci={0-3219,3235-20697,20701-27353},length=27336,posterior=1.0,height_95%_HPD={14.36712328767021,14.367123287671916}]:2.09453629947609,nl63/JQ900258/NL63/DEN/2005/291/2005|2005-01-26[&loci={73-162,164-1236,2581-3219,3235-4188,5069-5746,7294-8755,8960-9686,9699-9864,9866-12426,12428-12502,12932-14832,14838-16311,16313-17369,17407-17662,17664-17680,17682-17870,17875-17898,17900-18871,19051-19474,19476-20419,21209-21919,22438-23976,24351-24426,24428-27353},length=20935,posterior=1.0,height_95%_HPD={14.345205479451124,14.34520547945283}]:2.1164541076951764)[&loci={0-3219,3235-20697,20701-27353},length=27336,posterior=0.7532686360038446,height_95%_HPD={15.105481696119,17.777819835876812}]:1.7085815871489558)[&loci={0-3219,3235-20697,20701-27353},length=27336,posterior=0.2872928574734742,height_95%_HPD={16.75728694306781,19.590190695968204}]:0.9627764903185607)[&loci={0-3219,3235-20697,20701-27353},length=27336,posterior=0.24708650098087243,height_95%_HPD={17.91571022785058,20.74678204372168}]:0.7516464513857954,(nl63/KF530112/NL63/human/USA/0111_25/2001/2001|2001-11-21[&loci={0-3219,3235-20697,20701-27353},length=27336,posterior=1.0,height_95%_HPD={17.526027397258986,17.526027397261032}]:1.4680964645473296,((((((((nl63/KY983586/HCoV_NL63/Seattle/USA/SC2940/2015/2015|2015-XX-XX[&loci={0-6045,6115-20697,20701-21942,21950-27353},length=27275,posterior=1.0,height_95%_HPD={3.9999999999986358,4.000000000001478}]:1.3884583307715275)#H31[&loci={7996-20697,20701-21942,21950-27353},pr={7996-27353},length=19348]:0.47304383317612064,nl63/LC488390/HCoVNL63/Tokyo/SGH_15/2017/2017|2017-XX-XX[&loci={20026-20697,20701-24953},length=4925,posterior=1.0,height_95%_HPD={1.9999999999986358,2.000000000001023}]:3.861502163948103)[&loci={7996-20697,20701-27353},length=19355,posterior=0.25372654957975327,height_95%_HPD={4.69002642727196,7.991565864159838}]:1.2122413675499502)#H90[&loci={7996-20135},pr={0-20135},length=12140]:2.6247116293982344)#H89[&loci={13120-20135},pr={13120-27353},length=7016]:0.10887697004318397,#H71[&loci={21954-22246,22248-22542},pr={21954-27353},length=588]:4.59340201250518)[&loci={13120-20135,21954-22246,22248-22542},length=7604]:0.2090577984184847,((#H91[&loci={22543-23938},pr={0-23938},length=1396]:2.9165150595651994,(nl63/KY862024/NL63/FRA_EPI/Caen/2011/11/2011|2011-02-21[&loci={12316-15095},length=2780,posterior=1.0,height_95%_HPD={8.273972602738695,8.273972602740685}]:0.024911173608302306)#H85[&loci={12316-14554},pr={0-14554},length=2239]:0.6588475611522426)[&loci={12316-14554,22543-23938},length=3635]:0.1804179225647431,nl63/KY862025/NL63/FRA_EPI/Caen/2010/10/2010|2010-12-17[&loci={12316-15095},length=2780,posterior=1.0,height_95%_HPD={8.454794520546784,8.454794520548944}]:0.6833547395169717)[&loci={12316-15095,22543-23938},length=4176,posterior=0.8975566343752331,height_95%_HPD={8.953987157753659,14.947500269470368}]:0.8782406692932909)[&loci={12316-20135,21954-22246,22248-23938},length=9804,posterior=0.09643316463363781,height_95%_HPD={9.338258693158082,17.497766044977368}]:1.9873084589448808)#H60[&loci={12316-20135,21954-22246,22248-22493},pr={0-22493},length=8359]:1.2112652705499158)#H52[&loci={12316-16960},pr={0-16960},length=4645]:5.779160202954017)[&loci={0-3219,3235-20697,20701-27353},length=27336,posterior=0.00446577079101341,height_95%_HPD={17.577518424069893,21.379833767175228}]:0.8905402541936382)[&loci={0-3219,3235-20697,20701-27353},length=27336,posterior=0.47812156260636324,height_95%_HPD={19.00447798799337,27.27015161106476}]:1.8171812683849566)[&loci={0-3219,3235-20697,20701-27353},length=27336,posterior=0.5775268005425753,height_95%_HPD={19.128993023691294,30.62236068268487}]:4.549158799455995,((((#H86[&loci={18441-19442},pr={0-19442},length=1002]:0.705590655415449,(((nl63/MF996622/NL63/2014|2014-XX-XX[&loci={20372-20697,20701-24442},length=4068,posterior=1.0,height_95%_HPD={4.9999999999990905,5.000000000001023}]:1.5646446997967587,nl63/KY862035/NL63/FRA_EPI/Caen/2015/20/2015|2015-02-15[&loci={18441-20697,20701-22895},length=4452,posterior=1.0,height_95%_HPD={4.290410958902385,4.290410958904658}]:2.2742337408931235)[&loci={18441-20697,20701-24442},length=5999,posterior=0.005407912947854743,height_95%_HPD={5.049966175426903,7.725175542656416}]:0.3530229258722102,((nl63/MG772808/CN0601/14/2014|2014-11-25[&loci={0-3219,3235-20697,20701-27353},length=27336,posterior=1.0,height_95%_HPD={4.5150684931494425,4.515068493151375}]:1.6821119759026715,nl63/NC_036584/NL63/2014|2014-XX-XX[&loci={20372-20697,20701-24442},length=4068,posterior=1.0,height_95%_HPD={4.999999999998977,5.000000000001137}]:1.1971804690526824)[&loci={0-3219,3235-20697,20701-27353},length=27336,posterior=0.026928130763474376,height_95%_HPD={5.175491751570803,7.332476728228471}]:0.4088186474249369)#H76[&loci={1685-3219,3235-20697,20701-27353},pr={1685-27353},length=25651]:0.3116685091912359)[&loci={1685-3219,3235-20697,20701-27353},length=25651,posterior=0.4204548632825829,height_95%_HPD={5.489842261813237,10.876620275905339}]:1.645146961010255,nl63/MF996623/NL63/2014|2014-XX-XX[&loci={20372-20697,20701-24442},length=4068,posterior=1.0,height_95%_HPD={4.999999999998806,5.0000000000009095}]:3.5628145866793375)[&loci={1685-3219,3235-20697,20701-27353},length=25651,posterior=0.998226758887803,height_95%_HPD={5.850404417955417,10.900788520716901}]:7.018990561821397)[&loci={1685-3219,3235-20697,20701-27353},length=25651,posterior=0.18080045903373526,height_95%_HPD={14.516338146785642,19.86276424534526}]:0.18007504874435654)#H87[&loci={3955-20697,20701-27353},pr={3955-27353},length=23396]:0.6204395015824957,((#H89[&loci={7996-13119},pr={0-13119},length=5124]:2.021394584859422,#H80[&loci={0-3219,3235-4793},pr={0-4793},length=4779]:1.7225773856692967)[&loci={0-3219,3235-4793,7996-13119},length=9903]:0.6147581784915701,((((((nl63/MK334046/ChinaGD01/2018|2018-09-01[&loci={0-3219,3235-20697,20701-27353},length=27336,posterior=1.0,height_95%_HPD={0.7479452054781177,0.7479452054799367}]:1.3734856774410673,nl63/LC488389/HCoVNL63/Tokyo/SGH_18/2018/2018|2018-XX-XX[&loci={20227-20697,20701-24496},length=4267,posterior=1.0,height_95%_HPD={0.9999999999990905,1.0000000000006821}]:1.1214308829204356)[&loci={0-3219,3235-20697,20701-27353},length=27336,posterior=0.15605466458755285,height_95%_HPD={1.477506474403583,5.190148780149684}]:4.6652077274133035)#H82[&loci={10559-20697,20701-27353},pr={10559-27353},length=16792]:0.7970053058879785)#H79[&loci={10559-20697,20701-22711},pr={0-22711},length=12150]:0.16827752427298037,#H90[&loci={20136-20697,20701-27353},pr={20136-27353},length=7215]:0.6781779089963038)[&loci={10559-20697,20701-27353},length=16792,posterior=0.14235028926878363,height_95%_HPD={7.583511992480851,15.134029969666244}]:0.029333157987480263)#H88[&loci={10559-20684},pr={0-20684},length=10126]:2.2134338713497073,#H78[&loci={22712-23769},pr={0-23769},length=1058]:1.545020736448464)[&loci={10559-20684,22712-23769},length=11184]:2.3399194544157353)[&loci={0-3219,3235-4793,7996-20684,22712-23769},length=18526,posterior=0.4240624926138948,height_95%_HPD={7.8094742311299115,17.560666297937473}]:4.047711774580193)[&loci={0-3219,3235-20697,20701-27353},length=27336,posterior=0.24406536000678242,height_95%_HPD={12.870953159206579,23.69304869060727}]:1.255305913990469)#H5[&loci={0-3219,3235-20697,20701-22314},pr={0-22314},length=22297]:8.613378571023418)[&loci={0-3219,3235-20697,20701-27353},length=27336,posterior=0.22988970080134322,height_95%_HPD={23.84669902537064,34.896542480954736}]:0.8238284544171393)#H8[&loci={0-3219,3235-20697,20701-20773},pr={0-20773},length=20756]:3.4716425884766977)[&loci={0-20697,20701-20773},length=20771,posterior=0.4950607714810901,height_95%_HPD={28.508141223026882,45.864050392061245}]:6.214577194110234)[&loci={0-20697,20701-22046},length=22044]:0.561375759440466)[&loci={0-20697,20701-22046,24207-27353},length=25191]:13.225965615820087,((((((nl63/KF530111/NL63/human/USA/901_24/1990/1990|1990-01-05[&loci={0-20694,20698-27353},length=27351,posterior=1.0,height_95%_HPD={29.40273972602631,29.40273972602813}]:2.6836291271982873,(#H46[&loci={23174-27353},pr={23174-27353},length=4180]:2.1730173970062197,#H94[&loci={18854-20694,20698-23291},pr={18854-27353},length=4435]:0.8508431882170271)[&loci={18854-20694,20698-27353},length=8497,posterior=2.684013473720124E-4,height_95%_HPD={29.55059234016767,34.435528412311214}]:1.6496617624542296)[&loci={0-20694,20698-27353},length=27351,posterior=0.04954014922396973,height_95%_HPD={29.82336168569941,32.71276160997718}]:0.2460565066038498,(((#H11[&loci={0-9479},pr={0-9479},length=9480]:2.746828935223107,#H95[&loci={23292-27353},pr={23292-27353},length=4062]:2.225301040032491)[&loci={0-9479,23292-27353},length=13542]:0.2753915559200095,(nl63/KF530108/NL63/human/USA/891_6/1989/1989|1989-01-05[&loci={0-20694,20698-27353},length=27351,posterior=1.0,height_95%_HPD={30.402739726026255,30.402739726028187}]:1.0628337974605984,nl63/KF530114/NL63/human/USA/891_4/1989/1989|1989-01-03[&loci={0-20694,20698-27353},length=27351,posterior=1.0,height_95%_HPD={30.40821917808114,30.40821917808313}]:1.0573543454056562)[&loci={0-20694,20698-27353},length=27351,posterior=0.8869004569859894,height_95%_HPD={30.840596221264605,32.29032904150631}]:0.32589859000984234)[&loci={0-20694,20698-27353},length=27351,posterior=0.028055427699574968,height_95%_HPD={30.963555845431756,32.62693770791964}]:0.12299880264822605,(((#H47[&loci={0-2768},pr={0-2768},length=2769]:2.265995192813648,#H55[&loci={23794-24421},pr={23794-27353},length=628]:1.352435358053981)[&loci={0-2768,23794-24421},length=3397]:1.981953200821863,((nl63/KF530109/NL63/human/USA/903_28/1990/1990|1990-03-21[&loci={0-20694,20698-27353},length=27351,posterior=1.0,height_95%_HPD={29.197260273971438,29.19726027397371}]:0.09351924357292773)#H95[&loci={0-20694,20698-23291},pr={0-23291},length=23289]:0.2950843850089768)#H94[&loci={0-18853},pr={0-18853},length=18854]:0.005649824816373439)[&loci={0-18853,23794-24421},length=19482,posterior=0.0348218124000334,height_95%_HPD={29.55076743448558,31.493109158483776}]:0.8253202579461458,nl63/KF530107/NL63/human/USA/911_56/1991/1991|1991-01-24[&loci={0-20694,20698-27353},length=27351,posterior=1.0,height_95%_HPD={28.350684931505754,28.350684931508}]:2.0661490538099088)[&loci={0-20694,20698-27353},length=27351,posterior=0.8090770291614436,height_95%_HPD={30.06496774380298,31.91399205506309}]:1.4976369308292306)[&loci={0-20694,20698-27353},length=27351,posterior=0.13889694135598118,height_95%_HPD={31.19851691346787,33.108824111866}]:0.41795444368335666)[&loci={0-20694,20698-27353},length=27351,posterior=0.4385619666242598,height_95%_HPD={31.4098945901427,43.78367959233242}]:1.0125584432084906,#H4[&loci={25336-27353},pr={25336-27353},length=2018]:13.790380976477877)[&loci={0-20694,20698-27353},length=27351,posterior=0.2739759370631854,height_95%_HPD={31.5202231075599,42.89258453592652}]:3.0558131218132303)#H2[&loci={0-20694,20698-24484},pr={0-24484},length=24482]:7.595681549217147)#H93[&loci={0-20694,20698-20753},pr={0-20753},length=20751]:6.212909468002863)#H92[&loci={4409-20694,20698-20753},pr={4409-27353},length=16342]:0.3390058540363725)[&loci={0-4408,6299-8273,11648-13297,19191-22046,24207-27353},length=14037,posterior=0.33830500047351214,height_95%_HPD={46.01697231369542,89.19699839644568}]:2.7113308809670116,(((#H45[&loci={19932-23173},pr={19932-27353},length=3242]:4.753350057896,#H56[&loci={6299-8273},pr={0-8273},length=1975]:8.559345626540448)[&loci={6299-8273,19932-23173},length=5217]:3.679714865060305,#H10[&loci={19191-27353},pr={19191-27353},length=8163]:7.45247057567417)[&loci={6299-8273,19191-27353},length=10138,posterior=0.32794165205547743,height_95%_HPD={25.386176061272977,51.44589931712963}]:8.833837471202173,((#H3[&loci={3260-3287,3290-3313,22047-24206},pr={0-24206},length=2212]:1.5714940095695056)#H96[&loci={22047-24206},pr={19622-27353},length=2160]:4.552996509270088,(#H17[&loci={21609-22772},pr={21609-27353},length=1164]:6.712992143562019,((((((#H29[&loci={5581-6045,6115-7995,22475-22713,26663-27353},pr={5581-27353},length=3276]:0.04202281014363507,((#H72[&loci={22543-27353},pr={22543-27353},length=4811]:1.302535094974246)#H91[&loci={23939-27353},pr={23939-27353},length=3415]:0.714486136193841,#H74[&loci={11648-13297},pr={11648-27353},length=1650]:1.7928244909687692)[&loci={11648-13297,23939-27353},length=5065]:0.6950205902478501)[&loci={5581-6045,6115-7995,11648-13297,22475-22713,23939-27353},length=7650,posterior=0.007770966201020883,height_95%_HPD={6.364340345423045,16.192032596633908}]:0.6999948459553025)#H81[&loci={5581-6045,6115-7995,11648-13297,22475-22713,23939-24930},pr={0-24930},length=5227]:1.7352343647454518)#H67[&loci={6115-7995,11648-13297,22475-22713,23939-24930},pr={6067-27353},length=4762]:4.878244414947289)#H51[&loci={11648-13297,22475-22713,23939-24930},pr={11234-27353},length=2881]:1.6601261550036952)#H53[&loci={11648-13297,22475-22713},pr={0-23042},length=1889]:3.697826323014965)#H84[&loci={11648-13297},pr={0-17208},length=1650]:8.099980707027726)[&loci={11648-13297,21609-22772},length=2814]:9.289501769456592)[&loci={11648-13297,21609-24206},length=4248,posterior=0.09071649451567397,height_95%_HPD={27.238251481206987,57.96271870196006}]:8.544384126969817)[&loci={6299-8273,11648-13297,19191-27353},length=11788,posterior=0.40005739330385925,height_95%_HPD={29.869143999810944,64.16227572054629}]:7.203708965575743)[&loci={0-4408,20754-24484},length=8140,posterior=0.392551091655753,height_95%_HPD={41.90418318571534,371.37357967394047}]:13.532349364116953)#H1[&loci={0-4408},pr={0-9551},length=4409]:26.319335100150283,((#H1[&loci={20754-24484},pr={9552-27353},length=3731]:0.28715678754315377,((#H92[&loci={0-4408},pr={0-4408},length=4409]:5.042787254896325,#H93[&loci={20754-24484},pr={20754-27353},length=3731]:11.255696722899188)[&loci={0-4408,20754-24484},length=8140]:2.6046853969814947)#H97[&loci={1305-4408,20754-24484},pr={1305-27353},length=6835]:9.222370234785672)[&loci={1305-4408},length=3104,posterior=1.0,height_95%_HPD={49.82635500640356,404.83799491259487}]:11.74908467021396,#H97[&loci={0-1304},pr={0-1304},length=1305]:20.971454904999632)[&loci={0-4408},length=4409]:14.283093642393169)[&loci={3260-3287,3290-3313},length=52,posterior=0.6334574555033624,height_95%_HPD={65.98322992557485,152.18212386532792}]:146.4730057097916)[&loci={3285-3287,3290-3313},length=27,posterior=1.0,height_95%_HPD={75.15072974138656,343.678025898435}]:50.829261049643264,(#H96[&loci={3260-3287,3290-3313},pr={0-19621},length=52]:203.16987612972417)#H0[&loci={3285-3287,3290-3313},pr={3285-27353},length=27]:54.28516469579358)[&loci={null},length=0,posterior=1.0,height_95%_HPD={75.4161009625401,355.1429370768193}]:0.0;
END;
