# Supplementary material for: A Bayesian approach to infer recombination patterns in coronaviruses
Source: Nat Commun. 2022 Jul 20;13:4186. doi: 10.1038/s41467-022-31749-8 (PMC9297283; doi:10.1038/s41467-022-31749-8)
Supplement: Supplementary file 6 — Source Data [file 41467_2022_31749_MOESM6_ESM.zip › Source_Figure2/mers_all.tree]

#nexus
begin trees;
tree STATE_0 = ((#H0[&loci={24993-25531},pr={0-25531},length=539]:1.7555866846799617,#H1[&loci={24993-26912},pr={24993-29930},length=1920]:3.3082710743744563)[&loci={25532-26912},length=1381,posterior=1.0,height_95%_HPD={5.1603029890653564,10.896431720995375}]:0.9137045131911385,((((((#H2[&loci={20295-23371},pr={0-23371},length=3077]:0.04517670252863226,#H3[&loci={0-13651},pr={0-13651},length=13652]:0.9807384210315213)[&loci={0-13651,20295-23371},length=16729]:0.15100471388301884,#H4[&loci={24514-24744},pr={24514-29930},length=231]:0.16571377776051222)[&loci={0-13651,20295-23371,24514-24744},length=16960]:0.0012287885393629239,((#H6[&loci={17246-29759,29761-29930},pr={17246-29930},length=12684]:0.5804524221800804)#H5[&loci={20295-29759,29761-29930},pr={20295-29930},length=9635]:0.9063460685442486)#H2[&loci={23372-29759,29761-29930},pr={23372-29930},length=6558]:0.19741020495101402)[&loci={0-13651,20295-24513,24745-29759,29761-29930},length=23056,posterior=1.0,height_95%_HPD={5.010832489941464,9.745125357256162}]:0.06146491914920027,((((((((((((((((Jeddah-1|KF917527|camel|2013-11-08[&loci={0-29757},length=29758,posterior=1.0,height_95%_HPD={1.8575342465751241,1.857534246575156}]:0.1504366264648347,#H10[&loci={29406-29759,29761-29930},pr={29406-29930},length=524]:0.03300605422757741)[&loci={0-29759,29761-29930},length=29930,posterior=0.08019985974024893,height_95%_HPD={1.8916802964716695,2.851073143036448}]:0.028170833058972278,#H11[&loci={16854-24357},pr={16854-29930},length=7504]:0.07727675201926232)[&loci={0-29759,29761-29930},length=29930,posterior=0.8714634991486714,height_95%_HPD={2.044802497432766,2.7387627427911845}]:0.28963199943410345)#H9[&loci={5540-29759,29761-29930},pr={5540-29930},length=24390]:0.6711297332729842,(((#H12[&loci={26044-28201},pr={25256-29930},length=2158]:0.05208947636946348,#H13[&loci={29196-29759,29761-29930},pr={27087-29930},length=734]:0.2283145038329586)[&loci={26044-28201,29196-29759,29761-29930},length=2892]:0.15404656011001805,Riyadh_3_2013|KF600613|human|2013-02-05[&loci={0-21625,21627-29759,29761-29930},length=29929,posterior=1.0,height_95%_HPD={2.6136986301368976,2.613698630136941}]:0.26724218268106625)[&loci={0-21625,21627-29759,29761-29930},length=29929,posterior=0.0044429665486551305,height_95%_HPD={2.7062078370647384,3.242008791324629}]:0.06333866862215842,(((#H16[&loci={5866-6504},pr={5866-29930},length=639]:0.03947495425509118,(Munich/AbuDhabi/2013|KF192507|human|2013-03-22[&loci={0-29759,29761-29930},length=29930,posterior=1.0,height_95%_HPD={2.490410958903994,2.490410958904037}]:0.08815235187766746)#H17[&loci={10309-29759,29761-29930},pr={10309-29930},length=19621]:0.026628787683112165)[&loci={5866-6504,10309-29759,29761-29930},length=20260]:0.12911923279629534)#H15[&loci={5866-6504,10309-23515},pr={0-23515},length=13846]:0.20988901559843143)#H14[&loci={5866-6504,10309-16602},pr={0-16602},length=6933]:7.913458063057988E-5)[&loci={0-21625,21627-29759,29761-29930},length=29929,posterior=0.029920599114835234,height_95%_HPD={2.727855808403742,3.4669226524659926}]:0.05262395736587777)[&loci={0-29759,29761-29930},length=29930,posterior=0.42667657524302993,height_95%_HPD={2.7803176047089195,3.4335663936580687}]:5.871142542268615E-4)#H8[&loci={0-22709},pr={0-22709},length=22710]:0.005065448467970413,#H14[&loci={16603-23515},pr={16603-29930},length=6913]:0.058355654668705625)[&loci={0-23515},length=23516,posterior=0.2980650584265648,height_95%_HPD={2.8359701642500745,3.707167356961495}]:0.22170034845398945,#H18[&loci={20266-24424},pr={20266-29930},length=4159]:0.4529195001072779)[&loci={0-24424},length=24425,posterior=0.40739596905511977,height_95%_HPD={2.860180537997957,4.39625742271442}]:0.4675681135328169,((#H19[&loci={20406-22976},pr={0-22976},length=2571]:0.034332188325606694,((((#H21[&loci={24425-29759,29761-29930},pr={24425-29930},length=5505]:0.10287565503854879,#H17[&loci={0-10308},pr={0-10308},length=10309]:0.25600217302331885)[&loci={0-10308,24425-29759,29761-29930},length=15814]:0.020370865672060035,(((((Al-Hasa_23_2013|KJ156860|human|2013-05-13[&loci={2106-3423,3425-8169,9836-10451,10453-17580,19980-24253,26159-26322,26324-26327,26329-26332,26334-26345,26347-26347,26349-26362,26364-28123,28165-29532,29534-29759,29761-29806},length=21680,posterior=1.0,height_95%_HPD={2.3479452054793635,2.347945205479414}]:0.007236685230665785)#H23[&loci={2106-3423,3425-8169,9836-10451,10453-17580,19980-24253},pr={0-24339},length=18081]:0.08388738479719748)#H22[&loci={11044-17580,19980-24253},pr={11044-29930},length=10811]:0.060205988740698047,#H24[&loci={0-4081},pr={0-6570},length=4082]:0.2446151625593096)[&loci={0-4081,11044-17580,19980-24253},length=14893]:0.2690982706425764,#H9[&loci={0-5539},pr={0-5539},length=5540]:0.4425998293574658)[&loci={0-5539,11044-17580,19980-24253},length=16351,posterior=0.6866922786918025,height_95%_HPD={2.165732315019774,3.132404506789447}]:0.023322586328315964,#H25[&loci={22044-29405},pr={22044-29930},length=7362]:0.7596406629462393)[&loci={0-5539,11044-17580,19980-29405},length=21503,posterior=0.07446417455088097,height_95%_HPD={2.416022779952087,3.3197631243080785}]:0.06324022825823405)[&loci={0-10308,11044-17580,19980-29759,29761-29930},length=26796,posterior=0.39995253970248096,height_95%_HPD={2.522941956560616,3.4003631876597744}]:0.3977910635711801,(((((England/4/2013|KM210277|human|2013-02-13[&loci={0-27916,27918-29759,29761-29930},length=29929,posterior=1.0,height_95%_HPD={2.5917808219175775,2.591780821917631}]:0.0367719749611517,England/3/2013|KM210278|human|2013-02-10[&loci={0-19769,19771-29759,29761-29930},length=29929,posterior=1.0,height_95%_HPD={2.599999999999877,2.599999999999932}]:0.02855279687885215)[&loci={0-29759,29761-29930},length=29930,posterior=0.9993471916071913,height_95%_HPD={2.601123476400927,2.6823481575060484}]:0.2910782465065438,((((((((((((((((((Riyadh-KKUH-291||human|2014-05-06[&loci={0-29759,29761-29929},length=29929,posterior=1.0,height_95%_HPD={1.3671232876710917,1.3671232876711379}]:0.20514180127540627,Indiana/USA-1_SaudiArabia_2014|KJ813439|human|2014-04-30[&loci={0-26026,26028-26066,26068-29759,29761-29930},length=29928,posterior=1.0,height_95%_HPD={1.3835616438354634,1.3835616438355096}]:0.18870344511103454)[&loci={0-29759,29761-29930},length=29930,posterior=0.35600235198380714,height_95%_HPD={1.4371548513065644,1.6508581874781942}]:0.023445715618748864,(KFMC-8|KT121579|human|2014-04-30[&loci={0-29710},length=29711,posterior=1.0,height_95%_HPD={1.3835616438354634,1.3835616438355096}]:0.17957521611117855)#H31[&loci={0-22001},pr={0-22001},length=22002]:0.032573944618604855)[&loci={0-29759,29761-29930},length=29930,posterior=0.012454404456575882,height_95%_HPD={1.5232543861525176,1.6010990473775362}]:0.07405644327640104,((KFMC-6|KT121576|human|2014-05-18[&loci={9-29759,29761-29905},length=29896,posterior=1.0,height_95%_HPD={1.3342465753423491,1.3342465753423944}]:0.260641764013684,#H31[&loci={22002-29710},pr={22002-29930},length=7709]:0.03175147940938672)[&loci={9-29759,29761-29905},length=29896,posterior=0.5415137624874272,height_95%_HPD={1.4433051365468899,1.5992708651135388}]:0.024882806636579602,KFMC-10|KT121578|human|2014-05-01[&loci={0-5926,5928-29710},length=29710,posterior=1.0,height_95%_HPD={1.380821917808106,1.3808219178081504}]:0.2389492281845058)[&loci={0-29759,29761-29905},length=29905,posterior=0.3938121295268809,height_95%_HPD={1.4650750298486415,1.6346885714682795}]:0.049996101849039576)[&loci={0-29759,29761-29930},length=29930,posterior=0.3858278585471951,height_95%_HPD={1.5238134274279602,1.7376588104674466}]:0.30519757097071576)#H10[&loci={0-29405},pr={0-29405},length=29406]:0.05709063946019555)#H25[&loci={0-22043},pr={0-22043},length=22044]:0.008473043674200653)#H30[&loci={8369-22043},pr={8369-29930},length=13675]:0.23230247246806712)#H29[&loci={13554-22043},pr={13554-29930},length=8490]:0.04140248044033612,(#H32[&loci={27964-29759,29761-29930},pr={24783-29930},length=1966]:0.0426647468982857,#H33[&loci={23057-29759,29761-29930},pr={23057-29930},length=6873]:0.028904523677780958)[&loci={23057-29759,29761-29930},length=6873,posterior=0.9813818296291367,height_95%_HPD={2.144387661030869,2.465815265142588}]:0.1131294654252244)[&loci={13554-22043,23057-29759,29761-29930},length=15363]:0.06593927581702275,#H34[&loci={21943-23056},pr={21943-29930},length=1114]:0.16723732832607752)[&loci={13554-29759,29761-29930},length=16376,posterior=0.02278338574365786,height_95%_HPD={2.136983264317566,2.459769756572129}]:0.20309219359740283)#H28[&loci={13554-27026},pr={0-27026},length=13473]:0.0673171031736679,(((#H35[&loci={27117-29759,29761-29930},pr={27117-29930},length=2813]:0.03785559945605499,((Qatar3|KF961221|human|2013-10-13[&loci={0-4002,4004-12299,12301-19035,19037-19088,19090-19151,19153-21086,21088-29759,29761-29930},length=29924,posterior=1.0,height_95%_HPD={1.9287671232875345,1.9287671232875834}]:0.14238664570801873,#H36[&loci={0-1139},pr={0-1139},length=1140]:0.003293386802997844)[&loci={0-4002,4004-12299,12301-19035,19037-19088,19090-19151,19153-21086,21088-29759,29761-29930},length=29924,posterior=0.7113242608077827,height_95%_HPD={1.936663007139149,2.4436317491171273}]:0.05627416313015132,#H37[&loci={5253-8368},pr={5253-29930},length=3116]:0.06867318657871024)[&loci={0-4002,4004-12299,12301-19035,19037-19088,19090-19151,19153-21086,21088-29759,29761-29930},length=29924,posterior=0.15950035791553194,height_95%_HPD={1.9592453302020694,2.5558088841250726}]:0.2619725684552101)[&loci={0-4002,4004-12299,12301-19035,19037-19088,19090-19151,19153-21086,21088-29759,29761-29930},length=29924,posterior=0.007944497417604586,height_95%_HPD={2.027560296384353,2.3894005005809653}]:0.007566551410434386,(((((((#H30[&loci={0-8368},pr={0-8368},length=8369]:0.018226243600238945)#H37[&loci={0-5252},pr={0-5252},length=5253]:0.009105636645561077)#H36[&loci={1140-5252},pr={1140-29930},length=4113]:0.16787634478997404,(((((Hafr-Al-Batin_2_2013|KJ156910|human|2013-08-05[&loci={0-6068,6070-24282,24284-29759,29761-29930},length=29928,posterior=1.0,height_95%_HPD={2.117808219177931,2.1178082191779737}]:0.02320910966093237,Hafr-Al-Batin_5_2013|KJ156951|human|2013-08-25[&loci={2079-2783,2785-3262,3264-5934,5936-6068,6070-12029,12067-12203,12205-12324,12326-13003,13005-14706,20144-24305,27964-29759,29761-29930},length=18712,posterior=1.0,height_95%_HPD={2.063013698630103,2.0630136986301455}]:0.07800363020876588)[&loci={0-6068,6070-29759,29761-29930},length=29929,posterior=0.06606815165674185,height_95%_HPD={2.1185348668798554,2.193174455441138}]:0.012212612300881887,Riyadh_12_2013|KJ156926|human|2013-08-08[&loci={0-18521,20144-29759,29761-29930},length=28308,posterior=1.0,height_95%_HPD={2.1095890410958615,2.1095890410959015}]:0.04364090004388643)[&loci={0-29759,29761-29930},length=29930,posterior=0.4421438545219769,height_95%_HPD={2.1184327932120173,2.263187945206589}]:0.01896952461241952)#H33[&loci={0-23056},pr={0-23056},length=23057]:0.01872709326443811,#H40[&loci={0-6068,6070-6320,8609-8959},pr={0-8959},length=6671]:0.01474327292209665)[&loci={0-23056},length=23057,posterior=0.42413673708837923,height_95%_HPD={2.1284277903715214,2.3684113458866083}]:0.022008843329512473)#H34[&loci={0-21942},pr={0-21942},length=21943]:0.02280132463642559)[&loci={0-21942},length=21943,posterior=0.4952092809923963,height_95%_HPD={2.1473002063587785,2.717005094430945}]:0.0026399279327158354)#H39[&loci={6536-21942},pr={6536-29930},length=15407]:0.020869917274087157,(((Riyadh_10_2013|KJ156891|human|2013-09-05[&loci={0-1973,1975-6068,6070-19116,19799-24282,24284-25691,25704-29077,29133-29285},length=28534,posterior=1.0,height_95%_HPD={2.032876712328714,2.0328767123287586}]:0.08419566451004101,Riyadh_17_2013|KJ156918|human|2013-08-26[&loci={0-1837,1839-18178,18180-18466,18548-25691,25704-29759,29761-29930},length=29835,posterior=1.0,height_95%_HPD={2.0602739726025154,2.06027397260256}]:0.05679840423623972)[&loci={0-25691,25704-29759,29761-29930},length=29918,posterior=0.9517862957237461,height_95%_HPD={2.060621530090902,2.1209935206500816}]:0.12124595563408747)#H42[&loci={0-23717},pr={0-23717},length=23718]:0.010509725642354084)#H41[&loci={6556-23717},pr={6556-29930},length=17162]:0.010418514074149954)[&loci={6536-23717},length=17182,posterior=0.25141630908008195,height_95%_HPD={2.1936052341910752,2.4902343508131004}]:0.053090028703387304,Hafr-Al-Batin_1_2013|KF600628|human|2013-06-04[&loci={0-29759,29761-29930},length=29930,posterior=1.0,height_95%_HPD={2.2876712328765922,2.2876712328766375}]:0.024665368016133726)[&loci={0-29759,29761-29930},length=29930,posterior=0.4566539665203013,height_95%_HPD={2.305034761114918,2.565942565186381}]:0.0033036096058509656)#H38[&loci={3613-29759,29761-29930},pr={3613-29930},length=26317]:0.08132684149277836)[&loci={0-29759,29761-29930},length=29930,posterior=0.0602574513215518,height_95%_HPD={2.3383439866519673,2.5900005925574376}]:0.019602292397578935,((Riyadh_7_2013|KJ156937|human|2013-07-15[&loci={0-19217,19274-29286},length=29231,posterior=1.0,height_95%_HPD={2.1753424657533387,2.1753424657533884}]:0.11790559831578307,(((#H42[&loci={23718-25691,25704-29759,29761-29930},pr={23718-29930},length=6200]:0.023897811832426896,(((((#H44[&loci={0-2787},pr={0-2787},length=2788]:0.3062555246258931,#H45[&loci={23690-29759,29761-29930},pr={23690-29930},length=6240]:0.5455068573618327)[&loci={0-2787,23690-29759,29761-29930},length=9028]:0.07919431362760321,(Hafr-Al-Batin_4_2013|KJ156931|human|2013-08-25[&loci={0-876,878-6068,6070-6320,8609-9885,9887-12065,12067-13608,22200-22215,22217-24444,27964-29759,29761-29930},length=15527,posterior=1.0,height_95%_HPD={2.0630136986301046,2.0630136986301455}]:0.09542554390156255)#H32[&loci={0-876,878-6068,6070-6320,8609-9885,9887-12065,12067-13608,22200-22215,22217-24444},pr={0-24782},length=13561]:0.0029468258009224257)[&loci={0-6068,6070-6320,8609-9885,9887-12065,12067-13608,22200-22215,22217-29759,29761-29930},length=19047,posterior=0.015578025538630377,height_95%_HPD={2.066575791633501,2.2612302658805845}]:0.014797217761923775)#H40[&loci={8960-9885,9887-12065,12067-13608,22200-22215,22217-29759,29761-29930},pr={8960-29930},length=12376]:0.02952532659726259,#H46[&loci={0-4081},pr={0-4081},length=4082]:0.08103066459896979)[&loci={0-4081,8960-9885,9887-12065,12067-13608,22200-22215,22217-29759,29761-29930},length=16458]:0.04895148899683477)#H24[&loci={8960-9885,9887-12065,12067-13608,22200-22215,22217-29759,29761-29930},pr={6571-29930},length=12376]:0.0075560426166632055)[&loci={8960-9885,9887-12065,12067-13608,22200-22215,22217-29759,29761-29930},length=12376,posterior=0.08720533936852519,height_95%_HPD={2.1512877832281774,2.4246899671222186}]:0.0047187548894847,(Riyadh_14_2013|KJ156934|human|2013-08-15[&loci={0-24282,24284-29759,29761-29930},length=29929,posterior=1.0,height_95%_HPD={2.090410958903906,2.090410958903946}]:0.012321403456240887)#H47[&loci={6505-24282,24284-29759,29761-29930},pr={6505-29930},length=23424]:0.16420253683461183)[&loci={6505-29759,29761-29930},length=23425,posterior=0.18401015345563632,height_95%_HPD={2.1773263048760647,2.666506925290873}]:0.02314078198424241)#H43[&loci={9376-29759,29761-29930},pr={9376-29930},length=20554]:0.003172382890145542)[&loci={0-29759,29761-29930},length=29930,posterior=0.124871954315561,height_95%_HPD={2.251364741730608,2.4596172317056997}]:0.08224064160482669,((((((Riyadh_KSA_4050_2015|KT026454|human|2015-03-01[&loci={0-29759,29761-29930},length=29930,posterior=1.0,height_95%_HPD={0.547945205479424,0.5479452054794525}]:0.4616471572273291,(((((((((((Riyadh_KKUH_1461||human|2015-03-08[&loci={2180-6231,6241-8147,10845-13843,14046-17687,18982-27046,27670-29759,29761-29928},length=22923,posterior=1.0,height_95%_HPD={0.528767123287464,0.5287671232874942}]:0.02062332368963382)#H50[&loci={2180-6231,6241-8147,10845-13843,14046-17687},pr={0-18571},length=12600]:0.11089312155506192,(Riyadh_KKUH_0818||human|2015-02-28[&loci={2682-6862,12038-14067,17107-18974,20224-22174,22222-26998,28029-29759,29761-29773},length=16551,posterior=1.0,height_95%_HPD={0.5506849315067743,0.5506849315068045}]:0.08195760795631557)#H51[&loci={3615-6862,12038-14067,17107-18974,20224-22174,22222-26998,28029-29759,29761-29773},pr={3615-29930},length=15618]:0.027641029069066292)[&loci={2180-8147,10845-18974,20224-22174,22222-26998,28029-29759,29761-29773},length=22570,posterior=0.0020709917750416193,height_95%_HPD={0.5789935881017243,0.7570033131071838}]:0.03942058572714302,((Riyadh_KKUH_1470||human|2015-03-08[&loci={30-29759,29761-29928},length=29898,posterior=1.0,height_95%_HPD={0.5287671232874658,0.5287671232874978}]:0.06404773729889968,#H52[&loci={57-1575,1788-2716},pr={0-2716},length=2448]:0.039366301910668255)[&loci={30-29759,29761-29928},length=29898,posterior=0.0743370730085042,height_95%_HPD={0.5565659131842953,0.7503567352188423}]:0.02289277423266256,Riyadh_KKUH_0826||human|2015-02-28[&loci={1980-29759,29761-29928},length=27948,posterior=1.0,height_95%_HPD={0.5506849315067797,0.5506849315068099}]:0.0650227033122519)[&loci={30-29759,29761-29928},length=29898,posterior=0.49047058318214765,height_95%_HPD={0.5566517679664358,0.6707863753684649}]:0.08399651944026587)[&loci={30-29759,29761-29928},length=29898,posterior=0.04683392352038159,height_95%_HPD={0.6418563334228047,0.7645157584222204}]:0.03129156846537029,(((Riyadh_KKUH_1066||human|2015-03-03[&loci={0-20,30-29759,29761-29928},length=29919,posterior=1.0,height_95%_HPD={0.5424657534244766,0.5424657534245076}]:0.06806018981109219,Riyadh_KKUH_0780||human|2015-02-25[&loci={0-20,30-29759,29761-29930},length=29921,posterior=1.0,height_95%_HPD={0.5589041095888501,0.5589041095888794}]:0.05162183364672046)[&loci={0-20,30-29759,29761-29930},length=29921,posterior=0.8488069049847534,height_95%_HPD={0.5592802659392451,0.6281128336237582}]:0.059993440553636646,(Riyadh_KKUH_1522||human|2015-03-09[&loci={2995-4750,6026-8251,10858-13921,18040-23004,23007-27046,27744-29759,29761-29916},length=18223,posterior=1.0,height_95%_HPD={0.5260273972601084,0.5260273972601368}]:0.09061920342378116,#H50[&loci={18982-27046,27670-29759,29761-29928},pr={18572-29930},length=10323]:0.06725615370678639)[&loci={2995-4750,6026-8251,10858-13921,18040-27046,27670-29759,29761-29928},length=18311,posterior=0.18191118462447978,height_95%_HPD={0.5661049900004169,0.6887325048970574}]:0.05387278310532295)[&loci={0-20,30-29759,29761-29930},length=29921,posterior=0.37407372352565493,height_95%_HPD={0.5744159017399557,0.7123846389421153}]:0.029634533029188503)#H53[&loci={0-20,30-24083},pr={0-24083},length=24075]:0.030841805906277386)[&loci={0-20,30-29759,29761-29928},length=29919,posterior=0.2310863059551931,height_95%_HPD={0.6477123525974182,0.7883972661107528}]:0.006103798686709183,#H54[&loci={27866-29759,29761-29930},pr={27866-29930},length=2064]:0.0015009662880522967)[&loci={0-20,30-29759,29761-29930},length=29921,posterior=0.11075856595927652,height_95%_HPD={0.5697210446195946,0.7521606981124336}]:0.0026053034092683447,((Riyadh_KKUH_0734||human|2015-02-18[&loci={30-29759,29761-29928},length=29898,posterior=1.0,height_95%_HPD={0.5780821917808048,0.5780821917808332}]:0.006248392416072335)#H56[&loci={30-18827},pr={0-18827},length=18798]:0.03924385468046765)#H55[&loci={30-17961},pr={0-17961},length=17932]:0.11613038594330405)[&loci={0-20,30-29759,29761-29930},length=29921,posterior=0.4744334764793753,height_95%_HPD={0.6750751506477446,0.8988583506887444}]:0.06367216677780263,#H53[&loci={24084-29759,29761-29930},pr={24084-29930},length=5846]:0.10322307478005754)[&loci={0-20,30-29759,29761-29930},length=29921,posterior=0.4140770230929659,height_95%_HPD={0.6542411197017817,0.7905159314053591}]:0.024467409752087832,Riyadh_KKUH_0755||human|2015-02-23[&loci={3156-5041,5166-8147,8984-14695,14990-25234,25261-27169,28029-29546},length=24252,posterior=1.0,height_95%_HPD={0.564383561643794,0.5643835616438189}]:0.26346083970674883)[&loci={0-20,30-29759,29761-29930},length=29921,posterior=0.31871088654125457,height_95%_HPD={0.7108683188406504,0.9390468270773216}]:0.008239921719276566,(#H56[&loci={18828-29759,29761-29928},pr={18828-29930},length=11100]:0.02093081741355718,(((Riyadh-KSA-16120/2015|KU851861|human|2015-08-24[&loci={0-29759,29761-29930},length=29930,posterior=1.0,height_95%_HPD={0.06575342465748335,0.06575342465749401}]:0.2102520482112773,(Riyadh-KSA-16121/2015|KU851860|human|2015-08-24[&loci={0-29759,29761-29930},length=29930,posterior=1.0,height_95%_HPD={0.06575342465748157,0.06575342465749401}]:0.05682748564975171,#H58[&loci={0-1988},pr={0-1988},length=1989]:0.05789373891087379)[&loci={0-29759,29761-29930},length=29930,posterior=0.4260572296122965,height_95%_HPD={0.1584909859465462,0.37180684871799485}]:0.15342456256152204)[&loci={0-29759,29761-29930},length=29930,posterior=0.26407245150418474,height_95%_HPD={0.1768844873329911,0.3998972701900527}]:0.006389201814954504,(Jordan_1_2015|KU233363|human|2015-09-17[&loci={0-25854,25903-29759,29761-29930},length=29882,posterior=1.0,height_95%_HPD={0.0,0.0}]:0.06468717139637192)#H58[&loci={1989-25854,25903-29759,29761-29930},pr={1989-29930},length=27893]:0.21770750328735033)[&loci={0-29759,29761-29930},length=29930,posterior=0.9994124185960747,height_95%_HPD={0.19622884571197208,0.43958493953310995}]:0.17219660594592057)#H57[&loci={0-23554},pr={0-23554},length=23555]:0.15067012098082344)[&loci={0-29759,29761-29928},length=29928,posterior=0.008085300994440598,height_95%_HPD={0.6013824346915744,0.7775625763936844}]:0.23082292145938155)[&loci={0-29759,29761-29930},length=29930,posterior=0.5546449753009177,height_95%_HPD={0.7163197820742182,1.1316142547742274}]:0.05425040004178072)#H49[&loci={12234-29759,29761-29930},pr={12234-29930},length=17696]:0.07468742500557113,((Riyadh_KKUH_1080||human|2015-03-03[&loci={57-1575,1788-4174,4186-8009,8984-29759,29761-29929},length=28675,posterior=1.0,height_95%_HPD={0.5424657534244819,0.5424657534245032}]:0.010982805251227745)#H52[&loci={2717-4174,4186-8009,8984-29759,29761-29929},pr={2717-29930},length=26227]:0.20002548211927618)#H59[&loci={2717-4174,4186-8009,8984-29518},pr={0-29518},length=25817]:0.2115481073221872)[&loci={2717-4174,4186-8009,8984-29759,29761-29930},length=26228,posterior=0.7554687775061315,height_95%_HPD={0.8015451730114833,1.1376741039204799}]:0.04457021458958366)[&loci={0-29759,29761-29930},length=29930,posterior=0.030604534942482973,height_95%_HPD={0.7452805846370438,1.2042446051265694}]:0.0387214193719565,((((((((((((((KOR/CNUH_SNU/054_06_2015|KT868871|human|2015-06-09[&loci={0-25254,25256-29759,29761-29930},length=29929,posterior=1.0,height_95%_HPD={0.2739726027395868,0.27397260273962587}]:3.0478444443815533E-5)#H60[&loci={0-25254,25256-29186},pr={0-29186},length=29186]:0.04815933844235332,KOR/CNUH_SNU/085_06_2015|KT868873|human|2015-06-10[&loci={0-29759,29761-29930},length=29930,posterior=1.0,height_95%_HPD={0.2712328767122312,0.27123287671227025}]:0.05092954291415097)[&loci={0-29759,29761-29930},length=29930,posterior=0.06959967858544287,height_95%_HPD={0.28808769680346913,0.37590811829841897}]:0.02919349261139459,KOR/CNUH_SNU/023_06_2015|KT868866|human|2015-06-11[&loci={0-29759,29761-29930},length=29930,posterior=1.0,height_95%_HPD={0.26849315068486845,0.2684931506849111}]:0.0828627615529065)[&loci={0-29759,29761-29930},length=29930,posterior=0.05085216144697614,height_95%_HPD={0.2752963298992608,0.3513559122378176}]:0.012311413927591275,(KOR/CNUH_SNU/031_06_2015|KT868869|human|2015-06-11[&loci={0-6351,6353-29759,29761-29930},length=29929,posterior=1.0,height_95%_HPD={0.268493150684872,0.2684931506849111}]:0.011820995013437141)#H61[&loci={8020-29759,29761-29930},pr={8020-29930},length=21910]:0.08335318046705709)[&loci={0-29759,29761-29930},length=29930,posterior=0.22391955099996066,height_95%_HPD={0.27675179344852907,0.37424868677505074}]:0.004573921110321066,#H62[&loci={19422-29759,29761-29930},pr={19422-29930},length=10508]:0.07504351631907724)[&loci={0-29759,29761-29930},length=29930,posterior=0.39657496233292716,height_95%_HPD={0.3064077197773738,0.39677473763631355}]:0.0034879272523404836,(((KOR/Seoul/162-1-2015|KX034098|human|2015-06-22[&loci={0-29759,29761-29930},length=29930,posterior=1.0,height_95%_HPD={0.23835616438348772,0.23835616438352503}]:0.009837496582015604,KOR/Seoul/177-3-2015|KX034100|human|2015-07-03[&loci={0-29759,29761-29930},length=29930,posterior=1.0,height_95%_HPD={0.2082191780820999,0.20821917808213897}]:0.03997448288340166)[&loci={0-29759,29761-29930},length=29930,posterior=0.6088095830388595,height_95%_HPD={0.23914510554755708,0.30132495290140504}]:0.07382557004558521,KOREA/Seoul/035-1-2015|KT374054|human|2015-06-03[&loci={0-29747},length=29748,posterior=1.0,height_95%_HPD={0.2904109589039603,0.2904109589039976}]:0.031608272107128244)[&loci={0-29759,29761-29930},length=29930,posterior=0.06237312469143127,height_95%_HPD={0.2967705145636117,0.34668826406859843}]:0.005550812882226808,(KOR/CNUH_SNU/110_06_2015|KT868874|human|2015-06-11[&loci={0-29759,29761-29930},length=29930,posterior=1.0,height_95%_HPD={0.2684931506848738,0.2684931506849111}]:0.027088198873727265,#H61[&loci={0-6351,6353-8019},pr={0-8019},length=8019]:0.015267203860290124)[&loci={0-29759,29761-29930},length=29930,posterior=0.0010384215991692627,height_95%_HPD={0.2955813495586419,0.2955813495586419}]:0.03198869433471074)[&loci={0-29759,29761-29930},length=29930,posterior=0.5062111977407866,height_95%_HPD={0.2999709658435954,0.370641322549055}]:0.04415913063471777)[&loci={0-29759,29761-29930},length=29930,posterior=0.2701261694743308,height_95%_HPD={0.3275425298568102,0.41657228424449677}]:0.029388256951492053,((KOR/CNUH_SNU/122_06_2015|KT868875|human|2015-06-10[&loci={0-29759,29761-29930},length=29930,posterior=1.0,height_95%_HPD={0.2712328767122312,0.2712328767122649}]:0.007557117924626766,(KOR/Seoul/050-1-2015|KX034094|human|2015-06-11[&loci={0-29759,29761-29930},length=29930,posterior=1.0,height_95%_HPD={0.268493150684872,0.26849315068490576}]:0.005628971798209648,KOR/Seoul/080-3-2015|KX034097|human|2015-06-17[&loci={0-29759,29761-29930},length=29930,posterior=1.0,height_95%_HPD={0.2520547945205003,0.2520547945205358}]:0.022067327962584926)[&loci={0-29759,29761-29930},length=29930,posterior=0.22776738662278442,height_95%_HPD={0.26910363823357386,0.32614745083357377}]:0.0046678721537745105)[&loci={0-29759,29761-29930},length=29930,posterior=0.30076852912940855,height_95%_HPD={0.27544965838931823,0.337706584264037}]:0.056308003565582965,KOR/Seoul/066-2015|KX034095|human|2015-06-04[&loci={0-29759,29761-29930},length=29930,posterior=1.0,height_95%_HPD={0.28767123287660024,0.28767123287663665}]:0.04742676532583445)[&loci={0-29759,29761-29930},length=29930,posterior=0.9843991813365836,height_95%_HPD={0.2919673432642895,0.37596036533481225}]:0.06601943327709137)[&loci={0-29759,29761-29930},length=29930,posterior=0.015191030137587682,height_95%_HPD={0.34035594435016137,0.4409937973472857}]:0.004235010926930016,(((ChinaGD01|KT036372|human|2015-05-28[&loci={45-29759,29761-29930},length=29885,posterior=1.0,height_95%_HPD={0.30684931506833024,0.30684931506836755}]:0.0077941578521105725,#H60[&loci={29187-29759,29761-29930},pr={29187-29930},length=743]:0.04064039173641376)[&loci={45-29759,29761-29930},length=29885,posterior=3.22558731975515E-4,height_95%_HPD={0.31464347292048345,0.36962079697094197}]:0.06545142060857856,(KOR/CNUH_SNU/038_06_2015|KT868870|human|2015-06-10[&loci={0-22239,22241-26729,26733-29759,29761-29930},length=29926,posterior=1.0,height_95%_HPD={0.27123287671223206,0.2712328767122649}]:0.07272509530387339,(KOR/CNUH_SNU/148_06_2015|KT868876|human|2015-06-10[&loci={0-29759,29761-29930},length=29930,posterior=1.0,height_95%_HPD={0.27123287671223295,0.2712328767122685}]:0.021964854244384213)#H62[&loci={0-19421},pr={0-19421},length=19422]:0.05076024105949273)[&loci={0-22239,22241-26729,26733-29759,29761-29930},length=29926,posterior=0.0022076261632275503,height_95%_HPD={0.3000816080630564,0.3439579720161454}]:0.03613692151291659)[&loci={0-29759,29761-29930},length=29930,posterior=0.12638000938761132,height_95%_HPD={0.3142949526436052,0.4078314617693053}]:0.015887048104421098,KOREA/Seoul/163-1-2015|KT374051|human|2015-06-19[&loci={0-29747},length=29748,posterior=1.0,height_95%_HPD={0.24657534246555457,0.24657534246559365}]:0.1494065991678859)[&loci={0-29759,29761-29930},length=29930,posterior=0.06149315519528259,height_95%_HPD={0.3251524658443934,0.4335072282647605}]:0.009370500773009383)[&loci={0-29759,29761-29930},length=29930,posterior=0.5988670395519784,height_95%_HPD={0.36419073767187626,0.47343355353821437}]:0.035238727726376595,Hufuf-KSA-11002/2015|KT806046|human|2015-05-10[&loci={0-9620,9622-29759,29761-29930},length=29929,posterior=1.0,height_95%_HPD={0.35616438356144275,0.3561643835614774}]:0.08442678657138813)[&loci={0-29759,29761-29930},length=29930,posterior=0.9963719082844394,height_95%_HPD={0.38743697555763923,0.5411207425372115}]:0.29500738499049106)#H54[&loci={0-27865},pr={0-27865},length=27866]:0.19528595149268568,((#H59[&loci={29519-29759,29761-29929},pr={29519-29930},length=410]:0.12509252714924202,(Hufuf-KSA-9158/2015|KT806047|human|2015-03-27[&loci={0-25592,25602-29759,29761-29930},length=29921,posterior=1.0,height_95%_HPD={0.47671232876699676,0.47671232876702163}]:0.2440602082415495,#H63[&loci={24506-29715},pr={24506-29930},length=5210]:0.09653885531508877)[&loci={0-29759,29761-29930},length=29930,posterior=0.31099538233651836,height_95%_HPD={0.6112095823126005,1.0580923356283467}]:0.1577940309356869)[&loci={0-29759,29761-29930},length=29930,posterior=0.0091963629916673,height_95%_HPD={0.5759641201132819,1.148436440855054}]:0.048793292157114365,Kharj-KSA-2598/2015|KT806053|human|2015-02-02[&loci={0-29759,29761-29930},length=29930,posterior=1.0,height_95%_HPD={0.6219178082189813,0.6219178082190098}]:0.3054420518823555)[&loci={0-29759,29761-29930},length=29930,posterior=0.02334303831568477,height_95%_HPD={0.8515380088024873,1.1231265702166766}]:0.003524646514676988)[&loci={0-29759,29761-29930},length=29930,posterior=0.012101366359354394,height_95%_HPD={0.8727372625412606,1.1152155598482913}]:0.029602631317811046,Kharj-KSA-2599/2015|KT806052|human|2015-02-02[&loci={0-25684,25686-25686,25688-29759,29761-29930},length=29928,posterior=1.0,height_95%_HPD={0.6219178082189831,0.6219178082190062}]:0.33856932971484355)[&loci={0-29759,29761-29930},length=29930,posterior=0.011407128922140585,height_95%_HPD={0.9604871379338569,1.1890614177568501}]:0.016961014444508038,(((#H65[&loci={21343-25948},pr={21343-29930},length=4606]:0.10753214026283686)#H64[&loci={21343-25378},pr={0-25378},length=4036]:0.01048296528708903,(Najran-KSA-C20915/2015|KT806054|human|2015-02-13[&loci={37-29731},length=29695,posterior=1.0,height_95%_HPD={0.5917808219175953,0.5917808219176308}]:0.15501328528869962,(((Khobar-KSA-6736/2015|KT806048|human|2015-02-07[&loci={0-29759,29761-29930},length=29930,posterior=1.0,height_95%_HPD={0.6082191780821944,0.6082191780822193}]:0.03719898704192559)#H67[&loci={0-25948},pr={0-25948},length=25949]:0.01378829365849299)#H65[&loci={0-21342},pr={0-21342},length=21343]:0.016912357747834506)#H66[&loci={0-15788},pr={0-15788},length=15789]:0.07067529067583322)[&loci={0-29731},length=29732,posterior=0.45568072915765107,height_95%_HPD={0.6843572851476685,1.033210423992923}]:0.03042745712625816)[&loci={0-29731},length=29732,posterior=0.3073593131626473,height_95%_HPD={0.7105174974088602,1.076080298134677}]:0.061570033532113655,(THA/CU/17_06_2015|KT225476|human|2015-06-17[&loci={0-29715},length=29716,posterior=1.0,height_95%_HPD={0.25205479452050383,0.25205479452053225}]:0.3721788871729501)#H63[&loci={0-24505},pr={0-24505},length=24506]:0.21455791617120923)[&loci={0-29731},length=29732,posterior=0.47725311152770916,height_95%_HPD={0.7667281802997685,1.0818599052302407}]:0.13865655451367687)[&loci={0-29759,29761-29930},length=29930,posterior=0.006718454094386295,height_95%_HPD={0.9300847412368523,1.2056451394652186}]:0.024209538391296803,((Riyadh-KSA-3065/2015|KT806050|human|2015-02-12[&loci={0-27043},length=27044,posterior=1.0,height_95%_HPD={0.5945205479451836,0.5945205479452085}]:0.06260329191761471,#H67[&loci={25949-29759,29761-29930},pr={25949-29930},length=3981]:0.011705674738671235)[&loci={0-29759,29761-29930},length=29930,posterior=0.02592663020583493,height_95%_HPD={0.6544943297418051,1.0728342773413964}]:0.08930562977213086,#H57[&loci={23555-29759,29761-29930},pr={23555-29930},length=6375]:0.2918381890053148)[&loci={0-29759,29761-29930},length=29930,posterior=0.04551696167739167,height_95%_HPD={0.6139271037515268,1.0571808692683433}]:0.2552282211347041)[&loci={0-29759,29761-29930},length=29930,posterior=0.018449765851972583,height_95%_HPD={0.9600471454229647,1.2057010465325213}]:0.04665609130907811)[&loci={0-29759,29761-29930},length=29930,posterior=0.20290119549736021,height_95%_HPD={0.9950866696357483,1.382454444712108}]:0.051361990691191295,#H49[&loci={0-12233},pr={0-12233},length=12234]:0.20934104965830258)[&loci={0-29759,29761-29930},length=29930,posterior=0.16993249659629117,height_95%_HPD={1.030767196672139,1.449811100802627}]:0.1693735021965388)#H48[&loci={0-15722},pr={0-15722},length=15723]:0.5015681224245867,((#H64[&loci={25379-25948},pr={25379-29930},length=570]:0.13448870130757484,((#H66[&loci={15789-21342},pr={15789-29930},length=5554]:0.037459712623387986)#H69[&loci={17817-21342},pr={17817-29930},length=3526]:0.0864148127204949)#H68[&loci={17817-19787},pr={0-19787},length=1971]:0.10123395847869432)[&loci={17817-19787,25379-25948},length=2541]:0.0524177469936582,Jeddah-KSA-C20860/2015|KT806055|human|2015-02-10[&loci={0-29759,29761-29930},length=29930,posterior=1.0,height_95%_HPD={0.5999999999998842,0.5999999999999268}]:0.3536450473467916)[&loci={0-29759,29761-29930},length=29930,posterior=0.08449386401430267,height_95%_HPD={0.7591060916722441,1.8412440959361893}]:0.8169723500443382)[&loci={0-29759,29761-29930},length=29930,posterior=0.8684393209569435,height_95%_HPD={1.604310797433115,2.2869021641862854}]:0.5809275037338537)#H35[&loci={0-27116},pr={0-27116},length=27117]:0.02394380454909495)[&loci={0-29759,29761-29930},length=29930,posterior=0.44309390084115896,height_95%_HPD={2.2689680595820825,2.4936750966795245}]:0.04108063871497336)[&loci={0-29759,29761-29930},length=29930,posterior=0.13553883336178646,height_95%_HPD={2.385074089562382,2.7610778194061236}]:0.2340126830543241)[&loci={0-29759,29761-29930},length=29930,posterior=0.640284396415329,height_95%_HPD={2.4262808700863037,2.8952383843676923}]:0.008176866454963516,(#H38[&loci={0-3612},pr={0-3612},length=3613]:0.29081194101906505,#H41[&loci={0-6555},pr={0-6555},length=6556]:0.35762409340245327)[&loci={0-6555},length=6556,posterior=0.05628412554852109,height_95%_HPD={2.3497781304040863,2.560946702422008}]:0.05230674238057986)[&loci={0-29759,29761-29930},length=29930,posterior=0.07193905494639485,height_95%_HPD={2.411493720267366,2.910214970815126}]:0.006298957049512666,((((#H71[&loci={28687-29759,29761-29930},pr={28687-29930},length=1243]:0.42342805299149333)#H70[&loci={29196-29759,29761-29930},pr={29196-29930},length=734]:0.03833626308957605,#H47[&loci={0-6504},pr={0-6504},length=6505]:0.13213105545220216)[&loci={0-6504,29196-29759,29761-29930},length=7239]:0.26371633106265335)#H13[&loci={0-6504},pr={0-27086},length=6505]:0.06713739533468654)#H16[&loci={0-5865},pr={0-5865},length=5866]:0.09934070673805806)[&loci={0-29759,29761-29930},length=29930,posterior=0.5082147335220589,height_95%_HPD={2.4271501652654024,2.8831117580618297}]:0.04555618799120609,#H72[&loci={24358-29759,29761-29930},pr={24358-29930},length=5572]:0.768945067363461)[&loci={0-29759,29761-29930},length=29930,posterior=0.4425705791675332,height_95%_HPD={2.4079727007130938,2.9032021102298557}]:0.021075789827484925)#H21[&loci={0-24424},pr={0-24424},length=24425]:0.03964702110848606)#H18[&loci={0-20265},pr={0-20265},length=20266]:0.05869429729866127)#H27[&loci={1926-20265},pr={1926-29930},length=18340]:0.048752337778054766,(((((#H22[&loci={2106-3423,3425-8169,9836-10451,10453-11043},pr={0-11043},length=7270]:0.13792663151469853,(((((((Al-Hasa_16_2013|KF600644|human|2013-05-12[&loci={0-26145,26147-29759,29761-29930},length=29929,posterior=1.0,height_95%_HPD={2.3506849315067058,2.350684931506768}]:0.028533577344493466,Al-Hasa_15_2013|KF600645|human|2013-05-11[&loci={0-20528,20530-21864,21866-29759,29761-29930},length=29928,posterior=1.0,height_95%_HPD={2.353424657534066,2.353424657534134}]:0.025793851317125416)[&loci={0-29759,29761-29930},length=29930,posterior=0.07788547121229485,height_95%_HPD={2.371329421002496,2.4676393644082903}]:0.027391533689293368,Al-Hasa_3_2013|KF186565|human|2013-04-22[&loci={0-29759,29761-29930},length=29930,posterior=1.0,height_95%_HPD={2.405479452054762,2.4054794520548297}]:0.0011305904857259463)[&loci={0-29759,29761-29930},length=29930,posterior=0.052847008775639755,height_95%_HPD={2.4058036937366936,2.4851598128599335}]:0.03835682758668568,Al-Hasa_1_2013|KF186567|human|2013-05-09[&loci={0-29759,29761-29930},length=29930,posterior=1.0,height_95%_HPD={2.358904109589009,2.358904109589071}]:0.08606276053817297)[&loci={0-29759,29761-29930},length=29930,posterior=0.012891381378286961,height_95%_HPD={2.4062528595479975,2.4971148074230314}]:3.2100977965754396E-4,Al-Hasa_21_2013|KF600634|human|2013-05-30[&loci={0-29759,29761-29930},length=29930,posterior=1.0,height_95%_HPD={2.301369863013587,2.3013698630136563}]:0.14391801689324168)[&loci={0-29759,29761-29930},length=29930,posterior=0.009491235867422046,height_95%_HPD={2.419371170568269,2.4970802472965454}]:0.0408835758623205,((Al-Hasa_12_2013|KF600627|human|2013-05-07[&loci={0-29759,29761-29930},length=29930,posterior=1.0,height_95%_HPD={2.364383561643722,2.364383561643791}]:0.012453976550396817,#H74[&loci={28202-29759,29761-29930},pr={28202-29930},length=1728]:0.12059896463769704)[&loci={0-29759,29761-29930},length=29930,posterior=0.0016513787931233413,height_95%_HPD={2.3768375381941667,2.413459069756664}]:0.03229202070093251,Al-Hasa_4_2013|KF186564|human|2013-05-01[&loci={0-29759,29761-29930},length=29930,posterior=1.0,height_95%_HPD={2.380821917808092,2.3808219178081647}]:0.028307641086961155)[&loci={0-29759,29761-29930},length=29930,posterior=0.09509252802882205,height_95%_HPD={2.381192818208018,2.4452135641745585}]:0.07704189687409979)[&loci={0-29759,29761-29930},length=29930,posterior=0.09590664951190091,height_95%_HPD={2.417884749017901,2.5339480614709977}]:0.028568127420601996,(#H23[&loci={26159-26322,26324-26327,26329-26332,26334-26345,26347-26347,26349-26362,26364-28123,28165-29532,29534-29759,29761-29806},pr={24340-29930},length=3599]:0.09897014401666127,Al-Hasa_8_2013|KF600618|human|2013-05-01[&loci={2375-4307,6053-12221,14563-17429,17431-26200,27518-29759,29761-29930},length=22151,posterior=1.0,height_95%_HPD={2.380821917808097,2.3808219178081576}]:0.07333011691858005)[&loci={2375-4307,6053-12221,14563-17429,17431-26322,26324-26327,26329-26332,26334-26345,26347-26347,26349-26362,26364-29759,29761-29930},length=23462,posterior=0.09562076923986904,height_95%_HPD={2.391620445070057,2.644470617518433}]:0.060587548463082896)[&loci={0-29759,29761-29930},length=29930,posterior=0.020015527761679735,height_95%_HPD={2.445839290781951,2.6453669094616163}]:0.012651340990402105,((Al-Hasa_19_2013|KF600632|human|2013-05-23[&loci={0-29759,29761-29930},length=29930,posterior=1.0,height_95%_HPD={2.3205479452053286,2.320547945205387}]:0.06113045685043872,(#H70[&loci={28687-29195},pr={0-29195},length=509]:0.09359832000928847,Al-Hasa_27_2013|KJ156943|human|2013-06-19[&loci={0-18453,18455-18466,20145-29759,29761-29930},length=28251,posterior=1.0,height_95%_HPD={2.246575342465542,2.246575342465606}]:0.04355013226651394)[&loci={0-18453,18455-18466,20145-29759,29761-29930},length=28251,posterior=0.3907606999247195,height_95%_HPD={2.247971129413516,2.3442496197508254}]:0.09155292732371123)[&loci={0-29759,29761-29930},length=29930,posterior=0.9203006049550372,height_95%_HPD={2.3211019683668574,2.3852348887883554}]:0.1305246722395239)#H75[&loci={0-29519},pr={0-29519},length=29520]:0.015187849884874538)[&loci={0-29759,29761-29930},length=29930,posterior=0.5414976259529584,height_95%_HPD={2.4501190851094172,2.6894500134070807}]:0.049604982841749745)[&loci={0-29759,29761-29930},length=29930,posterior=0.4786620073389411,height_95%_HPD={2.528504286224555,2.8098086363249237}]:0.07233190334224204)#H73[&loci={0-25184},pr={0-25184},length=25185]:0.0041819498785642395,#H76[&loci={26044-28201},pr={26044-29930},length=2158]:0.012762338267183537)[&loci={0-25184,26044-28201},length=27343]:0.021295016095770336)#H12[&loci={0-25184},pr={0-25255},length=25185]:0.08253889317433405,((Riyadh_9_2013|KJ156869|human|2013-07-17[&loci={0-14042,14044-29759,29761-29930},length=29929,posterior=1.0,height_95%_HPD={2.1698630136984107,2.1698630136984507}]:0.08637555985803758)#H74[&loci={0-14042,14044-28201},pr={0-28201},length=28201]:0.38450884841910593)#H76[&loci={0-14042,14044-26043},pr={0-26043},length=26043]:0.11659624753728792)[&loci={0-26043},length=26044,posterior=0.8009857686556656,height_95%_HPD={2.6767405770863384,2.9966956562468603}]:0.12143981543880855)[&loci={0-26043},length=26044,posterior=0.03355819553720366,height_95%_HPD={2.785053143357212,3.1319017379220124}]:0.04084755843364363)[&loci={0-29759,29761-29930},length=29930,posterior=0.486587229634678,height_95%_HPD={2.855771503942467,3.1754147489859257}]:0.09430089021994092,#H73[&loci={25185-29759,29761-29930},pr={25185-29930},length=4745]:0.36460412324106173)[&loci={0-29759,29761-29930},length=29930,posterior=0.38455584755120076,height_95%_HPD={2.8530383980619223,3.1875139616994943}]:0.003349650076966526,(((((#H29[&loci={8369-13553},pr={0-13553},length=5185]:0.10355963447369376,Buraidah_1_2013|KF600630|human|2013-05-13[&loci={0-29759,29761-29930},length=29930,posterior=1.0,height_95%_HPD={2.34794520547936,2.3479452054794088}]:0.028445403409161685)[&loci={0-29759,29761-29930},length=29930,posterior=0.3928946728070729,height_95%_HPD={2.350645825634082,2.767222158066918}]:0.13441485642858098,#H43[&loci={6505-9375},pr={0-9375},length=2871]:0.22072978413811484)[&loci={0-29759,29761-29930},length=29930,posterior=0.005458677041438107,height_95%_HPD={2.390338698607435,2.851070473892541}]:0.07682473401145629,#H39[&loci={0-6535},pr={0-6535},length=6536]:0.34925354441330825)[&loci={0-29759,29761-29930},length=29930,posterior=0.13016786252042503,height_95%_HPD={2.36739662933298,2.8869311696471867}]:0.04168917823666618,(((((((#H77[&loci={0-2211},pr={0-2211},length=2212]:0.01802024865049745,(((((Qatar_2_2014|KJ650098|camel|2014-02-16[&loci={0-29759,29761-29930},length=29930,posterior=1.0,height_95%_HPD={1.5835616438355196,1.5835616438355515}]:0.14391256713809852,((((Jeddah-KFH-605TD||human|2014-06-09[&loci={10916-29759,29761-29929},length=19013,posterior=1.0,height_95%_HPD={1.2739726027395815,1.2739726027396232}]:0.17509294518677265,(Jeddah-KFH-949NSG1||human|2014-06-18[&loci={0-5080,5082-29759,29761-29930},length=29929,posterior=1.0,height_95%_HPD={1.2493150684931393,1.2493150684931784}]:0.04932830648743192,(Jeddah-KFH-668TD||human|2014-06-09[&loci={8983-29759,29761-29928},length=20945,posterior=1.0,height_95%_HPD={1.2739726027395797,1.273972602739624}]:0.01601037112031989,Jeddah-KFH-899NF||human|2014-06-16[&loci={2-29759,29761-29929},length=29927,posterior=1.0,height_95%_HPD={1.2547945205478506,1.254794520547895}]:0.035188453312049006)[&loci={2-29759,29761-29929},length=29927,posterior=0.6956334834979725,height_95%_HPD={1.2743337818017473,1.3201620709127848}]:0.008660401120675232)[&loci={0-29759,29761-29930},length=29930,posterior=0.9947444284727313,height_95%_HPD={1.2851510188626953,1.3822272888432652}]:0.15042217294578464)[&loci={0-29759,29761-29930},length=29930,posterior=0.18498221539055595,height_95%_HPD={1.308607497058743,1.4655107385402744}]:0.05239734856707656,(Jeddah_C7770/KSA|KM027257|human|2014-04-07[&loci={0-29711},length=29712,posterior=1.0,height_95%_HPD={1.4465753424656,1.44657534246564}]:0.0471349108808603)#H78[&loci={0-28060},pr={0-28060},length=28061]:0.007752643146975657)[&loci={0-29759,29761-29930},length=29930,posterior=0.18567885045885513,height_95%_HPD={1.454492823253986,1.5579842581085686}]:0.12379219469459812,(((Jeddah_C7569/KSA|KM027256|human|2014-04-03[&loci={0-29759,29761-29856},length=29856,posterior=1.0,height_95%_HPD={1.457534246575257,1.4575342465752943}]:0.026559399875804246,(Makkah_C9355/KSA/Makkah|KM027261|human|2014-04-15[&loci={0-29746},length=29747,posterior=1.0,height_95%_HPD={1.4246575342465135,1.4246575342465526}]:0.03531808197049813,Jeddah_C7149/KSA|KM027255|human|2014-04-05[&loci={0-29759,29761-29856},length=29856,posterior=1.0,height_95%_HPD={1.4520547945205413,1.4520547945205822}]:0.007920821696465907)[&loci={0-29759,29761-29856},length=29856,posterior=0.9855598322275757,height_95%_HPD={1.4524487603790757,1.5101208290930117}]:0.024118030234053123)[&loci={0-29759,29761-29856},length=29856,posterior=0.16054726237341108,height_95%_HPD={1.4635661583503436,1.54837986574136}]:0.04436787870567471,Jeddah_C10306/KSA|KM027260|human|2014-04-21[&loci={7-29759,29761-29881},length=29874,posterior=1.0,height_95%_HPD={1.4082191780821418,1.4082191780821791}]:0.12024234707459414)[&loci={0-29759,29761-29881},length=29881,posterior=0.080787990036495,height_95%_HPD={1.4707201602288134,1.5785441781724678}]:0.003716265695512533,(Jeddah-KFH-285TA||human|2014-06-03[&loci={10305-29759,29761-29930},length=19625,posterior=1.0,height_95%_HPD={1.290410958903955,1.2904109589039976}]:0.2307808609015396,Florida/USA-2_SaudiArabia_2014|KJ829365|human|2014-05-10[&loci={0-29759,29761-29930},length=29930,posterior=1.0,height_95%_HPD={1.3561643835614454,1.3561643835614792}]:0.16502743624405625)[&loci={0-29759,29761-29930},length=29930,posterior=0.0013266398132163952,height_95%_HPD={1.4659187878533437,1.5211918198055407}]:0.010985971046750365)[&loci={0-29759,29761-29930},length=29930,posterior=0.28544759095541944,height_95%_HPD={1.481782014955046,1.6176588421541256}]:0.09307730033578565)[&loci={0-29759,29761-29930},length=29930,posterior=0.6173486763854638,height_95%_HPD={1.518604636922844,1.6717894167478065}]:0.06899617222696719,#H78[&loci={28061-29711},pr={28061-29930},length=1651]:0.20054101006854097)[&loci={0-29759,29761-29930},length=29930,posterior=0.9761914440465677,height_95%_HPD={1.5227234024083973,1.679254764218939}]:0.03322294755860966)[&loci={0-29759,29761-29930},length=29930,posterior=0.44705889577787133,height_95%_HPD={1.628981505309575,1.8400784813409743}]:0.045624890757657965)#H71[&loci={0-28686},pr={0-28686},length=28687]:0.002837128347813689)#H44[&loci={2788-28686},pr={2788-29930},length=25899]:0.0030241290914645447,#H79[&loci={17966-20537,21200-29748},pr={17966-29930},length=11121]:0.22580598228464055)[&loci={2788-29748},length=26961,posterior=0.04353084847242871,height_95%_HPD={1.6997144350756441,2.073636134703481}]:0.012053213817484476,((#H48[&loci={15723-29759,29761-29930},pr={15723-29930},length=14207]:0.2676356223767158)#H45[&loci={15723-23689},pr={0-23689},length=7967]:0.1412157402976959,(((#H80[&loci={28341-29759,29761-29930},pr={28341-29930},length=1589]:0.22197062922064603,D1157/15|KX108944|camel|2015-05-12[&loci={0-29759,29761-29930},length=29930,posterior=1.0,height_95%_HPD={0.35068493150673063,0.35068493150675906}]:0.6751542254969216)[&loci={0-29759,29761-29930},length=29930,posterior=0.9709222347041936,height_95%_HPD={0.8950341414873506,1.304778792161411}]:0.199166163383655,(((Riyadh-KSA-2345/2015|KR011263|human|2015-01-21[&loci={0-29759,29761-29930},length=29930,posterior=1.0,height_95%_HPD={0.6547945205477212,0.6547945205477559}]:0.04609552536991046,Riyadh-KSA-2049/2015|KR011266|human|2015-01-06[&loci={0-29759,29761-29930},length=29930,posterior=1.0,height_95%_HPD={0.6958904109587642,0.6958904109587944}]:0.0049996349588674605)[&loci={0-29759,29761-29930},length=29930,posterior=0.09303355458340143,height_95%_HPD={0.6961371596000996,0.7328057900197393}]:0.059976148377476335,(Riyadh-KSA-2343/2015|KR011264|human|2015-01-21[&loci={0-29759,29761-29930},length=29930,posterior=1.0,height_95%_HPD={0.6547945205477212,0.6547945205477559}]:0.005337751734170837,#H55[&loci={17962-18827},pr={17962-29930},length=866]:0.03655783340454377)[&loci={0-29759,29761-29930},length=29930,posterior=0.003115264797507788,height_95%_HPD={0.6601322722819205,0.6933734344234743}]:0.10073392201321596)[&loci={0-29759,29761-29930},length=29930,posterior=0.4997876145065381,height_95%_HPD={0.6968747251709999,0.7742764296782809}]:0.043002333487891065)#H80[&loci={0-28340},pr={0-28340},length=28341]:0.42113679260430104)[&loci={0-29759,29761-29930},length=29930,posterior=0.9613677193376629,height_95%_HPD={0.8991391075756638,1.2961919859701432}]:0.24661989523375638,(#H69[&loci={15789-17816},pr={0-17816},length=2028]:0.23466488516438488,#H68[&loci={19788-21342},pr={19788-29930},length=1555]:0.14825007244389)[&loci={15789-17816,19788-21342},length=3583]:0.5233818013028291)[&loci={0-29759,29761-29930},length=29930,posterior=0.05466553659184173,height_95%_HPD={0.9830103014838905,1.6909044174529972}]:0.20627542201979665)[&loci={0-29759,29761-29930},length=29930,posterior=0.20539986121460305,height_95%_HPD={1.4094241303889739,1.959326961529328}]:0.11311293534719269)[&loci={0-29759,29761-29930},length=29930,posterior=0.19915383650408428,height_95%_HPD={1.6744141282005778,2.195645386926209}]:0.13280171247268413)[&loci={0-29759,29761-29930},length=29930,posterior=0.7755173112478788,height_95%_HPD={1.619106697354841,2.4327938910948728}]:0.017853686114765566)#H72[&loci={0-24357},pr={0-24357},length=24358]:0.0171959825041732)#H11[&loci={0-16853},pr={0-16853},length=16854]:0.16581299401314098)#H46[&loci={4082-16853},pr={4082-29930},length=12772]:0.08674636014626103,((Oman_2285_2013|KT156560|human|2013-10-28[&loci={0-29759,29761-29930},length=29930,posterior=1.0,height_95%_HPD={1.8876712328764995,1.8876712328765457}]:0.1345397591670796,AbuDhabi_UAE_9_2013|KP209312|human|2013-11-15[&loci={0-29759,29761-29930},length=29930,posterior=1.0,height_95%_HPD={1.8383561643833852,1.8383561643834305}]:0.1838548276601948)[&loci={0-29759,29761-29930},length=29930,posterior=0.9654268752391787,height_95%_HPD={1.9427831031876472,2.1087763693674884}]:0.03736365066134084,KFU-HKU13|KJ650295|camel|2013-12-30[&loci={0-29759,29761-29930},length=29930,posterior=1.0,height_95%_HPD={1.7150684931504827,1.7150684931505307}]:0.34450614955444436)[&loci={0-29759,29761-29930},length=29930,posterior=0.9160342287074131,height_95%_HPD={1.9913795573304895,2.1916836726083337}]:0.1518496655341437)[&loci={0-29759,29761-29930},length=29930,posterior=0.14755042426335646,height_95%_HPD={2.0531437812157964,2.375230266093274}]:0.029396504763138154,((AbuDhabi_UAE_30_2014|KP209309|human|2014-04-19[&loci={0-29759,29761-29930},length=29930,posterior=1.0,height_95%_HPD={1.4136986301368495,1.4136986301368992}]:0.2763658829870863,(((D2597.2/14|KX108938|camel|2014-12-13[&loci={0-29759,29761-29930},length=29930,posterior=1.0,height_95%_HPD={0.7616438356162405,0.7616438356162885}]:0.04750265990558944,D383/15|KX108941|camel|2015-02-14[&loci={0-26758,26761-29759,29761-29930},length=29928,posterior=1.0,height_95%_HPD={0.5890410958902237,0.5890410958902716}]:0.22010539963160625)[&loci={0-29759,29761-29930},length=29930,posterior=0.9624326266307087,height_95%_HPD={0.7721505029070421,0.8874182807676458}]:0.09463749689107104,D374/15|KX108940|camel|2015-02-12[&loci={0-29759,29761-29930},length=29930,posterior=1.0,height_95%_HPD={0.5945205479451676,0.5945205479452174}]:0.3092634444677351)[&loci={0-29759,29761-29930},length=29930,posterior=0.9996756016721606,height_95%_HPD={0.8024974882138984,0.9989468102142833}]:0.3345176152107854,#H51[&loci={2682-3614},pr={0-3614},length=933]:0.6056590681606053)[&loci={0-29759,29761-29930},length=29930,posterior=3.237260598853656E-5,height_95%_HPD={1.238301607623729,1.238301607623729}]:0.4517629055002459)[&loci={0-29759,29761-29930},length=29930,posterior=0.9445092547199957,height_95%_HPD={1.6574225535693419,2.050152733507751}]:0.33883812366659427,((Riyadh_2014KSA_158/KSA/2014|KM027281|human|2014-05-20[&loci={0-6352,6570-20537,21200-29748},length=28870,posterior=1.0,height_95%_HPD={1.3287671232876415,1.328767123287676}]:0.22438725359827316)#H79[&loci={0-6352,6570-17965},pr={0-17965},length=17749]:0.3526406599243117)#H77[&loci={2212-6352,6570-17965},pr={2212-29930},length=15537]:0.12310759998030818)[&loci={0-29759,29761-29930},length=29930,posterior=0.22653607147982432,height_95%_HPD={1.881930112792789,2.3333710741567355}]:0.2119181762116682)[&loci={0-29759,29761-29930},length=29930,posterior=0.625099131283392,height_95%_HPD={2.143622112209531,2.540746887243536}]:0.2970697754535294,#H75[&loci={29520-29759,29761-29930},pr={29520-29930},length=410]:0.02568751416043824)[&loci={0-29759,29761-29930},length=29930,posterior=3.735651004772168E-4,height_95%_HPD={2.475965195961898,2.5378905884557668}]:0.09142878910950358)[&loci={0-29759,29761-29930},length=29930,posterior=0.2257114419081514,height_95%_HPD={2.516139515517425,3.0199499903610416}]:0.09744647207279655,#H28[&loci={27027-29759,29761-29930},pr={27027-29930},length=2903]:0.14350092536843206)[&loci={0-29759,29761-29930},length=29930,posterior=0.17038463715467653,height_95%_HPD={2.5435687655796784,3.0399174292350075}]:0.2905157340441562)[&loci={0-29759,29761-29930},length=29930,posterior=0.36538944769974946,height_95%_HPD={2.9268786335541392,3.3991369916628784}]:0.10196351619023503)#H26[&loci={0-24671},pr={0-24671},length=24672]:0.13348231317580073)[&loci={0-29759,29761-29930},length=29930,posterior=0.18886978064162083,height_95%_HPD={2.9905759202065134,3.6769494289648144}]:0.2223664534123877)#H20[&loci={0-24684},pr={0-24684},length=24685]:0.07517678658673788)[&loci={0-24684},length=24685,posterior=0.268666852061897,height_95%_HPD={3.663015646104176,5.469573438760872}]:0.06864382260304325,((#H82[&loci={20406-29759,29761-29930},pr={20406-29930},length=9524]:0.1488463306241492)#H19[&loci={22977-29759,29761-29930},pr={22977-29930},length=6953]:0.033335515689266515)#H81[&loci={24554-29759,29761-29930},pr={24554-29930},length=5376]:0.06964049523938343)[&loci={0-29759,29761-29930},length=29930,posterior=0.7636285583343485,height_95%_HPD={3.7128273203286994,5.7580535259606656}]:0.0729099878646231)[&loci={0-29759,29761-29930},length=29930,posterior=0.5406492758638712,height_95%_HPD={3.256885852333115,4.918183917445612}]:0.10140341063714331)#H6[&loci={0-17245},pr={0-17245},length=17246]:0.17470650719479508,(((#H26[&loci={24672-29759,29761-29930},pr={24672-29930},length=5258]:0.093870677754186,#H27[&loci={0-1925},pr={0-1925},length=1926]:0.3830846304530269)[&loci={0-1925,24672-29759,29761-29930},length=7184]:0.12224781164778875)#H83[&loci={24672-29759,29761-29930},pr={8960-29930},length=5258]:0.027143730638837127,#H15[&loci={23516-29759,29761-29930},pr={23516-29930},length=6414]:0.6281959886521626)[&loci={23516-29759,29761-29930},length=6414,posterior=0.5450459310976262,height_95%_HPD={3.1854874931341,4.2556828865567}]:0.6054270614337192)[&loci={0-17245,23516-29759,29761-29930},length=23660]:0.3127412468547952,(#H20[&loci={24685-29759,29761-29930},pr={24685-29930},length=5245]:0.19785300348888057,#H8[&loci={22710-29759,29761-29930},pr={22710-29930},length=7220]:0.6754563168892531)[&loci={22710-29759,29761-29930},length=7220,posterior=0.5085838501140209,height_95%_HPD={3.0819282806712005,3.9816438025146432}]:0.6077287582522573)[&loci={0-17245,22710-29759,29761-29930},length=24466,posterior=0.3973079905884827,height_95%_HPD={3.321590796934503,5.0569591390759285}]:0.1008890117693042,(#H84[&loci={0-4282},pr={0-4282},length=4283]:0.16452210260037248,(((EMC/2012|JX869059|human|2012-06-13[&loci={0-29759,29761-29930},length=29930,posterior=1.0,height_95%_HPD={3.2615016094018543,3.261501609401888}]:0.0993883776319393)#H86[&loci={9661-29759,29761-29930},pr={9661-29930},length=20269]:0.006202147063795849)#H82[&loci={9661-20405},pr={0-20405},length=10745]:0.12261966790167733)#H85[&loci={11480-20405},pr={11480-29930},length=8926]:0.24152514669114922)[&loci={0-4282,11480-20405},length=13209]:0.6503276912806335)[&loci={0-20405,22710-29759,29761-29930},length=27626,posterior=0.3032646552311847,height_95%_HPD={3.970966361069447,5.730780043571021}]:0.6119833741098955,(((#H5[&loci={17246-20294},pr={0-20294},length=3049]:0.02514380917754977,(((Egypt_NRCE-NC163/2014|KU740200|camel|2014-12-17[&loci={0-11433,11435-29759,29761-29929},length=29928,posterior=1.0,height_95%_HPD={0.7506849315067985,0.7506849315068536}]:3.2156579702907635,Camel_Egypt_NRCE-HKU271||camel|2013-12-30[&loci={0-29759,29761-29930},length=29930,posterior=1.0,height_95%_HPD={1.7150684931504756,1.7150684931505253}]:2.251274408647088)[&loci={0-29759,29761-29930},length=29930,posterior=0.9288772111565508,height_95%_HPD={3.4149797933549344,5.215149072061784}]:0.3781217445760241)#H3[&loci={13652-29759,29761-29930},pr={13652-29930},length=16278]:0.029819077950865136)#H88[&loci={13652-23079},pr={0-23079},length=9428]:0.02454038118532509)[&loci={13652-23079},length=9428,posterior=0.12237742350878877,height_95%_HPD={4.098001978247744,5.848699601434264}]:0.3600258358633326,((((((Jordan-N3/2012|KC776174|human|2012-04-15[&loci={0-11207,11209-29759,29761-29930},length=29929,posterior=1.0,height_95%_HPD={3.42270379519411,3.4227037951941544}]:0.2993576417869903,#H85[&loci={9661-11479},pr={0-11479},length=1819]:0.23234963498182992)[&loci={0-29759,29761-29930},length=29930,posterior=0.9663988692108282,height_95%_HPD={3.6970129260098767,4.964340754354515}]:0.16663907514996978,(#H81[&loci={22977-24553},pr={0-24553},length=1577]:0.09358873965529924,(#H86[&loci={0-9660},pr={0-9660},length=9661]:0.20582485905624992)#H84[&loci={4283-9660},pr={4283-29930},length=5378]:0.07614787397626088)[&loci={4283-9660,22977-24553},length=6955]:0.24583779206476208)[&loci={0-29759,29761-29930},length=29930,posterior=0.7817131791452693,height_95%_HPD={3.709432358057626,4.982475688542346}]:0.14464066234549122)#H89[&loci={0-26912},pr={0-26912},length=26913]:0.3709016316092786)#H1[&loci={0-24992},pr={0-24992},length=24993]:0.18348438534900247,(#H83[&loci={0-1925},pr={0-8959},length=1926]:1.0473354497339926,#H89[&loci={26913-29759,29761-29930},pr={26913-29930},length=3017]:0.3493578645318287)[&loci={0-1925,26913-29759,29761-29930},length=4943]:0.20502815242645234)[&loci={0-24992,26913-29759,29761-29930},length=28010,posterior=0.7220529260736557,height_95%_HPD={3.5682703727398177,5.09666283719918}]:0.07872688096893299,#H88[&loci={23080-29759,29761-29930},pr={23080-29930},length=6850]:0.29217034807931164)[&loci={0-29759,29761-29930},length=29930,posterior=0.36410979479821204,height_95%_HPD={3.921457002226826,5.794992614735229}]:0.09239586896934604)[&loci={0-29759,29761-29930},length=29930,posterior=0.24938646399849734,height_95%_HPD={4.1320390281458295,5.774067302964185}]:0.12936615464787415)#H87[&loci={0-20864},pr={0-20864},length=20865]:0.10533191805995301)[&loci={0-13651,20295-20864,22710-29759,29761-29930},length=21442,posterior=0.6379826046796162,height_95%_HPD={4.749518514360229,6.393966501067664}]:0.19117764498400014,#H87[&loci={20865-29759,29761-29930},pr={20865-29930},length=9065]:0.29650956304395315)[&loci={0-13651,20295-29759,29761-29930},length=23287,posterior=0.2562386197047991,height_95%_HPD={4.410354888446585,6.345855892479827}]:0.12407805424306062)#H7[&loci={0-13651,20295-24744},pr={0-24744},length=18102]:0.0016902902196171965)#H4[&loci={0-13651,20295-24513},pr={0-24513},length=17871]:0.2284074854490754)[&loci={24745-29759,29761-29930},length=5185,posterior=0.9780058651026393,height_95%_HPD={5.003103501795791,7.423493825850842}]:0.19588709980101982,#H7[&loci={24745-29759,29761-29930},pr={24745-29930},length=5185]:0.4259848754697124)[&loci={24993-26912},length=1920,posterior=0.909429208586555,height_95%_HPD={4.993354363168693,8.59564749914998}]:0.2221386070026128)#H0[&loci={25532-26912},pr={25532-29930},length=1381]:2.6692911978711003)[&loci={null},length=0,posterior=1.0,height_95%_HPD={5.611127572852558,11.74914017529139}]:0.0;
END;
