# Supplementary material for: A Bayesian approach to infer recombination patterns in coronaviruses
Source: Nat Commun. 2022 Jul 20;13:4186. doi: 10.1038/s41467-022-31749-8 (PMC9297283; doi:10.1038/s41467-022-31749-8)
Supplement: Supplementary file 6 — Source Data [file 41467_2022_31749_MOESM6_ESM.zip › Source_Figure2/229e_all.tree]

#nexus
begin trees;
tree STATE_0 = (229e/KF514429/229E/human/USA/892_11/1989/1989|1989-02-07[&loci={0-3196,3203-9064,10981-21151,21155-21524,21531-26832,26871-27117},length=25149,posterior=1.0,height_95%_HPD={30.312328767123255,30.31232876712336}]:5.784045353364817,((#H0[&loci={21958-26768,26773-26832,26871-27117},pr={21958-27117},length=5118]:0.2105175250823912,(229e/KF514432/229E/human/USA/932_72/1993/1993|1993-02-22[&loci={0-3167,3170-3196,3203-21151,21155-21524,21531-26768,26773-26832,26871-27117},length=27059,posterior=1.0,height_95%_HPD={26.27123287671221,26.271232876712318}]:1.302673435513185)#H1[&loci={10645-21151,21155-21524,21531-26768,26773-26832,26871-27117},pr={10645-27117},length=16422]:1.5452757153858272)[&loci={10645-21151,21155-21524,21531-26768,26773-26832,26871-27117},length=16422,posterior=0.9602721565447951,height_95%_HPD={28.100347762020863,30.667510848332487}]:2.7334113473690635,(229e/KF514430/229E/human/USA/933_50/1993/1993|1993-03-18[&loci={0-3196,3203-21151,21155-21524,21531-26832,26871-27117},length=27065,posterior=1.0,height_95%_HPD={26.205479452054725,26.20547945205484}]:3.664288921308682,((((((229e/KF514431/229E/human/USA/953_49/1995/1995|1995-03-23[&loci={0-3167,3170-3196,3203-4679,6489-9053,10982-11280,13025-21151,21155-21524,21531-26768,26773-26832,26871-27117},length=21578,posterior=1.0,height_95%_HPD={24.19178082191771,24.191780821917817}]:1.1601256835932503,#H3[&loci={0-3196,3203-12872},pr={0-12872},length=12867]:0.8462481999032683)[&loci={0-3196,3203-12872,13025-21151,21155-21524,21531-26768,26773-26832,26871-27117},length=26909,posterior=0.6510764356581543,height_95%_HPD={25.576216785610843,27.438682499366198}]:0.7191146807821305)#H2[&loci={0-3196,3203-12872,13025-19773},pr={0-19773},length=19616]:0.2994964079932778,(#H2[&loci={19774-21151,21155-21524,21531-26768,26773-26832,26871-27117},pr={19774-27117},length=7293]:0.018741260084148337,((((#H4[&loci={24065-26768,26773-26832,26871-26901,26904-27117},pr={24065-27117},length=3009]:0.5198133453873766,(((229e/KM055579/359A_2007/2007|2007-XX-XX[&loci={12397-15176},length=2780,posterior=1.0,height_95%_HPD={11.999999999999964,12.000000000000053}]:0.6635878734874581,(#H6[&loci={18026-21151,21155-21524,21531-26768,26773-26832,26871-27117},pr={18026-27117},length=9041]:0.41459736098810396)#H5[&loci={20921-21151,21155-21524,21531-26768,26773-26832,26871-27117},pr={20921-27117},length=6146]:0.9651170254880199)[&loci={12397-15176,20921-21151,21155-21524,21531-26768,26773-26832,26871-27117},length=8926]:0.8033114790298796,#H5[&loci={18026-20920},pr={0-20920},length=2895]:1.7684285045178996)[&loci={12397-15176,18026-21151,21155-21524,21531-26768,26773-26832,26871-27117},length=11821]:4.89233437565726,229e/KM055585/857_2005/2005|2005-XX-XX[&loci={12397-15176},length=2780,posterior=1.0,height_95%_HPD={13.999999999999957,14.000000000000053}]:4.359233728174612)[&loci={12397-15176,18026-21151,21155-21524,21531-26768,26773-26832,26871-27117},length=11821,posterior=0.09549220436734725,height_95%_HPD={14.207525663223873,17.881039236918447}]:0.8529110581854056)[&loci={12397-15176,18026-21151,21155-21524,21531-26768,26773-26832,26871-27117},length=11821,posterior=0.9528758825634553,height_95%_HPD={15.183631772654472,20.3033762175579}]:0.014872654044300049,((#H7[&loci={0-1711},pr={0-1711},length=1712]:3.731858338542761,((((229e/KY674919/N08_434B/2016|2016-XX-XX[&loci={27-3196,3203-21151,21155-21524,21531-26768,26773-26832,26871-27117},length=27034,posterior=1.0,height_95%_HPD={2.9983980836886417,2.9983980836887625}]:8.285475403322643)#H6[&loci={27-3196,3203-18025},pr={0-18025},length=17993]:1.4588433889039862,((229e/KM055583/693A_2008/2008|2008-XX-XX[&loci={12397-15176},length=2780,posterior=1.0,height_95%_HPD={10.998398083688663,10.998398083688755}]:0.8012741217958599,((229e/KM055581/494A_2008/2008|2008-XX-XX[&loci={12397-15176},length=2780,posterior=1.0,height_95%_HPD={10.998398083688656,10.998398083688773}]:0.020881924101601612,229e/KM055587/8348_2009/2009|2009-XX-XX[&loci={12397-15176},length=2780,posterior=1.0,height_95%_HPD={9.999999999999957,10.000000000000064}]:1.0192800077903001)[&loci={12397-15176},length=2780,posterior=0.5616616986784404,height_95%_HPD={11.00537755962381,12.039553852672995}]:0.1541565976823165,#H8[&loci={23669-24230,24232-26768,26773-26832,26871-26901,26904-27117},pr={23669-27117},length=3404]:0.4667843169583037)[&loci={12397-15176,23669-24230,24232-26768,26773-26832,26871-26901,26904-27117},length=6184]:0.6262356000119418)[&loci={12397-15176,23669-24230,24232-26768,26773-26832,26871-26901,26904-27117},length=6184,posterior=0.934148008695847,height_95%_HPD={11.166535608621238,12.94150941405433}]:0.4553329065906091,229e/KM055562/1482A_2009/2009|2009-XX-XX[&loci={12397-15176},length=2780,posterior=1.0,height_95%_HPD={9.999999999999954,10.000000000000057}]:2.2550051120751533)[&loci={12397-15176,23669-24230,24232-26768,26773-26832,26871-26901,26904-27117},length=6184,posterior=0.09486915140784569,height_95%_HPD={11.382348371242351,14.778532051845303}]:0.4877117638401529)[&loci={27-3196,3203-18025,23669-24230,24232-26768,26773-26832,26871-26901,26904-27117},length=21397,posterior=0.1204165639451056,height_95%_HPD={11.47449354339112,13.707991763087243}]:0.17598296402489666,((((((229e/KM055568/1667A_2009/2009|2009-XX-XX[&loci={12397-15176},length=2780,posterior=1.0,height_95%_HPD={9.999999999999943,10.000000000000064}]:0.07064444527743419,((((229e/KM055573/1829A_2010/2010|2010-XX-XX[&loci={12397-15176},length=2780,posterior=1.0,height_95%_HPD={8.999999999999947,9.000000000000064}]:0.4648256900556582,229e/KM055571/1782A_2010/2010|2010-XX-XX[&loci={12397-15176},length=2780,posterior=1.0,height_95%_HPD={8.999999999999961,9.00000000000005}]:0.4648256900556582)[&loci={12397-15176},length=2780,posterior=0.2379475858565484,height_95%_HPD={9.009732495859108,10.05308771099262}]:0.3489828766334604,(#H9[&loci={24049-26768,26773-26832,26871-26901,26904-27111},pr={24049-27117},length=3019]:0.25447784882013025,#H10[&loci={20660-21151,21155-21526,21530-22713},pr={0-22713},length=2048]:0.9951516225049986)[&loci={20660-21151,21155-21526,21530-22713,24049-26768,26773-26832,26871-26901,26904-27111},length=5067]:1.3456614718941253)[&loci={12397-15176,20660-21151,21155-21526,21530-22713,24049-26768,26773-26832,26871-26901,26904-27111},length=7847]:0.03683643464278674,(229e/KM055570/1781A_2010/2010|2010-XX-XX[&loci={12397-15176},length=2780,posterior=1.0,height_95%_HPD={8.999999999999943,9.000000000000036}]:0.7201959872984425,229e/KM055572/1827A_2010/2010|2010-XX-XX[&loci={12397-15176},length=2780,posterior=1.0,height_95%_HPD={8.999999999999943,9.000000000000057}]:0.7201959872984602)[&loci={12397-15176},length=2780,posterior=0.11307402675990048,height_95%_HPD={9.105611491343836,10.404281717155818}]:0.13044901403345222)[&loci={12397-15176,20660-21151,21155-21526,21530-22713,24049-26768,26773-26832,26871-26901,26904-27111},length=7847,posterior=0.1522352211688593,height_95%_HPD={9.309324740766055,10.527279525591524}]:0.011517151086302135,(229e/KM055575/2764A_2011/2011|2011-XX-XX[&loci={12397-15176},length=2780,posterior=1.0,height_95%_HPD={7.999999999999957,8.000000000000064}]:1.423691990223503)#H11[&loci={12766-15176},pr={12766-27117},length=2411]:0.4384701621947116)[&loci={12397-15176,20660-21151,21155-21526,21530-22713,24049-26768,26773-26832,26871-26901,26904-27111},length=7847,posterior=0.19537528855420336,height_95%_HPD={9.458608340830121,10.51906069608209}]:0.20848229285921605)[&loci={12397-15176,20660-21151,21155-21526,21530-22713,24049-26768,26773-26832,26871-26901,26904-27111},length=7847,posterior=0.08793077687382804,height_95%_HPD={10.027265635484227,10.797899208381782}]:0.33747752761022554,229e/KM055567/1658A_2009/2009|2009-XX-XX[&loci={12397-15176},length=2780,posterior=1.0,height_95%_HPD={9.999999999999957,10.00000000000005}]:0.40812197288765617)[&loci={12397-15176,20660-21151,21155-21526,21530-22713,24049-26768,26773-26832,26871-26901,26904-27111},length=7847,posterior=0.1751581912040461,height_95%_HPD={10.121558574886727,11.031413782971146}]:0.22076446200930633,229e/KM055566/1649A_2009/2009|2009-XX-XX[&loci={12397-15176},length=2780,posterior=1.0,height_95%_HPD={9.999999999999964,10.000000000000064}]:0.628886434896959)[&loci={12397-15176,20660-21151,21155-21526,21530-22713,24049-26768,26773-26832,26871-26901,26904-27111},length=7847,posterior=0.841022135562578,height_95%_HPD={10.257268754406432,11.551546585616375}]:0.7251122861703543,229e/KM055561/1424A_2009/2009|2009-XX-XX[&loci={12397-15176},length=2780,posterior=1.0,height_95%_HPD={9.999999999999954,10.000000000000064}]:1.3539987210673026)[&loci={12397-15176,20660-21151,21155-21526,21530-22713,24049-26768,26773-26832,26871-26901,26904-27111},length=7847,posterior=0.23900655176793145,height_95%_HPD={10.561570818659384,12.29777655523785}]:0.01060814072398486,(((((((229e/KY369910/HCoV_229E/Seattle/USA/SC1143/2016/2016|2016-XX-XX[&loci={0-3196,3203-21151,21155-21526,21530-26768,26773-26774,26784-26832,26871-26901,26904-27117},length=27053,posterior=1.0,height_95%_HPD={2.99839808368867,2.9983980836887625}]:0.03789408786209947,229e/KY369911/HCoV_229E/Seattle/USA/SC1212/2016/2016|2016-XX-XX[&loci={0-3196,3203-21151,21155-21526,21530-26768,26773-26774,26784-26832,26871-26901,26904-27117},length=27053,posterior=1.0,height_95%_HPD={2.99839808368867,2.9983980836887625}]:0.03789408786209947)[&loci={0-3196,3203-21151,21155-21526,21530-26768,26773-26774,26784-26832,26871-26901,26904-27117},length=27053,posterior=0.9999978120714467,height_95%_HPD={2.999630774157332,3.238049050374727}]:4.528194212059407,#H14[&loci={0-3196,3203-4183},pr={0-4183},length=4178]:0.7243843654686906)[&loci={0-3196,3203-21151,21155-21526,21530-26768,26773-26774,26784-26832,26871-26901,26904-27117},length=27053,posterior=0.9060238394557458,height_95%_HPD={6.349434879055046,8.855426446763246}]:0.7900003394002333)#H13[&loci={7662-21151,21155-21526,21530-26768,26773-26774,26784-26832,26871-26901,26904-27117},pr={7662-27117},length=19397]:0.4618527173151037,#H15[&loci={21234-21526,21530-26768,26773-26832,26871-26901,26904-27117},pr={21234-27117},length=5837]:2.057904399533065)[&loci={7662-21151,21155-21526,21530-26768,26773-26832,26871-26901,26904-27117},length=19406,posterior=0.9539504407643367,height_95%_HPD={6.343606578607833,9.502670543443287}]:0.6522832221235646,#H16[&loci={0-3196,3203-11281},pr={0-11281},length=11276]:0.5037245155209078)[&loci={0-3196,3203-21151,21155-21526,21530-26768,26773-26832,26871-26901,26904-27117},length=27062,posterior=0.9962304148522975,height_95%_HPD={8.937691310099744,10.893786440011066}]:0.6057791034556743)#H12[&loci={10119-21151,21155-21526,21530-26768,26773-26832,26871-26901,26904-27117},pr={10119-27117},length=16949]:0.6975738051292737,((((((((((((229e/MN369046/HCoV_229E/Seattle/USA/SC9724/2018/2018|2018-XX-XX[&loci={59-3196,3203-21151,21155-21526,21530-26060,26079-26768,26773-26832,26871-26901,26904-27117},length=26985,posterior=1.0,height_95%_HPD={0.9999999999999787,1.0000000000000213}]:2.039484950398041,229e/MN306046/HCoV_229E/Seattle/USA/SC0865/2019/2019|2019-XX-XX[&loci={0-3196,3203-21151,21155-21526,21530-26768,26773-26832,26871-26901,26904-27117},length=27062,posterior=1.0,height_95%_HPD={0.0,0.0}]:3.0394849503980197)[&loci={0-3196,3203-21151,21155-21526,21530-26768,26773-26832,26871-26901,26904-27117},length=27062,posterior=0.9944971928753157,height_95%_HPD={2.869878282550772,4.35836652116927}]:2.881494105811637,(((229e/KY369908/HCoV_229E/Seattle/USA/SC579/2016/2016|2016-XX-XX[&loci={0-3196,3203-21151,21155-21526,21530-26768,26773-26832,26871-26901,26904-27117},length=27062,posterior=1.0,height_95%_HPD={2.998398083688656,2.998398083688734}]:2.191835397490756,((#H19[&loci={0-2671},pr={0-2671},length=2672]:0.26627902056365826,(((229e/MF542265/229E/Haiti_1/2016/2016|2016-03-XX[&loci={0-3196,3203-21151,21155-21526,21530-26768,26773-26832,26871-26901,26904-27117},length=27062,posterior=1.0,height_95%_HPD={3.2115128377869837,3.2115128377871045}]:0.3133149397876096)#H21[&loci={0-3196,3203-19097},pr={0-19097},length=19092]:0.2231303476938038)#H19[&loci={2672-3196,3203-19097},pr={2672-27117},length=16420]:0.21740128974949613)#H20[&loci={5701-19097},pr={5701-27117},length=13397]:0.048877730814162135)[&loci={0-2671,5701-19097},length=16069]:0.4510812642024291,229e/KY983587/HCoV_229E/Seattle/USA/SC3112/2015/2015|2015-XX-XX[&loci={0-3196,3203-21151,21155-21526,21530-26768,26773-26832,26871-26901,26904-27117},length=27062,posterior=1.0,height_95%_HPD={3.9999999999999503,4.000000000000064}]:0.46531841003452)[&loci={0-3196,3203-21151,21155-21526,21530-26768,26773-26832,26871-26901,26904-27117},length=27062,posterior=0.9593394839893148,height_95%_HPD={4.035086562288754,4.674090081572132}]:0.7249150711449204)[&loci={0-3196,3203-21151,21155-21526,21530-26768,26773-26832,26871-26901,26904-27117},length=27062,posterior=0.36534221290858354,height_95%_HPD={4.704552310066742,5.658608457857149}]:0.19730494499222928,229e/KY967357/HCoV_229E/Seattle/USA/SC2872/2015/2015|2015-XX-XX[&loci={0-3196,3203-21151,21155-21526,21530-26768,26773-26832,26871-26901,26904-27117},length=27062,posterior=1.0,height_95%_HPD={3.999999999999954,4.00000000000005}]:1.3875384261716839)[&loci={0-3196,3203-21151,21155-21526,21530-26768,26773-26832,26871-26901,26904-27117},length=27062,posterior=0.5226102086413161,height_95%_HPD={4.836942581343514,5.7877504519265415}]:0.2109069766510494)#H18[&loci={0-3196,3203-15215},pr={0-15215},length=15210]:0.3225336533869303)[&loci={0-3196,3203-21151,21155-21526,21530-26768,26773-26832,26871-26901,26904-27117},length=27062,posterior=0.29920455641422433,height_95%_HPD={5.302959592151161,6.559598881357481}]:0.4281607512418759,(229e/KY369912/HCoV_229E/Seattle/USA/SC9731/2016/2016|2016-XX-XX[&loci={0-3196,3203-21151,21155-21526,21530-26768,26773-26832,26871-26901,26904-27117},length=27062,posterior=1.0,height_95%_HPD={2.998398083688663,2.998398083688734}]:1.872451759783747,229e/KY369914/HCoV_229E/Seattle/USA/SC9773/2016/2016|2016-XX-XX[&loci={0-3169,3171-3196,3203-21151,21155-21526,21530-26768,26773-26832,26871-26901,26904-27117},length=27061,posterior=1.0,height_95%_HPD={2.99839808368867,2.9983980836887447}]:1.8724517597837398)[&loci={0-3196,3203-21151,21155-21526,21530-26768,26773-26832,26871-26901,26904-27117},length=27062,posterior=0.9894496718546305,height_95%_HPD={4.004664610009112,5.203459618268987}]:1.4782899639791154)[&loci={0-3196,3203-21151,21155-21526,21530-26768,26773-26832,26871-26901,26904-27117},length=27062,posterior=0.2669119412376397,height_95%_HPD={5.355360640157851,6.875542136771088}]:0.027728828546830897)#H17[&loci={0-3196,3203-20659},pr={0-20659},length=20654]:0.2317379402257025,((#H22[&loci={21621-26768,26773-26832,26871-26901,26904-27117},pr={21621-27117},length=5453]:0.6196178225085696,(((#H20[&loci={2672-3196,3203-5700},pr={0-5700},length=3023]:0.5141662022509692,#H21[&loci={19098-21151,21155-21526,21530-26768,26773-26832,26871-26901,26904-27117},pr={19098-27117},length=7970]:0.9546978396942691)[&loci={2672-3196,3203-5700,19098-21151,21155-21526,21530-26768,26773-26832,26871-26901,26904-27117},length=10993]:0.03215988760140576)#H22[&loci={2672-3196,3203-5700,19098-21151,21155-21526,21530-21620},pr={0-21620},length=5540]:0.3634286904996138)#H23[&loci={2672-3196,3203-5700,19098-21151,21155-21241},pr={0-21241},length=5164]:0.25618913200895577)[&loci={2672-3196,3203-5700,19098-21151,21155-21241,21621-26768,26773-26832,26871-26901,26904-27117},length=10617]:0.6714718534165129,229e/KY684760/HCoV_229E/Seattle/USA/SC2282/2017/2016|2016-XX-XX[&loci={0-3196,3203-21151,21155-21526,21530-26768,26773-26832,26871-26901,26904-27117},length=27062,posterior=1.0,height_95%_HPD={2.998398083688663,2.9983980836887483}]:2.804377097106695)[&loci={0-3196,3203-21151,21155-21526,21530-26768,26773-26832,26871-26901,26904-27117},length=27062,posterior=0.37255287711698987,height_95%_HPD={4.053159571677966,8.039886027940412}]:0.8058313954286724)[&loci={0-3196,3203-21151,21155-21526,21530-26768,26773-26832,26871-26901,26904-27117},length=27062,posterior=0.40088883746155046,height_95%_HPD={5.696109584812966,7.177468636753641}]:0.2314954419174562)#H14[&loci={4184-21151,21155-21526,21530-26768,26773-26832,26871-26901,26904-27117},pr={4184-27117},length=22884]:1.6092061038186642,(229e/KM055590/11949_2011/2011|2011-XX-XX[&loci={12397-15176},length=2780,posterior=1.0,height_95%_HPD={7.9999999999999645,8.000000000000057}]:0.21742762328464948,#H24[&loci={0-3196,3203-7335},pr={0-7335},length=7330]:1.7923391863864033)[&loci={0-3196,3203-7335,12397-15176},length=10110]:0.23188049867552252)[&loci={0-3196,3203-21151,21155-21526,21530-26768,26773-26832,26871-26901,26904-27117},length=27062,posterior=0.022919567280364886,height_95%_HPD={8.00698729470992,9.208876056142884}]:0.20903601172425113,(((#H25[&loci={19982-21151,21155-21526,21530-26768,26773-26832,26871-26901,26904-27117},pr={19982-27117},length=7086]:0.467365774238619,#H18[&loci={15216-21151,21155-21526,21530-26768,26773-26832,26871-26901,26904-27117},pr={15216-27117},length=11852]:0.7849800759055121)[&loci={15216-21151,21155-21526,21530-26768,26773-26832,26871-26901,26904-27117},length=11852,posterior=0.451711636706184,height_95%_HPD={5.203181064024278,6.602217736108294}]:0.3750095620642462)#H15[&loci={15216-21151,21155-21233},pr={0-21233},length=6015]:1.3938259683320346,(#H17[&loci={20660-21151,21155-21526,21530-26768,26773-26832,26871-26901,26904-27117},pr={20660-27117},length=6408]:1.0961268362916314)#H10[&loci={22714-26768,26773-26832,26871-26901,26904-27117},pr={22714-27117},length=4360]:0.6792655368345244)[&loci={15216-21151,21155-21233,22714-26768,26773-26832,26871-26901,26904-27117},length=10375]:0.5060831245599182)[&loci={0-3196,3203-21151,21155-21526,21530-26768,26773-26832,26871-26901,26904-27117},length=27062,posterior=0.3678645558865599,height_95%_HPD={5.8678277959853915,9.794164538295107}]:0.2013409405305424,(229e/KM055578/2981A_2011/2011|2011-XX-XX[&loci={12397-15176},length=2780,posterior=1.0,height_95%_HPD={7.999999999999972,8.000000000000057}]:0.48286154013750604,((229e/KU291448/HCoV_229E/BN1/GER/2015/2015|2015-XX-XX[&loci={57-3196,3203-21151,21155-21526,21530-26768,26773-26832,26871-26901,26904-27111},length=26999,posterior=1.0,height_95%_HPD={3.9999999999999645,4.00000000000005}]:3.147516899333244,(((((((229e/KY369909/HCoV_229E/Seattle/USA/SC677/2016/2016|2016-XX-XX[&loci={2-3196,3203-21151,21155-21526,21530-24027,24576-26768,26773-26832,26871-26901,26904-27117},length=26512,posterior=1.0,height_95%_HPD={2.998398083688656,2.998398083688741}]:0.04711782821721755,229e/KY674914/HCoV_229E/Seattle/USA/SC399/2016/2016|2016-XX-XX[&loci={68-3196,3203-11007,11010-12341,12343-13124,13151-19169,19172-21151,21155-21526,21530-26768,26773-26832,26871-26901,26904-27117},length=26963,posterior=1.0,height_95%_HPD={2.998398083688663,2.998398083688741}]:0.04711782821721755)[&loci={2-3196,3203-21151,21155-21526,21530-26768,26773-26832,26871-26901,26904-27117},length=27060,posterior=0.31837899164845296,height_95%_HPD={2.998966975676421,3.159271734763223}]:0.07682505581270505,229e/KY621348/HCoV_229E/Seattle/USA/SC379/2016/2016|2016-XX-XX[&loci={0-3196,3203-21151,21155-21526,21530-26768,26773-26832,26871-26901,26904-27117},length=27062,posterior=1.0,height_95%_HPD={2.998398083688663,2.998398083688741}]:0.1239428840299297)[&loci={0-3196,3203-21151,21155-21526,21530-26768,26773-26832,26871-26901,26904-27117},length=27062,posterior=0.5529206435671133,height_95%_HPD={3.0013830766836485,3.2537373931773033}]:1.5680392809321404,#H26[&loci={26718-26768,26773-26832,26871-26901,26904-27117},pr={26718-27117},length=356]:0.876209721657716)[&loci={0-3196,3203-21151,21155-21526,21530-26768,26773-26832,26871-26901,26904-27117},length=27062,posterior=0.9336109140606373,height_95%_HPD={4.678890184315087,6.092802606440138}]:0.3124269642248336,#H23[&loci={21242-21526,21530-21620},pr={21242-27117},length=376]:0.12769301750570605)[&loci={0-3196,3203-21151,21155-21526,21530-26768,26773-26832,26871-26901,26904-27117},length=27062,posterior=0.001414555045370524,height_95%_HPD={3.835778255821417,5.679981352051531}]:0.3639806482017711,(229e/KY369913/HCoV_229E/Seattle/USA/SC1073/2016/2016|2016-XX-XX[&loci={0-3196,3203-21151,21155-21526,21530-26768,26773-26832,26871-26901,26904-27117},length=27062,posterior=1.0,height_95%_HPD={2.998398083688656,2.9983980836887483}]:0.8157724433043683)#H26[&loci={0-3196,3203-21151,21155-21526,21530-26717},pr={0-26717},length=26706]:1.5526173340843208)[&loci={0-3196,3203-21151,21155-21526,21530-26768,26773-26832,26871-26901,26904-27117},length=27062,posterior=0.9252986968831566,height_95%_HPD={4.687580208064382,6.092802606440138}]:0.5492718434122175)#H25[&loci={0-3196,3203-19981},pr={0-19981},length=19976]:0.5090287324086411)#H24[&loci={7336-19981},pr={7336-27117},length=12646]:0.7224284624349835)[&loci={57-3196,3203-21151,21155-21526,21530-26768,26773-26832,26871-26901,26904-27111},length=26999,posterior=0.8688144076357408,height_95%_HPD={6.78304198675594,8.734969421128156}]:1.0661523466416192)#H9[&loci={57-3196,3203-21151,21155-21526,21530-24048},pr={0-24048},length=23980]:0.2691922941626501)[&loci={57-3196,3203-21151,21155-21526,21530-24048},length=23980,posterior=0.04621685828906968,height_95%_HPD={8.041588520569086,9.239357397868005}]:0.3768235340774666)[&loci={0-3196,3203-21151,21155-21526,21530-26768,26773-26832,26871-26901,26904-27117},length=27062,posterior=0.5692750114279739,height_95%_HPD={7.266382201600237,10.495789387219567}]:0.03263749212568001,#H13[&loci={0-3196,3203-7661},pr={0-7661},length=7656]:0.537835843330214)[&loci={0-3196,3203-21151,21155-21526,21530-26768,26773-26832,26871-26901,26904-27117},length=27062,posterior=0.8098848583771878,height_95%_HPD={8.257887032411304,10.78373334242806}]:0.07257558058754654)#H16[&loci={11282-21151,21155-21526,21530-26768,26773-26832,26871-26901,26904-27117},pr={11282-27117},length=15786]:0.041125385227474,(229e/KM055576/2861A_2011/2011|2011-XX-XX[&loci={12397-15176},length=2780,posterior=1.0,height_95%_HPD={7.999999999999972,8.000000000000057}]:0.19884304086474813,229e/KM055577/2961A_2011/2011|2011-XX-XX[&loci={12397-15176},length=2780,posterior=1.0,height_95%_HPD={7.999999999999957,8.000000000000064}]:0.19884304086475169)[&loci={12397-15176},length=2780,posterior=0.1457783306065428,height_95%_HPD={8.006267457995499,8.764269468482386}]:0.8071804912909251)[&loci={11282-21151,21155-21526,21530-26768,26773-26832,26871-26901,26904-27117},length=15786,posterior=0.9319930971110961,height_95%_HPD={8.463054566876224,9.970933940090397}]:1.7659520388783818)[&loci={10119-21151,21155-21526,21530-26768,26773-26832,26871-26901,26904-27117},length=16949,posterior=0.4302841426880732,height_95%_HPD={9.07448291345317,11.869781098989819}]:0.5926312907572324)[&loci={10119-21151,21155-21526,21530-26768,26773-26832,26871-26901,26904-27117},length=16949,posterior=0.8153999923042378,height_95%_HPD={9.35395950029492,12.494402012377044}]:1.0579282012173294,229e/KM055580/423A_2007/2007|2007-XX-XX[&loci={12397-15176},length=2780,posterior=1.0,height_95%_HPD={11.999999999999957,12.000000000000046}]:0.422535063008624)[&loci={10119-21151,21155-21526,21530-26768,26773-26832,26871-26901,26904-27117},length=16949,posterior=0.08346444339855219,height_95%_HPD={12.055523780828057,14.423247096586692}]:0.4961647769316073)[&loci={27-3196,3203-21151,21155-21526,21530-26768,26773-26832,26871-26901,26904-27117},length=27035,posterior=0.517062335734727,height_95%_HPD={11.02849258502734,15.798637099716139}]:1.9064341815440784,((229e/KM055584/748_2005/2005|2005-XX-XX[&loci={12397-15176},length=2780,posterior=1.0,height_95%_HPD={13.999999999999961,14.000000000000064}]:0.026715403867868304,229e/KM055582/507A_2008/2008|2008-XX-XX[&loci={12397-15176},length=2780,posterior=1.0,height_95%_HPD={10.998398083688663,10.998398083688738}]:3.0283173201791627)[&loci={12397-15176},length=2780,posterior=0.19147896635962258,height_95%_HPD={14.008283560657844,15.140290940289088}]:0.4767312685981935,(((229e/KM055586/8339_2009/2009|2009-XX-XX[&loci={12397-15176},length=2780,posterior=1.0,height_95%_HPD={9.99999999999995,10.000000000000064}]:0.5340960954812672,229e/KM055588/8373_2009/2009|2009-XX-XX[&loci={12397-15176},length=2780,posterior=1.0,height_95%_HPD={9.99999999999994,10.000000000000092}]:0.5340960954813028)[&loci={12397-15176},length=2780,posterior=0.09191973523984551,height_95%_HPD={10.006481884210999,10.674397392405865}]:0.13534280995887826,229e/KM055565/1546A_2009/2009|2009-XX-XX[&loci={12397-15176},length=2780,posterior=1.0,height_95%_HPD={9.999999999999968,10.000000000000078}]:0.6694389054401739)[&loci={12397-15176},length=2780,posterior=0.02683049821824783,height_95%_HPD={10.024611022642446,10.785580723103543}]:0.071377645293623,(((((229e/KM055569/1761A_2010/2010|2010-XX-XX[&loci={12397-15176},length=2780,posterior=1.0,height_95%_HPD={8.99999999999995,9.000000000000053}]:1.398904486036276,229e/KM055563/1512A_2009/2009|2009-XX-XX[&loci={12397-15176},length=2780,posterior=1.0,height_95%_HPD={9.999999999999936,10.000000000000057}]:0.39890448603628315)[&loci={12397-15176},length=2780,posterior=0.06655161851826949,height_95%_HPD={10.009037695745675,10.737290691494827}]:0.11842517888640103,((229e/KM055574/1990A_2010/2010|2010-XX-XX[&loci={12397-15176},length=2780,posterior=1.0,height_95%_HPD={8.999999999999957,9.000000000000064}]:0.7589579945004701,#H11[&loci={12397-12765},pr={0-12765},length=369]:0.3352660042769813)[&loci={12397-15176},length=2780,posterior=0.0010384215991692627,height_95%_HPD={9.758957994500477,9.758957994500477}]:0.28272829597804616,229e/KM055589/8425_2009/2009|2009-XX-XX[&loci={12397-15176},length=2780,posterior=1.0,height_95%_HPD={9.999999999999961,10.000000000000053}]:0.04168629047848427)[&loci={12397-15176},length=2780,posterior=0.05766526965343613,height_95%_HPD={10.009435858987327,11.145961301434255}]:0.47564337444418214)[&loci={12397-15176},length=2780,posterior=0.004150698133082319,height_95%_HPD={10.071860686995791,10.91853662020808}]:0.0011321292218013923,(229e/KM055564/1518A_2009/2009|2009-XX-XX[&loci={12397-15176},length=2780,posterior=1.0,height_95%_HPD={9.999999999999943,10.000000000000039}]:0.05259094340613757,229e/JX503060/0349/2010|2010-XX-XX[&loci={0-3196,3203-5043,5045-21151,21155-21526,21530-22281,22283-24230,24232-26768,26773-26832,26871-26901,26904-27117},length=27059,posterior=1.0,height_95%_HPD={8.999999999999943,9.000000000000043}]:1.0525909434061802)[&loci={0-3196,3203-5043,5045-21151,21155-21526,21530-22281,22283-24230,24232-26768,26773-26832,26871-26901,26904-27117},length=27059,posterior=0.007255980038542753,height_95%_HPD={10.00085662820986,10.788421530958114}]:0.4658708507383551)[&loci={0-3196,3203-5043,5045-21151,21155-21526,21530-22281,22283-24230,24232-26768,26773-26832,26871-26901,26904-27117},length=27059,posterior=0.0028395974808937898,height_95%_HPD={10.391498089974462,10.826528914610591}]:0.05925981104851985,#H12[&loci={0-3196,3203-10118},pr={0-10118},length=10113]:0.5033198392882383)[&loci={0-3196,3203-21151,21155-21526,21530-22281,22283-24230,24232-26768,26773-26832,26871-26901,26904-27117},length=27060,posterior=0.9701557242207705,height_95%_HPD={10.127314181880894,12.52647119058766}]:0.12893068332130042)#H8[&loci={0-3196,3203-21151,21155-21526,21530-22281,22283-23668},pr={0-23668},length=23656]:0.03416426221947688)[&loci={0-3196,3203-21151,21155-21526,21530-22281,22283-23668},length=23656,posterior=0.4967011437578909,height_95%_HPD={10.421667729514024,12.426820535833151}]:3.762630121732265)[&loci={0-3196,3203-21151,21155-21526,21530-22281,22283-23668},length=23656,posterior=0.8238907939069305,height_95%_HPD={14.013182213091234,15.44074872934124}]:0.3216873490182408)[&loci={0-3196,3203-21151,21155-21524,21531-26768,26773-26832,26871-26901,26904-27117},length=27059,posterior=0.8873659583406589,height_95%_HPD={11.981423734809844,17.143189061935058}]:2.896202840004097)[&loci={0-3196,3203-21151,21155-21524,21531-26768,26773-26832,26871-26901,26904-27117},length=27059,posterior=0.9971132501352435,height_95%_HPD={17.439210919529383,22.43735382785723}]:0.9709945794842341)#H4[&loci={0-3196,3203-21151,21155-21524,21531-24064},pr={0-24064},length=24050]:0.5346859994316766)[&loci={0-3196,3203-21151,21155-21524,21531-26768,26773-26832,26871-27117},length=27061,posterior=0.967172439199314,height_95%_HPD={14.860246595946556,19.942855353271646}]:1.75705350534745,(229e/JX503061/J0304/2009|2009-XX-XX[&loci={0-3196,3203-21151,21155-21524,21531-26768,26773-26832,26871-27117},length=27061,posterior=1.0,height_95%_HPD={9.999999999999957,10.000000000000078}]:3.9894785229456033)#H7[&loci={1712-3196,3203-21151,21155-21524,21531-26768,26773-26832,26871-27117},pr={1712-27117},length=25349]:6.994592422806122)[&loci={0-3196,3203-21151,21155-21524,21531-26768,26773-26832,26871-27117},length=27061,posterior=0.5056941333030508,height_95%_HPD={18.13307508836737,22.319775741855754}]:3.5215873598560172)#H3[&loci={12873-21151,21155-21524,21531-26768,26773-26832,26871-27117},pr={12873-27117},length=14194]:1.584104140769547)[&loci={12873-21151,21155-21524,21531-26768,26773-26832,26871-27117},length=14194,posterior=0.9947794778070131,height_95%_HPD={25.617960464107966,27.455290951451566}]:0.2807551479091295)[&loci={0-3196,3203-21151,21155-21524,21531-26768,26773-26832,26871-27117},length=27061,posterior=0.9762922074140684,height_95%_HPD={25.614410456365942,27.438682499366198}]:1.1037991566161374,229e/KF514433/229E/human/USA/933_40/1993/1993|1993-03-11[&loci={0-3196,3203-21151,21155-21524,21531-26768,26773-26832,26871-27117},length=27061,posterior=1.0,height_95%_HPD={26.224657534246447,26.22465753424656}]:1.2496592166560525)[&loci={0-3196,3203-21151,21155-21524,21531-26768,26773-26832,26871-27117},length=27061,posterior=0.14115060982836858,height_95%_HPD={27.132682994171187,28.473882655766502}]:0.8569505478196149,#H1[&loci={0-3167,3170-3196,3203-10644},pr={0-10644},length=10637]:0.7573609864967246)[&loci={0-3196,3203-21151,21155-21524,21531-26768,26773-26832,26871-27117},length=27061,posterior=0.9579241029716835,height_95%_HPD={28.239459971524067,30.5977196684228}]:0.5773972038067114)#H0[&loci={0-3196,3203-21151,21155-21524,21531-21957},pr={0-21957},length=21943]:0.9611038708345596)[&loci={0-3196,3203-9064,10645-21151,21155-21524,21531-26832,26871-27117},length=25485,posterior=0.5737624561020437,height_95%_HPD={29.130679958996033,31.79039921386821}]:1.9828250016168951)[&loci={0-3196,3203-9064,10981-21151,21155-21524,21531-26832,26871-27117},length=25149,posterior=0.9958985445277484,height_95%_HPD={29.474106748729067,32.364393768460005}]:4.2437807455077845)[&loci={null},length=0,posterior=0.500464785235195,height_95%_HPD={32.2181416280956,37.972133720276275}]:0.0;
END;
