# Supplementary material for: A Bayesian approach to infer recombination patterns in coronaviruses
Source: Nat Commun. 2022 Jul 20;13:4186. doi: 10.1038/s41467-022-31749-8 (PMC9297283; doi:10.1038/s41467-022-31749-8)
Supplement: Supplementary file 6 — Source Data [file 41467_2022_31749_MOESM6_ESM.zip › Source_Figure1/sars-like_all.tree]

#nexus
begin trees;
tree STATE_0 = ((((((((((#H3[&loci={1111-1912},pr={0-10230},length=802]:32.20013872724485,#H4[&loci={26379-27045,27064-27072,27081-27271,27273-27277,27279-27573,27583-27642,27646-27784,27786-27860,27864-27894,27907-27993,27995-28043},pr={25137-29674},length=1608]:114.87334429181465)[&loci={1111-1912,26379-27045,27064-27072,27081-27271,27273-27277,27279-27573,27583-27642,27646-27784,27786-27860,27864-27894,27907-27993,27995-28043},length=2410]:0.1669283111787081)#H2[&loci={1111-1912,26379-27045,27064-27072,27081-27150},pr={0-27150},length=1548]:5.364276314967356,(((((((((((((((((((((((((#H17[&loci={21208-21389,21391-22162},pr={9179-29674},length=954]:135.25075825592285,#H18[&loci={21221-21389,21391-22233},pr={0-22233},length=1012]:86.40166270168811)[&loci={21208-21389,21391-21820,21825-22109,22112-22233},length=1019,posterior=0.2724060011787542,height_95%_HPD={84.65765352795688,536.8960460092794}]:3.191966127118576)#H16[&loci={21312-21389,21391-21820,21825-22109,22112-22233},pr={21312-29674},length=915]:138.44587040193164,#H19[&loci={21329-21389,21391-21617,21619-21816,21825-22107,22123-23177},pr={0-23177},length=1824]:159.52045345787792)[&loci={21312-21389,21391-21820,21825-22109,22112-23177},length=1859,posterior=0.8291735411474239,height_95%_HPD={183.94273821524166,584.5845045692035}]:4.249276808820468)#H15[&loci={22220-23177},pr={22220-29674},length=958]:13.425023922680339)#H14[&loci={22220-23130},pr={0-23130},length=911]:5.680948726032511)#H13[&loci={22577-23130},pr={22577-29674},length=554]:6.40015968267835)#H12[&loci={22577-23087},pr={0-23087},length=511]:218.19539875374812,#H20[&loci={0-39,43-2963,2997-3115,3117-3133,3171-3656,3690-4181},pr={0-4181},length=4075]:32.22021554260391)[&loci={0-39,43-2963,2997-3115,3117-3133,3171-3656,3690-4181,22577-23087},length=4586]:17.98821503124509,#H21[&loci={0-39,43-1110},pr={0-1110},length=1108]:78.89543046408835)[&loci={935-2963,2997-3115,3117-3133,3171-3656,3690-4181,22577-23087},length=3654,posterior=0.852978919132028,height_95%_HPD={434.2808898458511,1228.901710867095}]:1.37725904321087,(((((#H23[&loci={29379-29407,29414-29435,29438-29674},pr={29379-29674},length=288]:81.18554901529114,#H24[&loci={29186-29410,29414-29435,29438-29594},pr={29186-29674},length=404]:1.9043897944766286)[&loci={29186-29410,29414-29435,29438-29674},length=484,posterior=0.5402178452807923,height_95%_HPD={139.40978170900144,457.21272291622563}]:35.285082171018985,(#H25[&loci={27740-27784,27786-27860,27864-27894,27907-27993,27995-28069,28087-28091,28128-28153},pr={21812-29674},length=344]:60.5338650287631,#H26[&loci={24820-25131,25135-25169,25171-25215,25222-25938,25951-25999,26001-26016,26095-26331,26333-26344,26348-27045,27064-27072,27081-27271,27273-27277,27279-27573,27583-27642,27646-27752,27776-27784,28156-28160,28163-28186,28190-28224,28228-29410,29414-29435,29438-29674},pr={24820-29674},length=4303]:12.378397621278964)[&loci={24820-25131,25135-25169,25171-25215,25222-25938,25951-25999,26001-26016,26095-26331,26333-26344,26348-27045,27064-27072,27081-27271,27273-27277,27279-27573,27583-27642,27646-27784,27786-27860,27864-27894,27907-27993,27995-28069,28087-28091,28128-28153,28156-28160,28163-28186,28190-28224,28228-29410,29414-29435,29438-29674},length=4625,posterior=9.237099550741067E-4,height_95%_HPD={262.3005776096161,262.3005776096161}]:136.37540195391648)[&loci={24820-25131,25135-25169,25171-25215,25222-25938,25951-25999,26001-26016,26095-26331,26333-26344,26348-27045,27064-27072,27081-27271,27273-27277,27279-27573,27583-27642,27646-27784,27786-27860,27864-27894,27907-27993,27995-28069,28087-28091,28128-28153,28156-28160,28163-28186,28190-28224,28228-29185},length=4141,posterior=1.0,height_95%_HPD={233.11701890098675,947.5420564069068}]:99.36357288884756,((#H27[&loci={19283-21389,21391-21434,21441-21818,21825-21884,21888-22109,22128-22694,22701-23382,23390-24819},pr={14866-29674},length=5490]:44.67227473581988,#H28[&loci={19283-21076},pr={0-21518},length=1794]:9.115625489749618)[&loci={20166-21389,21391-21434,21441-21818,21825-21884,21888-22109,22128-22694,22701-23382,23390-24819},length=4607,posterior=0.452485521983264,height_95%_HPD={361.76251490418895,794.2670362736576}]:11.436357670925645,(#H30[&loci={20166-21389,21391-21440,21453-21820,21825-21829,22619-22864},pr={20166-29674},length=1893]:67.87282441924162)#H29[&loci={20166-21308},pr={0-21308},length=1143]:65.93614158542732)[&loci={21077-21389,21391-21434,21441-21818,21825-21884,21888-22109,22128-22694,22701-23382,23390-24819},length=3696,posterior=0.5805888895966758,height_95%_HPD={414.7167221278396,984.8488859415138}]:20.227166377775575)[&loci={21077-21389,21391-21434,21441-21818,21825-21884,21888-22109,22128-22694,22701-23382,23390-25131,25135-25169,25171-25215,25222-25938,25951-25999,26001-26016,26095-26331,26333-26344,26348-27045,27064-27072,27081-27271,27273-27277,27279-27573,27583-27642,27646-27784,27786-27860,27864-27894,27907-27993,27995-28069,28087-28091,28128-28153,28156-28160,28163-28186,28190-28224,28228-29185},length=7837]:43.88170108727263,#H31[&loci={3815-7547},pr={0-7547},length=3733]:118.19500618610164)[&loci={3815-7547,21077-21389,21391-21434,21441-21818,21825-21884,21888-22109,22128-22694,22701-23382,23390-25131,25135-25169,25171-25215,25222-25938,25951-25999,26001-26016,26095-26331,26333-26344,26348-27045,27064-27072,27081-27271,27273-27277,27279-27573,27583-27642,27646-27784,27786-27860,27864-27894,27907-27993,27995-28069,28087-28091,28128-28153,28156-28160,28163-28186,28190-28224,28228-29185},length=11570]:15.322132314745431)#H22[&loci={21077-21389,21391-21434,21441-21818,21825-21884,21888-22109,22128-22694,22701-23382,23390-25131,25135-25169,25171-25215,25222-25938,25951-25999,26001-26016,26095-26331,26333-26344,26348-27045,27064-27072,27081-27271,27273-27277,27279-27573,27583-27642,27646-27784,27786-27860,27864-27894,27907-27993,27995-28069,28087-28091,28128-28153,28156-28160,28163-28186,28190-28224,28228-29185},pr={16503-29674},length=7837]:87.38217847107535)[&loci={935-2963,2997-3115,3117-3133,3171-3656,3690-4181,21077-21389,21391-21434,21441-21818,21825-21884,21888-22109,22128-23382,23390-25131,25135-25169,25171-25215,25222-25938,25951-25999,26001-26016,26095-26331,26333-26344,26348-27045,27064-27072,27081-27271,27273-27277,27279-27573,27583-27642,27646-27784,27786-27860,27864-27894,27907-27993,27995-28069,28087-28091,28128-28153,28156-28160,28163-28186,28190-28224,28228-29185},length=10986,posterior=0.19735414038895896,height_95%_HPD={282.8140324516962,898.3317036534108}]:0.3623433255697819)#H11[&loci={21077-21389,21391-21434,21441-21818,21825-21884,21888-22109,22128-23382,23390-25131,25135-25169,25171-25215,25222-25938,25951-25999,26001-26016,26095-26331,26333-26344,26348-27045,27064-27072,27081-27271,27273-27277,27279-27573,27583-27642,27646-27784,27786-27860,27864-27894,27907-27993,27995-28069,28087-28091,28128-28153,28156-28160,28163-28186,28190-28224,28228-29185},pr={19259-29674},length=7843]:45.62393497307312,(((#H34[&loci={23392-25131,25135-25169,25171-25215,25222-25938,25951-25999,26001-26016,26095-26331,26333-26344,26348-26378},pr={19893-29674},length=2882]:23.57732217972989)#H33[&loci={24732-25131,25135-25169,25171-25215,25222-25938,25951-25999,26001-26016,26095-26331,26333-26344,26348-26378},pr={24732-29674},length=1542]:14.119303487639627,((#H11[&loci={935-2963,2997-3115,3117-3133,3171-3656,3690-4181},pr={0-19258},length=3143]:10.785921465195315,#H36[&loci={21312-21389,21391-21532},pr={0-21532},length=220]:25.626062057709532)[&loci={935-2963,2997-3115,3117-3133,3171-3656,3690-4181,21312-21389,21391-21532},length=3363]:1.0136823224756881)#H35[&loci={935-2963,2997-3115,3117-3133,3171-3656,3690-4181},pr={0-14585},length=3143]:4.834950584431681)[&loci={935-2963,2997-3115,3117-3133,3171-3656,3690-4181,24732-25131,25135-25169,25171-25215,25222-25938,25951-25999,26001-26016,26095-26331,26333-26344,26348-26378},length=4685]:27.768566429333077)#H32[&loci={1132-2963,2997-3115,3117-3133,3171-3656,3690-4181,24732-25131,25135-25169,25171-25215,25222-25938,25951-25999,26001-26016,26095-26331,26333-26344,26348-26378},pr={1132-29674},length=4488]:1.2208141716373575)[&loci={1132-2963,2997-3115,3117-3133,3171-3656,3690-4181,21077-21389,21391-21434,21441-21818,21825-21884,21888-22109,22128-23382,23390-24731,26379-27045,27064-27072,27081-27271,27273-27277,27279-27573,27583-27642,27646-27784,27786-27860,27864-27894,27907-27993,27995-28069,28087-28091,28128-28153,28156-28160,28163-28186,28190-28224,28228-29185},length=9247,posterior=1.0,height_95%_HPD={559.8566421690648,1321.6669263759065}]:1.5004130915285714)#H10[&loci={21077-21389,21391-21434,21441-21818,21825-21884,21888-22109,22128-23382,23390-24731,26379-27045,27064-27072,27081-27271,27273-27277,27279-27573,27583-27642,27646-27784,27786-27860,27864-27894,27907-27993,27995-28069,28087-28091,28128-28153,28156-28160,28163-28186,28190-28224,28228-29185},pr={14697-29674},length=6301]:12.21294974796183)#H9[&loci={21077-21389,21391-21434,21441-21818,21825-21884,21888-22109,22128-23382,23390-24731,26379-27045,27064-27072,27081-27271,27273-27277,27279-27573,27583-27642,27646-27784,27786-27860,27864-27894,27907-27993,27995-28043},pr={0-28043},length=5222]:92.89885335220424)#H8[&loci={21831-21884,21888-22109,22128-23382,23390-24731,26379-27045,27064-27072,27081-27271,27273-27277,27279-27573,27583-27642,27646-27784,27786-27860,27864-27894,27907-27993,27995-28043},pr={21831-29674},length=4481]:30.373678430431028,((#H8[&loci={21077-21389,21391-21434,21441-21818,21825-21830},pr={0-21830},length=741]:5.307094325268736,((#H39[&loci={21194-21389,21391-21818,21825-22107,22123-22766,22777-22786,22801-23391,28044-28069,28087-28091,28128-28153,28156-28160,28163-28186,28190-28224,28228-29185},pr={21194-29674},length=3231]:3.7000504189463754,((#H41[&loci={22303-23056},pr={0-26883},length=754]:0.9428434142801052,(#H10[&loci={1132-2963,2997-3115,3117-3133,3171-3656,3690-4181},pr={0-14696},length=2946]:44.24197533534334)#H42[&loci={1331-2963,2997-3115,3117-3133,3171-3656,3690-4181},pr={1331-29674},length=2747]:33.7080879015939)[&loci={1331-2963,2997-3115,3117-3133,3171-3656,3690-4181,22303-23056},length=3501]:8.220556606520404)#H40[&loci={1331-2963,2997-3115,3117-3133,3171-3656,3690-4181},pr={0-6480},length=2747]:1.567697200179282)[&loci={1331-2963,2997-3115,3117-3133,3171-3656,3690-4181,21194-21389,21391-21818,21825-22107,22123-22766,22777-22786,22801-23391,28044-28069,28087-28091,28128-28153,28156-28160,28163-28186,28190-28224,28228-29185},length=5978]:4.314152664350331)#H38[&loci={1331-2963,2997-3115,3117-3133,3171-3656,3690-4181,21194-21389,21391-21818,21825-22107,22123-22766,22777-22786,22801-23391},pr={0-24860},length=4899]:18.36642771744755)[&loci={1331-2963,2997-3115,3117-3133,3171-3656,3690-4181,21077-21193,21309-21389,21391-21440,21453-21818,21825-22107,22123-22766,22777-22786,22801-23391},length=4889,posterior=0.47827790154699507,height_95%_HPD={400.32344226021405,1178.8851663654773}]:0.87330338261836)#H37[&loci={1331-2963,2997-3115,3117-3133,3171-3656,3690-4181},pr={0-8591},length=2747]:24.193280722543932)[&loci={1331-2963,2997-3115,3117-3133,3171-3656,3690-4181,21831-21884,21888-22109,22128-23382,23390-24731,26379-27045,27064-27072,27081-27271,27273-27277,27279-27573,27583-27642,27646-27784,27786-27860,27864-27894,27907-27993,27995-28043},length=7228]:28.927775476304305)#H7[&loci={21831-21884,21888-22109,22128-23382,23390-24731,26379-27045,27064-27072,27081-27271,27273-27277,27279-27573,27583-27642,27646-27784,27786-27860,27864-27894,27907-27993,27995-28043},pr={11609-29674},length=4481]:13.741576387207715)#H4[&loci={21831-21884,21888-22109,22128-23382,23390-24731},pr={0-25136},length=2873]:16.230090608373757,((#H44[&loci={26379-27045,27064-27072,27081-27271,27273-27277,27279-27573,27583-27642,27646-27784,27786-27860,27864-27894,27907-27993,27995-28043,29167-29185},pr={26004-29674},length=1627]:5.351714001028995)#H43[&loci={26379-27045,27064-27072,27081-27271,27273-27277,27279-27573,27583-27642,27646-27784,27786-27860,27864-27894,27907-27993,27995-28043},pr={0-28999},length=1608]:0.6770585848744304,#H45[&loci={21309-21389,21391-21440,21453-21747},pr={0-21747},length=426]:18.226165525908982)[&loci={21309-21389,21391-21440,21453-21747,26379-27045,27064-27072,27081-27271,27273-27277,27279-27573,27583-27642,27646-27784,27786-27860,27864-27894,27907-27993,27995-28043},length=2034]:24.72587248795935)[&loci={21309-21389,21391-21440,21453-21747,21831-21884,21888-22109,22128-23382,23390-24731,26379-27045,27064-27072,27081-27271,27273-27277,27279-27573,27583-27642,27646-27784,27786-27860,27864-27894,27907-27993,27995-28043},length=4907]:14.684606879832245,#H7[&loci={1331-2963,2997-3115,3117-3133,3171-3656,3690-4181},pr={0-11608},length=2747]:44.65627387541372)[&loci={1331-2963,2997-3115,3117-3133,3171-3656,3690-4181,21309-21389,21391-21440,21453-21747,21831-21884,21888-22109,22128-23382,23390-24731,26379-27045,27064-27072,27081-27271,27273-27277,27279-27573,27583-27642,27646-27784,27786-27860,27864-27894,27907-27993,27995-28043},length=7654]:8.13344028987649)#H6[&loci={21309-21389,21391-21440,21453-21747,21831-21884,21888-22109,22128-23382,23390-24731,26379-27045,27064-27072,27081-27271,27273-27277,27279-27573,27583-27642,27646-27784,27786-27860,27864-27894,27907-27993,27995-28043},pr={10250-29674},length=4907]:9.866993540304065)#H5[&loci={21309-21389,21391-21440,21453-21747,21831-21884,21888-22109,22128-23382,23390-24731},pr={0-26163},length=3299]:2.8768294001292816,(((#H47[&loci={1111-2631,2635-2970,2974-2975},pr={0-2975},length=1859]:237.81582231189623,#H40[&loci={22303-23056},pr={6481-29674},length=754]:70.85786000321332)[&loci={1111-2631,2635-2970,2974-2975,22303-23056},length=2613]:18.889663683720755)#H46[&loci={1111-2631,2635-2970,2974-2975},pr={0-11039},length=1859]:32.263732183268075,(#H48[&loci={29167-29185},pr={22771-29674},length=19]:4.370398108569134,#H43[&loci={29167-29185},pr={29000-29674},length=19]:5.74948264806244)[&loci={null},length=0,posterior=1.0,height_95%_HPD={292.2675957547731,1086.0670213505894}]:33.45040013594826)[&loci={1111-2631,2635-2970,2974-2975},length=1859]:21.764918398965165)[&loci={1111-2631,2635-2970,2974-2975,21309-21389,21391-21440,21453-21747,21831-21884,21888-22109,22128-23382,23390-24731},length=5158]:34.665595095951176,#H46[&loci={22303-23056},pr={11040-29674},length=754]:88.69424567818442)[&loci={1111-2631,2635-2970,2974-2975,21309-21389,21391-21440,21453-21747,21831-21884,21888-22109,22128-23382,23390-24731},length=5158,posterior=0.2079157067027804,height_95%_HPD={550.910250051586,1071.5507055191158}]:20.28943812610214,(((((#H51[&loci={28044-28069,28087-28091,28128-28153,28156-28160,28163-28186,28190-28224,28228-29185},pr={23283-29674},length=1079]:4.006713515989759,(((((#H32[&loci={935-1131},pr={0-1131},length=197]:82.13775327396888,((#H9[&loci={28044-28069,28087-28091,28128-28153,28156-28160,28163-28186,28190-28224,28228-29185},pr={28044-29674},length=1079]:13.67345511972053,#H52[&loci={22303-23056},pr={22303-29674},length=754]:90.1318028586038)[&loci={22303-23056,28044-28069,28087-28091,28128-28153,28156-28160,28163-28186,28190-28224,28228-29185},length=1833]:51.120814954974776)#H41[&loci={28044-28069,28087-28091,28128-28153,28156-28160,28163-28186,28190-28224,28228-29185},pr={26884-29674},length=1079]:2.4093061881458198)[&loci={935-1131,28044-28069,28087-28091,28128-28153,28156-28160,28163-28186,28190-28224,28228-29185},length=1276]:0.8067879576892665,((((#H54[&loci={22369-22576},pr={12404-29674},length=208]:21.484367445376847,(((#H56[&loci={7385-8545,21309-21389,21391-21440,21453-21820,21825-21829,21832-22106,22119-22381},pr={7385-29674},length=2203]:2.3564202195420876,((((((((((((((((((((#H63[&loci={2822-2970,2974-3075,3079-3432},pr={0-4425},length=605]:1.5767516134637845,#H64[&loci={1498-2850},pr={0-2850},length=1353]:48.72699404279956)[&loci={1498-2970,2974-3075,3079-3432},length=1929,posterior=0.0053933438732013846,height_95%_HPD={111.51646761016764,166.1419227971944}]:7.66366633427333,(((#H67[&loci={28920-29282},pr={0-29282},length=363]:0.3287415276545289,((((#H70[&loci={27519-27784,27786-27860,27864-27894,27907-27993,27995-28069,28087-28091,28128-28153},pr={27519-29674},length=565]:15.171202454331251,(((#H72[&loci={19485-21389,21391-25164,25166-26016,26095-26331,26333-27045,27064-27072,27081-27277,27279-27784,27786-27791},pr={19485-29674},length=8198]:4.097873479892769,((((((#H77[&loci={25612-26016,26095-26331,26333-26869},pr={25612-29674},length=1179]:0.9839288474886416)#H76[&loci={25612-26016,26095-26331,26333-26436},pr={0-26436},length=746]:5.447167408915448)#H75[&loci={25612-26016,26095-26284},pr={0-26284},length=595]:4.956563502610152,(((#H80[&loci={0-1174},pr={0-1174},length=1175]:3.3264368677091625,(((#H82[&loci={20858-21389,21391-22363,25010-25164,25166-26016,26095-26331,26333-27045,27064-27072,27081-27277,27279-27784,27786-27860,27864-27894,27907-27993,27995-28069,28087-28091,28128-28154,28156-28788},pr={20858-29674},length=5106]:2.030197330082956,((#H84[&loci={18289-18359,18361-18919},pr={18289-29674},length=630]:0.446895952104569)#H83[&loci={18308-18359,18361-18919},pr={18308-29674},length=611]:0.25411002404871397,#H85[&loci={28128-28154,28156-29674},pr={28100-29674},length=1546]:1.2311407990100633)[&loci={18308-18359,18361-18919,28128-28154,28156-29674},length=2157]:8.488253269775669)[&loci={18308-18359,18361-18919,20858-21389,21391-22363,25010-25164,25166-26016,26095-26331,26333-27045,27064-27072,27081-27277,27279-27784,27786-27860,27864-27894,27907-27993,27995-28069,28087-28091,28128-28154,28156-29674},length=6603,posterior=0.07383009548714511,height_95%_HPD={8.93770351817875,23.468350594633193}]:0.3188456213374593,(#H86[&loci={25624-26016,26095-26331,26333-26458},pr={0-26458},length=756]:6.958716141522018,(((((#H88[&loci={22296-25164,25166-26016,26095-26331,26333-27045,27064-27072,27081-27277,27279-27784,27786-27860,27864-27894,27907-27993,27995-28069,28087-28091,28128-28154,28156-29674},pr={22296-29674},length=7201]:0.6858661506503267,(#H90[&loci={26895-27045,27064-27072,27081-27271,27273-27277,27279-27784,27786-27860,27864-27894,27907-27993,27995-28069,28087-28091,28128-28154,28156-29674},pr={26895-29674},length=2681]:1.64857022553133)#H89[&loci={27509-27784,27786-27860,27864-27894,27907-27993,27995-28069,28087-28091,28128-28154,28156-29674},pr={27509-29674},length=2095]:2.027208504695409)[&loci={22296-25164,25166-26016,26095-26331,26333-27045,27064-27072,27081-27277,27279-27784,27786-27860,27864-27894,27907-27993,27995-28069,28087-28091,28128-28154,28156-29674},length=7201,posterior=0.18708236517988672,height_95%_HPD={9.6729182649633,15.67764192185814}]:0.2665388453115156,((((#H92[&loci={25624-26016,26095-26331,26333-27045,27064-27072,27081-27277,27279-27784,27786-27860,27864-27894,27907-27993,27995-28069,28087-28091,28128-28154,28156-29674},pr={25624-29674},length=3874]:1.5976176778949593)#H86[&loci={26459-27045,27064-27072,27081-27277,27279-27784,27786-27860,27864-27894,27907-27993,27995-28069,28087-28091,28128-28154,28156-29674},pr={26459-29674},length=3118]:0.672829036564508)#H85[&loci={26459-27045,27064-27072,27081-27277,27279-27784,27786-27860,27864-27894,27907-27993,27995-28069,28087-28091},pr={0-28099},length=1572]:1.1934857411679332,#H93[&loci={26950-27045,27064-27072,27081-27277,27279-27784,27786-27860,27864-27894,27907-27993,27995-28069,28087-28091,28128-28154,28156-29674},pr={26950-29674},length=2627]:0.8475628502665131)[&loci={26459-27045,27064-27072,27081-27277,27279-27784,27786-27860,27864-27894,27907-27993,27995-28069,28087-28091,28128-28154,28156-29674},length=3118,posterior=0.10897341593518262,height_95%_HPD={9.443710450937033,29.784352560567186}]:1.1882199212277555)#H91[&loci={27660-27784,27786-27860,27864-27894,27907-27993,27995-28069,28087-28091,28128-28154,28156-29674},pr={27660-29674},length=1944]:1.4721657503469032)[&loci={22296-25164,25166-26016,26095-26331,26333-27045,27064-27072,27081-27277,27279-27784,27786-27860,27864-27894,27907-27993,27995-28069,28087-28091,28128-28154,28156-29674},length=7201,posterior=0.555019122143795,height_95%_HPD={10.51774850790207,21.22869440573959}]:0.3066817573444496)#H87[&loci={22957-25164,25166-26016,26095-26331,26333-27045,27064-27072,27081-27277,27279-27784,27786-27860,27864-27894,27907-27993,27995-28069,28087-28091,28128-28154,28156-29674},pr={22957-29674},length=6540]:0.021969782183987263,#H94[&loci={28619-29674},pr={28619-29674},length=1056]:2.19059848541292)[&loci={22957-25164,25166-26016,26095-26331,26333-27045,27064-27072,27081-27277,27279-27784,27786-27860,27864-27894,27907-27993,27995-28069,28087-28091,28128-28154,28156-29674},length=6540,posterior=0.8803817078710012,height_95%_HPD={10.81428357887171,20.04641599946035}]:1.2445620863336444,(((((((#H98[&loci={22515-25164,25166-26016,26095-26331,26333-27045,27064-27072,27081-27277,27279-27784,27786-27860,27864-27894,27907-27993,27995-28069,28087-28091,28128-28154,28156-29674},pr={22515-29674},length=6982]:0.1653883174949442,(((#H100[&loci={18420-20309},pr={0-20309},length=1890]:0.5253298668276329,WIV1|2012[&loci={0-2970,2974-3075,3079-18359,18361-21389,21391-25164,25166-26016,26095-26331,26333-27045,27064-27072,27081-27277,27279-27784,27786-27860,27864-27894,27907-27993,27995-28069,28087-28091,28128-28154,28156-29674},length=29489,posterior=1.0,height_95%_HPD={7.9999999999918145,8.000000000003638}]:0.029269597110214818)[&loci={0-2970,2974-3075,3079-18359,18361-21389,21391-25164,25166-26016,26095-26331,26333-27045,27064-27072,27081-27277,27279-27784,27786-27860,27864-27894,27907-27993,27995-28069,28087-28091,28128-28154,28156-29674},length=29489,posterior=0.020926468934120753,height_95%_HPD={8.00401588674049,8.943204475703169}]:0.7969995571575055,((#H102[&loci={3203-6382},pr={0-6382},length=3180]:0.1106145106286931)#H101[&loci={3203-5329},pr={0-5329},length=2127]:0.37626097976499295,Rs3367|2012[&loci={0-2970,2974-3075,3079-18359,18361-21389,21391-25164,25166-26016,26095-26331,26333-27045,27064-27072,27081-27277,27279-27784,27786-27860,27864-27894,27907-27993,27995-28069,28087-28091,28128-28154,28156-29674},length=29489,posterior=1.0,height_95%_HPD={7.999999999990905,8.000000000004547}]:0.02853419456005213)[&loci={0-2970,2974-3075,3079-18359,18361-21389,21391-25164,25166-26016,26095-26331,26333-27045,27064-27072,27081-27277,27279-27784,27786-27860,27864-27894,27907-27993,27995-28069,28087-28091,28128-28154,28156-29674},length=29489,posterior=0.08955924088073298,height_95%_HPD={8.028534194560962,9.172623483381358}]:0.7977349597076682)[&loci={0-2970,2974-3075,3079-18359,18361-21389,21391-25164,25166-26016,26095-26331,26333-27045,27064-27072,27081-27277,27279-27784,27786-27860,27864-27894,27907-27993,27995-28069,28087-28091,28128-28154,28156-29674},length=29489,posterior=0.9018282966258918,height_95%_HPD={8.446706549940245,12.09660089863246}]:0.22615247807061678)#H99[&loci={0-2970,2974-3075,3079-18359,18361-21389,21391-25164,25166-26016,26095-26331,26333-27045,27064-27072,27081-27277,27279-27347},pr={0-27347},length=27233]:0.33314969262846716)[&loci={0-2970,2974-3075,3079-18359,18361-21389,21391-25164,25166-26016,26095-26331,26333-27045,27064-27072,27081-27277,27279-27784,27786-27860,27864-27894,27907-27993,27995-28069,28087-28091,28128-28154,28156-29674},length=29489,posterior=0.18824525875236306,height_95%_HPD={8.626584037608154,14.55841625400626}]:1.1372681369903148)#H88[&loci={0-2970,2974-3075,3079-18359,18361-21389,21391-22295},pr={0-22295},length=22288]:0.5106423914776315,#H103[&loci={4507-16557},pr={0-16557},length=12051]:2.0020857704830632)[&loci={0-2970,2974-3075,3079-18359,18361-21389,21391-22295},length=22288,posterior=0.4880109154829898,height_95%_HPD={9.569131441109903,14.656253195125828}]:0.5603574294600548,(((((RsSHC014|2011[&loci={0-2970,2974-3075,3079-5030,5032-18331,18333-18359,18361-18418,18420-21389,21391-25164,25166-26016,26095-26331,26333-27045,27064-27072,27081-27277,27279-27784,27786-27860,27864-27894,27907-27993,27995-28069,28087-28091,28128-28154,28156-29674},length=29486,posterior=1.0,height_95%_HPD={8.999999999992724,9.000000000003638}]:0.34027266906650766)#H107[&loci={0-2970,2974-3075,3079-5030,5032-18331,18333-18359,18361-18418,18420-21389,21391-25164,25166-26016,26095-26331,26333-27045,27064-27072,27081-27277,27279-27784,27786-27860,27864-27894,27907-27993,27995-28069,28087-28091,28128-28154,28156-29050},pr={0-29050},length=28862]:1.1280632953785243)#H106[&loci={1455-2970,2974-3075,3079-5030,5032-18331,18333-18359,18361-18418,18420-21389,21391-25164,25166-26016,26095-26331,26333-27045,27064-27072,27081-27277,27279-27784,27786-27860,27864-27894,27907-27993,27995-28069,28087-28091,28128-28154,28156-29050},pr={1455-29674},length=27407]:0.7538967571545072,(((Rs4084|2012[&loci={0-2970,2974-3075,3079-18359,18361-21389,21391-25164,25166-26016,26095-26331,26333-27045,27064-27072,27081-27277,27279-27784,27786-27895,27901-28091,28128-28154,28156-29674},length=29517,posterior=1.0,height_95%_HPD={7.9999999999936335,8.000000000003638}]:1.3630560160981986)#H109[&loci={4757-18359,18361-21389,21391-25164,25166-26016,26095-26331,26333-27045,27064-27072,27081-27277,27279-27784,27786-27895,27901-28091,28128-28154,28156-29674},pr={4757-29674},length=24766]:0.250241495942646)#H94[&loci={4757-18359,18361-21389,21391-25164,25166-26016,26095-26331,26333-27045,27064-27072,27081-27277,27279-27784,27786-27895,27901-28091,28128-28154,28156-28618},pr={0-28618},length=23710]:0.477636568492926)#H108[&loci={4757-18359,18361-21389,21391-25164,25166-26016,26095-26331,26333-26706},pr={0-26706},length=21868]:1.131298641070316)[&loci={1455-2970,2974-3075,3079-18359,18361-21389,21391-25164,25166-26016,26095-26331,26333-27045,27064-27072,27081-27277,27279-27784,27786-27860,27864-27894,27907-27993,27995-28069,28087-28091,28128-28154,28156-29050},length=27410,posterior=0.9667761288384384,height_95%_HPD={10.038570173621338,15.385827723402144}]:0.07214549939362769)#H105[&loci={5967-18359,18361-21389,21391-25164,25166-26016,26095-26331,26333-27045,27064-27072,27081-27277,27279-27784,27786-27860,27864-27894,27907-27993,27995-28069,28087-28091,28128-28154,28156-29050},pr={5967-29674},length=22904]:0.22318159774204105)#H104[&loci={7609-18359,18361-21389,21391-25164,25166-26016,26095-26331,26333-27045,27064-27072,27081-27277,27279-27784,27786-27860,27864-27894,27907-27993,27995-28069,28087-28091,28128-28154,28156-29050},pr={7609-29674},length=21262]:0.0762794641614164)[&loci={0-2970,2974-3075,3079-18359,18361-21389,21391-25164,25166-26016,26095-26331,26333-27045,27064-27072,27081-27277,27279-27784,27786-27860,27864-27894,27907-27993,27995-28069,28087-28091,28128-28154,28156-29050},length=28865,posterior=0.3659058892204425,height_95%_HPD={10.644369481524336,21.902119188720008}]:0.38483544295377214)#H97[&loci={14152-18359,18361-21389,21391-25164,25166-26016,26095-26331,26333-27045,27064-27072,27081-27277,27279-27784,27786-27860,27864-27894,27907-27993,27995-28069,28087-28091,28128-28154,28156-29050},pr={14152-29674},length=14719]:0.1697609459879459)#H96[&loci={15727-18359,18361-21389,21391-25164,25166-26016,26095-26331,26333-27045,27064-27072,27081-27277,27279-27784,27786-27860,27864-27894,27907-27993,27995-28069,28087-28091,28128-28154,28156-29050},pr={15727-29674},length=13144]:0.38844785593119013)#H95[&loci={15727-18359,18361-21389,21391-25164,25166-26016,26095-26331,26333-27045,27064-27072,27081-27198},pr={0-27198},length=11364]:0.5115745560133291)[&loci={15727-18359,18361-21389,21391-25164,25166-26016,26095-26331,26333-27045,27064-27072,27081-27277,27279-27784,27786-27860,27864-27894,27907-27993,27995-28069,28087-28091,28128-28154,28156-29674},length=13768,posterior=0.38260814450170944,height_95%_HPD={11.134285782087318,20.01111775954996}]:0.8588020663528368)[&loci={15727-18359,18361-21389,21391-25164,25166-26016,26095-26331,26333-27045,27064-27072,27081-27277,27279-27784,27786-27860,27864-27894,27907-27993,27995-28069,28087-28091,28128-28154,28156-29674},length=13768,posterior=0.04098263145372353,height_95%_HPD={12.92108740019603,32.00722397496793}]:3.7523525851656814)[&loci={15727-18359,18361-21389,21391-25164,25166-26016,26095-26331,26333-27045,27064-27072,27081-27277,27279-27784,27786-27860,27864-27894,27907-27993,27995-28069,28087-28091,28128-28154,28156-29674},length=13768,posterior=0.30783637737750347,height_95%_HPD={12.051419209631149,36.400135185840554}]:0.659125860702261)#H81[&loci={20268-21389,21391-25164,25166-26016,26095-26331,26333-27045,27064-27072,27081-27277,27279-27784,27786-27860,27864-27894,27907-27993,27995-28069,28087-28091,28128-28154,28156-29674},pr={20268-29674},length=9228]:1.164219941922056)[&loci={0-1174,20268-21389,21391-25164,25166-26016,26095-26331,26333-27045,27064-27072,27081-27277,27279-27784,27786-27860,27864-27894,27907-27993,27995-28069,28087-28091,28128-28154,28156-29674},length=10403]:0.2998163178763207)#H79[&loci={20268-21389,21391-25164,25166-26016,26095-26331,26333-27045,27064-27072,27081-27277,27279-27784,27786-27860,27864-27894,27907-27993,27995-28069,28087-28091,28128-28154,28156-29674},pr={4367-29674},length=9228]:2.20414878228803)#H78[&loci={22163-25164,25166-26016,26095-26331,26333-27045,27064-27072,27081-27277,27279-27784,27786-27860,27864-27894,27907-27993,27995-28069,28087-28091,28128-28154,28156-29674},pr={22163-29674},length=7334]:1.529890040794271)[&loci={22163-25164,25166-26016,26095-26331,26333-27045,27064-27072,27081-27277,27279-27784,27786-27860,27864-27894,27907-27993,27995-28069,28087-28091,28128-28154,28156-29674},length=7334,posterior=0.5857664693286309,height_95%_HPD={15.393788327509128,41.68242843727785}]:0.8509413119500095)#H74[&loci={22163-25164,25166-26016,26095-26211},pr={0-26211},length=3970]:1.434675301925381,(((#H113[&loci={18302-18359,18361-21389,21391-25164,25166-26016,26095-26331,26333-26949},pr={18302-29674},length=8566]:0.6971262705155823)#H112[&loci={18302-18359,18361-21389,21391-23303},pr={0-23303},length=5000]:2.116737749672211)#H111[&loci={19705-21389,21391-23303},pr={19705-29674},length=3598]:0.5412323362725147)#H110[&loci={20777-21389,21391-23303},pr={20777-29674},length=2526]:5.958128195104109)[&loci={20777-21389,21391-25164,25166-26016,26095-26211},length=5355,posterior=0.400925626213834,height_95%_HPD={11.075555119741693,51.973246828017636}]:7.0522634058588665)#H73[&loci={23342-25164,25166-26016,26095-26211},pr={23342-29674},length=2791]:0.8400723049462613)[&loci={19485-21389,21391-25164,25166-26016,26095-26331,26333-27045,27064-27072,27081-27277,27279-27784,27786-27791},length=8198,posterior=0.18943591359890086,height_95%_HPD={24.612344870565266,48.72749874728038}]:11.97349532231965,((((#H112[&loci={23304-25164,25166-26016,26095-26331,26333-26949},pr={23304-29674},length=3566]:3.07314143151234)#H115[&loci={23304-25164,25166-26016,26095-26331,26333-26583},pr={0-26583},length=3200]:0.45456812524480483,#H116[&loci={7538-7970},pr={7538-29674},length=433]:0.9443234024038247)[&loci={7538-7970,23304-25164,25166-26016,26095-26331,26333-26583},length=3633]:4.008085437245427,#H79[&loci={0-1174},pr={0-4366},length=1175]:4.939352149911429)[&loci={0-1174,7538-7970,23304-25164,25166-26016,26095-26331,26333-26583},length=4808]:0.7556494868367736)#H114[&loci={23304-25164,25166-26016,26095-26331,26333-26583},pr={9120-29674},length=3200]:20.190484833334267)[&loci={19485-21389,21391-25164,25166-26016,26095-26331,26333-27045,27064-27072,27081-27277,27279-27784,27786-27791},length=8198,posterior=0.36947342922683324,height_95%_HPD={35.31774575748386,66.95812687009311}]:7.008239401015089)#H71[&loci={19485-21389,21391-25164,25166-25581},pr={0-25581},length=6095]:1.1512796544684534)[&loci={19485-21389,21391-25164,25166-25581,27519-27784,27786-27860,27864-27894,27907-27993,27995-28069,28087-28091,28128-28153},length=6660]:19.056774163525915,(#H117[&loci={19254-19704,20999-21183,22296-22956},pr={0-22976},length=1297]:4.532392893183896,((((#H120[&loci={23832-23922},pr={18772-29674},length=91]:1.1768190784132457,((#H121[&loci={29389-29674},pr={29389-29674},length=286]:1.7350129791775544,(#H122[&loci={22865-23341},pr={22865-29674},length=477]:1.122242106575868,(#H124[&loci={5886-6382,22364-23391},pr={0-23391},length=1525]:2.884625720614167)#H123[&loci={22364-23391},pr={14689-29674},length=1028]:12.072580130837196)[&loci={22364-23391},length=1028,posterior=0.2572287165643218,height_95%_HPD={20.849000061252354,71.25137109677962}]:5.741847573729501)[&loci={22364-23391,29389-29674},length=1314]:1.8628846985375276,(((#H73[&loci={20777-21389,21391-23341},pr={0-23341},length=2564]:1.124254210698382)#H122[&loci={20777-21389,21391-22864},pr={0-22864},length=2087]:1.464465718876454)#H126[&loci={21356-21389,21391-22864},pr={21356-29674},length=1508]:2.9497926243402617)#H125[&loci={21356-21389,21391-22618},pr={0-22618},length=1262]:4.312716035626181)[&loci={21356-21389,21391-23391,29389-29674},length=2321,posterior=0.0800296910037036,height_95%_HPD={16.784732522341983,67.72042760334807}]:0.7781641889814637)[&loci={21356-21389,21391-23391,23832-23922,29389-29674},length=2412]:1.2972046920222056,(#H127[&loci={15246-16004,23832-23922},pr={0-23922},length=850]:12.548603554551846)#H120[&loci={15246-16004},pr={0-18771},length=759]:2.4740237704354513)[&loci={15246-16004,21356-21389,21391-23391,23832-23922,29389-29674},length=3171]:0.950847825355595)#H119[&loci={15903-16004,21356-21389,21391-23391,23832-23922,29389-29674},pr={15903-29674},length=2514]:5.467355905465411)#H118[&loci={15903-16004,21356-21389,21391-23391,23832-23922},pr={0-26851},length=2228]:4.525924221846253)[&loci={15903-16004,19254-19704,20999-21183,21356-21389,21391-23391,23832-23922},length=2864,posterior=0.6887395079464036,height_95%_HPD={20.14529201830055,77.61834245971113}]:17.159135423063162)[&loci={15903-16004,19254-21389,21391-25164,25166-25581,27519-27784,27786-27860,27864-27894,27907-27993,27995-28069,28087-28091,28128-28153},length=6993,posterior=0.20384617140665592,height_95%_HPD={47.4614840270724,458.7999326018894}]:11.84299704607929)#H69[&loci={21221-21389,21391-25164,25166-25581,27519-27784,27786-27860,27864-27894,27907-27993,27995-28069,28087-28091,28128-28153},pr={21221-29674},length=4924]:4.858044981503554)#H68[&loci={21221-21389,21391-23710},pr={0-23710},length=2489]:4.222203716310105)[&loci={21221-21389,21391-23710,28920-29282},length=2852]:4.880722767965381)#H66[&loci={21221-21389,21391-23710},pr={0-24879},length=2489]:2.7894961395732025)#H65[&loci={21221-21389,21391-23250},pr={0-23250},length=2029]:17.7021147481164)[&loci={1498-2970,2974-3075,3079-3432,21221-21389,21391-23250},length=3958]:25.065487000026224)#H62[&loci={21221-21389,21391-23250},pr={4415-29674},length=2029]:5.024162181852262)#H18[&loci={22234-23250},pr={22234-29674},length=1017]:1.6538929317912334,(#H128[&loci={21329-21389,21391-21617,21619-21816,21825-22107,22123-23691},pr={21329-29674},length=2338]:8.374292230452738,(#H68[&loci={23711-25164,25166-25581,27519-27784,27786-27860,27864-27894,27907-27993,27995-28069,28087-28091,28128-28153},pr={23711-29674},length=2435]:0.7408900362979693)#H129[&loci={23711-25164,25166-25167},pr={0-25167},length=1456]:0.7542458419511604)[&loci={21329-21389,21391-21617,21619-21816,21825-22107,22123-23691,23711-25164,25166-25167},length=3794]:59.84294360738568)[&loci={21329-21389,21391-21617,21619-21816,21825-22107,22123-23691,23711-25164,25166-25167},length=3794,posterior=0.9299320544322534,height_95%_HPD={86.48483693948992,395.85917790879785}]:10.019894132593436,#H62[&loci={1498-2970,2974-3075,3079-3432},pr={0-4414},length=1929]:16.69794924623693)[&loci={1498-2970,2974-3075,3079-3432,21329-21389,21391-21617,21619-21816,21825-22107,22123-23691,23711-25164,25166-25167},length=5723]:41.04985421992296,#H130[&loci={0-41,43-2970,2974-3674,3690-7213},pr={0-10300},length=7195]:1.9722222012214843)[&loci={0-41,43-2970,2974-3162,3170-3674,3690-7213,21329-21389,21391-21617,21619-21816,21825-22107,22123-23691,23711-25164,25166-25167},length=10982,posterior=0.9976122365384423,height_95%_HPD={117.14096582660795,256.2927667874569}]:8.81380773865294,#H131[&loci={23976-25164,25166-26016,26095-26331,26333-27045,27064-27072,27081-27271,27273-27277,27279-27784,27786-27860,27864-27894,27907-27993,27995-28037},pr={23976-29674},length=3937]:63.91560955580371)[&loci={0-41,43-2970,2974-3162,3170-3674,3690-7213,21329-21389,21391-21617,21619-21816,21825-22107,22123-23691,23711-25164,25166-26016,26095-26331,26333-27045,27064-27072,27081-27271,27273-27277,27279-27784,27786-27860,27864-27894,27907-27993,27995-28037},length=13728,posterior=0.1210396624166703,height_95%_HPD={93.59085528311016,255.80784738833745}]:5.683268696048799)#H61[&loci={0-41,43-2970,2974-3162,3170-3674,3690-7213},pr={0-15997},length=7188]:62.443815723972875)#H60[&loci={935-2970,2974-3162,3170-3674,3690-7213},pr={935-29674},length=6254]:12.0984230359918,#H132[&loci={26442-27045,27064-27072,27081-27271,27273-27277,27279-27784,27786-27860,27864-27894,27907-27993,27995-28037},pr={26442-29674},length=1551]:29.50693017804315)[&loci={935-2970,2974-3162,3170-3674,3690-7213,26442-27045,27064-27072,27081-27271,27273-27277,27279-27784,27786-27860,27864-27894,27907-27993,27995-28037},length=7805]:4.189855341366638)#H59[&loci={935-2970,2974-3162,3170-3674,3690-7213},pr={0-22788},length=6254]:17.763725903933846,#H133[&loci={7214-11076},pr={0-11076},length=3863]:4.578891348812249)[&loci={935-2970,2974-3162,3170-3674,3690-11076},length=10117]:7.067656069412806,(((#H135[&loci={23251-23710},pr={23194-29674},length=460]:92.2700843884113,(((((#H140[&loci={21094-21389,21391-21435,21443-21458,21461-21818,21825-22101,22112-22136,22141-22666,22682-22761,22777-22784,22809-24267},pr={17814-29674},length=3090]:7.207371034387506,#H71[&loci={25582-26016,26095-26331,26333-27045,27064-27072,27081-27277,27279-27784,27786-27791},pr={25582-29674},length=2103]:1.2655133798261886)[&loci={21094-21389,21391-21435,21443-21458,21461-21818,21825-22101,22112-22136,22141-22666,22682-22761,22777-22784,22809-24267,25582-26016,26095-26331,26333-27045,27064-27072,27081-27277,27279-27784,27786-27791},length=5193]:12.642485528120233)#H139[&loci={21094-21389,21391-21435,21443-21458,21461-21818,21825-22101,22112-22136,22141-22666,22682-22761,22777-22784,22809-23982},pr={0-23982},length=2805]:1.2184861784789973)#H138[&loci={21094-21389,21391-21435,21443-21458,21461-21818,21825-22101,22112-22136,22141-22666,22682-22761,22777-22784,22809-23817},pr={0-23817},length=2640]:7.4870186060024935)#H137[&loci={21094-21389,21391-21435,21443-21458,21461-21818,21825-22101,22112-22136,22141-22666,22682-22761,22777-22784,22809-23255},pr={0-23255},length=2078]:125.84926596032892)#H136[&loci={21094-21389,21391-21435,21443-21458,21461-21818,21825-22101,22112-22136,22141-22666,22682-22761,22777-22784,22809-22946},pr={0-22946},length=1769]:23.109100472395767)[&loci={21094-21389,21391-21435,21443-21458,21461-21818,21825-22101,22112-22136,22141-22666,22682-22761,22777-22784,22809-22946,23251-23710},length=2229]:71.62688478810014)#H134[&loci={21094-21389,21391-21435,21443-21458,21461-21818,21825-22101,22112-22136,22141-22666,22682-22761,22777-22784},pr={0-22805},length=1631]:11.814285150105206,(#H141[&loci={21292-21389,21391-21393,21397-21441,21451-21475,21485-21556,21560-21602,21605-21618,21626-21806,21812-21820,21825-21838,21848-21984,21993-22107,22117-22136,22152-22685,22701-22766,22806-23372,23385-24006},pr={21292-29674},length=2565]:122.08949684808704,#H142[&loci={11951-12507},pr={0-12507},length=557]:35.15056849591201)[&loci={11951-12507,21292-21389,21391-21393,21397-21441,21451-21475,21485-21556,21560-21602,21605-21618,21626-21806,21812-21820,21825-21838,21848-21984,21993-22107,22117-22136,22152-22685,22701-22766,22806-23372,23385-24006},length=3122]:59.3548278822318)[&loci={11951-12507,21094-21389,21391-21441,21443-21820,21825-22107,22112-22136,22141-22766,22777-22784,22806-23372,23385-24006},length=3413,posterior=0.3803396977984106,height_95%_HPD={224.6444564935273,891.2165901928724}]:12.364436129750175)[&loci={935-2970,2974-3162,3170-3674,3690-11076,11951-12507,21094-21389,21391-21441,21443-21820,21825-22107,22112-22136,22141-22766,22777-22784,22806-23372,23385-24006},length=13530]:2.589690533866815,#H59[&loci={26442-27045,27064-27072,27081-27271,27273-27277,27279-27784,27786-27860,27864-27894,27907-27993,27995-28037},pr={22789-29674},length=1551]:27.421072507213466)[&loci={935-2970,2974-3162,3170-3674,3690-11076,11951-12507,21094-21389,21391-21441,21443-21820,21825-22107,22112-22136,22141-22766,22777-22784,22806-23372,23385-24006,26442-27045,27064-27072,27081-27271,27273-27277,27279-27784,27786-27860,27864-27894,27907-27993,27995-28037},length=15081]:7.140645274156668)#H58[&loci={935-2970,2974-3162,3170-3674,3690-8545},pr={0-8545},length=7586]:37.307461071086436,((((#H145[&loci={28611-29410,29414-29435,29438-29594},pr={28611-29674},length=979]:8.715965747226619,((((((#H148[&loci={28038-28069,28087-28091,28128-28154,28156-28186,28190-29410,29414-29435,29438-29674},pr={28038-29674},length=1575]:18.430649425113188)#H147[&loci={28038-28069,28087-28091,28128-28154,28156-28186,28190-29410,29414-29435,29438-29594},pr={0-29594},length=1495]:13.065646078328427,(((((#H151[&loci={28920-29407,29414-29435,29438-29674},pr={28920-29674},length=747]:9.230285621535586)#H67[&loci={29283-29407,29414-29435,29438-29674},pr={29283-29674},length=384]:2.3363423341425005,(((((#H154[&loci={25514-26016,26095-26301,26305-26331,26333-27045,27064-27072,27081-27265,27273-27277,27279-27560,27564-27772,27776-27784,27786-27860,27864-27894,27907-27993,27995-28069,28087-28091,28128-28154,28156-28186,28190-29407,29414-29435,29438-29565},pr={25514-29674},length=3848]:2.513345522900636,(bat_SL_CoVZXC21|2015[&loci={0-32,34-41,44-2631,2635-2948,2952-2970,2974-3126,3133-3133,3171-3350,3352-3674,3690-4704,4708-18359,18361-21389,21391-21439,21455-21820,21825-21828,21832-22106,22119-22685,22701-22766,22806-25169,25171-26016,26095-26301,26305-26331,26333-27045,27064-27072,27081-27265,27273-27277,27279-27560,27564-27772,27776-27784,27786-27860,27864-27894,27907-27993,27995-28069,28087-28091,28128-28154,28156-28186,28190-29407,29414-29435,29438-29484,29486-29674},length=29305,posterior=1.0,height_95%_HPD={4.999999999989086,5.000000000005002}]:0.855726767111264)#H155[&loci={12018-18359,18361-21389,21391-21439,21455-21820,21825-21828,21832-22106,22119-22685,22701-22766,22806-25169,25171-26016,26095-26301,26305-26331,26333-27045,27064-27072,27081-27265,27273-27277,27279-27560,27564-27772,27776-27784,27786-27860,27864-27894,27907-27993,27995-28069,28087-28091,28128-28154,28156-28186,28190-29407,29414-29435,29438-29484,29486-29674},pr={12018-29674},length=17361]:6.997654529625834)[&loci={12018-18359,18361-21389,21391-21439,21455-21820,21825-21828,21832-22106,22119-22685,22701-22766,22806-25169,25171-26016,26095-26301,26305-26331,26333-27045,27064-27072,27081-27265,27273-27277,27279-27560,27564-27772,27776-27784,27786-27860,27864-27894,27907-27993,27995-28069,28087-28091,28128-28154,28156-28186,28190-29407,29414-29435,29438-29674},length=17362,posterior=0.981687029692065,height_95%_HPD={13.090792543785028,85.54476553378163}]:23.643430577490108,((((bat_SL_CoVZC45|2017[&loci={0-32,34-41,44-2631,2635-2948,2952-2970,2974-3126,3133-3162,3170-3674,3690-4704,4708-18359,18361-21389,21391-21440,21453-21820,21825-21828,21832-22106,22119-22685,22701-22766,22806-25169,25171-26016,26095-26301,26305-26331,26333-27045,27064-27072,27081-27265,27273-27277,27279-27560,27564-27772,27776-27784,27786-27860,27864-27894,27907-27993,27995-28069,28087-28091,28128-28154,28156-28186,28190-29407,29414-29435,29438-29674},length=29340,posterior=1.0,height_95%_HPD={2.999999999989541,3.0000000000045475}]:1.4105888782269176)#H158[&loci={0-32,34-41,44-2631,2635-2948,2952-2970,2974-3126,3133-3162,3170-3674,3690-4704,4708-18359,18361-21389,21391-21440,21453-21820,21825-21828,21832-22106,22119-22685,22701-22766,22806-25169,25171-26016,26095-26301,26305-26331,26333-27045,27064-27072,27081-27265,27273-27277,27279-27560,27564-27772,27776-27784,27786-27860,27864-27894,27907-27993,27995-28069,28087-28091,28128-28154,28156-28186,28190-29407,29414-29435,29438-29565},pr={0-29565},length=29231]:3.2158580637942578)#H157[&loci={11551-18359,18361-21389,21391-21440,21453-21820,21825-21828,21832-22106,22119-22685,22701-22766,22806-25169,25171-26016,26095-26301,26305-26331,26333-27045,27064-27072,27081-27265,27273-27277,27279-27560,27564-27772,27776-27784,27786-27860,27864-27894,27907-27993,27995-28069,28087-28091,28128-28154,28156-28186,28190-29407,29414-29435,29438-29565},pr={11551-29674},length=17723]:2.713588831816196)#H154[&loci={11551-18359,18361-21389,21391-21440,21453-21820,21825-21828,21832-22106,22119-22685,22701-22766,22806-25169,25171-25513},pr={0-25513},length=13875]:16.598292889068034)#H156[&loci={17697-18359,18361-21389,21391-21440,21453-21820,21825-21828,21832-22106,22119-22685,22701-22766,22806-25169,25171-25513},pr={17697-29674},length=7729]:9.55848321132271)[&loci={12018-18359,18361-21389,21391-21440,21453-21820,21825-21828,21832-22106,22119-22685,22701-22766,22806-25169,25171-26016,26095-26301,26305-26331,26333-27045,27064-27072,27081-27265,27273-27277,27279-27560,27564-27772,27776-27784,27786-27860,27864-27894,27907-27993,27995-28069,28087-28091,28128-28154,28156-28186,28190-29407,29414-29435,29438-29674},length=17365,posterior=0.9766141481005185,height_95%_HPD={23.27999827525582,88.75708876359658}]:30.230568242135632)#H153[&loci={20258-21389,21391-21440,21453-21820,21825-21828,21832-22106,22119-22685,22701-22766,22806-25169,25171-26016,26095-26301,26305-26331,26333-27045,27064-27072,27081-27265,27273-27277,27279-27560,27564-27772,27776-27784,27786-27860,27864-27894,27907-27993,27995-28069,28087-28091,28128-28154,28156-28186,28190-29407,29414-29435,29438-29674},pr={20258-29674},length=9126]:11.498149548736365)#H152[&loci={20258-21389,21391-21440,21453-21820,21825-21828,21832-22106,22119-22685,22701-22766,22806-25169,25171-25760},pr={0-25760},length=5416]:15.428978025778633,#H159[&loci={27664-27772,27776-27784,27786-27860,27864-27894,27907-27993,27995-28069,28087-28091,28128-28154,28156-28186,28190-29407,29414-29435,29438-29674},pr={27664-29674},length=1926]:10.364845179386975)[&loci={20258-21389,21391-21440,21453-21820,21825-21828,21832-22106,22119-22685,22701-22766,22806-25169,25171-25760,27664-27772,27776-27784,27786-27860,27864-27894,27907-27993,27995-28069,28087-28091,28128-28154,28156-28186,28190-29407,29414-29435,29438-29674},length=7342]:2.160893404394301)[&loci={20258-21389,21391-21440,21453-21820,21825-21828,21832-22106,22119-22685,22701-22766,22806-25169,25171-25760,27664-27772,27776-27784,27786-27860,27864-27894,27907-27993,27995-28069,28087-28091,28128-28154,28156-28186,28190-29407,29414-29435,29438-29674},length=7342,posterior=0.25201331347174377,height_95%_HPD={90.8597036180854,310.809196937706}]:9.11372820726774,((#H152[&loci={25761-26016,26095-26301,26305-26331,26333-27045,27064-27072,27081-27265,27273-27277,27279-27560,27564-27772,27776-27784,27786-27860,27864-27894,27907-27993,27995-28069,28087-28091,28128-28154,28156-28186,28190-29407,29414-29435,29438-29674},pr={25761-29674},length=3710]:5.749583368115964)#H160[&loci={27265-27265,27273-27277,27279-27560,27564-27772,27776-27784,27786-27860,27864-27894,27907-27993,27995-28069,28087-28091,28128-28154,28156-28186,28190-29407,29414-29435,29438-29674},pr={27265-29674},length=2314]:0.27366010637888394)#H151[&loci={27265-27265,27273-27277,27279-27560,27564-27772,27776-27784,27786-27860,27864-27894,27907-27993,27995-28069,28087-28091,28128-28154,28156-28186,28190-28919},pr={0-28919},length=1567]:20.680356162945827)[&loci={20258-21389,21391-21440,21453-21820,21825-21828,21832-22106,22119-22685,22701-22766,22806-25169,25171-25760,27265-27265,27273-27277,27279-27560,27564-27772,27776-27784,27786-27860,27864-27894,27907-27993,27995-28069,28087-28091,28128-28154,28156-28186,28190-29407,29414-29435,29438-29674},length=7730,posterior=0.7148993076096285,height_95%_HPD={103.98546219826676,344.2043828721248}]:41.673009933198955)#H150[&loci={20258-21389,21391-21440,21453-21820,21825-21828,21832-22106,22119-22685,22701-22766,22806-25169,25171-25760,27265-27265,27273-27277,27279-27560,27564-27772,27776-27784,27786-27860,27864-27894,27907-27993,27995-28069,28087-28091,28128-28154,28156-28186,28190-28504},pr={0-28504},length=6568]:24.29274474424983)#H149[&loci={20258-21389,21391-21440,21453-21820,21825-21828,21832-22106,22119-22685,22701-22766,22806-25169,25171-25760,27265-27265,27273-27277,27279-27500},pr={0-27500},length=5644]:5.8683690373009085)[&loci={20258-21389,21391-21440,21453-21820,21825-21828,21832-22106,22119-22685,22701-22766,22806-25169,25171-25760,27265-27265,27273-27277,27279-27500,28038-28069,28087-28091,28128-28154,28156-28186,28190-29410,29414-29435,29438-29594},length=7139]:18.720044657135986,(#H149[&loci={27501-27560,27564-27772,27776-27784,27786-27860,27864-27894,27907-27993,27995-28069,28087-28091,28128-28154,28156-28186,28190-28504},pr={27501-29674},length=924]:7.745923432657946,(#H161[&loci={0-41,43-2970,2974-3703,3707-4848},pr={0-4848},length=4842]:20.95149689244772,#H162[&loci={24052-25169,25171-26016,26095-26301,26305-26331,26333-27045,27064-27072,27081-27265,27273-27277,27279-27560,27564-27663},pr={24052-29674},length=3492]:65.4231856691631)[&loci={0-41,43-2970,2974-3703,3707-4848,24052-25169,25171-26016,26095-26301,26305-26331,26333-27045,27064-27072,27081-27265,27273-27277,27279-27560,27564-27663},length=8334]:14.991535986472627)[&loci={0-41,43-2970,2974-3703,3707-4848,24052-25169,25171-26016,26095-26301,26305-26331,26333-27045,27064-27072,27081-27265,27273-27277,27279-27560,27564-27772,27776-27784,27786-27860,27864-27894,27907-27993,27995-28069,28087-28091,28128-28154,28156-28186,28190-28504},length=9098,posterior=0.9952193615855784,height_95%_HPD={99.54775206151271,277.9437906095295}]:16.84249026177895)[&loci={0-41,43-2970,2974-3703,3707-4848,20258-21389,21391-21440,21453-21820,21825-21828,21832-22106,22119-22685,22701-22766,22806-25169,25171-26016,26095-26301,26305-26331,26333-27045,27064-27072,27081-27265,27273-27277,27279-27560,27564-27772,27776-27784,27786-27860,27864-27894,27907-27993,27995-28069,28087-28091,28128-28153,28156-28160,28163-28186,28190-28224,28228-29410,29414-29435,29438-29594},length=13885,posterior=0.9532068636807635,height_95%_HPD={120.3786816746906,481.92783730765177}]:0.7719949296561026,#H163[&loci={3438-4084,4849-7213},pr={0-13867},length=3012]:5.385322527941753)[&loci={0-41,43-2970,2974-3674,3690-7213,20258-21389,21391-21440,21453-21820,21825-21828,21832-22106,22119-22685,22701-22766,22806-25169,25171-26016,26095-26301,26305-26331,26333-27045,27064-27072,27081-27265,27273-27277,27279-27560,27564-27772,27776-27784,27786-27860,27864-27894,27907-27993,27995-28069,28087-28091,28128-28153,28156-28160,28163-28186,28190-28224,28228-29410,29414-29435,29438-29594},length=16238,posterior=0.718055339561925,height_95%_HPD={111.12459822243682,241.19822546486262}]:3.765909605322122)#H130[&loci={20258-21389,21391-21440,21453-21820,21825-21828,21832-22106,22119-22685,22701-22766,22806-25169,25171-26016,26095-26301,26305-26331,26333-27045,27064-27072,27081-27265,27273-27277,27279-27560,27564-27772,27776-27784,27786-27860,27864-27894,27907-27993,27995-28069,28087-28091,28128-28153,28156-28160,28163-28186,28190-28224,28228-29410,29414-29435,29438-29594},pr={10301-29674},length=9043]:48.79783993859655)#H146[&loci={20258-21389,21391-21440,21453-21820,21825-21828,21832-22106,22119-22685,22701-22766,22806-25169,25171-26016,26095-26301,26305-26331,26333-27045,27064-27072,27081-27188},pr={0-27188},length=6736]:59.665930619874416)[&loci={20258-21389,21391-21440,21453-21820,21825-21828,21832-22106,22119-22685,22701-22766,22806-25169,25171-26016,26095-26301,26305-26331,26333-27045,27064-27072,27081-27188,28611-29410,29414-29435,29438-29594},length=7715]:11.378008725469044)#H144[&loci={21547-21820,21825-21828,21832-22106,22119-22685,22701-22766,22806-25169,25171-26016,26095-26301,26305-26331,26333-27045,27064-27072,27081-27188,28611-29410,29414-29435,29438-29594},pr={21547-29674},length=6439]:26.61317675391456)#H143[&loci={23284-25169,25171-26016,26095-26301,26305-26331,26333-27045,27064-27072,27081-27188,28611-29410,29414-29435,29438-29594},pr={23284-29674},length=4775]:15.010349350776778)#H24[&loci={23284-25169,25171-26016,26095-26301,26305-26331,26333-27045,27064-27072,27081-27188,28611-29185},pr={0-29185},length=4371]:5.605266201079758)[&loci={935-2970,2974-3162,3170-3674,3690-8545,23284-25169,25171-26016,26095-26301,26305-26331,26333-27045,27064-27072,27081-27188,28611-29185},length=11957]:16.198726487740714,#H143[&loci={21547-21820,21825-21828,21832-22106,22119-22685,22701-22766,22806-23283},pr={0-23283},length=1664]:36.81434203959725)[&loci={935-2970,2974-3162,3170-3674,3690-8545,21547-21820,21825-21828,21832-22106,22119-22685,22701-22766,22806-25169,25171-26016,26095-26301,26305-26331,26333-27045,27064-27072,27081-27188,28611-29185},length=13621]:4.247779100673142)#H57[&loci={935-2970,2974-3162,3170-3674,3690-8545},pr={0-12473},length=7586]:0.011705348158102424,(#H164[&loci={21636-21637},pr={0-21637},length=2]:6.976363222715008,(#H166[&loci={21239-21344,21354-21389,21391-21394,21399-21416,21583-21599,21741-21820,21825-22106,22119-24051},pr={21239-29674},length=2476]:80.39029263845168)#H165[&loci={21830-22106,22119-24051},pr={21830-29674},length=2210]:178.17028662016673)[&loci={21636-21637,21830-22106,22119-24051},length=2212]:6.479909136711285)[&loci={935-2970,2974-3162,3170-3674,3690-8545,21636-21637,21830-22106,22119-24051},length=9798]:158.28310005800904)[&loci={935-2970,2974-3162,3170-3674,3690-7547,21309-21389,21391-21440,21453-21820,21825-22106,22119-24051},length=9302,posterior=0.39664883039937304,height_95%_HPD={244.03489495582562,910.8939000965613}]:35.926981541038,(#H168[&loci={23198-23372,23385-23822},pr={23198-29674},length=613]:75.64027053649897)#H167[&loci={23489-23822},pr={23489-29674},length=334]:9.229046864426891)[&loci={935-2970,2974-3162,3170-3674,3690-7547,21309-21389,21391-21440,21453-21820,21825-22106,22119-24051},length=9302,posterior=0.12118596606819305,height_95%_HPD={113.72121766385908,750.5108579836783}]:16.136238056887123)#H55[&loci={935-2970,2974-3162,3170-3674,3690-7547,21309-21389,21391-21440,21453-21820,21825-22106,22119-23056},pr={0-23056},length=8307]:12.162509094816414)[&loci={935-2970,2974-3162,3170-3674,3690-7547,21309-21389,21391-21440,21453-21820,21825-22106,22119-23056},length=8307,posterior=0.21510920770877945,height_95%_HPD={387.7604396776878,885.7656745130098}]:17.80804423828431)#H52[&loci={935-2970,2974-3162,3170-3674,3690-7547,21309-21389,21391-21440,21453-21820,21825-22106,22119-22302},pr={0-22302},length=7553]:0.36280539853578375)#H53[&loci={935-2970,2974-3162,3170-3674,3690-7547},pr={0-13988},length=6588]:95.36070485595519,(((((((((((#H14[&loci={23131-23177},pr={23131-29674},length=47]:14.064128748269468,(#H172[&loci={19283-21389,21391-21439,21441-21818,21825-22107,22123-22678,22682-22761,22777-22786,22801-25169,25171-26016,26095-26331,26333-26441,27189-27265,27273-27277,27279-27560,27564-27772,27776-27784,27786-27860,27864-27894,27907-27993,27995-28069,28087-28091,28128-28153,28156-28160,28163-28186,28190-28224,28228-28610},pr={19283-29674},length=8352]:67.70255159623503)#H171[&loci={21077-21389,21391-21439,21441-21818,21825-22107,22123-22678,22682-22761,22777-22786,22801-25169,25171-26016,26095-26331,26333-26441,27189-27265,27273-27277,27279-27560,27564-27772,27776-27784,27786-27860,27864-27894,27907-27993,27995-28069,28087-28091,28128-28153,28156-28160,28163-28186,28190-28224,28228-28610},pr={21077-29674},length=6558]:35.30145696870204)[&loci={21077-21389,21391-21439,21441-21818,21825-22107,22123-22678,22682-22761,22777-22786,22801-25169,25171-26016,26095-26331,26333-26441,27189-27265,27273-27277,27279-27560,27564-27772,27776-27784,27786-27860,27864-27894,27907-27993,27995-28069,28087-28091,28128-28153,28156-28160,28163-28186,28190-28224,28228-28610},length=6558,posterior=0.14152630300889643,height_95%_HPD={194.80137750589984,514.4534316539193}]:20.071737686806046,(((#H174[&loci={26524-27045,27064-27072,27081-27271,27273-27277,27279-27784,27786-27860,27864-27894,27907-27993,27995-28037},pr={26524-29674},length=1469]:38.075717233393334,#H175[&loci={23823-24006,26442-26523},pr={23823-29674},length=266]:14.143445653093295)[&loci={23823-24006,26442-27045,27064-27072,27081-27271,27273-27277,27279-27784,27786-27860,27864-27894,27907-27993,27995-28037},length=1735]:1.9162718011775723,#H57[&loci={21547-21820,21825-21828,21832-22106,22119-22685,22701-22766,22806-25169,25171-26016,26095-26301,26305-26331,26333-27045,27064-27072,27081-27188,28611-29185},pr={12474-29674},length=6035]:30.876353096757157)[&loci={21547-21820,21825-21828,21832-22106,22119-22685,22701-22766,22806-25169,25171-26016,26095-26301,26305-26331,26333-27045,27064-27072,27081-27271,27273-27277,27279-27784,27786-27860,27864-27894,27907-27993,27995-28037,28611-29185},length=6865,posterior=0.4161677619434394,height_95%_HPD={214.5741259634533,701.919353317272}]:1.9124462616809978)#H173[&loci={22466-22685,22701-22766,22806-25169,25171-26016,26095-26301,26305-26331,26333-27045,27064-27072,27081-27271,27273-27277,27279-27784,27786-27860,27864-27894,27907-27993,27995-28037,28611-29185},pr={22466-29674},length=5965]:8.792370777665383)[&loci={21077-21389,21391-21439,21441-21818,21825-22107,22123-22766,22777-22786,22801-25131,25135-25169,25171-25215,25222-25938,25951-25999,26001-26016,26095-26331,26333-26344,26348-27045,27064-27072,27081-27271,27273-27277,27279-27573,27583-27642,27646-27784,27786-27860,27864-27894,27907-27993,27995-28069,28087-28091,28128-28153,28156-28160,28163-28186,28190-28224,28228-29185},length=7837,posterior=0.38936753594578005,height_95%_HPD={286.17401292988507,769.2590095524322}]:11.026129579987355)#H170[&loci={21077-21389,21391-21439,21441-21818,21825-22107,22123-22766,22777-22786,22801-25131,25135-25169,25171-25215,25222-25938,25951-25999,26001-26016,26095-26331,26333-26344,26348-26378},pr={0-26378},length=5150]:108.16801395483162,((#H177[&loci={21650-21820,21825-22107,22112-22136,22141-22766,22777-22784,22806-23372,23385-23822},pr={21650-29674},length=2118]:11.712427418697189)#H168[&loci={21650-21820,21825-22107,22112-22136,22141-22766,22777-22784,22806-23197},pr={0-23197},length=1505]:47.97591017777995)#H176[&loci={22241-22766,22777-22784,22806-23197},pr={22241-29674},length=926]:3.4469339468632825)[&loci={21077-21389,21391-21439,21441-21818,21825-22107,22123-22766,22777-22786,22801-25131,25135-25169,25171-25215,25222-25938,25951-25999,26001-26016,26095-26331,26333-26344,26348-26378},length=5150,posterior=0.3933446387767127,height_95%_HPD={306.73087466585093,781.0033507925257}]:8.787139725740417,(((((#H179[&loci={19283-21076,21547-21820,21825-22107,22112-22136,22141-22766,22777-22784,22806-23372,23385-23822},pr={10195-29674},length=4015]:10.197997125405891)#H28[&loci={21547-21820,21825-22107,22112-22136,22141-22766,22777-22784,22806-23372,23385-23822},pr={21519-29674},length=2221]:1.3841920004188069,(((#H29[&loci={21309-21389,21391-21440,21453-21820,21825-21829,22619-22864},pr={21309-29674},length=750]:19.69736260908394,(#H182[&loci={0-39,43-2963,2997-3115,3117-3133,3171-3656,3690-6578},pr={0-6578},length=6472]:32.275089115839364)#H181[&loci={0-39,43-2963,2997-3115,3117-3133,3171-3656,3690-3814},pr={0-3814},length=3708]:96.61077926407324)[&loci={0-39,43-2963,2997-3115,3117-3133,3171-3656,3690-3814,21309-21389,21391-21440,21453-21820,21825-21829,22619-22864},length=4458]:0.7976599850489947,(#H173[&loci={21547-21820,21825-21828,21832-22106,22119-22465},pr={0-22465},length=900]:0.2925786782989235)#H183[&loci={21731-21820,21825-21828,21832-22106,22119-22465},pr={21731-29674},length=716]:11.751609659042515)[&loci={0-39,43-2963,2997-3115,3117-3133,3171-3656,3690-3814,21309-21389,21391-21440,21453-21820,21825-21829,21832-22106,22119-22465,22619-22864},length=5080,posterior=0.8499517792634487,height_95%_HPD={258.78587322521435,683.8597051202191}]:24.264570930814443)#H180[&loci={0-39,43-2963,2997-3115,3117-3133,3171-3656,3690-3814},pr={0-11428},length=3708]:2.0087569002234886)[&loci={0-39,43-2963,2997-3115,3117-3133,3171-3656,3690-3814,21547-21820,21825-22107,22112-22136,22141-22766,22777-22784,22806-23372,23385-23822},length=5929]:26.533726600764567)#H177[&loci={0-39,43-2963,2997-3115,3117-3133,3171-3656,3690-3814,21547-21649},pr={0-21649},length=3811]:21.035146568612618,(#H184[&loci={21094-21389,21391-21441,21443-21635},pr={15218-29674},length=540]:27.55240947191487,#H185[&loci={22220-22368},pr={0-22368},length=149]:11.405301903017971)[&loci={21094-21389,21391-21441,21443-21635,22220-22368},length=689]:74.6220993448851)[&loci={0-39,43-2963,2997-3115,3117-3133,3171-3656,3690-3814,21094-21389,21391-21441,21443-21649,22220-22368},length=4411,posterior=0.0032280916423821867,height_95%_HPD={504.80104430366555,887.4815763889035}]:18.348832299645437)#H178[&loci={0-39,43-2963,2997-3115,3117-3133,3171-3656,3690-3814},pr={0-17794},length=3708]:32.538432400822785)[&loci={0-39,43-2963,2997-3115,3117-3133,3171-3656,3690-3814,21077-21389,21391-21439,21441-21818,21825-22107,22123-22766,22777-22786,22801-25131,25135-25169,25171-25215,25222-25938,25951-25999,26001-26016,26095-26331,26333-26344,26348-26378},length=8858]:0.8863326267110097,#H178[&loci={21094-21389,21391-21441,21443-21649,22220-22368},pr={17795-29674},length=703]:33.424765027533795)[&loci={0-39,43-2963,2997-3115,3117-3133,3171-3656,3690-3814,21077-21389,21391-21818,21825-22107,22123-22766,22777-22786,22801-25131,25135-25169,25171-25215,25222-25938,25951-25999,26001-26016,26095-26331,26333-26344,26348-26378},length=8859,posterior=0.06464906848517858,height_95%_HPD={172.33657983517332,875.4848387908473}]:9.023628740879758,#H134[&loci={22809-22946,23251-23710},pr={22806-29674},length=598]:271.13543851163286)[&loci={0-39,43-2963,2997-3115,3117-3133,3171-3656,3690-3814,21077-21389,21391-21818,21825-22107,22123-22766,22777-22786,22801-25131,25135-25169,25171-25215,25222-25938,25951-25999,26001-26016,26095-26331,26333-26344,26348-26378},length=8859,posterior=0.529926875189511,height_95%_HPD={279.76636197113066,634.9348289202408}]:19.387058317970514,#H22[&loci={3815-7547},pr={0-16502},length=3733]:29.154366615356594)[&loci={0-39,43-2963,2997-3115,3117-3133,3171-3656,3690-7547,21077-21389,21391-21818,21825-22107,22123-22766,22777-22786,22801-25131,25135-25169,25171-25215,25222-25938,25951-25999,26001-26016,26095-26331,26333-26344,26348-26378},length=12592]:6.642122238658885)#H20[&loci={4182-7547,21077-21389,21391-21818,21825-22107,22123-22766,22777-22786,22801-25131,25135-25169,25171-25215,25222-25938,25951-25999,26001-26016,26095-26331,26333-26344,26348-26378},pr={4182-29674},length=8517]:10.647833252217424)#H169[&loci={4182-7547,21077-21389,21391-21818,21825-22107,22123-22766,22777-22786,22801-23391},pr={0-23391},length=5635]:72.32372182680774,#H35[&loci={21312-21389,21391-21532},pr={14586-29674},length=220]:19.22391834872451)[&loci={4182-7547,21077-21389,21391-21818,21825-22107,22123-22766,22777-22786,22801-23391},length=5635,posterior=0.009981532465472509,height_95%_HPD={407.3186103549606,964.9146535602313}]:47.578938191775705)[&loci={935-2970,2974-3162,3170-3674,3690-4704,4708-7384,21077-21389,21391-21818,21825-22107,22123-22766,22777-22786,22801-23391},length=8691,posterior=0.566658262138453,height_95%_HPD={445.17327641461816,912.043461807038}]:48.74520170492269)[&loci={1111-2970,2974-3162,3170-3674,3690-4704,4708-7384,21077-21389,21391-21818,21825-22107,22123-22766,22777-22786,22801-23391,28044-28069,28087-28091,28128-28153,28156-28160,28163-28186,28190-28224,28228-29185},length=9594,posterior=0.49166503886454355,height_95%_HPD={620.0191123063241,1356.8857640661158}]:3.8149526561983294)#H39[&loci={1111-2970,2974-3162,3170-3674,3690-4704,4708-7384,21077-21193},pr={0-21193},length=6363]:40.47240959506871,#H37[&loci={21077-21193,21309-21389,21391-21440,21453-21818,21825-22107,22123-22766,22777-22786,22801-23391},pr={8592-29674},length=2142]:13.218475411706095)[&loci={1111-2970,2974-3162,3170-3674,3690-4704,4708-7384,21309-21389,21391-21440,21453-21818,21825-22107,22123-22766,22777-22786,22801-23391},length=8271,posterior=0.9285714285714286,height_95%_HPD={487.9483545393232,1169.8592174018704}]:25.14904913011378,(((((#H15[&loci={21312-21389,21391-21820,21825-22109,22112-22219},pr={0-22219},length=901]:244.80165783488883,((#H55[&loci={23057-24051},pr={23057-29674},length=995]:4.820761049437351,#H170[&loci={26379-27045,27064-27072,27081-27271,27273-27277,27279-27573,27583-27642,27646-27784,27786-27860,27864-27894,27907-27993,27995-28069,28087-28091,28128-28153,28156-28160,28163-28186,28190-28224,28228-29185},pr={26379-29674},length=2687]:162.57148633743873)[&loci={23057-24051,26379-27045,27064-27072,27081-27271,27273-27277,27279-27573,27583-27642,27646-27784,27786-27860,27864-27894,27907-27993,27995-28069,28087-28091,28128-28153,28156-28160,28163-28186,28190-28224,28228-29185},length=3682]:1.2393234439041407,#H167[&loci={23198-23372,23385-23488},pr={0-23488},length=279]:31.425369414655506)[&loci={23057-24051,26379-27045,27064-27072,27081-27271,27273-27277,27279-27573,27583-27642,27646-27784,27786-27860,27864-27894,27907-27993,27995-28069,28087-28091,28128-28153,28156-28160,28163-28186,28190-28224,28228-29185},length=3682,posterior=0.19565685920075643,height_95%_HPD={112.76630145036006,750.8365785955239}]:22.403828115802753)[&loci={21312-21389,21391-21820,21825-22109,22112-22219,23057-24051,26379-27045,27064-27072,27081-27271,27273-27277,27279-27573,27583-27642,27646-27784,27786-27860,27864-27894,27907-27993,27995-28069,28087-28091,28128-28153,28156-28160,28163-28186,28190-28224,28228-29185},length=4583]:3.7875500577620187)#H36[&loci={21533-21820,21825-22109,22112-22219,23057-24051,26379-27045,27064-27072,27081-27271,27273-27277,27279-27573,27583-27642,27646-27784,27786-27860,27864-27894,27907-27993,27995-28069,28087-28091,28128-28153,28156-28160,28163-28186,28190-28224,28228-29185},pr={21533-29674},length=4363]:31.89645886154267,#H33[&loci={23392-24731},pr={0-24731},length=1340]:14.541067384565395)[&loci={21533-21820,21825-22109,22112-22219,23057-24731,26379-27045,27064-27072,27081-27271,27273-27277,27279-27573,27583-27642,27646-27784,27786-27860,27864-27894,27907-27993,27995-28069,28087-28091,28128-28153,28156-28160,28163-28186,28190-28224,28228-29185},length=5043,posterior=0.4306735280682901,height_95%_HPD={407.3186103549606,905.3313725895673}]:128.46913077535555)#H187[&loci={23057-24731,26379-27045,27064-27072,27081-27271,27273-27277,27279-27573,27583-27642,27646-27784,27786-27860,27864-27894,27907-27993,27995-28069,28087-28091,28128-28153,28156-28160,28163-28186,28190-28224,28228-29185},pr={22989-29674},length=4362]:17.636501935987326)#H186[&loci={23057-24731,26379-27045,27064-27072,27081-27271,27273-27277,27279-27573,27583-27642,27646-27784,27786-27860,27864-27894,27907-27993,27995-28069,28087-28091,28128-28153,28156-28160,28163-28186,28190-28224,28228-29166},pr={0-29166},length=4343]:33.6221224341034)[&loci={1111-2970,2974-3162,3170-3674,3690-4704,4708-7384,21309-21389,21391-21440,21453-21818,21825-22107,22123-22766,22777-22786,22801-23382,23390-24731,26379-27045,27064-27072,27081-27271,27273-27277,27279-27573,27583-27642,27646-27784,27786-27860,27864-27894,27907-27993,27995-28069,28087-28091,28128-28153,28156-28160,28163-28186,28190-28224,28228-29166},length=12272,posterior=0.33826510624864503,height_95%_HPD={440.43546636310384,1032.8566855379963}]:8.669379282395312)[&loci={1111-2970,2974-3162,3170-3674,3690-4704,4708-7384,21309-21389,21391-21440,21453-21818,21825-22107,22123-22766,22777-22786,22801-23382,23390-24731,26379-27045,27064-27072,27081-27271,27273-27277,27279-27573,27583-27642,27646-27784,27786-27860,27864-27894,27907-27993,27995-28043,29167-29185},length=11231,posterior=0.99906191369606,height_95%_HPD={364.00825281810785,1650.1651216448104}]:0.8788492083958772,((((#H169[&loci={23392-25131,25135-25169,25171-25215,25222-25938,25951-25999,26001-26016,26095-26331,26333-26344,26348-26378},pr={23392-29674},length=2882]:9.112782397889532,(((((((((((((#H171[&loci={19283-21076},pr={0-21076},length=1794]:3.098960727179474,(#H60[&loci={0-41,43-934},pr={0-934},length=934]:56.75340850713201,((#H191[&loci={1672-1904},pr={0-3802},length=233]:88.47106604080727,(((((#H192[&loci={8489-11481},pr={8489-29674},length=2993]:4.127421989885079,#H193[&loci={1672-1904},pr={0-11599},length=233]:6.844014728070761)[&loci={1672-1904,8489-11481},length=3226]:40.9590300373884)#H191[&loci={8489-11481},pr={3803-29674},length=2993]:17.32358634956472,((((bat/Yunnan/RaTG13/2013|2013[&loci={0-41,44-2631,2635-2970,2974-3161,3171-3674,3690-3764,3768-4704,4708-18359,18361-21389,21391-21394,21397-21440,21453-21540,21542-21820,21825-22106,22119-25169,25171-26016,26095-26301,26305-26331,26333-26385,26389-27045,27064-27072,27081-27265,27274-27277,27279-27560,27564-27772,27776-27784,27786-27860,27864-27894,27907-27993,27995-28069,28087-28091,28128-28154,28156-28186,28190-29407,29414-29435,29438-29674},length=29395,posterior=1.0,height_95%_HPD={6.999999999997726,7.000000000003638}]:19.16328885302846)#H195[&loci={0-41,44-2631,2635-2970,2974-3161,3171-3674,3690-3764,3768-4704,4708-18359,18361-21199},pr={0-21199},length=21161]:20.16079701327999,((bat/Yunnan/RmYN02/2019|2019[&loci={0-41,44-2631,2635-2970,2974-3161,3171-3674,3690-3764,3768-4704,4708-18359,18361-21389,21391-21393,21397-21441,21451-21475,21485-21556,21560-21602,21605-21618,21626-21806,21812-21820,21825-21838,21848-21984,21993-22107,22117-22136,22152-22685,22701-22766,22806-23372,23385-25169,25171-26016,26095-26301,26305-26331,26333-26385,26389-27045,27064-27072,27081-27265,27273-27277,27279-27560,27564-27772,27776-27784,27786-27809,27827-27859,27865-27894,27907-27965,27967-27985,27996-28068,28129-28147,28149-28154,28156-28186,28190-29407,29414-29435,29438-29674},length=29241,posterior=1.0,height_95%_HPD={0.9999999999954525,1.0000000000050022}]:29.396297140320712,((((Wuhan-Hu-1/2019|2019[&loci={0-41,44-2631,2635-2970,2974-3161,3171-3674,3690-3764,3768-4704,4708-18359,18361-21389,21391-21394,21397-21440,21453-21540,21542-21820,21825-22106,22119-25169,25171-26016,26095-26301,26305-26331,26333-27045,27064-27072,27081-27265,27273-27277,27279-27560,27564-27772,27776-27784,27786-27860,27864-27894,27907-27993,27995-28069,28087-28091,28128-28154,28156-28186,28190-29407,29414-29435,29438-29674},length=29399,posterior=1.0,height_95%_HPD={0.9999999999995453,1.000000000003638}]:0.11522735422840924,Wuhan/WIV05/2019|2019[&loci={0-41,44-2631,2635-2970,2974-3161,3171-3674,3690-3764,3768-4704,4708-18359,18361-21389,21391-21394,21397-21440,21453-21540,21542-21820,21825-22106,22119-25169,25171-26016,26095-26301,26305-26331,26333-27045,27064-27072,27081-27265,27273-27277,27279-27560,27564-27772,27776-27784,27786-27860,27864-27894,27907-27993,27995-28069,28087-28091,28128-28154,28156-28186,28190-29407,29414-29435,29438-29674},length=29399,posterior=1.0,height_95%_HPD={0.9999999999990905,1.0000000000022737}]:0.11522735422840924)[&loci={0-41,44-2631,2635-2970,2974-3161,3171-3674,3690-3764,3768-4704,4708-18359,18361-21389,21391-21394,21397-21440,21453-21540,21542-21820,21825-22106,22119-25169,25171-26016,26095-26301,26305-26331,26333-27045,27064-27072,27081-27265,27273-27277,27279-27560,27564-27772,27776-27784,27786-27860,27864-27894,27907-27993,27995-28069,28087-28091,28128-28154,28156-28186,28190-29407,29414-29435,29438-29674},length=29399,posterior=0.12633832976445397,height_95%_HPD={1.015909695485334,1.1396833648586835}]:0.031932619450344646,((((USA/IL1/2020|2020[&loci={0-41,44-389,391-2631,2635-2970,2974-3082,3084-3161,3171-3674,3690-3764,3768-4704,4708-8612,8614-18359,18361-21389,21391-21394,21397-21440,21453-21540,21542-21820,21825-22106,22119-23810,23812-25169,25171-26016,26095-26301,26305-26331,26333-26582,26584-27045,27064-27072,27081-27265,27273-27277,27279-27560,27564-27772,27776-27784,27786-27860,27864-27894,27907-27939,27941-27993,27995-28069,28087-28091,28128-28154,28156-28186,28190-28749,28751-29407,29414-29435,29438-29674},length=29392,posterior=1.0,height_95%_HPD={0.0,1.8189894035458565E-12}]:0.08602230248652631,Yunnan/IVDC-YN-003/2020|2020[&loci={0-41,44-2631,2635-2970,2974-3161,3171-3674,3690-3764,3768-4704,4708-18359,18361-21389,21391-21394,21397-21440,21453-21540,21542-21820,21825-22106,22119-25169,25171-26016,26095-26301,26305-26331,26333-27045,27064-27072,27081-27265,27273-27277,27279-27560,27564-27772,27776-27784,27786-27860,27864-27894,27907-27993,27995-28069,28087-28091,28128-28154,28156-28186,28190-29407,29414-29435,29438-29674},length=29399,posterior=1.0,height_95%_HPD={0.0,2.7284841053187847E-12}]:0.08602230248652631)[&loci={0-41,44-2631,2635-2970,2974-3161,3171-3674,3690-3764,3768-4704,4708-18359,18361-21389,21391-21394,21397-21440,21453-21540,21542-21820,21825-22106,22119-25169,25171-26016,26095-26301,26305-26331,26333-27045,27064-27072,27081-27265,27273-27277,27279-27560,27564-27772,27776-27784,27786-27860,27864-27894,27907-27993,27995-28069,28087-28091,28128-28154,28156-28186,28190-29407,29414-29435,29438-29674},length=29399,posterior=0.13487151925006116,height_95%_HPD={0.013182343855078216,0.2721252500762148}]:0.2338048004621669,Japan/KY-V-029/2020|2020[&loci={0-41,44-2631,2635-2970,2974-3161,3171-3674,3690-3764,3768-4704,4708-18359,18361-21389,21391-21394,21397-21440,21453-21540,21542-21820,21825-22106,22119-25169,25171-26016,26095-26301,26305-26331,26333-27045,27064-27072,27081-27265,27273-27277,27279-27560,27564-27772,27776-27784,27786-27860,27864-27894,27907-27993,27995-28069,28087-28091,28128-28154,28156-28186,28190-29407,29414-29435,29438-29674},length=29399,posterior=1.0,height_95%_HPD={0.0,2.2737367544323206E-12}]:0.3198271029477837)[&loci={0-41,44-2631,2635-2970,2974-3161,3171-3674,3690-3764,3768-4704,4708-18359,18361-21389,21391-21394,21397-21440,21453-21540,21542-21820,21825-22106,22119-25169,25171-26016,26095-26301,26305-26331,26333-27045,27064-27072,27081-27265,27273-27277,27279-27560,27564-27772,27776-27784,27786-27860,27864-27894,27907-27993,27995-28069,28087-28091,28128-28154,28156-28186,28190-29407,29414-29435,29438-29674},length=29399,posterior=0.025732422689434365,height_95%_HPD={0.13422447359198486,0.43593643548183536}]:0.051138760837602604,Sweden/01/2020|2020[&loci={0-41,44-2631,2635-2970,2974-3161,3171-3674,3690-3764,3768-4704,4708-18359,18361-21389,21391-21394,21397-21440,21453-21540,21542-21820,21825-22106,22119-25169,25171-26016,26095-26301,26305-26331,26333-27045,27064-27072,27081-27265,27273-27277,27279-27560,27564-27772,27776-27784,27786-27860,27864-27894,27907-27993,27995-28069,28087-28091,28128-28154,28156-28186,28190-29407,29414-29435,29438-29674},length=29399,posterior=1.0,height_95%_HPD={0.0,1.8189894035458565E-12}]:0.3709658637872053)[&loci={0-41,44-2631,2635-2970,2974-3161,3171-3674,3690-3764,3768-4704,4708-18359,18361-21389,21391-21394,21397-21440,21453-21540,21542-21820,21825-22106,22119-25169,25171-26016,26095-26301,26305-26331,26333-27045,27064-27072,27081-27265,27273-27277,27279-27560,27564-27772,27776-27784,27786-27860,27864-27894,27907-27993,27995-28069,28087-28091,28128-28154,28156-28186,28190-29407,29414-29435,29438-29674},length=29399,posterior=0.03640256959314775,height_95%_HPD={0.25604233346621186,0.7172872435276076}]:0.07823466009267577,(Nepal/61/2020|2020[&loci={0-41,44-2631,2635-2970,2974-3161,3171-3674,3690-3764,3768-4704,4708-18359,18361-21389,21391-21394,21397-21440,21453-21540,21542-21820,21825-22106,22119-25169,25171-26016,26095-26301,26305-26331,26333-27045,27064-27072,27081-27265,27273-27277,27279-27560,27564-27772,27776-27784,27786-27860,27864-27894,27907-27993,27995-28069,28087-28091,28128-28154,28156-28186,28190-29407,29414-29435,29438-29674},length=29399,posterior=1.0,height_95%_HPD={0.0,1.8189894035458565E-12}]:0.2708659757690839,USA/CA1/2020|2020[&loci={0-41,44-2631,2635-2970,2974-3161,3171-3674,3690-3764,3768-4704,4708-18359,18361-21389,21391-21394,21397-21440,21453-21540,21542-21820,21825-22106,22119-25169,25171-26016,26095-26301,26305-26331,26333-27045,27064-27072,27081-27265,27273-27277,27279-27560,27564-27772,27776-27784,27786-27860,27864-27894,27907-27993,27995-28069,28087-28091,28128-28154,28156-28186,28190-29407,29414-29435,29438-29674},length=29399,posterior=1.0,height_95%_HPD={0.0,1.8189894035458565E-12}]:0.2708659757699934)[&loci={0-41,44-2631,2635-2970,2974-3161,3171-3674,3690-3764,3768-4704,4708-18359,18361-21389,21391-21394,21397-21440,21453-21540,21542-21820,21825-22106,22119-25169,25171-26016,26095-26301,26305-26331,26333-27045,27064-27072,27081-27265,27273-27277,27279-27560,27564-27772,27776-27784,27786-27860,27864-27894,27907-27993,27995-28069,28087-28091,28128-28154,28156-28186,28190-29407,29414-29435,29438-29674},length=29399,posterior=0.10348346857054162,height_95%_HPD={0.07357382871396112,0.35399960786799056}]:0.1783345481098877)[&loci={0-41,44-2631,2635-2970,2974-3161,3171-3674,3690-3764,3768-4704,4708-18359,18361-21389,21391-21394,21397-21440,21453-21540,21542-21820,21825-22106,22119-25169,25171-26016,26095-26301,26305-26331,26333-27045,27064-27072,27081-27265,27273-27277,27279-27560,27564-27772,27776-27784,27786-27860,27864-27894,27907-27993,27995-28069,28087-28091,28128-28154,28156-28186,28190-29407,29414-29435,29438-29674},length=29399,posterior=0.48072779646323677,height_95%_HPD={0.34834576804678363,0.9414022827177178}]:0.6979594498016013)[&loci={0-41,44-2631,2635-2970,2974-3161,3171-3674,3690-3764,3768-4704,4708-18359,18361-21389,21391-21394,21397-21440,21453-21540,21542-21820,21825-22106,22119-25169,25171-26016,26095-26301,26305-26331,26333-27045,27064-27072,27081-27265,27273-27277,27279-27560,27564-27772,27776-27784,27786-27860,27864-27894,27907-27993,27995-28069,28087-28091,28128-28154,28156-28186,28190-29407,29414-29435,29438-29674},length=29399,posterior=1.0,height_95%_HPD={1.025400236581845,1.2777133446070366}]:23.417359665302683)#H198[&loci={0-41,44-2631,2635-2970,2974-3161,3171-3674,3690-3764,3768-4704,4708-18359,18361-21389,21391-21394,21397-21440,21453-21540,21542-21820,21825-22106,22119-22239},pr={0-22239},length=22169]:3.5162946948776153)#H197[&loci={0-41,44-2631,2635-2970,2974-3161,3171-3674,3690-3764,3768-4704,4708-18359,18361-21020},pr={0-21020},length=20982]:2.3154828064616595)[&loci={0-41,44-2631,2635-2970,2974-3161,3171-3674,3690-3764,3768-4704,4708-18359,18361-21389,21391-21393,21397-21441,21451-21475,21485-21556,21560-21602,21605-21618,21626-21806,21812-21820,21825-21838,21848-21984,21993-22107,22117-22136,22152-22685,22701-22766,22806-23372,23385-25169,25171-26016,26095-26301,26305-26331,26333-26385,26389-27045,27064-27072,27081-27265,27273-27277,27279-27560,27564-27772,27776-27784,27786-27809,27827-27859,27865-27894,27907-27965,27967-27985,27996-28068,28129-28147,28149-28154,28156-28186,28190-29407,29414-29435,29438-29674},length=29241,posterior=0.9502877657753755,height_95%_HPD={27.04357548438884,41.08716697402588}]:7.417895546336695)#H196[&loci={0-41,44-2631,2635-2970,2974-3161,3171-3674,3690-3764,3768-4704,4708-18359,18361-21389,21391-21393,21397-21441,21451-21475,21485-21556,21560-21602,21605-21618,21626-21806,21812-21820,21825-21838,21848-21984,21993-22107,22117-22136,22152-22685,22701-22766,22806-23372,23385-24006},pr={0-24006},length=23818]:8.509893179651954)[&loci={0-41,44-2631,2635-2970,2974-3161,3171-3674,3690-3764,3768-4704,4708-18359,18361-21389,21391-21393,21397-21441,21451-21475,21485-21556,21560-21602,21605-21618,21626-21806,21812-21820,21825-21838,21848-21984,21993-22107,22117-22136,22152-22685,22701-22766,22806-23372,23385-24006},length=23818,posterior=0.33297426976437505,height_95%_HPD={38.493461261230095,70.40738683747759}]:48.26273768716328,((#H138[&loci={23818-23982},pr={23818-29674},length=165]:8.058784403747268,((((((((#H155[&loci={0-32,34-41,44-2631,2635-2948,2952-2970,2974-3126,3133-3133,3171-3350,3352-3674,3690-4704,4708-12017},pr={0-12017},length=11944]:2.827746195273903)#H201[&loci={5174-12017},pr={5174-29674},length=6844]:7.407069658484033,(#H157[&loci={0-32,34-41,44-2631,2635-2948,2952-2970,2974-3126,3133-3162,3170-3674,3690-4704,4708-11550},pr={0-11550},length=11508]:2.366696605908146)#H202[&loci={1905-2631,2635-2948,2952-2970,2974-3126,3133-3162,3170-3674,3690-4704,4708-11550},pr={1905-29674},length=9606]:6.097399072940789)[&loci={1905-2631,2635-2948,2952-2970,2974-3126,3133-3162,3170-3674,3690-4704,4708-12017},length=10073,posterior=0.9771856622409225,height_95%_HPD={13.91910582778246,69.87075580065266}]:1.465882747388605,(#H201[&loci={0-32,34-41,44-2631,2635-2948,2952-2970,2974-3126,3133-3133,3171-3350,3352-3674,3690-4704,4708-5173},pr={0-5173},length=5100]:8.79652731519036)#H203[&loci={0-32,34-41,44-2631,2635-2948,2952-2970,2974-3126,3133-3133,3171-3350,3352-3674,3690-4704,4708-4717},pr={0-4717},length=4644]:0.0764250906822781)[&loci={0-32,34-41,44-2631,2635-2948,2952-2970,2974-3126,3133-3162,3170-3674,3690-4704,4708-12017},length=11975,posterior=0.9765025719908444,height_95%_HPD={18.65183659692184,44.5023681909006}]:1.4669250053748328,(#H202[&loci={0-32,34-41,44-1904},pr={0-1904},length=1902]:3.4001405767921824)#H204[&loci={0-32,34-41,44-1671},pr={0-1671},length=1669]:5.630066248912044)[&loci={0-32,34-41,44-2631,2635-2948,2952-2970,2974-3126,3133-3162,3170-3674,3690-4704,4708-12017},length=11975,posterior=0.9472019760558592,height_95%_HPD={21.861130684193085,46.48363815130028}]:8.443456135252745,#H78[&loci={20268-21389,21391-22162},pr={0-22162},length=1894]:5.479882870798065)[&loci={0-32,34-41,44-2631,2635-2948,2952-2970,2974-3126,3133-3162,3170-3674,3690-4704,4708-12017,20268-21389,21391-22162},length=13869]:13.826174440633622)#H200[&loci={0-32,34-41,44-2631,2635-2948,2952-2970,2974-3126,3133-3162,3170-3674,3690-4704,4708-11481},pr={0-11481},length=11439]:9.250218766292164)#H192[&loci={0-32,34-41,44-2631,2635-2948,2952-2970,2974-3126,3133-3162,3170-3674,3690-4704,4708-8488},pr={0-8488},length=8446]:17.927153292159346,#H205[&loci={4718-5173},pr={0-20359},length=456]:8.881536491218867)[&loci={0-32,34-41,44-2631,2635-2948,2952-2970,2974-3126,3133-3162,3170-3674,3690-4704,4708-8488},length=8446,posterior=0.98262049663774,height_95%_HPD={19.144119562171454,83.60058337190958}]:7.391417209099018)[&loci={0-32,34-41,44-2631,2635-2948,2952-2970,2974-3126,3133-3162,3170-3674,3690-4704,4708-8488,23818-23982},length=8611]:3.01648942198608)#H199[&loci={0-32,34-41,44-2631,2635-2948,2952-2970,2974-3126,3133-3162,3170-3674,3690-4704,4708-8488},pr={0-19798},length=8446]:15.708563914417937)[&loci={0-41,44-2631,2635-2970,2974-3162,3170-3674,3690-4704,4708-18359,18361-21389,21391-21393,21397-21441,21451-21475,21485-21556,21560-21602,21605-21618,21626-21806,21812-21820,21825-21838,21848-21984,21993-22107,22117-22136,22152-22685,22701-22766,22806-23372,23385-24006},length=23823,posterior=0.3092293636099504,height_95%_HPD={86.69162699798153,151.0664730272881}]:1.4947821622172341)#H194[&loci={0-41,44-2631,2635-2970,2974-3162,3170-3674,3690-4704,4708-17133},pr={0-17133},length=17101]:16.871632376958587)[&loci={0-41,44-2631,2635-2970,2974-3162,3170-3674,3690-4704,4708-17133},length=17101,posterior=0.19588805718124094,height_95%_HPD={96.08450951269106,163.37493912935952}]:10.677277000181675,((((#H160[&loci={25761-26016,26095-26301,26305-26331,26333-27045,27064-27072,27081-27264},pr={0-27264},length=1396]:4.204330422579915,(((((((#H195[&loci={21200-21389,21391-21394,21397-21440,21453-21540,21542-21820,21825-22106,22119-25169,25171-26016,26095-26301,26305-26331,26333-26385,26389-27045,27064-27072,27081-27265,27274-27277,27279-27560,27564-27772,27776-27784,27786-27860,27864-27894,27907-27993,27995-28069,28087-28091,28128-28154,28156-28186,28190-29407,29414-29435,29438-29674},pr={21200-29674},length=8234]:5.761131486519844,#H197[&loci={21021-21389,21391-21394,21397-21440,21453-21540,21542-21820,21825-22106,22119-22239},pr={21021-29674},length=1187]:3.8436060056901624)[&loci={21021-21389,21391-21394,21397-21440,21453-21540,21542-21820,21825-22106,22119-25169,25171-26016,26095-26301,26305-26331,26333-26385,26389-27045,27064-27072,27081-27265,27274-27277,27279-27560,27564-27772,27776-27784,27786-27860,27864-27894,27907-27993,27995-28069,28087-28091,28128-28154,28156-28186,28190-29407,29414-29435,29438-29674},length=8413,posterior=0.8613741321173658,height_95%_HPD={37.448256013768514,88.43615493767084}]:7.461843779729861)#H208[&loci={21021-21389,21391-21394,21397-21440,21453-21540,21542-21820,21825-22106,22119-25169,25171-25701},pr={0-25701},length=4648]:20.163302532349917,((#H196[&loci={24007-25169,25171-26016,26095-26301,26305-26331,26333-26385,26389-27045,27064-27072,27081-27265,27273-27277,27279-27560,27564-27772,27776-27784,27786-27809,27827-27859,27865-27894,27907-27965,27967-27985,27996-28068,28129-28147,28149-28154,28156-28186,28190-29407,29414-29435,29438-29674},pr={24007-29674},length=5423]:11.684470641518601)#H210[&loci={24212-25169,25171-26016,26095-26301,26305-26331,26333-26385,26389-27045,27064-27072,27081-27265,27273-27277,27279-27560,27564-27772,27776-27784,27786-27809,27827-27859,27865-27894,27907-27965,27967-27985,27996-28068,28129-28147,28149-28154,28156-28186,28190-29407,29414-29435,29438-29674},pr={24212-29674},length=5218]:0.9942967385804877)#H209[&loci={26503-27045,27064-27072,27081-27265,27273-27277,27279-27560,27564-27772,27776-27784,27786-27809,27827-27859,27865-27894,27907-27965,27967-27985,27996-28068,28129-28147,28149-28154,28156-28186,28190-29407,29414-29435,29438-29674},pr={26503-29674},length=3013]:9.056606584872497)[&loci={21021-21389,21391-21394,21397-21440,21453-21540,21542-21820,21825-22106,22119-25169,25171-25701,26503-27045,27064-27072,27081-27265,27273-27277,27279-27560,27564-27772,27776-27784,27786-27809,27827-27859,27865-27894,27907-27965,27967-27985,27996-28068,28129-28147,28149-28154,28156-28186,28190-29407,29414-29435,29438-29674},length=7661]:9.472321214348995,#H210[&loci={24007-24211},pr={0-24211},length=205]:19.52322453780198)[&loci={21021-21389,21391-21394,21397-21440,21453-21540,21542-21820,21825-22106,22119-25169,25171-25701,26503-27045,27064-27072,27081-27265,27273-27277,27279-27560,27564-27772,27776-27784,27786-27809,27827-27859,27865-27894,27907-27965,27967-27985,27996-28068,28129-28147,28149-28154,28156-28186,28190-29407,29414-29435,29438-29674},length=7661,posterior=0.009786628241147767,height_95%_HPD={44.844616523404966,83.7786739657522}]:3.4640695316684287,(#H209[&loci={24212-25169,25171-26016,26095-26301,26305-26331,26333-26385,26389-26502},pr={0-26502},length=2205]:8.203427578337141E-4,(#H208[&loci={25702-26016,26095-26301,26305-26331,26333-26385,26389-27045,27064-27072,27081-27265,27274-27277,27279-27560,27564-27772,27776-27784,27786-27860,27864-27894,27907-27993,27995-28069,28087-28091,28128-28154,28156-28186,28190-29407,29414-29435,29438-29674},pr={25702-29674},length=3765]:9.799452372716587,#H198[&loci={22240-25169,25171-26016,26095-26301,26305-26331,26333-27045,27064-27072,27081-27265,27273-27277,27279-27560,27564-27772,27776-27784,27786-27860,27864-27894,27907-27993,27995-28069,28087-28091,28128-28154,28156-28186,28190-29407,29414-29435,29438-29674},pr={22240-29674},length=7230]:24.621196853014226)[&loci={22240-25169,25171-26016,26095-26301,26305-26331,26333-27045,27064-27072,27081-27265,27273-27277,27279-27560,27564-27772,27776-27784,27786-27860,27864-27894,27907-27993,27995-28069,28087-28091,28128-28154,28156-28186,28190-29407,29414-29435,29438-29674},length=7230,posterior=0.4295688054349341,height_95%_HPD={36.45162207984322,68.77698968972027}]:1.3080639175186661)[&loci={22240-25169,25171-26016,26095-26301,26305-26331,26333-27045,27064-27072,27081-27265,27273-27277,27279-27560,27564-27772,27776-27784,27786-27860,27864-27894,27907-27993,27995-28069,28087-28091,28128-28154,28156-28186,28190-29407,29414-29435,29438-29674},length=7230,posterior=0.43492687303936356,height_95%_HPD={40.63976755310159,104.16921816045488}]:21.992176988132087)[&loci={21021-21389,21391-21394,21397-21440,21453-21540,21542-21820,21825-22106,22119-25169,25171-26016,26095-26301,26305-26331,26333-27045,27064-27072,27081-27265,27273-27277,27279-27560,27564-27772,27776-27784,27786-27860,27864-27894,27907-27993,27995-28069,28087-28091,28128-28154,28156-28186,28190-29407,29414-29435,29438-29674},length=8417,posterior=0.4111975856984388,height_95%_HPD={42.36585869013288,108.71429867117331}]:6.762925390651617)#H207[&loci={21741-21820,21825-22106,22119-25169,25171-26016,26095-26301,26305-26331,26333-27045,27064-27072,27081-27265,27273-27277,27279-27560,27564-27772,27776-27784,27786-27860,27864-27894,27907-27993,27995-28069,28087-28091,28128-28154,28156-28186,28190-29407,29414-29435,29438-29674},pr={21741-29674},length=7713]:1.8100424346694126)#H206[&loci={21741-21820,21825-22106,22119-25169,25171-26016,26095-26301,26305-26331,26333-26585},pr={0-26585},length=4746]:7.120518232826726)[&loci={21741-21820,21825-22106,22119-25169,25171-26016,26095-26301,26305-26331,26333-27045,27064-27072,27081-27264},length=5399,posterior=0.11419523995151308,height_95%_HPD={89.6912557237356,251.2595153821053}]:8.881083152669817,((#H206[&loci={26586-27045,27064-27072,27081-27265,27273-27277,27279-27560,27564-27772,27776-27784,27786-27860,27864-27894,27907-27993,27995-28069,28087-28091,28128-28154,28156-28186,28190-29407,29414-29435,29438-29674},pr={26586-29674},length=2967]:0.879579376836773,pangolin/Guangdong/P2S/2019|2019[&loci={0-41,44-49,51-86,127-246,248-288,295-411,419-944,1040-1104,1106-1115,1249-1253,1255-1328,1513-1590,1644-1741,1829-1963,2093-2299,2478-2631,2635-2670,2769-2902,3161-3161,3171-3359,3713-3764,3834-3921,4201-4277,4459-4704,4847-5006,5030-5214,5237-5371,5390-5534,5635-5720,5743-5981,6062-6247,6596-6732,6795-6834,6836-6935,7112-7186,7244-7418,7427-7551,7655-7818,7834-7915,7944-8184,8230-8311,8452-8699,8704-8868,8976-9081,9086-9159,9166-9245,9291-9365,9388-9462,9680-9903,9911-10044,10102-10279,10300-10487,10508-10569,10571-10613,10695-10832,11011-11013,11015-11015,11017-11082,11108-11243,11302-11396,11425-11459,11461-11682,11792-11924,11926-11947,11980-12604,12647-12791,12867-13012,13014-13106,13126-13369,13417-13479,13481-13548,13550-14062,14077-14238,14244-14344,14346-14392,14413-14433,14435-14509,14541-14544,14546-14618,14733-14840,14861-14959,15101-15221,15226-15328,15343-15491,15523-15569,15571-15597,15633-15794,15822-16050,16055-16134,16146-16441,16553-16559,16561-16779,16787-16971,16993-17076,17085-17325,17332-17406,17415-17484,17522-17526,17529-17780,17813-18001,18003-18010,18017-18095,18192-18324,18353-18359,18361-18448,18565-18670,18679-18898,19143-19282,19305-19345,19347-19498,19541-19593,19595-19661,19789-20186,20224-20298,20385-20557,20559-20752,20755-21182,21205-21344,21354-21389,21391-21394,21399-21416,21583-21599,22314-22468,22502-22602,22604-22611,22682-22756,22825-22899,22944-23139,23166-23275,23277-23366,23397-23622,23624-24123,24134-24221,24257-24321,24338-24445,24457-25004,25075-25169,25171-25360,25405-25481,25497-25809,25815-26013,26109-26223,26232-26232,26234-26301,26305-26331,26333-26394,26413-26486,26519-26608,26756-26963,27031-27045,27064-27072,27081-27143,27191-27194,27196-27265,27273-27276,27279-27448,27491-27560,27564-27603,27650-27772,27776-27784,27786-27860,27864-27892,27953-27993,27995-28069,28087-28091,28128-28154,28156-28186,28190-29407,29414-29435,29438-29674},length=21303,posterior=1.0,height_95%_HPD={0.9999999999954525,1.0000000000050022}]:80.93850459980422)[&loci={0-41,44-49,51-86,127-246,248-288,295-411,419-944,1040-1104,1106-1115,1249-1253,1255-1328,1513-1590,1644-1741,1829-1963,2093-2299,2478-2631,2635-2670,2769-2902,3161-3161,3171-3359,3713-3764,3834-3921,4201-4277,4459-4704,4847-5006,5030-5214,5237-5371,5390-5534,5635-5720,5743-5981,6062-6247,6596-6732,6795-6834,6836-6935,7112-7186,7244-7418,7427-7551,7655-7818,7834-7915,7944-8184,8230-8311,8452-8699,8704-8868,8976-9081,9086-9159,9166-9245,9291-9365,9388-9462,9680-9903,9911-10044,10102-10279,10300-10487,10508-10569,10571-10613,10695-10832,11011-11013,11015-11015,11017-11082,11108-11243,11302-11396,11425-11459,11461-11682,11792-11924,11926-11947,11980-12604,12647-12791,12867-13012,13014-13106,13126-13369,13417-13479,13481-13548,13550-14062,14077-14238,14244-14344,14346-14392,14413-14433,14435-14509,14541-14544,14546-14618,14733-14840,14861-14959,15101-15221,15226-15328,15343-15491,15523-15569,15571-15597,15633-15794,15822-16050,16055-16134,16146-16441,16553-16559,16561-16779,16787-16971,16993-17076,17085-17325,17332-17406,17415-17484,17522-17526,17529-17780,17813-18001,18003-18010,18017-18095,18192-18324,18353-18359,18361-18448,18565-18670,18679-18898,19143-19282,19305-19345,19347-19498,19541-19593,19595-19661,19789-20186,20224-20298,20385-20557,20559-20752,20755-21182,21205-21344,21354-21389,21391-21394,21399-21416,21583-21599,22314-22468,22502-22602,22604-22611,22682-22756,22825-22899,22944-23139,23166-23275,23277-23366,23397-23622,23624-24123,24134-24221,24257-24321,24338-24445,24457-25004,25075-25169,25171-25360,25405-25481,25497-25809,25815-26013,26109-26223,26232-26232,26234-26301,26305-26331,26333-26394,26413-26486,26519-27045,27064-27072,27081-27265,27273-27277,27279-27560,27564-27772,27776-27784,27786-27860,27864-27894,27907-27993,27995-28069,28087-28091,28128-28154,28156-28186,28190-29407,29414-29435,29438-29674},length=21702,posterior=0.7330499881277925,height_95%_HPD={52.2320901933972,137.26270973059036}]:1.351157911685732)#H159[&loci={0-41,44-49,51-86,127-246,248-288,295-411,419-944,1040-1104,1106-1115,1249-1253,1255-1328,1513-1590,1644-1741,1829-1963,2093-2299,2478-2631,2635-2670,2769-2902,3161-3161,3171-3359,3713-3764,3834-3921,4201-4277,4459-4704,4847-5006,5030-5214,5237-5371,5390-5534,5635-5720,5743-5981,6062-6247,6596-6732,6795-6834,6836-6935,7112-7186,7244-7418,7427-7551,7655-7818,7834-7915,7944-8184,8230-8311,8452-8699,8704-8868,8976-9081,9086-9159,9166-9245,9291-9365,9388-9462,9680-9903,9911-10044,10102-10279,10300-10487,10508-10569,10571-10613,10695-10832,11011-11013,11015-11015,11017-11082,11108-11243,11302-11396,11425-11459,11461-11682,11792-11924,11926-11947,11980-12604,12647-12791,12867-13012,13014-13106,13126-13369,13417-13479,13481-13548,13550-14062,14077-14238,14244-14344,14346-14392,14413-14433,14435-14509,14541-14544,14546-14618,14733-14840,14861-14959,15101-15221,15226-15328,15343-15491,15523-15569,15571-15597,15633-15794,15822-16050,16055-16134,16146-16441,16553-16559,16561-16779,16787-16971,16993-17076,17085-17325,17332-17406,17415-17484,17522-17526,17529-17780,17813-18001,18003-18010,18017-18095,18192-18324,18353-18359,18361-18448,18565-18670,18679-18898,19143-19282,19305-19345,19347-19498,19541-19593,19595-19661,19789-20186,20224-20298,20385-20557,20559-20752,20755-21182,21205-21344,21354-21389,21391-21394,21399-21416,21583-21599,22314-22468,22502-22602,22604-22611,22682-22756,22825-22899,22944-23139,23166-23275,23277-23366,23397-23622,23624-24123,24134-24221,24257-24321,24338-24445,24457-25004,25075-25169,25171-25360,25405-25481,25497-25809,25815-26013,26109-26223,26232-26232,26234-26301,26305-26331,26333-26394,26413-26486,26519-27045,27064-27072,27081-27265,27273-27277,27279-27560,27564-27663},pr={0-27663},length=19776]:13.770864096974037)[&loci={0-41,44-49,51-86,127-246,248-288,295-411,419-944,1040-1104,1106-1115,1249-1253,1255-1328,1513-1590,1644-1741,1829-1963,2093-2299,2478-2631,2635-2670,2769-2902,3161-3161,3171-3359,3713-3764,3834-3921,4201-4277,4459-4704,4847-5006,5030-5214,5237-5371,5390-5534,5635-5720,5743-5981,6062-6247,6596-6732,6795-6834,6836-6935,7112-7186,7244-7418,7427-7551,7655-7818,7834-7915,7944-8184,8230-8311,8452-8699,8704-8868,8976-9081,9086-9159,9166-9245,9291-9365,9388-9462,9680-9903,9911-10044,10102-10279,10300-10487,10508-10569,10571-10613,10695-10832,11011-11013,11015-11015,11017-11082,11108-11243,11302-11396,11425-11459,11461-11682,11792-11924,11926-11947,11980-12604,12647-12791,12867-13012,13014-13106,13126-13369,13417-13479,13481-13548,13550-14062,14077-14238,14244-14344,14346-14392,14413-14433,14435-14509,14541-14544,14546-14618,14733-14840,14861-14959,15101-15221,15226-15328,15343-15491,15523-15569,15571-15597,15633-15794,15822-16050,16055-16134,16146-16441,16553-16559,16561-16779,16787-16971,16993-17076,17085-17325,17332-17406,17415-17484,17522-17526,17529-17780,17813-18001,18003-18010,18017-18095,18192-18324,18353-18359,18361-18448,18565-18670,18679-18898,19143-19282,19305-19345,19347-19498,19541-19593,19595-19661,19789-20186,20224-20298,20385-20557,20559-20752,20755-21182,21205-21344,21354-21389,21391-21394,21399-21416,21583-21599,21741-21820,21825-22106,22119-25169,25171-26016,26095-26301,26305-26331,26333-27045,27064-27072,27081-27265,27273-27277,27279-27560,27564-27663},length=20889,posterior=0.8513010897229599,height_95%_HPD={79.47338962200229,240.33030483269908}]:1.1655591485459809)#H162[&loci={0-41,44-49,51-86,127-246,248-288,295-411,419-944,1040-1104,1106-1115,1249-1253,1255-1328,1513-1590,1644-1741,1829-1963,2093-2299,2478-2631,2635-2670,2769-2902,3161-3161,3171-3359,3713-3764,3834-3921,4201-4277,4459-4704,4847-5006,5030-5214,5237-5371,5390-5534,5635-5720,5743-5981,6062-6247,6596-6732,6795-6834,6836-6935,7112-7186,7244-7418,7427-7551,7655-7818,7834-7915,7944-8184,8230-8311,8452-8699,8704-8868,8976-9081,9086-9159,9166-9245,9291-9365,9388-9462,9680-9903,9911-10044,10102-10279,10300-10487,10508-10569,10571-10613,10695-10832,11011-11013,11015-11015,11017-11082,11108-11243,11302-11396,11425-11459,11461-11682,11792-11924,11926-11947,11980-12604,12647-12791,12867-13012,13014-13106,13126-13369,13417-13479,13481-13548,13550-14062,14077-14238,14244-14344,14346-14392,14413-14433,14435-14509,14541-14544,14546-14618,14733-14840,14861-14959,15101-15221,15226-15328,15343-15491,15523-15569,15571-15597,15633-15794,15822-16050,16055-16134,16146-16441,16553-16559,16561-16779,16787-16971,16993-17076,17085-17325,17332-17406,17415-17484,17522-17526,17529-17780,17813-18001,18003-18010,18017-18095,18192-18324,18353-18359,18361-18448,18565-18670,18679-18898,19143-19282,19305-19345,19347-19498,19541-19593,19595-19661,19789-20186,20224-20298,20385-20557,20559-20752,20755-21182,21205-21344,21354-21389,21391-21394,21399-21416,21583-21599,21741-21820,21825-22106,22119-24051},pr={0-24051},length=17397]:24.283410583346267)#H166[&loci={0-41,44-49,51-86,127-246,248-288,295-411,419-944,1040-1104,1106-1115,1249-1253,1255-1328,1513-1590,1644-1741,1829-1963,2093-2299,2478-2631,2635-2670,2769-2902,3161-3161,3171-3359,3713-3764,3834-3921,4201-4277,4459-4704,4847-5006,5030-5214,5237-5371,5390-5534,5635-5720,5743-5981,6062-6247,6596-6732,6795-6834,6836-6935,7112-7186,7244-7418,7427-7551,7655-7818,7834-7915,7944-8184,8230-8311,8452-8699,8704-8868,8976-9081,9086-9159,9166-9245,9291-9365,9388-9462,9680-9903,9911-10044,10102-10279,10300-10487,10508-10569,10571-10613,10695-10832,11011-11013,11015-11015,11017-11082,11108-11243,11302-11396,11425-11459,11461-11682,11792-11924,11926-11947,11980-12604,12647-12791,12867-13012,13014-13106,13126-13369,13417-13479,13481-13548,13550-14062,14077-14238,14244-14344,14346-14392,14413-14433,14435-14509,14541-14544,14546-14618,14733-14840,14861-14959,15101-15221,15226-15328,15343-15491,15523-15569,15571-15597,15633-15794,15822-16050,16055-16134,16146-16441,16553-16559,16561-16779,16787-16971,16993-17076,17085-17325,17332-17406,17415-17484,17522-17526,17529-17780,17813-18001,18003-18010,18017-18095,18192-18324,18353-18359,18361-18448,18565-18670,18679-18898,19143-19282,19305-19345,19347-19498,19541-19593,19595-19661,19789-20186,20224-20298,20385-20557,20559-20752,20755-21182,21205-21238},pr={0-21238},length=14921]:1.1210187524739013)[&loci={0-41,44-2631,2635-2970,2974-3162,3170-3674,3690-4704,4708-17325,17332-17406,17415-17484,17522-17526,17529-17780,17813-18001,18003-18010,18017-18095,18192-18324,18353-18359,18361-18448,18565-18670,18679-18898,19143-19282,19305-19345,19347-19498,19541-19593,19595-19661,19789-20186,20224-20298,20385-20557,20559-20752,20755-21182,21205-21238},length=20280,posterior=0.6731290627448451,height_95%_HPD={105.52397868014168,164.20538678486446}]:25.931779842963806,((#H194[&loci={17134-18359,18361-21389,21391-21393,21397-21441,21451-21475,21485-21556,21560-21602,21605-21618,21626-21806,21812-21820,21825-21838,21848-21984,21993-22107,22117-22136,22152-22685,22701-22766,22806-23372,23385-24006},pr={17134-29674},length=6722]:30.16361034424517)#H141[&loci={17134-18359,18361-21291},pr={0-21291},length=4157]:5.363303812041522,(#H125[&loci={22619-22864},pr={22619-29674},length=246]:46.38594370629653,#H207[&loci={21021-21389,21391-21394,21397-21440,21453-21540,21542-21740},pr={0-21740},length=704]:5.530267170528532)[&loci={21021-21389,21391-21394,21397-21440,21453-21540,21542-21740,22619-22864},length=950]:46.82936991315)[&loci={17134-18359,18361-21389,21391-21394,21397-21440,21453-21540,21542-21740,22619-22864},length=4836,posterior=0.16933825676464861,height_95%_HPD={44.21198907951657,455.94144078619956}]:17.953775063817375)[&loci={0-41,44-2631,2635-2970,2974-3162,3170-3674,3690-4704,4708-18359,18361-21389,21391-21394,21397-21440,21453-21540,21542-21740,22619-22864},length=21937,posterior=0.7528335116485235,height_95%_HPD={102.44880294231052,216.52570346501534}]:34.53842284809707)[&loci={0-41,44-2631,2635-2970,2974-3162,3170-3674,3690-4704,4708-18359,18361-21389,21391-21394,21397-21440,21453-21540,21542-21740,22619-22864},length=21937,posterior=1.0,height_95%_HPD={90.47239856502028,249.1236823445097}]:4.452674076414951)#H190[&loci={0-41,44-2631,2635-2970,2974-3162,3170-3674,3690-4704,4708-11950},pr={0-11950},length=11918]:147.13433321612501)[&loci={0-39,43-2631,2635-2970,2974-3162,3170-3674,3690-4704,4708-11950},length=11917,posterior=0.29381466509235726,height_95%_HPD={324.73392663605955,833.1560909595237}]:41.15749051887178)[&loci={0-39,43-2631,2635-2970,2974-3162,3170-3674,3690-4704,4708-11950,19283-21076},length=13711]:22.411531288469632,(((#H58[&loci={8546-11076,11951-12507,21094-21389,21391-21441,21443-21820,21825-22107,22112-22136,22141-22766,22777-22784,22806-23372,23385-24006,26442-27045,27064-27072,27081-27271,27273-27277,27279-27784,27786-27860,27864-27894,27907-27993,27995-28037},pr={8546-29674},length=7495]:23.870435550743423)#H211[&loci={21636-21820,21825-22107,22112-22136,22141-22766,22777-22784,22806-23372,23385-24006,26442-27045,27064-27072,27081-27271,27273-27277,27279-27784,27786-27860,27864-27894,27907-27993,27995-28037},pr={21636-29674},length=3867]:20.43896409748868)#H164[&loci={21638-21820,21825-22107,22112-22136,22141-22766,22777-22784,22806-23372,23385-24006,26442-27045,27064-27072,27081-27271,27273-27277,27279-27784,27786-27860,27864-27894,27907-27993,27995-28037},pr={21638-29674},length=3865]:4.3289310734544415)#H174[&loci={21638-21820,21825-22107,22112-22136,22141-22766,22777-22784,22806-23372,23385-24006,26442-26523},pr={0-26523},length=2396]:20.834103434058306)[&loci={0-39,43-2631,2635-2970,2974-3162,3170-3674,3690-4704,4708-11950,19283-21076,21638-21820,21825-22107,22112-22136,22141-22766,22777-22784,22806-23372,23385-24006,26442-26523},length=16107]:3.0981681462417328)#H175[&loci={0-39,43-2631,2635-2970,2974-3162,3170-3674,3690-4704,4708-11950,19283-21076,21638-21820,21825-22107,22112-22136,22141-22766,22777-22784,22806-23372,23385-23822},pr={0-23822},length=15841]:35.33537614400302,(((#H12[&loci={23088-23130},pr={23088-29674},length=43]:2.5978571255573115,((#H211[&loci={8546-11076,11951-12507,21094-21389,21391-21441,21443-21635},pr={0-21635},length=3628]:50.38421098815161)#H184[&loci={8546-11076,11951-12507},pr={0-15217},length=3088]:0.402059753220783,(((((#H144[&loci={20258-21389,21391-21440,21453-21546},pr={0-21546},length=1276]:5.1904813131031915,(#H165[&loci={21239-21344,21354-21389,21391-21394,21399-21416,21583-21599,21741-21820,21825-21829},pr={0-21829},length=266]:11.900196463536304,(#H190[&loci={11951-18359,18361-21389,21391-21394,21397-21440,21453-21540,21542-21740,22619-22864},pr={11951-29674},length=10019]:24.630752551804107)#H142[&loci={12508-18359,18361-21389,21391-21394,21397-21440,21453-21540,21542-21740,22619-22864},pr={12508-29674},length=9462]:1.6158410302341508)[&loci={12508-18359,18361-21389,21391-21394,21397-21440,21453-21540,21542-21820,21825-21829,22619-22864},length=9547,posterior=0.2752063917103146,height_95%_HPD={79.74958172196466,300.00201483469255}]:110.25347736410185)[&loci={12508-18359,18361-21389,21391-21440,21453-21820,21825-21829,22619-22864},length=9550,posterior=0.24339742734468814,height_95%_HPD={176.1958199289088,610.5814447453613}]:18.949957263486795)#H30[&loci={12508-18359,18361-20165},pr={0-20165},length=7657]:11.16450757315306,(((((((#H212[&loci={28505-29407,29414-29435,29438-29674},pr={27260-29674},length=1162]:1.20838169261242,(#H213[&loci={21979-22107,22123-22666,22682-22761,22777-22784,22809-25929},pr={21979-29674},length=3882]:147.80391898860944,((#H61[&loci={21329-21389,21391-21617,21619-21816,21825-22107,22123-23691,23711-25164,25166-26016,26095-26331,26333-27045,27064-27072,27081-27271,27273-27277,27279-27784,27786-27860,27864-27894,27907-27993,27995-28037},pr={15998-29674},length=6540]:1.2983280538510371)#H19[&loci={23178-23691,23711-25164,25166-26016,26095-26331,26333-27045,27064-27072,27081-27271,27273-27277,27279-27784,27786-27860,27864-27894,27907-27993,27995-28037},pr={23178-29674},length=4716]:43.73698052807049)#H132[&loci={23178-23691,23711-25164,25166-26016,26095-26331,26333-26441},pr={0-26441},length=3165]:3.980010421787483)[&loci={21979-22107,22123-22666,22682-22761,22777-22784,22809-25169,25171-26016,26095-26331,26333-26441},length=4314,posterior=0.4320444393485048,height_95%_HPD={137.74383761423633,379.39949383186513}]:5.872930895612626)[&loci={21979-22107,22123-22666,22682-22761,22777-22784,22809-25169,25171-26016,26095-26331,26333-26441,28505-29407,29414-29435,29438-29674},length=5476]:10.826597632571975)#H23[&loci={21979-22107,22123-22666,22682-22761,22777-22784,22809-25169,25171-26016,26095-26331,26333-26441,28505-29378},pr={0-29378},length=5188]:2.690366738049306,(#H146[&loci={27189-27265,27273-27277,27279-27560,27564-27772,27776-27784,27786-27860,27864-27894,27907-27993,27995-28069,28087-28091,28128-28153,28156-28160,28163-28186,28190-28224,28228-29410,29414-29435,29438-29594},pr={27189-29674},length=2307]:16.10608136712017,(#H214[&loci={20625-21389,21391-21434,21441-21818,21825-21978,22423-22678,22701-22761,22801-23266,23692-23975},pr={20625-29674},length=2408]:91.84339309677216,#H16[&loci={21208-21311},pr={0-21311},length=104]:20.68175492210321)[&loci={20625-21389,21391-21434,21441-21818,21825-21978,22423-22678,22701-22761,22801-23266,23692-23975},length=2408,posterior=0.22968460784669545,height_95%_HPD={76.23715040118759,485.7058082851395}]:5.379956637892974)[&loci={20625-21389,21391-21434,21441-21818,21825-21978,22423-22678,22701-22761,22801-23266,23692-23975,27189-27265,27273-27277,27279-27560,27564-27772,27776-27784,27786-27860,27864-27894,27907-27993,27995-28069,28087-28091,28128-28153,28156-28160,28163-28186,28190-28224,28228-29410,29414-29435,29438-29594},length=4715]:19.97059160014942)[&loci={20625-21389,21391-21434,21441-21818,21825-22107,22123-22678,22682-22761,22777-22784,22801-25169,25171-26016,26095-26331,26333-26441,27189-27265,27273-27277,27279-27560,27564-27772,27776-27784,27786-27860,27864-27894,27907-27993,27995-28069,28087-28091,28128-28153,28156-28160,28163-28186,28190-28224,28228-29410,29414-29435,29438-29594},length=7982,posterior=0.7574564265308794,height_95%_HPD={143.93985823036633,428.5131057697622}]:14.87329190537821)#H145[&loci={20625-21389,21391-21434,21441-21818,21825-22107,22123-22678,22682-22761,22777-22784,22801-25169,25171-26016,26095-26331,26333-26441,27189-27265,27273-27277,27279-27560,27564-27772,27776-27784,27786-27860,27864-27894,27907-27993,27995-28069,28087-28091,28128-28153,28156-28160,28163-28186,28190-28224,28228-28610},pr={0-28610},length=7003]:4.293715848839383,((((((#H129[&loci={25168-25581,27519-27784,27786-27860,27864-27894,27907-27993,27995-28069,28087-28091,28128-28153},pr={25168-29674},length=979]:1.4903445380168705,((#H218[&loci={22602-22666,22682-22761,22777-22786,22808-23182},pr={22602-29674},length=530]:14.003092780922998,((#H221[&loci={20430-20844,20944-21389,21391-21434,21441-21818,21825-22107,22123-22666,22682-22761,22777-22784,22809-22983},pr={0-22983},length=2373]:1.3328102844079694)#H220[&loci={20944-21389,21391-21434,21441-21818,21825-22107,22123-22666,22682-22761,22777-22784,22809-22983},pr={20898-29674},length=1958]:11.137681990224337)#H219[&loci={20944-21389,21391-21434,21441-21818,21825-22107,22123-22267},pr={0-22267},length=1296]:28.320269307302624)[&loci={20944-21389,21391-21434,21441-21818,21825-22107,22123-22267,22602-22666,22682-22761,22777-22786,22808-23182},length=1826]:1.7803480022603253)#H217[&loci={21326-21389,21391-21434,21441-21818,21825-22107,22123-22267,22602-22666,22682-22761,22777-22786,22808-23182},pr={21326-29674},length=1444]:8.060830110892311)[&loci={21326-21389,21391-21434,21441-21818,21825-22107,22123-22267,22602-22666,22682-22761,22777-22786,22808-23182,25168-25581,27519-27784,27786-27860,27864-27894,27907-27993,27995-28069,28087-28091,28128-28153},length=2423]:1.9464661646479726)#H216[&loci={21326-21389,21391-21434,21441-21818,21825-22107,22123-22267,22602-22666,22682-22761,22777-22786,22808-23182,25168-25581,27519-27709},pr={0-27709},length=2049]:4.29605548967902)#H215[&loci={21326-21389,21391-21434,21441-21818,21825-22107,22123-22267,22602-22666,22682-22761,22777-22786,22808-23182},pr={0-25096},length=1444]:82.41476643351507,((#H150[&loci={28505-29407,29414-29435,29438-29674},pr={28505-29674},length=1162]:27.007174053363997,#H147[&loci={29595-29674},pr={29595-29674},length=80]:9.911706350141685)[&loci={28505-29407,29414-29435,29438-29674},length=1162,posterior=0.9007226980728051,height_95%_HPD={100.21320011463672,383.8490144578541}]:2.4366993482763064,#H222[&loci={20729-21389,21391-21439,21445-21461,21475-21518,21520-21818,21825-22107,22123-22422},pr={0-22422},length=1653]:58.753001709714226)[&loci={20729-21389,21391-21439,21445-21461,21475-21518,21520-21818,21825-22107,22123-22422,28505-29407,29414-29435,29438-29674},length=2815]:4.428106597251826)[&loci={20729-21389,21391-21439,21441-21818,21825-22107,22123-22422,22602-22666,22682-22761,22777-22786,22808-23182,28505-29407,29414-29435,29438-29674},length=3363,posterior=0.371688650397857,height_95%_HPD={120.12062212531646,245.1735027079053}]:69.59372211716254,((#H136[&loci={22947-23255},pr={22947-29674},length=309]:6.873122523677921,((((((#H217[&loci={20944-21325},pr={0-21325},length=382]:12.975635537869493,#H225[&loci={25930-26016,26095-26153},pr={25930-29674},length=146]:2.087846637022267)[&loci={20944-21325,25930-26016,26095-26153},length=528]:15.341909375505566,#H226[&loci={11482-12017},pr={0-16797},length=536]:44.43788016763938)[&loci={11482-12017,20944-21325,25930-26016,26095-26153},length=1064]:8.909991996812096,((((((((#H228[&loci={0-3703,3707-7088},pr={0-7088},length=7086]:1.7705976241995813)#H227[&loci={1498-3703,3707-7088},pr={1498-29674},length=5588]:1.4670050656632156)#H64[&loci={2851-3703,3707-7088},pr={2851-29674},length=4235]:26.653366778386044,(((#H200[&loci={11482-12017,20268-21389,21391-22162},pr={11482-29674},length=2430]:7.160825723844937,#H220[&loci={20430-20844},pr={0-20897},length=415]:5.93610493725464)[&loci={11482-12017,20268-21389,21391-22162},length=2430,posterior=0.7921427343347036,height_95%_HPD={14.664762779696048,56.57522104963027}]:19.181859108268327)#H226[&loci={20268-21389,21391-22162},pr={16798-29674},length=1894]:2.596738548471876)#H229[&loci={21208-21389,21391-22162},pr={21208-29674},length=954]:19.210436015648156)[&loci={2851-3703,3707-7088,21208-21389,21391-22162},length=5189]:10.977847226330596)#H17[&loci={2851-3703,3707-7088},pr={0-9178},length=4235]:6.068610224694567,((((((((#H231[&loci={4794-6635},pr={0-11302},length=1842]:10.486649677544847,((#H126[&loci={20777-21355},pr={0-21355},length=579]:5.780164747223353,#H233[&loci={29566-29674},pr={27322-29674},length=109]:10.233882992396502)[&loci={20777-21355,29566-29674},length=688]:5.643844437507141)#H232[&loci={20777-21355},pr={0-25308},length=579]:10.75215450977339)[&loci={4794-6635,20777-21355},length=2421]:15.422120094628553,#H229[&loci={20268-21207},pr={0-21207},length=940]:2.8092930872189754)[&loci={4794-6635,20268-21355},length=2930,posterior=0.12937141494047552,height_95%_HPD={32.93357058473657,96.77829630462611}]:6.966521802475654,((#H232[&loci={29566-29674},pr={25309-29674},length=109]:9.232732038993163,(((((#H239[&loci={0-2970,2974-3075,3079-3432},pr={0-3432},length=3427]:4.673194158895058)#H238[&loci={0-2821},pr={0-2821},length=2822]:0.5067563217025963,((((((((((#H241[&loci={0-2970,2974-3075,3079-7044},pr={0-7044},length=7039]:2.103484167803799,((#H243[&loci={19587-20267},pr={19587-29674},length=681]:1.28826031628887,((#H244[&loci={23140-26016,26095-26331,26333-27045,27064-27072,27081-27277,27279-27784,27786-27860,27864-27894,27907-27993,27995-28069,28087-28091,28128-28154,28156-29674},pr={23140-29674},length=6358]:1.5230381317251158,#H245[&loci={3286-4422},pr={3286-29674},length=1137]:2.975534538366446)[&loci={3286-4422,23140-26016,26095-26331,26333-27045,27064-27072,27081-27277,27279-27784,27786-27860,27864-27894,27907-27993,27995-28069,28087-28091,28128-28154,28156-29674},length=7495]:1.3513479062457918,#H246[&loci={0-2262},pr={0-2262},length=2263]:12.881311604033726)[&loci={0-2262,3286-4422,23140-26016,26095-26331,26333-27045,27064-27072,27081-27277,27279-27784,27786-27860,27864-27894,27907-27993,27995-28069,28087-28091,28128-28154,28156-29674},length=9758]:2.8492150296415275)[&loci={0-2262,3286-4422,19587-20267,23140-26016,26095-26331,26333-27045,27064-27072,27081-27277,27279-27784,27786-27860,27864-27894,27907-27993,27995-28069,28087-28091,28128-28154,28156-29674},length=10439]:3.658130725270894)#H242[&loci={23265-26016,26095-26331,26333-27045,27064-27072,27081-27277,27279-27784,27786-27860,27864-27894,27907-27993,27995-28069,28087-28091,28128-28154,28156-29674},pr={23265-29674},length=6233]:3.685509223192639)[&loci={0-2970,2974-3075,3079-7044,23265-26016,26095-26331,26333-27045,27064-27072,27081-27277,27279-27784,27786-27860,27864-27894,27907-27993,27995-28069,28087-28091,28128-28154,28156-29674},length=13272]:0.8771311530545063,#H247[&loci={26606-27045,27064-27072,27081-27277,27279-27784,27786-27860,27864-27894,27907-27993,27995-28069,28087-28091,28128-28154,28156-29050},pr={26606-29674},length=2347]:8.010304170677045)[&loci={0-2970,2974-3075,3079-7044,23265-26016,26095-26331,26333-27045,27064-27072,27081-27277,27279-27784,27786-27860,27864-27894,27907-27993,27995-28069,28087-28091,28128-28154,28156-29674},length=13272,posterior=0.02888594984595311,height_95%_HPD={26.880581391788155,37.99788826972963}]:1.8510857507271794,((#H249[&loci={28744-29674},pr={28744-29674},length=931]:0.47835758309247467,#H250[&loci={27348-27784,27786-27860,27864-27894,27907-27993,27995-28069,28087-28091,28128-28154,28156-28319},pr={11706-29674},length=901]:3.6163633464475424)[&loci={27348-27784,27786-27860,27864-27894,27907-27993,27995-28069,28087-28091,28128-28154,28156-28319,28744-29674},length=1832]:1.2025243450443668)#H248[&loci={27348-27784,27786-27860,27864-27894,27907-27993,27995-28069,28087-28091,28128-28154,28156-28319,28744-29505},pr={0-29505},length=1663]:2.268494643082704)[&loci={0-2970,2974-3075,3079-7044,23265-26016,26095-26331,26333-27045,27064-27072,27081-27277,27279-27784,27786-27860,27864-27894,27907-27993,27995-28069,28087-28091,28128-28154,28156-29674},length=13272,posterior=0.06122430958740811,height_95%_HPD={27.426446877063427,39.46499092621889}]:1.0258703856652573,(#H74[&loci={26212-26331,26333-27045,27064-27072,27081-27277,27279-27784,27786-27860,27864-27894,27907-27993,27995-28069,28087-28091,28128-28154,28156-29674},pr={26212-29674},length=3364]:4.274949556361207,(#H251[&loci={1703-2688,24110-25784},pr={0-25784},length=2661]:0.5329442165739238,(#H252[&loci={28657-29674},pr={28657-29674},length=1018]:5.201455480479126,#H253[&loci={28128-28154,28156-29674},pr={28096-29674},length=1546]:2.871313923227717)[&loci={28128-28154,28156-29674},length=1546,posterior=0.2813390412266302,height_95%_HPD={12.112769013635443,29.995117886205207}]:5.179297132294778)[&loci={1703-2688,24110-25784,28128-28154,28156-29674},length=4207]:5.781611634897672)[&loci={1703-2688,24110-25784,26212-26331,26333-27045,27064-27072,27081-27277,27279-27784,27786-27860,27864-27894,27907-27993,27995-28069,28087-28091,28128-28154,28156-29674},length=6025,posterior=0.13298532457529647,height_95%_HPD={22.298221239265786,38.08238156130483}]:5.9023199208086226)[&loci={0-2970,2974-3075,3079-7044,23265-26016,26095-26331,26333-27045,27064-27072,27081-27277,27279-27784,27786-27860,27864-27894,27907-27993,27995-28069,28087-28091,28128-28154,28156-29674},length=13272,posterior=0.27892463147746344,height_95%_HPD={26.058403598617133,46.13266091286914}]:0.5379992097541617)#H240[&loci={0-2970,2974-3075,3079-7044,23265-24224},pr={0-24224},length=7999]:3.1034495423991757,((((((#H256[&loci={28477-29674},pr={28477-29674},length=1198]:5.541118323333649,((((#H257[&loci={6515-9599,18289-18307},pr={6515-29674},length=3104]:4.632707221464443,#H258[&loci={7042-8151},pr={7042-29674},length=1110]:1.1289590392470927)[&loci={6515-9599,18289-18307},length=3104,posterior=0.3408410524087333,height_95%_HPD={14.920826790446426,26.637120582657644}]:0.2085096350610911,#H259[&loci={12504-15245},pr={0-15245},length=2742]:3.5604582326650416)[&loci={6515-9599,12504-15245,18289-18307},length=5846]:5.362401579021935,(((#H260[&loci={3837-4756,20663-20998},pr={0-20998},length=1256]:2.1336499445997106,#H261[&loci={4541-6664},pr={0-6664},length=2124]:8.198805112657283)[&loci={3837-6664,20663-20998},length=3164,posterior=0.02162508146355088,height_95%_HPD={9.903807948197027,21.79063321947615}]:1.101082033081184,#H262[&loci={0-967},pr={0-967},length=968]:4.19769151563014)[&loci={0-967,3837-6664,20663-20998},length=4132]:0.16854975636215386,#H263[&loci={0-2970,2974-3075,3079-14510},pr={0-14510},length=14505]:1.7189429551262947)[&loci={0-2970,2974-3075,3079-14510,20663-20998},length=14841,posterior=0.0854851029151911,height_95%_HPD={11.60428747038759,28.77826741370245}]:8.497914812508498)[&loci={0-2970,2974-3075,3079-15245,18289-18307,20663-20998},length=15595,posterior=0.10020036471282122,height_95%_HPD={16.13128887949597,35.92574568178361}]:4.653331118434835,(((((#H264[&loci={27348-27784,27786-27860,27864-27894,27907-27993,27995-28069,28087-28091,28128-28154,28156-28319},pr={0-28319},length=901]:11.623430389572604,#H265[&loci={6502-6697},pr={6502-29674},length=196]:4.482725689372273)[&loci={6502-6697,27348-27784,27786-27860,27864-27894,27907-27993,27995-28069,28087-28091,28128-28154,28156-28319},length=1097]:2.322261213394995,(((((#H83[&loci={18289-18307},pr={0-18307},length=19]:4.186699567785581,(#H97[&loci={0-2970,2974-3075,3079-14151},pr={0-14151},length=14146]:0.3134770789765753)#H268[&loci={0-2970,2974-3075,3079-9599},pr={0-9599},length=9594]:0.49295158309814724)[&loci={0-2970,2974-3075,3079-9599,18289-18307},length=9613]:1.3308634155546315)#H257[&loci={0-2970,2974-3075,3079-6514},pr={0-6514},length=6509]:0.06844122543589037)#H267[&loci={0-2970,2974-3075,3079-4928},pr={0-4928},length=4923]:0.7025749307995284,(((((#H272[&loci={22364-25164,25166-26016,26095-26331,26333-27045,27064-27072,27081-27277,27279-27784,27786-27860,27864-27894,27907-27993,27995-28069,28087-28091,28128-28154,28156-29674},pr={22364-29674},length=7133]:0.7281622519076336)#H271[&loci={22364-25164,25166-26016,26095-26331,26333-27045,27064-27072,27081-27277,27279-27784,27786-27860,27864-27894,27907-27993,27995-28069,28087-28091,28128-28154,28156-28788},pr={0-28788},length=6247]:2.787435102568452,#H101[&loci={5330-6382},pr={5330-29674},length=1053]:2.979738909220032)[&loci={5330-6382,22364-25164,25166-26016,26095-26331,26333-27045,27064-27072,27081-27277,27279-27784,27786-27860,27864-27894,27907-27993,27995-28069,28087-28091,28128-28154,28156-28788},length=7300]:0.23464592206164525)#H270[&loci={5330-6382,22364-25009},pr={0-25009},length=3699]:1.9218695838835629,#H105[&loci={1455-2970,2974-3075,3079-5966},pr={0-5966},length=4506]:1.4941494089689513)[&loci={1455-2970,2974-3075,3079-6382,22364-25009},length=7568,posterior=0.5490237945626953,height_95%_HPD={12.232889551316475,30.552296390733318}]:0.9391120737736856)#H269[&loci={3376-6382,22364-25009},pr={3376-29674},length=5653]:1.1593432559793655)[&loci={0-2970,2974-3075,3079-6382,22364-25009},length=9023,posterior=0.600707196376092,height_95%_HPD={12.942287315600879,24.34827713609411}]:3.8644269558790256)#H266[&loci={0-2970,2974-3075,3079-5885},pr={0-5885},length=5880]:4.795680542204536)[&loci={0-2970,2974-3075,3079-5885,6502-6697,27348-27784,27786-27860,27864-27894,27907-27993,27995-28069,28087-28091,28128-28154,28156-28319},length=6977]:2.884681289965556)#H250[&loci={0-2970,2974-3075,3079-5885,6502-6697},pr={0-11705},length=6076]:0.33634659085328167,((((#H274[&loci={2585-2970,2974-3075,3079-3202},pr={0-8461},length=612]:4.374510729737267,((((#H96[&loci={14152-15726},pr={0-15726},length=1575]:0.6188193566986229,((((((Rs4247|2013[&loci={0-2970,2974-3075,3079-18359,18361-21389,21391-21434,21441-21818,21825-22107,22123-22666,22682-22761,22777-22786,22808-26016,26095-26331,26333-27045,27064-27072,27081-27271,27273-27277,27279-27784,27786-27860,27864-27894,27907-27993,27995-28069,28087-28091,28128-28154,28156-29674},length=29411,posterior=1.0,height_95%_HPD={6.999999999994543,7.000000000005457}]:0.09634290320173022)#H277[&loci={0-2970,2974-3075,3079-18359,18361-21389,21391-21434,21441-21818,21825-22107,22123-22666,22682-22761,22777-22786,22808-24109},pr={0-24109},length=24024]:0.6204276932194261)#H246[&loci={2263-2970,2974-3075,3079-18359,18361-21389,21391-21434,21441-21818,21825-22107,22123-22666,22682-22761,22777-22786,22808-24109},pr={2263-29674},length=21761]:0.059671771822650044,#H278[&loci={0-2970,2974-3075,3079-6626},pr={0-6626},length=6621]:0.006539116275234846)[&loci={0-2970,2974-3075,3079-18359,18361-21389,21391-21434,21441-21818,21825-22107,22123-22666,22682-22761,22777-22786,22808-24109},length=24024,posterior=0.03574409760391875,height_95%_HPD={7.751680716316514,10.267072967023068}]:0.29329763428359,#H279[&loci={0-2970,2974-3075,3079-7907},pr={0-7907},length=7902]:0.02132480028558348)[&loci={0-2970,2974-3075,3079-18359,18361-21389,21391-21434,21441-21818,21825-22107,22123-22666,22682-22761,22777-22786,22808-24109},length=24024,posterior=0.5232189431167057,height_95%_HPD={8.211134208288513,15.198010697214158}]:1.2330021482330267,#H280[&loci={818-2970,2974-3075,3079-4506},pr={0-4506},length=3683]:0.6296603456203229)[&loci={0-2970,2974-3075,3079-18359,18361-21389,21391-21434,21441-21818,21825-22107,22123-22666,22682-22761,22777-22786,22808-24109},length=24024,posterior=0.5298963174164996,height_95%_HPD={9.549185352810127,19.423635211830515}]:3.2385633425992637)#H276[&loci={1021-2970,2974-3075,3079-18359,18361-21389,21391-21434,21441-21818,21825-22107,22123-22666,22682-22761,22777-22786,22808-24109},pr={1021-29674},length=23003]:0.22594953518000693)[&loci={1021-2970,2974-3075,3079-18359,18361-21389,21391-21434,21441-21818,21825-22107,22123-22666,22682-22761,22777-22786,22808-24109},length=23003,posterior=0.3139526188776724,height_95%_HPD={12.74383263120717,29.219206842493804}]:0.5675467998999011,(#H282[&loci={6627-11374},pr={0-11374},length=4748]:0.4894059467369516)#H281[&loci={7620-11374},pr={7620-29674},length=3755]:3.8943718608261406)[&loci={1021-2970,2974-3075,3079-18359,18361-21389,21391-21434,21441-21818,21825-22107,22123-22666,22682-22761,22777-22786,22808-24109},length=23003,posterior=0.717062430433912,height_95%_HPD={9.521122213679519,23.19273673530006}]:1.7075637287225618)#H275[&loci={1021-2970,2974-3075,3079-18359,18361-21389,21391-21434,21441-21818,21825-22107,22123-22282},pr={0-22282},length=21227]:1.6573486582437909,#H267[&loci={4929-6514},pr={4929-29674},length=1586]:2.515306186487578)[&loci={1021-2970,2974-3075,3079-18359,18361-21389,21391-21434,21441-21818,21825-22107,22123-22282},length=21227,posterior=0.6947825053803219,height_95%_HPD={12.090815910509036,31.288066038914167}]:1.5791485578774882)[&loci={1021-2970,2974-3075,3079-18359,18361-21389,21391-21434,21441-21818,21825-22107,22123-22282},length=21227,posterior=0.11564987092712406,height_95%_HPD={12.481085909692865,25.441183546633056}]:0.05348025621515262,((((#H285[&loci={2689-2970,2974-3075,3079-8151},pr={0-8151},length=5457]:0.7408242332803638,(#H286[&loci={0-2970,2974-3075,3079-4422},pr={0-4422},length=4417]:5.099808425839001)#H245[&loci={0-2970,2974-3075,3079-3285},pr={0-3285},length=3280]:0.05991770003129204)[&loci={0-2970,2974-3075,3079-8151},length=8146,posterior=0.07311265033357459,height_95%_HPD={15.038556766508918,32.40615893288259}]:0.024320091554727696)#H284[&loci={0-2970,2974-3075,3079-5723},pr={0-5723},length=5718]:0.6063981285606133,((((((#H287[&loci={4423-12503},pr={0-12503},length=8081]:0.022447727807957563,#H76[&loci={26437-26869},pr={26437-29674},length=433]:1.2666695499974594)[&loci={4423-12503,26437-26869},length=8514]:0.39467520047310245,(((((Rs4231|2013[&loci={0-2970,2974-3075,3079-18359,18361-21389,21391-25164,25166-26016,26095-26331,26333-27045,27064-27072,27081-27277,27279-27784,27786-27860,27864-27894,27907-27993,27995-28069,28087-28091,28128-28154,28156-29674},length=29489,posterior=1.0,height_95%_HPD={6.999999999992724,7.000000000005002}]:0.9672959360814275)#H93[&loci={0-2970,2974-3075,3079-18359,18361-21389,21391-25164,25166-26016,26095-26331,26333-26949},pr={0-26949},length=26862]:2.263980807547341,#H290[&loci={20455-21389,21391-22514},pr={20455-29674},length=2059]:0.9330487304023336)[&loci={0-2970,2974-3075,3079-18359,18361-21389,21391-25164,25166-26016,26095-26331,26333-26949},length=26862,posterior=0.12393657040337983,height_95%_HPD={7.563711705362948,17.111260090264295}]:1.4958859374073654,(#H291[&loci={0-2970,2974-3075,3079-3836},pr={0-3836},length=3831]:0.29178289336778107)#H262[&loci={968-2970,2974-3075,3079-3836},pr={968-29674},length=2863]:0.2717335265078873)[&loci={0-2970,2974-3075,3079-18359,18361-21389,21391-25164,25166-26016,26095-26331,26333-26949},length=26862,posterior=0.7983135642596488,height_95%_HPD={10.35504015254628,20.66833225673281}]:0.5846660925017204)#H289[&loci={1703-2970,2974-3075,3079-18359,18361-21389,21391-25164,25166-26016,26095-26331,26333-26949},pr={1703-29674},length=25159]:0.8919123222394774)#H288[&loci={2689-2970,2974-3075,3079-18359,18361-21389,21391-25164,25166-26016,26095-26331,26333-26949},pr={2689-29674},length=24173]:1.5706864220537682)[&loci={2689-2970,2974-3075,3079-18359,18361-21389,21391-25164,25166-26016,26095-26331,26333-26949},length=24173,posterior=0.2424326273607965,height_95%_HPD={8.211322496010553,28.710413826391687}]:0.8158657047615634)#H285[&loci={8152-18359,18361-21389,21391-25164,25166-26016,26095-26331,26333-26949},pr={8152-29674},length=18716]:0.3851504872600344,(#H292[&loci={25587-26016,26095-26331,26333-26574},pr={0-26574},length=909]:3.264589198417525,(((((((((Rs4081|2012[&loci={0-2970,2974-3075,3079-18359,18361-21389,21391-21434,21441-21818,21825-22107,22123-22666,22682-22761,22777-22784,22809-26016,26095-26331,26333-27045,27064-27072,27081-27277,27279-27784,27786-27860,27864-27894,27907-27993,27995-28069,28087-28091,28128-28154,28156-29674},length=29409,posterior=1.0,height_95%_HPD={7.999999999990905,8.000000000003638}]:0.04841520224363194)#H279[&loci={7908-18359,18361-21389,21391-21434,21441-21818,21825-22107,22123-22666,22682-22761,22777-22784,22809-26016,26095-26331,26333-27045,27064-27072,27081-27277,27279-27784,27786-27860,27864-27894,27907-27993,27995-28069,28087-28091,28128-28154,28156-29674},pr={7908-29674},length=21507]:0.013340968842385337)#H295[&loci={7908-18359,18361-21389,21391-21434,21441-21818,21825-22107,22123-22666,22682-22761,22777-22784,22809-25071},pr={0-25071},length=17081]:0.040031976251157175)#H294[&loci={7908-18359,18361-18919},pr={0-18919},length=11011]:0.049719720702341874)#H84[&loci={7908-18288},pr={0-18288},length=10381]:0.1381973583902436,(Rs4874|2013[&loci={0-2970,2974-3075,3079-18359,18361-21389,21391-25164,25166-26016,26095-26331,26333-27045,27064-27072,27081-27277,27279-27784,27786-27860,27864-27894,27907-27993,27995-28069,28087-28091,28128-28154,28156-29674},length=29489,posterior=1.0,height_95%_HPD={6.9999999999918145,7.000000000003638}]:0.7699032519676621)#H278[&loci={6627-18359,18361-21389,21391-25164,25166-26016,26095-26331,26333-27045,27064-27072,27081-27277,27279-27784,27786-27860,27864-27894,27907-27993,27995-28069,28087-28091,28128-28154,28156-29674},pr={6627-29674},length=22868]:0.5198019744593694)[&loci={6627-18359,18361-21389,21391-25164,25166-26016,26095-26331,26333-27045,27064-27072,27081-27277,27279-27784,27786-27860,27864-27894,27907-27993,27995-28069,28087-28091,28128-28154,28156-29674},length=22868,posterior=0.9880266348895105,height_95%_HPD={8.289705226424303,11.559150371232136}]:0.6613187944485617)#H282[&loci={11375-18359,18361-21389,21391-25164,25166-26016,26095-26331,26333-27045,27064-27072,27081-27277,27279-27784,27786-27860,27864-27894,27907-27993,27995-28069,28087-28091,28128-28154,28156-29674},pr={11375-29674},length=18120]:0.2691589865999049)#H98[&loci={11375-18359,18361-21389,21391-22514},pr={0-22514},length=11138]:0.07804500575093698)#H290[&loci={11375-18359,18361-20454},pr={0-20454},length=9079]:0.011306027671707852)#H293[&loci={13558-18359,18361-20454},pr={13558-29674},length=6896]:3.4295970379616847)[&loci={13558-18359,18361-20454,25587-26016,26095-26331,26333-26574},length=7805]:3.2363126309928703)[&loci={8152-18359,18361-21389,21391-25164,25166-26016,26095-26331,26333-26949},length=18716,posterior=0.17485042262109524,height_95%_HPD={9.552068940834033,29.616281099702064}]:0.07505575553386734,#H296[&loci={16558-18359,18361-21174},pr={0-21174},length=4616]:5.26741450654481)[&loci={8152-18359,18361-21389,21391-25164,25166-26016,26095-26331,26333-26949},length=18716,posterior=0.5008003691346983,height_95%_HPD={12.459303445185924,26.06041272127686}]:0.4387062758105458)#H113[&loci={8152-18301},pr={0-18301},length=10150]:0.47262993479125726)[&loci={0-2970,2974-3075,3079-5723,8152-18301},length=15868]:0.2633062252743912)#H283[&loci={1779-2970,2974-3075,3079-5723,8152-18301},pr={1779-29674},length=14089]:1.1072011282349195)[&loci={1021-2970,2974-3075,3079-18359,18361-21389,21391-21434,21441-21818,21825-22107,22123-22282},length=21227,posterior=0.2829564741477844,height_95%_HPD={13.215055150075841,31.796606487971076}]:1.3932433061654592,#H297[&loci={20059-20726},pr={20059-29674},length=668]:0.18825838622433366)[&loci={1021-2970,2974-3075,3079-18359,18361-21389,21391-21434,21441-21818,21825-22107,22123-22282},length=21227,posterior=0.12414891843721551,height_95%_HPD={14.954450396369793,45.023907281011816}]:3.328542660938183)#H273[&loci={1021-2970,2974-3075,3079-15025},pr={0-15025},length=13999]:3.713989342018067)[&loci={0-2970,2974-3075,3079-15025},length=15020,posterior=0.3447482532178289,height_95%_HPD={18.941725750174555,38.113080526252816}]:1.9193346721358466)#H241[&loci={7045-15025},pr={7045-29674},length=7981]:0.2854633467086387)[&loci={0-2970,2974-3075,3079-15245,18289-18307,20663-20998},length=15595,posterior=0.41755283708686014,height_95%_HPD={23.235773488250288,40.438083979193834}]:3.758798135409961)[&loci={0-2970,2974-3075,3079-15245,18289-18307,20663-20998,28477-29674},length=16793]:0.15413624646862445,(((#H242[&loci={0-2262,3286-4422,19587-20267,23140-23264},pr={0-23264},length=4206]:3.201294521433738,(((#H281[&loci={6627-7619},pr={0-7619},length=993]:0.7049714484319338)#H299[&loci={7049-7619},pr={7049-29674},length=571]:10.261751855854527,((#H301[&loci={6665-9146},pr={0-9146},length=2482]:6.528034667986503)#H300[&loci={6665-7970},pr={0-7970},length=1306]:6.749162901938689)#H116[&loci={6665-7537},pr={0-7537},length=873]:0.6374351058329921)[&loci={6665-7619},length=955,posterior=0.12337284855441989,height_95%_HPD={11.916057322462166,30.3769200720385}]:1.2413305009313262,(#H106[&loci={0-1454},pr={0-1454},length=1455]:2.235607790198628,#H276[&loci={0-1020},pr={0-1020},length=1021]:0.1626382612867019)[&loci={0-1454},length=1455,posterior=0.836900464968006,height_95%_HPD={9.902498518914399,27.776334173451232}]:8.944540018184853)[&loci={0-1454,6665-7619},length=2410]:8.6582387039698)[&loci={0-2262,3286-4422,6665-7619,19587-20267,23140-23264},length=5161,posterior=0.16943126043989198,height_95%_HPD={22.725286303242683,42.27839930788832}]:0.8158427578882765,((#H303[&loci={19086-20857},pr={19086-29674},length=1772]:1.9017826128492743)#H302[&loci={19086-20726},pr={0-20726},length=1641]:0.41910884502067347)#H297[&loci={19086-20058},pr={0-20058},length=973]:11.585237285249605)[&loci={0-2262,3286-4422,6665-7619,19086-20267,23140-23264},length=5662,posterior=0.18469776029894958,height_95%_HPD={18.382804914357166,47.42437165907904}]:1.6036577371778549)#H298[&loci={0-2262,3286-4422,6665-7619},pr={0-18447},length=4355]:0.159627767476195)[&loci={0-2970,2974-3075,3079-15245,18289-18307,20663-20998,28477-29674},length=16793,posterior=0.08765915502532205,height_95%_HPD={18.240767768180376,40.011618978560364}]:0.5963557015129481,#H304[&loci={1175-2970,2974-3038},pr={0-3038},length=1861]:15.59923247005554)[&loci={0-2970,2974-3075,3079-15245,18289-18307,20663-20998,28477-29674},length=16793,posterior=0.4458909543837498,height_95%_HPD={28.586962584474804,41.81945205173815}]:1.5753856336832541,(((((((#H306[&loci={5967-6697},pr={0-6697},length=731]:4.389463578417235)#H265[&loci={5967-6501},pr={0-6501},length=535]:6.244914331623477,(((((((((Rs4255|2013[&loci={0-2970,2974-3075,3079-18359,18361-21389,21391-21434,21441-21818,21825-22107,22123-22666,22682-22761,22777-22784,22809-26016,26095-26331,26333-27045,27064-27072,27081-27277,27279-27784,27786-27860,27864-27894,27907-27993,27995-28069,28087-28091,28128-28154,28156-29674},length=29409,posterior=1.0,height_95%_HPD={6.999999999992724,7.000000000005002}]:1.1913040864337745,((((Rs9401|2015[&loci={0-2970,2974-3075,3079-18359,18361-21389,21391-25164,25166-26016,26095-26331,26333-27045,27064-27072,27081-27277,27279-27784,27786-27860,27864-27894,27907-27993,27995-28069,28087-28091,28128-28154,28156-29674},length=29489,posterior=1.0,height_95%_HPD={4.999999999992724,5.0000000000045475}]:0.35092633072054014)#H92[&loci={0-2970,2974-3075,3079-18359,18361-21389,21391-25164,25166-25623},pr={0-25623},length=25615]:5.710135546905803E-4)#H310[&loci={3203-18359,18361-21389,21391-25164,25166-25623},pr={3203-29674},length=22418]:1.2287742312955743)#H309[&loci={3203-14448},pr={0-14448},length=11246]:0.9613871285991991)#H102[&loci={6383-14448},pr={6383-29674},length=8066]:0.6496453822701369)[&loci={0-2970,2974-3075,3079-18359,18361-21389,21391-21434,21441-21818,21825-22107,22123-22666,22682-22761,22777-22784,22809-26016,26095-26331,26333-27045,27064-27072,27081-27277,27279-27784,27786-27860,27864-27894,27907-27993,27995-28069,28087-28091,28128-28154,28156-29674},length=29409,posterior=0.2620549158173331,height_95%_HPD={7.980834242549008,14.048007681089985}]:0.24999517638025281)#H308[&loci={818-2970,2974-3075,3079-18359,18361-21389,21391-21434,21441-21818,21825-22107,22123-22666,22682-22761,22777-22784,22809-26016,26095-26331,26333-27045,27064-27072,27081-27277,27279-27784,27786-27860,27864-27894,27907-27993,27995-28069,28087-28091,28128-28154,28156-29674},pr={818-29674},length=28591]:0.2317825423187969)#H280[&loci={4507-18359,18361-21389,21391-21434,21441-21818,21825-22107,22123-22666,22682-22761,22777-22784,22809-26016,26095-26331,26333-27045,27064-27072,27081-27277,27279-27784,27786-27860,27864-27894,27907-27993,27995-28069,28087-28091,28128-28154,28156-29674},pr={4507-29674},length=24908]:0.35831427781613456)#H103[&loci={16558-18359,18361-21389,21391-21434,21441-21818,21825-22107,22123-22666,22682-22761,22777-22784,22809-26016,26095-26331,26333-27045,27064-27072,27081-27277,27279-27784,27786-27860,27864-27894,27907-27993,27995-28069,28087-28091,28128-28154,28156-29674},pr={16558-29674},length=12857]:0.6381004456097799)#H307[&loci={16558-18359,18361-21389,21391-21434,21441-21818,21825-22107,22123-22666,22682-22761,22777-22784,22809-26016,26095-26331,26333-26869},pr={0-26869},length=10150]:1.1135884302766499)#H296[&loci={21175-21389,21391-21434,21441-21818,21825-22107,22123-22666,22682-22761,22777-22784,22809-26016,26095-26331,26333-26869},pr={21175-29674},length=5534]:1.3460689610301415)#H77[&loci={21175-21389,21391-21434,21441-21818,21825-22107,22123-22666,22682-22761,22777-22784,22809-25611},pr={0-25611},length=4355]:7.8558197275542625,((((Rs672|2006[&loci={0-2970,2974-3075,3079-5807,6387-18359,18361-21389,21391-21434,21441-21818,21825-22107,22123-22666,22682-22761,22777-22784,22809-26016,26095-26331,26333-27045,27064-27072,27081-27277,27279-27784,27786-27860,27864-27894,27907-27993,27995-28069,28087-28091,28128-28154,28156-29674},length=28830,posterior=1.0,height_95%_HPD={13.999999999994543,14.000000000005002}]:2.156521670217444)#H80[&loci={1175-2970,2974-3075,3079-5807,6387-18359,18361-21389,21391-21434,21441-21818,21825-22107,22123-22666,22682-22761,22777-22784,22809-26016,26095-26331,26333-27045,27064-27072,27081-27277,27279-27784,27786-27860,27864-27894,27907-27993,27995-28069,28087-28091,28128-28154,28156-29674},pr={1175-29674},length=27655]:1.5671744922647122)#H244[&loci={1175-2970,2974-3075,3079-5807,6387-18359,18361-21389,21391-21434,21441-21818,21825-22107,22123-22666,22682-22761,22777-22784,22809-23139},pr={0-23139},length=21297]:0.15927780831680138)#H304[&loci={3039-3075,3079-5807,6387-18359,18361-21389,21391-21434,21441-21818,21825-22107,22123-22666,22682-22761,22777-22784,22809-23139},pr={3039-29674},length=19436]:0.4333679396286243,(((((((#H294[&loci={18920-21389,21391-21434,21441-21818,21825-22107,22123-22666,22682-22761,22777-22784,22809-25071},pr={18920-29674},length=6070]:1.4255909786052143)#H313[&loci={20663-21389,21391-21434,21441-21818,21825-22107,22123-22666,22682-22761,22777-22784,22809-25071},pr={20663-29674},length=4327]:0.6761138064366605,(#H310[&loci={0-2970,2974-3075,3079-3202},pr={0-3202},length=3197]:3.727143860157412)#H314[&loci={0-2584},pr={0-2584},length=2585]:1.1248517279436783)[&loci={0-2584,20663-21389,21391-21434,21441-21818,21825-22107,22123-22666,22682-22761,22777-22784,22809-25071},length=6912]:0.8289201205334393,#H109[&loci={0-2970,2974-3075,3079-4756},pr={0-4756},length=4751]:1.66935703681429)[&loci={0-2970,2974-3075,3079-4756,20663-21389,21391-21434,21441-21818,21825-22107,22123-22666,22682-22761,22777-22784,22809-25071},length=9078,posterior=0.9293974875641466,height_95%_HPD={8.267337781191145,12.670676130575885}]:0.1312332082507055)#H291[&loci={3837-4756,20663-21389,21391-21434,21441-21818,21825-22107,22123-22666,22682-22761,22777-22784,22809-25071},pr={3837-29674},length=5247]:1.2547424313170268)#H260[&loci={20999-21389,21391-21434,21441-21818,21825-22107,22123-22666,22682-22761,22777-22784,22809-25071},pr={20999-29674},length=3991]:3.0628674667941596)#H312[&loci={20999-21389,21391-21434,21441-21818,21825-22107,22123-22666,22682-22761,22777-22784,22809-24238},pr={0-24238},length=3158]:1.5714533705277063)#H311[&loci={21184-21389,21391-21434,21441-21818,21825-22107,22123-22666,22682-22761,22777-22784,22809-24238},pr={21184-29674},length=2973]:1.263632380629133)[&loci={3039-3075,3079-5807,6387-18359,18361-21389,21391-21434,21441-21818,21825-22107,22123-22666,22682-22761,22777-22784,22809-24238},length=20535,posterior=0.2892340846346598,height_95%_HPD={15.204974413349191,23.515191241056073}]:1.6686317369976678)[&loci={3039-3075,3079-5807,6387-18359,18361-21389,21391-21434,21441-21818,21825-22107,22123-22666,22682-22761,22777-22784,22809-25611},length=21908,posterior=0.3434478079049654,height_95%_HPD={12.933276964740799,34.868013254605785}]:1.1522699755560097,(#H289[&loci={0-1702},pr={0-1702},length=1703]:7.51258815680103,(#H283[&loci={0-1778},pr={0-1778},length=1779]:0.6791713700085893,#H269[&loci={1455-2970,2974-3075,3079-3375},pr={0-3375},length=1915]:4.176673567533726)[&loci={0-2970,2974-3075,3079-3375},length=3370,posterior=0.14455632627504808,height_95%_HPD={13.275288534985066,28.72132889959039}]:1.9201036590675358)[&loci={0-2970,2974-3075,3079-3375},length=3370,posterior=0.611673712915683,height_95%_HPD={13.44078931238164,31.28702689630427}]:1.3128266926432843)[&loci={0-2970,2974-3075,3079-5807,6387-18359,18361-21389,21391-21434,21441-21818,21825-22107,22123-22666,22682-22761,22777-22784,22809-25611},length=24944,posterior=0.005936990339810261,height_95%_HPD={26.27010923804619,40.97798984033625}]:1.8497742636745897)[&loci={0-2970,2974-3075,3079-5807,5967-18359,18361-21389,21391-21434,21441-21818,21825-22107,22123-22666,22682-22761,22777-22784,22809-25611},length=25364,posterior=0.011451099681802718,height_95%_HPD={22.98701788665403,41.37380703416693}]:2.510839555940038,(((#H284[&loci={5724-8151},pr={5724-29674},length=2428]:1.264277438271165)#H258[&loci={5724-7041},pr={0-7041},length=1318]:2.487943369706045,#H299[&loci={6627-7048},pr={0-7048},length=422]:9.962256939360486)[&loci={5724-7048},length=1325,posterior=0.022966469863819363,height_95%_HPD={14.4541094905303,32.05341860127601}]:2.646205120912782,#H302[&loci={20727-20857},pr={20727-29674},length=131]:3.635644371899616)[&loci={5724-7048,20727-20857},length=1456]:2.7439939662790493)[&loci={0-2970,2974-3075,3079-18359,18361-21389,21391-21434,21441-21818,21825-22107,22123-22666,22682-22761,22777-22784,22809-25611},length=25523,posterior=0.004725191344748639,height_95%_HPD={20.598445238892054,50.83565465104084}]:0.2035706350743567,#H315[&loci={18263-18359,18361-19085},pr={18263-29674},length=822]:5.870585150773877)[&loci={0-2970,2974-3075,3079-18359,18361-21389,21391-21434,21441-21818,21825-22107,22123-22666,22682-22761,22777-22784,22809-25611},length=25523,posterior=0.7386850893782856,height_95%_HPD={18.95911369606847,51.14086948685372}]:0.11565246752161329)#H305[&loci={0-2970,2974-3075,3079-18359,18361-21389,21391-21434,21441-21818,21825-22107,22123-22666,22682-22761,22777-22784,22809-25103},pr={0-25103},length=25015]:2.3970355568335435,(#H104[&loci={5967-7608},pr={0-7608},length=1642]:0.8350801578790197)#H306[&loci={6698-7608},pr={6698-29674},length=911]:15.861476125410263)[&loci={0-2970,2974-3075,3079-18359,18361-21389,21391-21434,21441-21818,21825-22107,22123-22666,22682-22761,22777-22784,22809-25103},length=25015,posterior=0.15904195764198537,height_95%_HPD={23.118927417069244,40.19803227621787}]:1.6457798949058997,(((((#H300[&loci={7971-9146},pr={7971-29674},length=1176]:1.9254557612894132,#H293[&loci={11375-13557},pr={0-13557},length=2183]:5.636476984518595)[&loci={7971-9146,11375-13557},length=3359]:1.6635138128367544,(#H275[&loci={22283-22666,22682-22761,22777-22786,22808-24109},pr={22283-29674},length=1776]:0.5793374374752602)#H317[&loci={23183-24109},pr={23183-29674},length=927]:0.9878218436169846)[&loci={7971-9146,11375-13557,23183-24109},length=4286]:1.3382595345574373,#H318[&loci={4140-4149,4151-4151,4153-4154,4156-4157,4159-4538,4540-4793},pr={0-4793},length=649]:8.09513818542382)[&loci={4140-4149,4151-4151,4153-4154,4156-4157,4159-4538,4540-4793,7971-9146,11375-13557,23183-24109},length=4935]:2.934049527501884,#H319[&loci={6636-7132},pr={6636-29674},length=497]:4.729322281047644)[&loci={4140-4149,4151-4151,4153-4154,4156-4157,4159-4538,4540-4793,6636-7132,7971-9146,11375-13557,23183-24109},length=5432]:0.19551537039296818)#H316[&loci={4140-4149,4151-4151,4153-4154,4156-4157,4159-4538,4540-4793,6636-7132,7971-9146,11375-13557,23183-23831},pr={0-23831},length=5154]:8.782546726226428)[&loci={0-2970,2974-3075,3079-18359,18361-21389,21391-21434,21441-21818,21825-22107,22123-22666,22682-22761,22777-22784,22809-25103},length=25015,posterior=0.14729909308477138,height_95%_HPD={19.469546919697677,45.88932869752716}]:5.197696077606452)[&loci={0-2970,2974-3075,3079-18359,18361-21389,21391-21434,21441-21818,21825-22107,22123-22666,22682-22761,22777-22784,22809-25103,28477-29674},length=26213,posterior=0.2271205179852458,height_95%_HPD={24.201864203342666,46.93269592544584}]:1.4501765822460584)#H255[&loci={0-2970,2974-3075,3079-18359,18361-21389,21391-21434,21441-21818,21825-22107,22123-22666,22682-22761,22777-22784,22809-23755},pr={0-23755},length=23667]:1.139942549189982)#H254[&loci={0-2970,2974-3075,3079-14860},pr={0-14860},length=14855]:0.5387620141846128)[&loci={0-2970,2974-3075,3079-14860,23265-24224},length=15815,posterior=0.5907109979984174,height_95%_HPD={33.80075131260082,51.78372371005753}]:2.0673988783373716,#H320[&loci={21094-21389,21391-21435,21443-21458,21461-21818,21825-22101,22112-22136,22141-22666,22682-22761,22777-22784,22809-24267},pr={21094-29674},length=3090]:3.133830748708533)[&loci={0-2970,2974-3075,3079-14860,21094-21389,21391-21435,21443-21458,21461-21818,21825-22101,22112-22136,22141-22666,22682-22761,22777-22784,22809-24267},length=17945,posterior=0.11125998766484411,height_95%_HPD={22.54039792210915,62.510586020645405}]:3.930264912038183)#H239[&loci={3433-14860,21094-21389,21391-21435,21443-21458,21461-21818,21825-22101,22112-22136,22141-22666,22682-22761,22777-22784,22809-24267},pr={3433-29674},length=14518]:2.5505060618052084)#H140[&loci={3433-14860},pr={0-17813},length=11428]:0.16535058903264144,((#H317[&loci={22283-22666,22682-22761,22777-22786,22808-23182},pr={0-23182},length=849]:16.098327624292324,((((#H322[&loci={17531-17773,23392-25009},pr={17531-29674},length=1861]:0.9385425270775158,#H123[&loci={5886-6382},pr={0-14688},length=497]:0.013649246024215245)[&loci={5886-6382,17531-17773,23392-25009},length=2358]:2.7307085682869,((((TW6|2003[&loci={0-18359,18361-21389,21391-25164,25166-26016,26095-26331,26333-27045,27064-27072,27081-27277,27279-27784,27786-28091,28128-28154,28156-29674},length=29528,posterior=1.0,height_95%_HPD={16.999999999996817,17.00000000000591}]:0.02487361649673403,CUHK_AG03|2003[&loci={0-18359,18361-21389,21391-25164,25166-26016,26095-26331,26333-27045,27064-27072,27081-27277,27279-27784,27786-28091,28128-28154,28156-29674},length=29528,posterior=1.0,height_95%_HPD={16.999999999996817,17.00000000000591}]:0.02487361649673403)[&loci={0-18359,18361-21389,21391-25164,25166-26016,26095-26331,26333-27045,27064-27072,27081-27277,27279-27784,27786-28091,28128-28154,28156-29674},length=29528,posterior=1.0,height_95%_HPD={17.015372846401988,17.246761578373025}]:0.20206685650919098,Sin842|2003[&loci={0-18359,18361-21389,21391-25164,25166-26016,26095-26331,26333-27045,27064-27072,27081-27277,27279-27784,27786-28091,28128-28154,28156-29674},length=29528,posterior=1.0,height_95%_HPD={16.999999999996362,17.000000000005002}]:0.226940473007744)[&loci={0-18359,18361-21389,21391-25164,25166-26016,26095-26331,26333-27045,27064-27072,27081-27277,27279-27784,27786-28091,28128-28154,28156-29674},length=29528,posterior=1.0,height_95%_HPD={17.178891304886292,17.691627674194933}]:0.8543366224412239,BJ02|2003[&loci={0-18359,18361-21389,21391-25164,25166-26016,26095-26331,26333-27045,27064-27072,27081-27277,27279-27784,27786-28091,28128-28154,28156-29674},length=29528,posterior=1.0,height_95%_HPD={16.999999999996817,17.000000000005457}]:1.0812770954462394)[&loci={0-18359,18361-21389,21391-25164,25166-26016,26095-26331,26333-27045,27064-27072,27081-27277,27279-27784,27786-28091,28128-28154,28156-29674},length=29528,posterior=0.9999984045919904,height_95%_HPD={17.736680430415845,18.574806204357174}]:1.7349086208405424,(((#H323[&loci={0-12604},pr={0-12604},length=12605]:0.28624242508340103,#H324[&loci={22961-25164,25166-26016,26095-26331,26333-27045,27064-27072,27081-27277,27279-27784,27786-28091,28128-28154,28156-29674},pr={22961-29674},length=6569]:0.7113691536960687)[&loci={0-12604,22961-25164,25166-26016,26095-26331,26333-27045,27064-27072,27081-27277,27279-27784,27786-28091,28128-28154,28156-29674},length=19174]:0.4466497445682762,(((GZ0402|2004[&loci={0-18359,18361-21389,21391-25164,25166-26016,26095-26331,26333-27045,27064-27072,27081-27277,27279-27784,27786-28091,28128-28154,28156-29674},length=29528,posterior=1.0,height_95%_HPD={15.999999999996817,16.000000000009095}]:0.6448666340565978)#H324[&loci={0-18359,18361-21389,21391-22960},pr={0-22960},length=22959]:0.12210984632201871,GZ0401|2004[&loci={0-18359,18361-21389,21391-25164,25166-25321,25401-26016,26095-26331,26333-26612,26648-27045,27064-27072,27081-27277,27279-27784,27786-28091,28128-28154,28156-29674},length=29414,posterior=1.0,height_95%_HPD={15.999999999996817,16.000000000005457}]:0.766976480377707)[&loci={0-18359,18361-21389,21391-25164,25166-25321,25401-26016,26095-26331,26333-26612,26648-27045,27064-27072,27081-27277,27279-27784,27786-28091,28128-28154,28156-29674},length=29414,posterior=0.7316323027372228,height_95%_HPD={16.523916872170958,17.340027965309673}]:0.5484338667110933,(((PC4_13|2004[&loci={0-18359,18361-21389,21391-25164,25166-26016,26095-26331,26333-27045,27064-27072,27081-27277,27279-27784,27786-28091,28128-28154,28156-29674},length=29528,posterior=1.0,height_95%_HPD={15.999999999996362,16.00000000000591}]:0.7204859258308716,PC4_136|2004[&loci={0-18359,18361-21389,21391-25164,25166-26016,26095-26331,26333-27045,27064-27072,27081-27277,27279-27784,27786-28091,28128-28154,28156-29674},length=29528,posterior=1.0,height_95%_HPD={15.99999999999568,16.00000000000591}]:0.7204859258308716)[&loci={0-18359,18361-21389,21391-25164,25166-26016,26095-26331,26333-27045,27064-27072,27081-27277,27279-27784,27786-28091,28128-28154,28156-29674},length=29528,posterior=0.9715098564306835,height_95%_HPD={16.555785825938074,17.159864329295942}]:0.24156200044944853)#H325[&loci={0-18359,18361-21389,21391-25164,25166-26016,26095-26331,26333-27045,27064-27072,27081-27277,27279-27531},pr={0-27531},length=27423]:0.1490219505094501,((civet020|2004[&loci={0-18359,18361-21389,21391-25164,25166-26016,26095-26331,26333-27045,27064-27072,27081-27277,27279-27784,27786-28091,28128-28154,28156-29674},length=29528,posterior=1.0,height_95%_HPD={15.999999999996817,16.000000000007276}]:1.0049731875078578,HC/GZ/32/03|2003[&loci={0-18359,18361-21389,21391-25164,25166-26016,26095-26331,26333-27045,27064-27072,27081-27277,27279-27784,27786-28041,28043-28091,28128-28154,28156-29674},length=29527,posterior=1.0,height_95%_HPD={16.999999999996817,17.000000000007276}]:0.004973187507857801)[&loci={0-18359,18361-21389,21391-25164,25166-26016,26095-26331,26333-27045,27064-27072,27081-27277,27279-27784,27786-28091,28128-28154,28156-29674},length=29528,posterior=0.9685812674733436,height_95%_HPD={17.000278649324628,17.140779495119205}]:0.06502017516049818)#H323[&loci={12605-18359,18361-21389,21391-25164,25166-26016,26095-26331,26333-27045,27064-27072,27081-27277,27279-27784,27786-28091,28128-28154,28156-29674},pr={12605-29674},length=16923]:0.041076514125961694)[&loci={0-18359,18361-21389,21391-25164,25166-26016,26095-26331,26333-27045,27064-27072,27081-27277,27279-27784,27786-28091,28128-28154,28156-29674},length=29528,posterior=0.449254252182537,height_95%_HPD={17.030952598927797,17.439407587338792}]:0.20434047029448266)[&loci={0-18359,18361-21389,21391-25164,25166-26016,26095-26331,26333-27045,27064-27072,27081-27277,27279-27784,27786-28091,28128-28154,28156-29674},length=29528,posterior=0.7022013771209868,height_95%_HPD={16.883224610512116,18.428963309156643}]:0.4874751852312329)[&loci={0-18359,18361-21389,21391-25164,25166-26016,26095-26331,26333-27045,27064-27072,27081-27277,27279-27784,27786-28091,28128-28154,28156-29674},length=29528,posterior=0.9812963843570288,height_95%_HPD={17.15095329963765,18.772709434480475}]:0.7727722382887805,#H325[&loci={27532-27784,27786-28091,28128-28154,28156-29674},pr={27532-29674},length=2105]:1.6136098443239462)[&loci={0-18359,18361-21389,21391-25164,25166-26016,26095-26331,26333-27045,27064-27072,27081-27277,27279-27784,27786-28091,28128-28154,28156-29674},length=29528,posterior=0.4970290986587456,height_95%_HPD={17.613530720370363,21.051832884606483}]:1.240527945681606)[&loci={0-18359,18361-21389,21391-25164,25166-26016,26095-26331,26333-27045,27064-27072,27081-27277,27279-27784,27786-28091,28128-28154,28156-29674},length=29528,posterior=0.6644435139509245,height_95%_HPD={19.254592602428602,22.028062265495464}]:5.9567819830781445)[&loci={0-18359,18361-21389,21391-25164,25166-26016,26095-26331,26333-27045,27064-27072,27081-27277,27279-27784,27786-28091,28128-28154,28156-29674},length=29528,posterior=0.04575259720604868,height_95%_HPD={21.950596966107696,59.519158095206876}]:3.5986349960630832)#H321[&loci={0-18359,18361-21389,21391-25164,25166-26016,26095-26331,26333-27045,27064-27072,27081-27277,27279-27784,27786-27791},pr={0-27791},length=27682]:0.2252898282422393)#H72[&loci={0-18359,18361-19484},pr={0-19484},length=19484]:2.1231380952549443)[&loci={0-18359,18361-19484,22283-22666,22682-22761,22777-22786,22808-23182},length=20333]:8.680631683855609,#H114[&loci={0-1174,7538-7970},pr={0-9119},length=1608]:14.922885810232401)[&loci={0-18359,18361-19484,22283-22666,22682-22761,22777-22786,22808-23182},length=20333,posterior=0.0352693000681235,height_95%_HPD={33.47165196870992,58.07084699555753}]:6.499331358588279)[&loci={0-18359,18361-19484,22283-22666,22682-22761,22777-22786,22808-23182},length=20333,posterior=0.9051955586923114,height_95%_HPD={38.6821824167082,72.05097729091995}]:2.464093829759804)[&loci={0-18359,18361-19484,22283-22666,22682-22761,22777-22786,22808-23182},length=20333,posterior=0.9984452231396932,height_95%_HPD={41.758236305631726,69.89615762887979}]:5.057909966508305)#H237[&loci={3438-18359,18361-19484,22283-22666,22682-22761,22777-22786,22808-23182},pr={3438-29674},length=16895]:0.11776592846854328)#H236[&loci={4085-18359,18361-19484,22283-22666,22682-22761,22777-22786,22808-23182},pr={4085-29674},length=16248]:0.5956083516266517)#H235[&loci={4085-13928},pr={0-13928},length=9844]:0.9647831141828647)[&loci={4085-13928,29566-29674},length=9953]:3.7636030261492124)#H234[&loci={4085-13928},pr={0-23576},length=9844]:20.144461341735223)[&loci={4085-13928,20268-21355},length=10932,posterior=0.6864105908529738,height_95%_HPD={45.50821998522224,108.85729512861872}]:2.4814729201934824,(#H326[&loci={20147-21389,21391-21434,21441-21818,21825-22107,22123-22666,22682-22761,22777-22784,22809-23755,28154-28154,28156-28743},pr={20147-29674},length=4116]:2.2083969333143614,(#H137[&loci={23256-23817},pr={23256-29674},length=562]:1.3078746371502348,(#H139[&loci={23983-24267,25582-26016,26095-26331,26333-27045,27064-27072,27081-27277,27279-27784,27786-27791},pr={23983-29674},length=2388]:1.8130941470371909,((((((#H327[&loci={20430-20844},pr={0-20844},length=415]:16.32477141075833,#H328[&loci={20944-21389,21391-21434,21441-21818,21825-22107,22123-22666,22682-22761,22777-22784,22809-25611,26584-26949},pr={20944-29674},length=4952]:3.6595089652246315)[&loci={20430-20844,20944-21389,21391-21434,21441-21818,21825-22107,22123-22666,22682-22761,22777-22784,22809-25611,26584-26949},length=5367]:0.7486060260362137)#H221[&loci={22984-25611,26584-26949},pr={22984-29674},length=2994]:0.579645435817838,(((#H330[&loci={27792-28091,28128-28154,28156-28743},pr={24915-29674},length=915]:5.7794563639808985,#H331[&loci={24268-26016,26095-26331,26333-27045,27064-27072,27081-27277,27279-27784,27786-28091,28128-28154,28156-28476},pr={24268-29674},length=4065]:3.4248889533064357)[&loci={24268-26016,26095-26331,26333-27045,27064-27072,27081-27277,27279-27784,27786-27860,27864-27894,27907-27993,27995-28069,28087-28091,28128-28154,28156-28743},length=4299,posterior=0.15361195833505728,height_95%_HPD={27.681933384712465,68.73970927289156}]:0.6545695405229708)#H329[&loci={24268-26016,26095-26331,26333-27045,27064-27072,27081-27277,27279-27784,27786-27860,27864-27894,27907-27993,27995-28069,28087-28091,28128-28153},pr={0-28153},length=3710]:1.207942315969376)#H70[&loci={24268-26016,26095-26331,26333-27045,27064-27072,27081-27277,27279-27518},pr={0-27518},length=3145]:3.1079589604851208)[&loci={22984-26016,26095-26331,26333-27045,27064-27072,27081-27277,27279-27518},length=4429,posterior=0.23480216368686738,height_95%_HPD={19.243864650209844,52.04962260395632}]:11.27414607571518,((((#H240[&loci={24225-26016,26095-26331,26333-27045,27064-27072,27081-27277,27279-27784,27786-27860,27864-27894,27907-27993,27995-28069,28087-28091,28128-28154,28156-29674},pr={24225-29674},length=5273]:2.1318392205057535,#H255[&loci={23756-25103,28477-29674},pr={23756-29674},length=2546]:0.7070942414811725)[&loci={23756-26016,26095-26331,26333-27045,27064-27072,27081-27277,27279-27784,27786-27860,27864-27894,27907-27993,27995-28069,28087-28091,28128-28154,28156-29674},length=5742,posterior=0.40191161933915637,height_95%_HPD={32.203964853705656,66.3746377209095}]:0.5503319552590256,((#H311[&loci={20999-21183},pr={0-21183},length=185]:11.43974370829892,#H87[&loci={22296-22956},pr={0-22956},length=661]:16.71052702283123)[&loci={20999-21183,22296-22956},length=846]:7.568892777953806,(#H204[&loci={1672-1904},pr={1672-29674},length=233]:10.025918088867002,#H332[&loci={19254-19704},pr={19254-29674},length=451]:0.26684952885534585)[&loci={1672-1904,19254-19704},length=684]:12.642143802459941)[&loci={1672-1904,19254-19704,20999-21183,22296-22956},length=1530]:1.703848837472833)[&loci={1672-1904,19254-19704,20999-21183,22296-22956,23756-26016,26095-26331,26333-27045,27064-27072,27081-27277,27279-27784,27786-27860,27864-27894,27907-27993,27995-28069,28087-28091,28128-28154,28156-29674},length=7272]:10.061412124105118)#H193[&loci={19254-19704,20999-21183,22296-22956,23756-26016,26095-26331,26333-27045,27064-27072,27081-27277,27279-27784,27786-27860,27864-27894,27907-27993,27995-28069,28087-28091,28128-28154,28156-29674},pr={11600-29674},length=7039]:3.3664192510186695)#H117[&loci={23756-26016,26095-26331,26333-27045,27064-27072,27081-27277,27279-27784,27786-27860,27864-27894,27907-27993,27995-28069,28087-28091,28128-28154,28156-29674},pr={22977-29674},length=5742]:1.845656734590193)[&loci={22984-26016,26095-26331,26333-27045,27064-27072,27081-27277,27279-27784,27786-27860,27864-27894,27907-27993,27995-28069,28087-28091,28128-28154,28156-29674},length=6514,posterior=0.49446545352326937,height_95%_HPD={29.130895670674363,86.96657218943028}]:5.0227814409136045,(#H118[&loci={29389-29674},pr={26852-29674},length=286]:0.36261849477796204,(#H203[&loci={4718-5173},pr={4718-29674},length=456]:15.77502221478062,#H248[&loci={29506-29674},pr={29506-29674},length=169]:2.0043630531026793)[&loci={4718-5173,29506-29674},length=625]:18.307090902403615)[&loci={4718-5173,29389-29674},length=742,posterior=0.08680612749135233,height_95%_HPD={27.250824620794447,67.28834870517812}]:6.499351009388192)[&loci={4718-5173,22984-26016,26095-26331,26333-27045,27064-27072,27081-27277,27279-27784,27786-27860,27864-27894,27907-27993,27995-28069,28087-28091,28128-28154,28156-29410,29414-29435,29438-29674},length=6965,posterior=0.9556292208861802,height_95%_HPD={44.64694186392853,134.68773765146125}]:1.527352112603694)#H205[&loci={22984-26016,26095-26331,26333-27045,27064-27072,27081-27277,27279-27784,27786-27860,27864-27894,27907-27993,27995-28069,28087-28091,28128-28154,28156-29410,29414-29435,29438-29674},pr={20360-29674},length=6509]:8.80877726512881)[&loci={22984-26016,26095-26331,26333-27045,27064-27072,27081-27277,27279-27784,27786-27860,27864-27894,27907-27993,27995-28069,28087-28091,28128-28154,28156-29410,29414-29435,29438-29674},length=6509,posterior=0.6974693696812754,height_95%_HPD={47.538324447429204,141.82886819690975}]:8.200285274594535)[&loci={22984-26016,26095-26331,26333-27045,27064-27072,27081-27277,27279-27784,27786-27860,27864-27894,27907-27993,27995-28069,28087-28091,28128-28154,28156-29410,29414-29435,29438-29674},length=6509,posterior=0.7068227128405818,height_95%_HPD={29.40990323040819,122.98243851925054}]:4.677313038283501)[&loci={20147-21389,21391-21434,21441-21818,21825-22107,22123-22666,22682-22761,22777-22784,22809-26016,26095-26331,26333-27045,27064-27072,27081-27277,27279-27784,27786-27860,27864-27894,27907-27993,27995-28069,28087-28091,28128-28154,28156-29410,29414-29435,29438-29674},length=9264,posterior=0.4888299022621748,height_95%_HPD={35.494644653424984,167.83226206550535}]:1.2145000452337626)[&loci={4085-13928,20147-21389,21391-21434,21441-21818,21825-22107,22123-22666,22682-22761,22777-22784,22809-26016,26095-26331,26333-27045,27064-27072,27081-27277,27279-27784,27786-27860,27864-27894,27907-27993,27995-28069,28087-28091,28128-28154,28156-29410,29414-29435,29438-29674},length=19108,posterior=0.1676898747910803,height_95%_HPD={46.177002095590524,124.44019505035158}]:1.3648942912832354,#H333[&loci={28142-28154,28156-29388,29566-29674},pr={28142-29674},length=1355]:14.146186856015447)[&loci={4085-13928,20147-21389,21391-21434,21441-21818,21825-22107,22123-22666,22682-22761,22777-22784,22809-26016,26095-26331,26333-27045,27064-27072,27081-27277,27279-27784,27786-27860,27864-27894,27907-27993,27995-28069,28087-28091,28128-28154,28156-28186,28190-29410,29414-29435,29438-29674},length=19105,posterior=0.8319754608949221,height_95%_HPD={50.520045835070505,179.81496365564817}]:3.5987317264107332)#H230[&loci={4085-13928,20147-21389,21391-21434,21441-21818,21825-22107,22123-22666,22682-22761,22777-22784,22809-26016,26095-26153},pr={0-26153},length=15691]:0.9327157944262581,(#H237[&loci={0-3437},pr={0-3437},length=3438]:18.85778638136253)#H334[&loci={0-2818},pr={0-2818},length=2819]:15.106250113113674)[&loci={0-2818,4085-13928,20147-21389,21391-21434,21441-21818,21825-22107,22123-22666,22682-22761,22777-22784,22809-26016,26095-26153},length=18510]:6.257755984631331)#H225[&loci={0-2818,4085-13928,20147-21389,21391-21434,21441-21818,21825-22107,22123-22666,22682-22761,22777-22784,22809-25929},pr={0-25929},length=18364]:11.84550786003365)[&loci={0-2818,2851-3703,3707-13928,20147-21389,21391-21434,21441-21818,21825-22107,22123-22666,22682-22761,22777-22784,22809-25929},length=19595,posterior=0.9810492160756019,height_95%_HPD={71.05795175662297,187.04626990898305}]:3.8312491233336914,#H227[&loci={0-1497},pr={0-1497},length=1498]:48.99807841840811)[&loci={0-41,43-2818,2851-3703,3707-13928,20147-21389,21391-21434,21441-21818,21825-22107,22123-22666,22682-22761,22777-22784,22809-25929},length=19594,posterior=0.6754177117778115,height_95%_HPD={97.59547400623114,223.09118201442925}]:0.5526414470368763,(#H69[&loci={15903-16004,19254-21220},pr={0-21220},length=2069]:2.3310763401868826,(((#H219[&loci={22268-22666,22682-22761,22777-22784,22809-22983},pr={22268-29674},length=662]:20.3238212953147,(((((((#H119[&loci={15246-15902},pr={0-15902},length=657]:1.461243623007249,#H298[&loci={19086-20267,23140-23264},pr={18448-29674},length=1307]:14.467159645661923)[&loci={15246-15902,19086-20267,23140-23264},length=1964]:4.580533345728327,((((((#H115[&loci={26584-26949},pr={26584-29674},length=366]:5.529881575693253,((((#H337[&loci={18420-21389,21391-21434,21441-21818,21825-22107,22123-22666,22682-22761,22777-22784,22809-25586},pr={18420-29674},length=7085]:0.4904771489882478)#H100[&loci={20310-21389,21391-21434,21441-21818,21825-22107,22123-22666,22682-22761,22777-22784,22809-25586},pr={20310-29674},length=5195]:4.5677175499677105)#H336[&loci={20310-21389,21391-21434,21441-21818,21825-22107,22123-22666,22682-22761,22777-22784,22809-25331},pr={0-25331},length=4940]:0.4095942110652686)#H335[&loci={20430-21389,21391-21434,21441-21818,21825-22107,22123-22666,22682-22761,22777-22784,22809-25331},pr={20430-29674},length=4820]:11.630262523592137)#H327[&loci={20845-21389,21391-21434,21441-21818,21825-22107,22123-22666,22682-22761,22777-22784,22809-25331},pr={20845-29674},length=4405]:1.6778410040069502)[&loci={20845-21389,21391-21434,21441-21818,21825-22107,22123-22666,22682-22761,22777-22784,22809-25331,26584-26949},length=4771]:0.23410820395747578,#H312[&loci={24239-25071},pr={24239-29674},length=833]:10.54220706360411)[&loci={20845-21389,21391-21434,21441-21818,21825-22107,22123-22666,22682-22761,22777-22784,22809-25331,26584-26949},length=4771,posterior=0.13176748215346096,height_95%_HPD={12.275077075747731,40.23606748611337}]:5.9169674716158625,#H305[&loci={25104-25611},pr={25104-29674},length=508]:6.123350149298858)[&loci={20845-21389,21391-21434,21441-21818,21825-22107,22123-22666,22682-22761,22777-22784,22809-25611,26584-26949},length=5051,posterior=0.039762093442816435,height_95%_HPD={22.194389965032315,50.34364701729737}]:2.7678466818788365,((((#H273[&loci={15026-18359,18361-21389,21391-21434,21441-21818,21825-22107,22123-22282},pr={15026-29674},length=7228]:0.3990424710282241,#H110[&loci={19705-20776},pr={0-20776},length=1072]:3.608869369972126)[&loci={15026-18359,18361-21389,21391-21434,21441-21818,21825-22107,22123-22282},length=7228,posterior=0.5065787896704912,height_95%_HPD={16.14699023405774,48.89449696356951}]:1.8817192730684837,(#H111[&loci={18302-18359,18361-19704},pr={0-19704},length=1402]:3.8492829233518933)#H332[&loci={18302-18359,18361-19253},pr={0-19253},length=951]:2.1825380559612313)[&loci={15026-18359,18361-21389,21391-21434,21441-21818,21825-22107,22123-22282},length=7228,posterior=0.9536991378398034,height_95%_HPD={14.572339414631188,26.13992430665712}]:4.605106059511854,(((#H321[&loci={27792-28091,28128-28154,28156-29674},pr={27792-29674},length=1846]:0.18562220597232226,(#H338[&loci={15246-16004},pr={0-16004},length=759]:12.893097534411027,#H316[&loci={23832-24109},pr={23832-29674},length=278]:7.378521979000652)[&loci={15246-16004,23832-24109},length=1037]:1.1013536516975364)[&loci={15246-16004,23832-24109,27792-28091,28128-28154,28156-29674},length=2883]:0.012552609717204177)#H249[&loci={15246-16004,23832-24109,27792-28091,28128-28154,28156-28743},pr={0-28743},length=1952]:0.18888633305687108)#H127[&loci={23923-24109,27792-28091,28128-28154,28156-28743},pr={23923-29674},length=1102]:0.18133295603183797)[&loci={15026-18359,18361-21389,21391-21434,21441-21818,21825-22107,22123-22282,23923-24109,27792-28091,28128-28154,28156-28743},length=8330]:1.074612906355469)#H330[&loci={15026-18359,18361-21389,21391-21434,21441-21818,21825-22107,22123-22282,23923-24109},pr={0-24914},length=7415]:3.6936676698051087)[&loci={15026-18359,18361-21389,21391-21434,21441-21818,21825-22107,22123-22666,22682-22761,22777-22784,22809-25611,26584-26949},length=10869,posterior=0.44750609612409453,height_95%_HPD={16.809306400520654,51.627469968319474}]:2.068499084074574)#H328[&loci={15026-18359,18361-20943},pr={0-20943},length=5917]:2.6156345336303275,((((((((((((#H340[&loci={26707-27045,27064-27072,27081-27277,27279-27784,27786-27895,27901-28091,28128-28154,28156-28618},pr={6463-29674},length=1842]:1.593936736865544,#H336[&loci={25332-25586},pr={25332-29674},length=255]:1.0180560119360962)[&loci={25332-25586,26707-27045,27064-27072,27081-27277,27279-27784,27786-27895,27901-28091,28128-28154,28156-28618},length=2097]:0.06661278028423112,#H335[&loci={20310-20429},pr={0-20429},length=120]:0.6750745811550587)[&loci={20310-20429,25332-25586,26707-27045,27064-27072,27081-27277,27279-27784,27786-27895,27901-28091,28128-28154,28156-28618},length=2217]:1.0357146157548414,#H89[&loci={26895-27045,27064-27072,27081-27271,27273-27277,27279-27508},pr={0-27508},length=586]:5.010543580313424)[&loci={20310-20429,25332-25586,26707-27045,27064-27072,27081-27277,27279-27784,27786-27895,27901-28091,28128-28154,28156-28618},length=2217,posterior=0.0015252018683722887,height_95%_HPD={12.279956199629396,21.380191085261686}]:1.1680266670091441,(Rf4092|2012[&loci={0-2970,2974-3075,3079-18359,18361-21389,21391-21435,21443-21458,21461-21818,21825-22101,22112-22136,22141-22666,22682-22761,22777-22784,22809-26016,26095-26331,26333-27045,27064-27072,27081-27277,27279-27784,27786-28091,28128-28154,28156-29674},length=29440,posterior=1.0,height_95%_HPD={7.999999999994543,8.000000000005912}]:6.102727471391518)#H263[&loci={14511-18359,18361-21389,21391-21435,21443-21458,21461-21818,21825-22101,22112-22136,22141-22666,22682-22761,22777-22784,22809-26016,26095-26331,26333-27045,27064-27072,27081-27277,27279-27784,27786-28091,28128-28154,28156-29674},pr={14511-29674},length=14935]:1.257339883843997)[&loci={14511-18359,18361-21389,21391-21435,21443-21458,21461-21818,21825-22101,22112-22136,22141-22666,22682-22761,22777-22784,22809-26016,26095-26331,26333-27045,27064-27072,27081-27277,27279-27784,27786-28091,28128-28154,28156-29674},length=14935,posterior=0.04746979953818438,height_95%_HPD={12.733763024400105,46.28059800612664}]:1.3845823672882034,(#H99[&loci={27348-27784,27786-27860,27864-27894,27907-27993,27995-28069,28087-28091,28128-28154,28156-29674},pr={27348-29674},length=2256]:0.5489772224909757)#H264[&loci={28320-29674},pr={28320-29674},length=1355]:7.143250867693496)[&loci={14511-18359,18361-21389,21391-21435,21443-21458,21461-21818,21825-22101,22112-22136,22141-22666,22682-22761,22777-22784,22809-26016,26095-26331,26333-27045,27064-27072,27081-27277,27279-27784,27786-28091,28128-28154,28156-29674},length=14935,posterior=0.07783283056419554,height_95%_HPD={14.505256686582925,33.29780419238023}]:1.9756953740798053,#H91[&loci={26459-27045,27064-27072,27081-27277,27279-27659},pr={0-27659},length=1174]:8.717266389030556)[&loci={14511-18359,18361-21389,21391-21435,21443-21458,21461-21818,21825-22101,22112-22136,22141-22666,22682-22761,22777-22784,22809-26016,26095-26331,26333-27045,27064-27072,27081-27277,27279-27784,27786-28091,28128-28154,28156-29674},length=14935,posterior=0.26476132003532926,height_95%_HPD={15.668099559918119,40.386727631754184}]:0.44995238512456126,(#H341[&loci={4794-7132},pr={0-7132},length=2339]:0.49894820056306344)#H319[&loci={4794-6635},pr={0-6635},length=1842]:3.0177858624656437)[&loci={4794-6635,14511-18359,18361-21389,21391-21435,21443-21458,21461-21818,21825-22101,22112-22136,22141-22666,22682-22761,22777-22784,22809-26016,26095-26331,26333-27045,27064-27072,27081-27277,27279-27784,27786-28091,28128-28154,28156-29674},length=16777]:1.031476407514674)#H339[&loci={17774-18359,18361-21389,21391-21435,21443-21458,21461-21818,21825-22101,22112-22136,22141-22666,22682-22761,22777-22784,22809-26016,26095-26331,26333-27045,27064-27072,27081-27277,27279-27784,27786-28091,28128-28154,28156-29674},pr={17774-29674},length=11672]:3.4636144902588057,(((#H75[&loci={26285-26331,26333-26436},pr={26285-29674},length=151]:0.3047269330581912,#H313[&loci={18920-20662},pr={0-20662},length=1743]:9.337597983394517)[&loci={18920-20662,26285-26331,26333-26436},length=1894]:3.791453125220869,(((#H288[&loci={1703-2688},pr={0-2688},length=986]:2.2879114370489333,((((#H342[&loci={25587-26016,26095-26331,26333-27045,27064-27072,27081-27277,27279-27784,27786-27860,27864-27894,27907-27993,27995-28069,28087-28091,28128-28154,28156-29674},pr={25587-29674},length=3911]:2.597441189824167)#H292[&loci={26575-27045,27064-27072,27081-27277,27279-27784,27786-27860,27864-27894,27907-27993,27995-28069,28087-28091,28128-28154,28156-29674},pr={26575-29674},length=3002]:0.405223262938307,(#H277[&loci={24110-26016,26095-26331,26333-27045,27064-27072,27081-27271,27273-27277,27279-27784,27786-27860,27864-27894,27907-27993,27995-28069,28087-28091,28128-28154,28156-29674},pr={24110-29674},length=5387]:0.4365839791835242)#H90[&loci={24110-26016,26095-26331,26333-26894},pr={0-26894},length=2706]:2.3468382609962646)[&loci={24110-26016,26095-26331,26333-27045,27064-27072,27081-27277,27279-27784,27786-27860,27864-27894,27907-27993,27995-28069,28087-28091,28128-28154,28156-29674},length=5388,posterior=0.028133992042421396,height_95%_HPD={9.605600025603053,22.956536893913608}]:4.026117668177903,(#H107[&loci={29051-29674},pr={29051-29674},length=624]:0.4762683556664342,#H307[&loci={26870-27045,27064-27072,27081-27277,27279-27784,27786-27860,27864-27894,27907-27993,27995-28069,28087-28091,28128-28154,28156-29674},pr={26870-29674},length=2707]:0.14704449616965576)[&loci={26870-27045,27064-27072,27081-27277,27279-27784,27786-27860,27864-27894,27907-27993,27995-28069,28087-28091,28128-28154,28156-29674},length=2707,posterior=0.002553456064814119,height_95%_HPD={9.816541024732032,15.36937590388061}]:4.089341786823752)[&loci={24110-26016,26095-26331,26333-27045,27064-27072,27081-27277,27279-27784,27786-27860,27864-27894,27907-27993,27995-28069,28087-28091,28128-28154,28156-29674},length=5388,posterior=0.4211535452606921,height_95%_HPD={9.15649500018776,19.696001191146024}]:0.9045990452186743)#H253[&loci={24110-26016,26095-26331,26333-27045,27064-27072,27081-27277,27279-27784,27786-27860,27864-27894,27907-27993,27995-28069,28087-28091},pr={0-28095},length=3842]:0.6811706760490779)[&loci={1703-2688,24110-26016,26095-26331,26333-27045,27064-27072,27081-27277,27279-27784,27786-27860,27864-27894,27907-27993,27995-28069,28087-28091},length=4828]:0.7935651332863927,(((((#H271[&loci={28789-29674},pr={28789-29674},length=886]:3.3384177857878967,#H314[&loci={2585-2970,2974-3075,3079-3202},pr={2585-29674},length=612]:2.1043536028055314)[&loci={2585-2970,2974-3075,3079-3202,28789-29674},length=1498]:0.5081988433603328,#H295[&loci={25072-26016,26095-26331,26333-27045,27064-27072,27081-27277,27279-27784,27786-27860,27864-27894,27907-27993,27995-28069,28087-28091,28128-28154,28156-29674},pr={25072-29674},length=4426]:3.629437479515218)[&loci={2585-2970,2974-3075,3079-3202,25072-26016,26095-26331,26333-27045,27064-27072,27081-27277,27279-27784,27786-27860,27864-27894,27907-27993,27995-28069,28087-28091,28128-28154,28156-29674},length=5038,posterior=0.13374250462760928,height_95%_HPD={8.261808673040377,17.910370097262785}]:0.7891466489272716)#H252[&loci={2585-2970,2974-3075,3079-3202,25072-26016,26095-26331,26333-27045,27064-27072,27081-27277,27279-27784,27786-27860,27864-27894,27907-27993,27995-28069,28087-28091,28128-28154,28156-28656},pr={0-28656},length=4020]:1.2806294705915207,#H95[&loci={27199-27277,27279-27784,27786-27860,27864-27894,27907-27993,27995-28069,28087-28091,28128-28154,28156-29050},pr={27199-29674},length=1780]:1.2240862423459475)[&loci={2585-2970,2974-3075,3079-3202,25072-26016,26095-26331,26333-27045,27064-27072,27081-27277,27279-27784,27786-27860,27864-27894,27907-27993,27995-28069,28087-28091,28128-28154,28156-29050},length=4414,posterior=0.3889670104854681,height_95%_HPD={9.781624324474478,19.511525603891187}]:0.14338227342796017)#H274[&loci={25072-26016,26095-26331,26333-27045,27064-27072,27081-27277,27279-27784,27786-27860,27864-27894,27907-27993,27995-28069,28087-28091,28128-28154,28156-29050},pr={8462-29674},length=3802]:2.3808656225673985)[&loci={1703-2688,24110-26016,26095-26331,26333-27045,27064-27072,27081-27277,27279-27784,27786-27860,27864-27894,27907-27993,27995-28069,28087-28091,28128-28154,28156-29050},length=5750,posterior=0.43331981425392746,height_95%_HPD={11.781409050676757,30.287579709385227}]:6.042931029613101)#H251[&loci={25785-26016,26095-26331,26333-27045,27064-27072,27081-27277,27279-27784,27786-27860,27864-27894,27907-27993,27995-28069,28087-28091,28128-28154,28156-29050},pr={25785-29674},length=3089]:0.32828153882928746)[&loci={18920-20662,25785-26016,26095-26331,26333-27045,27064-27072,27081-27277,27279-27784,27786-27860,27864-27894,27907-27993,27995-28069,28087-28091,28128-28154,28156-29050},length=4832,posterior=0.09521108385212076,height_95%_HPD={15.922497416855549,39.620312425389784}]:1.0013339263814487)#H247[&loci={18920-20662,25785-26016,26095-26331,26333-26605},pr={0-26605},length=2485]:0.00762421856779838)[&loci={17774-18359,18361-21389,21391-21435,21443-21458,21461-21818,21825-22101,22112-22136,22141-22666,22682-22761,22777-22784,22809-26016,26095-26331,26333-27045,27064-27072,27081-27277,27279-27784,27786-28091,28128-28154,28156-29674},length=11672,posterior=0.25041368589210355,height_95%_HPD={20.536652997797773,46.86761248711355}]:3.5252077900358927)#H256[&loci={17774-18359,18361-21389,21391-21435,21443-21458,21461-21818,21825-22101,22112-22136,22141-22666,22682-22761,22777-22784,22809-26016,26095-26331,26333-27045,27064-27072,27081-27277,27279-27784,27786-28091,28128-28154,28156-28476},pr={0-28476},length=10474]:6.178580947699629)#H331[&loci={17774-18359,18361-21389,21391-21435,21443-21458,21461-21818,21825-22101,22112-22136,22141-22666,22682-22761,22777-22784,22809-24267},pr={0-24267},length=6409]:3.750864232548338)#H320[&loci={17774-18359,18361-21093},pr={0-21093},length=3319]:2.2723696442872097)[&loci={15026-18359,18361-21093},length=6067,posterior=0.1343616173609175,height_95%_HPD={28.09331258189468,52.75769766109079}]:12.381504969181151)[&loci={15026-18359,18361-21093,23140-23264},length=6192,posterior=0.13787049442107904,height_95%_HPD={18.775901003065428,71.20100606804544}]:2.694985023043955,#H343[&loci={19430-20092},pr={0-20092},length=663]:0.8403180758305098)[&loci={15026-18359,18361-21093,23140-23264},length=6192,posterior=0.031323779717784,height_95%_HPD={43.82318167010362,87.59147662906435}]:1.3033657296418824,(((((#H158[&loci={29566-29674},pr={29566-29674},length=109]:22.16645306158989,((((#H266[&loci={5886-6382,22364-25009},pr={5886-29674},length=3143]:1.3925742488472679)#H124[&loci={23392-25009},pr={23392-29674},length=1618]:0.6920343226202021,#H339[&loci={4794-6635,14511-17773},pr={0-17773},length=5105]:0.6342445978179967)[&loci={4794-6635,14511-17773,23392-25009},length=6723]:1.2676981169406645)#H322[&loci={4794-6635,14511-17530},pr={0-17530},length=4862]:1.530604368475906,(((((((((#H270[&loci={25010-25164,25166-26016,26095-26331,26333-27045,27064-27072,27081-27277,27279-27784,27786-27860,27864-27894,27907-27993,27995-28069,28087-28091,28128-28154,28156-28788},pr={25010-29674},length=3601]:3.4874769472889966,(#H268[&loci={9600-14151},pr={9600-29674},length=4552]:0.13906097428025532,((((((As6526|2014[&loci={0-2970,2974-3075,3079-18359,18361-21389,21391-21434,21441-21818,21825-22107,22123-22666,22682-22761,22777-22784,22809-26016,26095-26331,26333-27045,27064-27072,27081-27277,27279-27784,27786-27860,27864-27894,27907-27993,27995-28069,28087-28091,28128-28154,28156-29674},length=29409,posterior=1.0,height_95%_HPD={5.9999999999954525,6.0000000000045475}]:0.8694754874022692,#H344[&loci={0-2970,2974-3075,3079-4540},pr={0-4540},length=4535]:0.5451155744640346)[&loci={0-2970,2974-3075,3079-18359,18361-21389,21391-21434,21441-21818,21825-22107,22123-22666,22682-22761,22777-22784,22809-26016,26095-26331,26333-27045,27064-27072,27081-27277,27279-27784,27786-27860,27864-27894,27907-27993,27995-28069,28087-28091,28128-28154,28156-29674},length=29409,posterior=0.9800570863306804,height_95%_HPD={6.49694581728545,9.769340502457453}]:0.007625203212228371)#H342[&loci={0-2970,2974-3075,3079-18359,18361-21389,21391-21434,21441-21818,21825-22107,22123-22666,22682-22761,22777-22784,22809-25586},pr={0-25586},length=25498]:0.1363618906798365)#H337[&loci={0-2970,2974-3075,3079-18359,18361-18419},pr={0-18419},length=18413]:0.5595131229765684,(((((Rs7327|2014[&loci={0-2970,2974-3075,3079-18359,18361-21389,21391-25164,25166-26016,26095-26331,26333-27045,27064-27072,27081-27277,27279-27784,27786-27860,27864-27894,27907-27993,27995-28069,28087-28091,28128-28154,28156-29674},length=29489,posterior=1.0,height_95%_HPD={5.99999999999045,6.000000000003183}]:0.3243599129409631)#H344[&loci={4541-18359,18361-21389,21391-25164,25166-26016,26095-26331,26333-27045,27064-27072,27081-27277,27279-27784,27786-27860,27864-27894,27907-27993,27995-28069,28087-28091,28128-28154,28156-29674},pr={4541-29674},length=24954]:0.028873611478047678)#H261[&loci={6665-18359,18361-21389,21391-25164,25166-26016,26095-26331,26333-27045,27064-27072,27081-27277,27279-27784,27786-27860,27864-27894,27907-27993,27995-28069,28087-28091,28128-28154,28156-29674},pr={6665-29674},length=22830]:0.1392870717209007)#H301[&loci={9147-18359,18361-21389,21391-25164,25166-26016,26095-26331,26333-27045,27064-27072,27081-27277,27279-27784,27786-27860,27864-27894,27907-27993,27995-28069,28087-28091,28128-28154,28156-29674},pr={9147-29674},length=20348]:0.269827649824947,#H309[&loci={14449-18359,18361-21389,21391-25164,25166-25623},pr={14449-29674},length=11172]:0.182076670394963)[&loci={9147-18359,18361-21389,21391-25164,25166-26016,26095-26331,26333-27045,27064-27072,27081-27277,27279-27784,27786-27860,27864-27894,27907-27993,27995-28069,28087-28091,28128-28154,28156-29674},length=20348,posterior=0.9554152665236049,height_95%_HPD={6.165366926798015,7.705363549723643}]:0.3540665235768756)#H272[&loci={9147-18359,18361-21389,21391-22363},pr={0-22363},length=13215]:0.45656093473189685)[&loci={0-2970,2974-3075,3079-18359,18361-21389,21391-22363},length=22356,posterior=0.6758313544484603,height_95%_HPD={6.983512785223411,15.518912542202997}]:3.5355992221830093,#H308[&loci={0-817},pr={0-817},length=818]:2.667275663637156)[&loci={0-2970,2974-3075,3079-18359,18361-21389,21391-22363},length=22356,posterior=0.8093642508232854,height_95%_HPD={8.450563696392692,18.93013190977308}]:0.06281640354518458)#H286[&loci={4423-18359,18361-21389,21391-22363},pr={4423-29674},length=17939]:1.2598214491063118)[&loci={4423-18359,18361-21389,21391-22363},length=17939,posterior=0.9620554110859805,height_95%_HPD={12.158435093984735,23.91089747640217}]:1.9229222142603248)[&loci={4423-18359,18361-21389,21391-22363,25010-25164,25166-26016,26095-26331,26333-27045,27064-27072,27081-27277,27279-27784,27786-27860,27864-27894,27907-27993,27995-28069,28087-28091,28128-28154,28156-28788},length=21540]:0.003169596180669032)#H287[&loci={12504-18359,18361-21389,21391-22363,25010-25164,25166-26016,26095-26331,26333-27045,27064-27072,27081-27277,27279-27784,27786-27860,27864-27894,27907-27993,27995-28069,28087-28091,28128-28154,28156-28788},pr={12504-29674},length=13459]:0.9532651943327437)#H82[&loci={12504-18359,18361-20857},pr={0-20857},length=8353]:0.08615564345927851)#H259[&loci={15246-18359,18361-20857},pr={15246-29674},length=5611]:0.1660482879533447)#H338[&loci={16005-18359,18361-20857},pr={16005-29674},length=4852]:1.6536627762734497)#H303[&loci={16005-18359,18361-19085},pr={0-19085},length=3080]:2.6144064353284193)#H315[&loci={16005-18262},pr={0-18262},length=2258]:0.3492149422318107,#H81[&loci={15727-18359,18361-20267},pr={0-20267},length=4540]:1.8613192731236268)[&loci={15727-18359,18361-20267},length=4540,posterior=0.5988022706807259,height_95%_HPD={15.253754967476198,33.941026300839894}]:1.9789790446775442)#H243[&loci={15727-18359,18361-19586},pr={0-19586},length=3859]:1.4752840586734237)[&loci={4794-6635,14511-18359,18361-19586},length=6917,posterior=0.6127042536088463,height_95%_HPD={17.80518417551366,42.618214961408285}]:2.9427209673403922)[&loci={4794-6635,14511-18359,18361-19586,29566-29674},length=7026]:4.412653443201634)#H233[&loci={4794-6635,14511-18359,18361-19586},pr={0-27321},length=6917]:14.9867487229576,#H254[&loci={14861-18359,18361-21389,21391-21434,21441-21818,21825-22107,22123-22666,22682-22761,22777-22784,22809-23755},pr={14861-29674},length=8812]:8.32873290000498)[&loci={4794-6635,14511-18359,18361-21389,21391-21434,21441-21818,21825-22107,22123-22666,22682-22761,22777-22784,22809-23755},length=11004,posterior=0.2117541960511268,height_95%_HPD={26.92193548732348,54.266230429557254}]:1.1564835391745873)#H231[&loci={14511-18359,18361-21389,21391-21434,21441-21818,21825-22107,22123-22666,22682-22761,22777-22784,22809-23755},pr={11303-29674},length=9162]:6.878634055651673,((((((#H346[&loci={26552-26618,26620-26664,26666-26699,26701-26723,26725-26750,26752-26753,26755-26759,26761-26780,26782-26840,26842-26843,26845-27045,27064-27072,27081-27250,27252-27277,27279-27391,27393-27784,27786-27860,27864-27894,27907-27993,27995-28025},pr={25715-29674},length=1418]:2.719127916761863,((#H108[&loci={26707-27045,27064-27072,27081-27277,27279-27784,27786-27895,27901-28091,28128-28154,28156-28618},pr={26707-29674},length=1842]:1.0995353914977386,#H347[&loci={238-3703,3707-4056,4058-4079,4081-4085,4087-4091,4093-4112,4114-4120,4122-4133,4135-4136,4138-4139},pr={0-4139},length=3891]:7.915090755233905)[&loci={238-3703,3707-4056,4058-4079,4081-4085,4087-4091,4093-4112,4114-4120,4122-4133,4135-4136,4138-4139,26707-27045,27064-27072,27081-27277,27279-27784,27786-27895,27901-28091,28128-28154,28156-28618},length=5733]:0.3053070832957019)#H340[&loci={238-3703,3707-4056,4058-4079,4081-4085,4087-4091,4093-4112,4114-4120,4122-4133,4135-4136,4138-4139},pr={0-6462},length=3891]:11.464262633588987)[&loci={238-3703,3707-4056,4058-4079,4081-4085,4087-4091,4093-4112,4114-4120,4122-4133,4135-4136,4138-4139,26552-26618,26620-26664,26666-26699,26701-26723,26725-26750,26752-26753,26755-26759,26761-26780,26782-26840,26842-26843,26845-27045,27064-27072,27081-27250,27252-27277,27279-27391,27393-27784,27786-27860,27864-27894,27907-27993,27995-28025},length=5309]:10.071918220083717,LYRa11|2011[&loci={0-3703,3707-18359,18361-21389,21391-21617,21619-21816,21825-22107,22123-25164,25166-26016,26095-26331,26333-27045,27064-27072,27081-27277,27279-27784,27786-27860,27864-27894,27907-27993,27995-28069,28087-28091,28128-28154,28156-29674},length=29468,posterior=1.0,height_95%_HPD={8.999999999994998,9.000000000008185}]:24.03195740899355)[&loci={0-3703,3707-18359,18361-21389,21391-21617,21619-21816,21825-22107,22123-25164,25166-26016,26095-26331,26333-27045,27064-27072,27081-27277,27279-27784,27786-27860,27864-27894,27907-27993,27995-28069,28087-28091,28128-28154,28156-29674},length=29468,posterior=0.5921962603647436,height_95%_HPD={33.167086855117304,114.49528744071677}]:2.1897486686884804,((((bat/Yunnan/RmYN01/2019|2019[&loci={238-3703,3707-4056,4058-4079,4081-4085,4087-4091,4093-4112,4114-4120,4122-4133,4135-4136,4138-4149,4151-4151,4153-4154,4156-4157,4159-4538,4540-10574,10576-12080,12082-12083,12085-12116,12118-12170,12172-12185,12187-12497,12499-13067,13449-14227,17709-17725,17727-18004,18006-18007,18009-18023,18025-18025,18027-18037,18039-18061,18063-18082,18084-18088,18090-18097,18099-18100,18102-18109,18112-18112,18114-18115,18117-18118,18120-18148,18150-18359,18361-18403,18405-18895,18897-19063,19065-19285,19287-19309,19311-20602,20604-20659,20661-20668,20670-20710,20712-21389,21391-21439,21445-21461,21475-21518,21520-21818,21825-22107,22123-22678,22701-22761,22801-24290,24292-24830,24832-24970,26552-26618,26620-26664,26666-26699,26701-26723,26725-26750,26752-26753,26755-26759,26761-26780,26782-26840,26842-26843,26845-27045,27064-27072,27081-27250,27252-27277,27279-27391,27393-27784,27786-27860,27864-27894,27907-27993,27995-28025},length=22135,posterior=1.0,height_95%_HPD={0.9999999999972715,1.0000000000050022}]:1.6932290639588246)#H348[&loci={238-3703,3707-4056,4058-4079,4081-4085,4087-4091,4093-4112,4114-4120,4122-4133,4135-4136,4138-4149,4151-4151,4153-4154,4156-4157,4159-4538,4540-10574,10576-12080,12082-12083,12085-12116,12118-12170,12172-12185,12187-12497,12499-13067,13449-14227,17709-17725,17727-18004,18006-18007,18009-18023,18025-18025,18027-18037,18039-18061,18063-18082,18084-18088,18090-18097,18099-18100,18102-18109,18112-18112,18114-18115,18117-18118,18120-18148,18150-18359,18361-18403,18405-18895,18897-19063,19065-19285,19287-19309,19311-19429},pr={0-19429},length=15284]:0.5821496528360512)#H347[&loci={4140-4149,4151-4151,4153-4154,4156-4157,4159-4538,4540-10574,10576-12080,12082-12083,12085-12116,12118-12170,12172-12185,12187-12497,12499-13067,13449-14227,17709-17725,17727-18004,18006-18007,18009-18023,18025-18025,18027-18037,18039-18061,18063-18082,18084-18088,18090-18097,18099-18100,18102-18109,18112-18112,18114-18115,18117-18118,18120-18148,18150-18359,18361-18403,18405-18895,18897-19063,19065-19285,19287-19309,19311-19429},pr={4140-29674},length=11393]:6.577267470592233)#H318[&loci={4794-10574,10576-12080,12082-12083,12085-12116,12118-12170,12172-12185,12187-12497,12499-13067,13449-14227,17709-17725,17727-18004,18006-18007,18009-18023,18025-18025,18027-18037,18039-18061,18063-18082,18084-18088,18090-18097,18099-18100,18102-18109,18112-18112,18114-18115,18117-18118,18120-18148,18150-18359,18361-18403,18405-18895,18897-19063,19065-19285,19287-19309,19311-19429},pr={4794-29674},length=10744]:5.8009172313149975)#H341[&loci={7133-10574,10576-12080,12082-12083,12085-12116,12118-12170,12172-12185,12187-12497,12499-13067,13449-14227,17709-17725,17727-18004,18006-18007,18009-18023,18025-18025,18027-18037,18039-18061,18063-18082,18084-18088,18090-18097,18099-18100,18102-18109,18112-18112,18114-18115,18117-18118,18120-18148,18150-18359,18361-18403,18405-18895,18897-19063,19065-19285,19287-19309,19311-19429},pr={7133-29674},length=8405]:19.56814265898356)[&loci={0-3703,3707-18359,18361-21389,21391-21617,21619-21816,21825-22107,22123-25164,25166-26016,26095-26331,26333-27045,27064-27072,27081-27277,27279-27784,27786-27860,27864-27894,27907-27993,27995-28069,28087-28091,28128-28154,28156-29674},length=29468,posterior=0.5041883035241277,height_95%_HPD={35.33037765607469,119.38063510364918}]:3.8863185327609244)#H121[&loci={0-3703,3707-18359,18361-21389,21391-21617,21619-21816,21825-22107,22123-25164,25166-26016,26095-26331,26333-27045,27064-27072,27081-27277,27279-27784,27786-27860,27864-27894,27907-27993,27995-28069,28087-28091,28128-28154,28156-29388},pr={0-29388},length=29182]:11.256800384481721)#H345[&loci={0-3703,3707-16309},pr={0-16309},length=16307]:1.5071425994010497,#H329[&loci={28154-28154,28156-28743},pr={28154-29674},length=589]:14.423331983260141)[&loci={0-3703,3707-16309,28154-28154,28156-28743},length=16896]:2.1395941064765793)[&loci={0-3703,3707-18359,18361-21389,21391-21434,21441-21818,21825-22107,22123-22666,22682-22761,22777-22784,22809-23755,28154-28154,28156-28743},length=24259,posterior=0.16657583197429987,height_95%_HPD={15.894680755090576,52.91815326389951}]:1.7607050151364092)[&loci={0-3703,3707-18359,18361-21389,21391-21434,21441-21818,21825-22107,22123-22666,22682-22761,22777-22784,22809-23755,28154-28154,28156-28743},length=24259,posterior=0.43572082576787763,height_95%_HPD={38.31006263139989,80.33476225826212}]:3.7796041615656577)#H228[&loci={7089-18359,18361-21389,21391-21434,21441-21818,21825-22107,22123-22666,22682-22761,22777-22784,22809-23755,28154-28154,28156-28743},pr={7089-29674},length=17173]:10.969098707819285,(#H235[&loci={13929-18359,18361-19484,22283-22666,22682-22761,22777-22786,22808-23182},pr={13929-29674},length=6404]:12.83718851498179)#H218[&loci={13929-18359,18361-19484,22283-22601},pr={0-22601},length=5874]:2.5484093326094808)[&loci={7089-18359,18361-21389,21391-21434,21441-21818,21825-22107,22123-22666,22682-22761,22777-22784,22809-23755,28154-28154,28156-28743},length=17173,posterior=0.6180410955456666,height_95%_HPD={42.022174615100084,122.00230857400538}]:0.2943242732198996,#H349[&loci={16310-16785},pr={0-16785},length=476]:1.9209750278805586)[&loci={7089-18359,18361-21389,21391-21434,21441-21818,21825-22107,22123-22666,22682-22761,22777-22784,22809-23755,28154-28154,28156-28743},length=17173,posterior=0.9893600043492977,height_95%_HPD={58.33738315602022,165.52869569599034}]:3.163911163105695)[&loci={7089-18359,18361-21389,21391-21434,21441-21818,21825-22107,22123-22666,22682-22761,22777-22784,22809-23755,28154-28154,28156-28743},length=17173,posterior=0.37994795618427785,height_95%_HPD={33.64267184251548,240.35671890786125}]:5.087590139795793)#H326[&loci={7089-18359,18361-20146},pr={0-20146},length=13057]:6.34108426153125,#H334[&loci={2819-3437},pr={2819-29674},length=619]:12.128095583976574)[&loci={2819-3437,7089-18359,18361-20146},length=13676]:1.650748508182005)[&loci={2819-3437,7089-18359,18361-21220},length=14750,posterior=0.5113982010478585,height_95%_HPD={58.233036449900965,153.27108596570542}]:23.814560435990643)[&loci={0-41,43-2970,2974-3703,3707-18359,18361-21389,21391-21434,21441-21818,21825-22107,22123-22666,22682-22761,22777-22784,22809-25929},length=25840,posterior=0.6012282622413246,height_95%_HPD={75.4464859940465,146.33164125023177}]:6.828712493278545)#H213[&loci={0-41,43-2970,2974-3703,3707-18359,18361-21389,21391-21434,21441-21818,21825-21978},pr={0-21978},length=21958]:3.2816370856571666)[&loci={0-41,43-2970,2974-3703,3707-18359,18361-21389,21391-21434,21441-21818,21825-21978,25930-26016,26095-26153},length=22104,posterior=0.4823876205805914,height_95%_HPD={92.08178207424294,260.95341841652794}]:13.985349816116468)#H224[&loci={0-41,43-2970,2974-3703,3707-15063},pr={0-15063},length=15057]:1.920900738101409,((((#H153[&loci={12018-18359,18361-20257},pr={0-20257},length=8239]:1.2445719829875088,(#H156[&loci={11551-17696},pr={0-17696},length=6146]:37.2653478747643,#H238[&loci={2822-2970,2974-3075,3079-3432},pr={2822-29674},length=605]:15.34634536824342)[&loci={2822-2970,2974-3075,3079-3432,11551-17696},length=6751]:3.7682755616815484)[&loci={2822-2970,2974-3075,3079-3432,11551-18359,18361-20257},length=9311,posterior=0.9462477371645716,height_95%_HPD={30.051897396173445,101.30838187129234}]:41.96776389735169)#H63[&loci={11551-18359,18361-20257},pr={4426-29674},length=8706]:10.08829901131503,#H65[&loci={23251-23710},pr={23251-29674},length=460]:18.549995811694316)[&loci={11551-18359,18361-20257,23251-23710},length=9166]:11.950271455621078)#H135[&loci={11551-18359,18361-20257},pr={0-23193},length=8706]:4.911502036663478)[&loci={0-41,43-2970,2974-3703,3707-18359,18361-20257},length=20250,posterior=0.9527642055201296,height_95%_HPD={105.91906444936785,243.6177700552862}]:1.0424049968305553)#H223[&loci={7214-18359,18361-20257},pr={7214-29674},length=13043]:70.08019940619943)[&loci={7214-18359,18361-20257,22947-23255},length=13352]:3.672001886679027,((((((((#H350[&loci={27710-27739},pr={0-27739},length=30]:11.296378808721784,((((#H230[&loci={26154-26331,26333-27045,27064-27072,27081-27277,27279-27784,27786-27860,27864-27894,27907-27993,27995-28069,28087-28091,28128-28154,28156-28186,28190-29410,29414-29435,29438-29674},pr={26154-29674},length=3414]:18.141023841783863,(#H66[&loci={28920-29282},pr={24880-29674},length=363]:6.5268178375781645,(#H199[&loci={23818-23982},pr={19799-29674},length=165]:19.580866440757745,#H215[&loci={25168-25581,27519-27709},pr={25097-29674},length=605]:0.3997732786974666)[&loci={23818-23982,25168-25581,27519-27709},length=770]:6.756214814514351)[&loci={23818-23982,25168-25581,27519-27709,28920-29282},length=1133]:0.37900110514237895)[&loci={23818-23982,25168-25581,26154-26331,26333-27045,27064-27072,27081-27277,27279-27784,27786-27860,27864-27894,27907-27993,27995-28069,28087-28091,28128-28154,28156-28186,28190-29410,29414-29435,29438-29674},length=3993,posterior=0.5366137555743277,height_95%_HPD={50.972331746562304,222.56021421075275}]:1.6771438416581077,#H236[&loci={3438-4084},pr={0-4084},length=647]:52.73172245502337)[&loci={3438-4084,23818-23982,25168-25581,26154-26331,26333-27045,27064-27072,27081-27277,27279-27784,27786-27860,27864-27894,27907-27993,27995-28069,28087-28091,28128-28154,28156-28186,28190-29410,29414-29435,29438-29674},length=4640]:0.0035733354079638957,#H351[&loci={16786-18359,18361-20728},pr={0-20728},length=3942]:1.202215746656293)[&loci={3438-4084,16786-18359,18361-20728,23818-23982,25168-25581,26154-26331,26333-27045,27064-27072,27081-27277,27279-27784,27786-27860,27864-27894,27907-27993,27995-28069,28087-28091,28128-28154,28156-28186,28190-29410,29414-29435,29438-29674},length=8582]:13.512860734872447,(((((((#H353[&loci={23267-24290,24292-24830,24832-24970},pr={23267-29674},length=1702]:3.0013070111908746,#H345[&loci={16310-18359,18361-21389,21391-21617,21619-21816,21825-22107,22123-25164,25166-26016,26095-26331,26333-27045,27064-27072,27081-27277,27279-27784,27786-27860,27864-27894,27907-27993,27995-28069,28087-28091,28128-28154,28156-29388},pr={16310-29674},length=12875]:6.365140106638137)[&loci={16310-18359,18361-21389,21391-21617,21619-21816,21825-22107,22123-25164,25166-26016,26095-26331,26333-27045,27064-27072,27081-27277,27279-27784,27786-27860,27864-27894,27907-27993,27995-28069,28087-28091,28128-28154,28156-29388},length=12875,posterior=0.31913066355264663,height_95%_HPD={43.52391597081032,151.78376584078887}]:4.073403848251473)#H352[&loci={16310-18359,18361-21389,21391-21617,21619-21816,21825-22107,22123-23691},pr={0-23691},length=7356]:8.090949880848711)#H349[&loci={16786-18359,18361-21389,21391-21617,21619-21816,21825-22107,22123-23691},pr={16786-29674},length=6880]:13.812121389608365)#H128[&loci={16786-18359,18361-21328},pr={0-21328},length=4542]:2.540742272802163,(((#H234[&loci={29566-29674},pr={23577-29674},length=109]:6.558214616198711,(((#H348[&loci={19430-20602,20604-20659,20661-20668,20670-20710,20712-21389,21391-21439,21445-21461,21475-21518,21520-21818,21825-22107,22123-22678,22701-22761,22801-24290,24292-24830,24832-24970,26552-26618,26620-26664,26666-26699,26701-26723,26725-26750,26752-26753,26755-26759,26761-26780,26782-26840,26842-26843,26845-27045,27064-27072,27081-27250,27252-27277,27279-27391,27393-27784,27786-27860,27864-27894,27907-27993,27995-28025},pr={19430-29674},length=6851]:17.547682208192782)#H346[&loci={19430-20602,20604-20659,20661-20668,20670-20710,20712-21389,21391-21439,21445-21461,21475-21518,21520-21818,21825-22107,22123-22678,22701-22761,22801-24290,24292-24830,24832-24970},pr={0-25714},length=5433]:33.38767163831835)#H343[&loci={20093-20602,20604-20659,20661-20668,20670-20710,20712-21389,21391-21439,21445-21461,21475-21518,21520-21818,21825-22107,22123-22678,22701-22761,22801-24290,24292-24830,24832-24970},pr={20093-29674},length=4770]:0.1000751799056161)#H353[&loci={20093-20602,20604-20659,20661-20668,20670-20710,20712-21389,21391-21439,21445-21461,21475-21518,21520-21818,21825-22107,22123-22678,22701-22761,22801-23266},pr={0-23266},length=3068]:12.693314403891236)[&loci={20093-20602,20604-20659,20661-20668,20670-20710,20712-21389,21391-21439,21445-21461,21475-21518,21520-21818,21825-22107,22123-22678,22701-22761,22801-23266,29566-29674},length=3177]:0.46024619431864267,#H352[&loci={23692-25164,25166-26016,26095-26331,26333-27045,27064-27072,27081-27277,27279-27784,27786-27860,27864-27894,27907-27993,27995-28069,28087-28091,28128-28154,28156-29388},pr={23692-29674},length=5519]:6.078849738767531)[&loci={20093-20602,20604-20659,20661-20668,20670-20710,20712-21389,21391-21439,21445-21461,21475-21518,21520-21818,21825-22107,22123-22678,22701-22761,22801-23266,23692-25164,25166-26016,26095-26331,26333-27045,27064-27072,27081-27277,27279-27784,27786-27860,27864-27894,27907-27993,27995-28069,28087-28091,28128-28154,28156-29388,29566-29674},length=8696]:2.82618088667914)#H333[&loci={20093-20602,20604-20659,20661-20668,20670-20710,20712-21389,21391-21439,21445-21461,21475-21518,21520-21818,21825-22107,22123-22678,22701-22761,22801-23266,23692-25164,25166-26016,26095-26331,26333-27045,27064-27072,27081-27277,27279-27784,27786-27860,27864-27894,27907-27993,27995-28069,28087-28091,28128-28141},pr={0-28141},length=7341]:15.538782917812568)[&loci={16786-18359,18361-21389,21391-21439,21445-21461,21475-21518,21520-21818,21825-22107,22123-22678,22701-22761,22801-23266,23692-25164,25166-26016,26095-26331,26333-27045,27064-27072,27081-27277,27279-27784,27786-27860,27864-27894,27907-27993,27995-28069,28087-28091,28128-28141},length=10651,posterior=0.5097007261238958,height_95%_HPD={42.49000817960132,141.26415512756284}]:20.825660936807253)#H351[&loci={20729-21389,21391-21439,21445-21461,21475-21518,21520-21818,21825-22107,22123-22678,22701-22761,22801-23266,23692-25164,25166-26016,26095-26331,26333-27045,27064-27072,27081-27277,27279-27784,27786-27860,27864-27894,27907-27993,27995-28069,28087-28091,28128-28141},pr={20729-29674},length=6709]:11.220167497785042)#H222[&loci={22423-22678,22701-22761,22801-23266,23692-25164,25166-26016,26095-26331,26333-27045,27064-27072,27081-27277,27279-27784,27786-27860,27864-27894,27907-27993,27995-28069,28087-28091,28128-28141},pr={22423-29674},length=5056]:3.4949089837436986)[&loci={3438-4084,16786-18359,18361-20728,22423-22678,22701-22761,22801-23266,23692-25164,25166-26016,26095-26331,26333-27045,27064-27072,27081-27271,27273-27277,27279-27784,27786-27860,27864-27894,27907-27993,27995-28069,28087-28091,28128-28154,28156-28186,28190-29410,29414-29435,29438-29674},length=11168,posterior=0.6315715743761132,height_95%_HPD={76.75158821429159,283.2619424663526}]:11.757266453693774)[&loci={3438-4084,16786-18359,18361-20728,22423-22678,22701-22761,22801-23266,23692-25164,25166-26016,26095-26331,26333-27045,27064-27072,27081-27271,27273-27277,27279-27784,27786-27860,27864-27894,27907-27993,27995-28069,28087-28091,28128-28154,28156-28186,28190-29410,29414-29435,29438-29674},length=11168,posterior=0.6892166970682316,height_95%_HPD={94.9846555653271,684.3473048824944}]:11.841931574173941,((#H223[&loci={0-41,43-2970,2974-3703,3707-7213},pr={0-7213},length=7207]:4.168792609400043,#H224[&loci={15064-18359,18361-21389,21391-21434,21441-21818,21825-21978,25930-26016,26095-26153},pr={15064-29674},length=7047]:7.132098344332007)[&loci={0-41,43-2970,2974-3703,3707-7213,15064-18359,18361-21389,21391-21434,21441-21818,21825-21978,25930-26016,26095-26153},length=14254]:0.596788427194042)#H161[&loci={4849-7213,15064-18359,18361-21389,21391-21434,21441-21818,21825-21978,25930-26016,26095-26153},pr={4849-29674},length=9412]:1.689343405550062)[&loci={3438-4084,4849-7213,15064-18359,18361-21389,21391-21434,21441-21818,21825-21978,22423-22678,22701-22761,22801-23266,23692-25164,25166-26016,26095-26331,26333-27045,27064-27072,27081-27271,27273-27277,27279-27784,27786-27860,27864-27894,27907-27993,27995-28069,28087-28091,28128-28154,28156-28186,28190-29410,29414-29435,29438-29674},length=16492,posterior=0.6575485929498256,height_95%_HPD={96.73359806311964,237.1746605177268}]:0.8798395745716334)#H148[&loci={3438-4084,4849-7213,15064-18359,18361-21389,21391-21434,21441-21818,21825-21978,22423-22678,22701-22761,22801-23266,23692-25164,25166-26016,26095-26331,26333-27045,27064-27072,27081-27271,27273-27277,27279-27784,27786-27860,27864-27894,27907-27993,27995-28037},pr={0-28037},length=14917]:1.6246650796265385)#H131[&loci={3438-4084,4849-7213,15064-18359,18361-21389,21391-21434,21441-21818,21825-21978,22423-22678,22701-22761,22801-23266,23692-23975},pr={0-23975},length=10980]:20.810151186980875)#H214[&loci={3438-4084,4849-7213,15064-18359,18361-20624},pr={0-20624},length=8572]:23.168196295684538)#H163[&loci={15064-18359,18361-20624},pr={13868-29674},length=5560]:0.9792717452228317,(#H216[&loci={27710-27784,27786-27860,27864-27894,27907-27993,27995-28069,28087-28091,28128-28153},pr={27710-29674},length=374]:27.485510244943725)#H350[&loci={27740-27784,27786-27860,27864-27894,27907-27993,27995-28069,28087-28091,28128-28153},pr={27740-29674},length=344]:70.60043426498214)[&loci={15064-18359,18361-20624,27740-27784,27786-27860,27864-27894,27907-27993,27995-28069,28087-28091,28128-28153},length=5904]:9.917470759488424)#H25[&loci={15064-18359,18361-20624},pr={0-21811},length=5560]:9.917682209159466)[&loci={7214-18359,18361-20624,22947-23255},length=13719,posterior=0.9828335708607564,height_95%_HPD={144.66600055244135,287.35966445748954}]:38.383446561782876)[&loci={7214-18359,18361-20624,20729-21389,21391-21439,21441-21818,21825-22107,22123-22422,22602-22666,22682-22761,22777-22786,22808-23255,28505-29407,29414-29435,29438-29674},length=16846,posterior=0.32119221360609274,height_95%_HPD={72.05159008056262,269.9751257914504}]:20.102527700242717)#H212[&loci={7214-18359,18361-20624,20729-21389,21391-21439,21441-21818,21825-22107,22123-22422,22602-22666,22682-22761,22777-22786,22808-23255},pr={0-27259},length=15684]:33.892353817451294)[&loci={7214-18359,18361-21389,21391-21439,21441-21818,21825-22107,22123-22678,22682-22761,22777-22786,22801-25169,25171-26016,26095-26331,26333-26441,27189-27265,27273-27277,27279-27560,27564-27772,27776-27784,27786-27860,27864-27894,27907-27993,27995-28069,28087-28091,28128-28153,28156-28160,28163-28186,28190-28224,28228-28610},length=20420,posterior=0.5879140068270491,height_95%_HPD={120.79933244631388,387.7486353922891}]:1.9809804024016557)#H172[&loci={7214-18359,18361-19282},pr={0-19282},length=12068]:2.3637262298907444)#H133[&loci={11077-18359,18361-19282},pr={11077-29674},length=8205]:46.760498141306925)[&loci={11077-18359,18361-20165},length=9088,posterior=0.3558084495772371,height_95%_HPD={208.9823387622091,497.83932032649227}]:25.59435066583501,((BtKY72|2007[&loci={0-39,43-2963,2997-3115,3117-3133,3171-3656,3690-18359,18361-21389,21391-21434,21441-21818,21825-21884,21888-22109,22128-22694,22701-23382,23390-25131,25135-25169,25171-25215,25222-25938,25951-25999,26001-26016,26095-26331,26333-26344,26348-27045,27064-27072,27081-27271,27273-27277,27279-27573,27583-27642,27646-27752,27776-27784,28156-28160,28163-28186,28190-28224,28228-29410,29414-29435,29438-29674},length=28968,posterior=1.0,height_95%_HPD={12.999999999994088,13.000000000005457}]:236.92217998833257)#H26[&loci={0-39,43-2963,2997-3115,3117-3133,3171-3656,3690-18359,18361-21389,21391-21434,21441-21818,21825-21884,21888-22109,22128-22694,22701-23382,23390-24819},pr={0-24819},length=24665]:52.765558730011435)#H182[&loci={6579-18359,18361-21389,21391-21434,21441-21818,21825-21884,21888-22109,22128-22694,22701-23382,23390-24819},pr={6579-29674},length=18193]:78.07453959057511)[&loci={6579-12507,19283-21389,21391-21434,21441-21818,21825-21884,21888-22109,22128-22694,22701-23382,23390-24819},length=11419,posterior=0.8708761536025575,height_95%_HPD={304.10050179120526,689.4725069687975}]:14.700984910234183,#H181[&loci={3815-6578},pr={3815-29674},length=2764]:60.50043538496993)[&loci={3815-12507,19283-21389,21391-21434,21441-21818,21825-21884,21888-22109,22128-22694,22701-23382,23390-24819},length=14183]:8.977755800988234)[&loci={3815-11950,19283-21389,21391-21434,21441-21818,21825-21884,21888-22109,22128-22694,22701-23382,23390-24819},length=13626,posterior=0.7046900759887059,height_95%_HPD={325.7275156980563,687.3061118551191}]:5.2215296026806755)[&loci={3815-11950,19283-21389,21391-21434,21441-21818,21825-21884,21888-22109,22128-22694,22701-23382,23390-24819},length=13626,posterior=0.27936855734276184,height_95%_HPD={274.84271392407754,861.281428351961}]:12.041205045032257)#H27[&loci={3815-11950},pr={0-14865},length=8136]:2.0224936856920976)#H31[&loci={7548-11950},pr={7548-29674},length=4403]:13.96404382046876)[&loci={0-39,43-2631,2635-2970,2974-3162,3170-3674,3690-4704,4708-8545,19283-21076,21638-21820,21825-22107,22112-22136,22141-22766,22777-22784,22806-23372,23385-23822},length=12436,posterior=0.30443287529219937,height_95%_HPD={371.39872526689123,861.3433638596384}]:0.28516909709469473,#H183[&loci={21547-21730},pr={0-21730},length=184]:17.355802846846927)[&loci={0-39,43-2631,2635-2970,2974-3162,3170-3674,3690-4704,4708-8545,19283-21076,21547-21820,21825-22107,22112-22136,22141-22766,22777-22784,22806-23372,23385-23822},length=12527,posterior=0.06428943473911354,height_95%_HPD={249.03760881164817,872.0943999872275}]:9.086945517408822)#H179[&loci={0-39,43-2631,2635-2970,2974-3162,3170-3674,3690-4704,4708-8545},pr={0-10194},length=8512]:59.927698307468745,#H180[&loci={21309-21389,21391-21440,21453-21820,21825-21829,21832-22106,22119-22465,22619-22864},pr={11429-29674},length=1372]:50.354266081867536)[&loci={0-39,43-2631,2635-2970,2974-3162,3170-3674,3690-4704,4708-8545,21309-21389,21391-21440,21453-21820,21825-21829,21832-22106,22119-22465,22619-22864},length=9884]:35.15705461975449)#H189[&loci={0-39,43-2631,2635-2970,2974-3162,3170-3674,3690-4704,4708-8545,21309-21389,21391-21440,21453-21820,21825-21829,21832-22106,22119-22381},pr={0-22381},length=9554]:1.329505858408993)#H56[&loci={0-39,43-2631,2635-2970,2974-3162,3170-3674,3690-4704,4708-7384},pr={0-7384},length=7351]:5.393650793329471,(#H13[&loci={22220-22576},pr={0-22576},length=357]:19.521535021231102)#H185[&loci={22369-22576},pr={22369-29674},length=208]:128.6842485316629)[&loci={0-39,43-2631,2635-2970,2974-3162,3170-3674,3690-4704,4708-7384,22369-22576},length=7559]:15.482559450689223)#H21[&loci={1111-2631,2635-2970,2974-3162,3170-3674,3690-4704,4708-7384,22369-22576},pr={1111-29674},length=6451]:24.221571222888088)#H54[&loci={1111-2631,2635-2970,2974-3162,3170-3674,3690-4704,4708-7384},pr={0-12403},length=6243]:22.75046720935734)#H47[&loci={2976-3162,3170-3674,3690-4704,4708-7384},pr={2976-29674},length=4384]:1.4755771081008788)[&loci={2976-3162,3170-3674,3690-4704,4708-7384,23392-25131,25135-25169,25171-25215,25222-25938,25951-25999,26001-26016,26095-26331,26333-26344,26348-26378},length=7266]:11.125345997255863)#H34[&loci={2976-3162,3170-3674,3690-4704,4708-7384},pr={0-19892},length=4384]:4.652759723870076,#H53[&loci={21309-21389,21391-21440,21453-21820,21825-22106,22119-22302},pr={13989-29674},length=965]:0.3489329563872161)[&loci={2976-3162,3170-3674,3690-4704,4708-7384,21309-21389,21391-21440,21453-21820,21825-22106,22119-22302},length=5349]:27.80306345801091)#H188[&loci={2976-3162,3170-3674,3690-4704,4708-7384},pr={0-10729},length=4384]:194.93855001865177)[&loci={1111-2970,2974-2975,2997-3115,3117-3133,3171-3656,3690-4181,21309-21389,21391-21440,21453-21818,21825-22107,22123-22766,22777-22786,22801-23382,23390-24731,26379-27045,27064-27072,27081-27271,27273-27277,27279-27573,27583-27642,27646-27784,27786-27860,27864-27894,27907-27993,27995-28043,29167-29185},length=7961,posterior=0.44982378002443035,height_95%_HPD={616.2711459713073,1265.9721921408961}]:4.422325087955869)#H44[&loci={1111-2970,2974-2975,2997-3115,3117-3133,3171-3656,3690-4181,21309-21389,21391-21440,21453-21818,21825-22107,22123-22766,22777-22786,22801-23382,23390-24731},pr={0-26003},length=6334]:36.26760725805798)#H50[&loci={1913-2970,2974-2975,2997-3115,3117-3133,3171-3656,3690-4181,21309-21389,21391-21440,21453-21818,21825-22107,22123-22766,22777-22786,22801-23382,23390-24731},pr={1913-29674},length=5532]:1.8269724420833882)#H49[&loci={21309-21389,21391-21440,21453-21818,21825-22107,22123-22766,22777-22786,22801-23382,23390-24731},pr={6152-29674},length=3358]:83.1769687059168)[&loci={1111-2631,2635-2970,2974-2975,21533-21818,21825-22109,22123-22302,22382-22465,22619-22864},length=2940,posterior=0.4963800075432747,height_95%_HPD={517.7884590720901,1346.8119071387675}]:13.657554977391555)[&loci={1331-2631,2635-2970,2974-2975,21533-21818,21825-22109,22123-22302,22382-22465,22619-22864,26379-27045,27064-27072,27081-27150},length=3466,posterior=0.3673804013537441,height_95%_HPD={517.6647928721823,1307.2626658752379}]:4.018318443427233,#H5[&loci={26379-27045,27064-27072,27081-27271,27273-27277,27279-27573,27583-27642,27646-27784,27786-27860,27864-27894,27907-27993,27995-28043},pr={26164-29674},length=1608]:75.50773604300139)[&loci={1331-2631,2635-2970,2974-2975,21533-21818,21825-22109,22123-22302,22382-22465,22619-22864,27151-27271,27273-27277,27279-27573,27583-27642,27646-27784,27786-27860,27864-27894,27907-27993,27995-28043},length=3582,posterior=1.0,height_95%_HPD={546.5265948247577,1745.9116590448668}]:3.9583457404805813)#H1[&loci={21533-21818,21825-22109,22123-22302,22382-22465,22619-22864,27151-27271,27273-27277,27279-27573,27583-27642,27646-27784,27786-27860,27864-27894,27907-27993,27995-28043},pr={11124-29674},length=1943]:11.36486096796034,(((#H50[&loci={1111-1912},pr={0-1912},length=802]:4.18993111947384,((#H186[&loci={29167-29185},pr={29167-29674},length=19]:7.792421029803336,(#H187[&loci={21533-21820,21825-22109,22112-22219},pr={0-22988},length=681]:7.740206037803546)#H354[&loci={21533-21820,21825-22088},pr={0-22088},length=552]:17.688716927987116)[&loci={21533-21820,21825-22088,29167-29185},length=571]:46.531053523569426)#H48[&loci={21533-21820,21825-22088},pr={0-22770},length=552]:33.72673983700952)[&loci={1111-1912,21533-21820,21825-22088},length=1354]:2.6082044667700757,((#H38[&loci={28044-28069,28087-28091,28128-28153,28156-28160,28163-28186,28190-28224,28228-29185},pr={24861-29674},length=1079]:6.243696159717729,(#H42[&loci={1132-1330},pr={0-1330},length=199]:37.99979306709429,(#H176[&loci={21650-21820,21825-22107,22112-22136,22141-22240},pr={0-22240},length=579]:27.30241017291155,#H189[&loci={22382-22465,22619-22864},pr={22382-29674},length=330]:30.02191056875472)[&loci={21650-21820,21825-22107,22112-22136,22141-22240,22382-22465,22619-22864},length=909]:202.1849548335813)[&loci={1132-1330,21650-21820,21825-22107,22112-22136,22141-22240,22382-22465,22619-22864},length=1108]:16.054397465267357)[&loci={1132-1330,21650-21820,21825-22107,22112-22136,22141-22240,22382-22465,22619-22864,28044-28069,28087-28091,28128-28153,28156-28160,28163-28186,28190-28224,28228-29185},length=2187]:56.02622524857361)#H51[&loci={1132-1330,21650-21820,21825-22107,22112-22136,22141-22240,22382-22465,22619-22864},pr={0-23282},length=1108]:52.3736306566434)[&loci={1111-1912,21533-21820,21825-22107,22112-22136,22141-22240,22382-22465,22619-22864},length=1828,posterior=0.07526321841324803,height_95%_HPD={446.1399018546181,1142.4837902694446}]:54.13201718575692)#H3[&loci={21533-21820,21825-22107,22112-22136,22141-22240,22382-22465,22619-22864},pr={10231-29674},length=1026]:57.072868505259066)[&loci={21748-21820,21825-22109,22112-22302,27151-27271,27273-27277,27279-27573,27583-27642,27646-27784,27786-27860,27864-27894,27907-27993,27995-28043},length=1411,posterior=0.3026027553012071,height_95%_HPD={616.2363223236107,1497.3609924297511}]:245.4658885055178)#H0[&loci={27151-27271,27273-27277,27279-27573,27583-27642,27646-27784,27786-27860,27864-27894,27907-27993,27995-28043},pr={24273-29674},length=862]:743.0529850055591,((((#H2[&loci={27151-27271,27273-27277,27279-27573,27583-27642,27646-27784,27786-27860,27864-27894,27907-27993,27995-28043},pr={27151-29674},length=862]:46.25254172105815,((#H188[&loci={21309-21389,21391-21440,21453-21820,21825-22106,22119-22302},pr={10730-29674},length=965]:187.16348216660208)#H45[&loci={21748-21820,21825-22106,22119-22302},pr={21748-29674},length=539]:3.8195900452637943,#H354[&loci={22089-22109,22112-22219},pr={22089-29674},length=129]:49.11116901629248)[&loci={21748-21820,21825-22109,22112-22302},length=549,posterior=0.15630031704928374,height_95%_HPD={430.4507765551739,1036.7534535752213}]:184.1951716842823)[&loci={21748-21820,21825-22109,22112-22302,27151-27271,27273-27277,27279-27573,27583-27642,27646-27784,27786-27860,27864-27894,27907-27993,27995-28043},length=1411]:24.042429968910255)#H356[&loci={27151-27271,27273-27277,27279-27573,27583-27642,27646-27784,27786-27860,27864-27894,27907-27993,27995-28043},pr={23008-29674},length=862]:731.5027896265419)#H355[&loci={27431-27573,27583-27642,27646-27784,27786-27860,27864-27894,27907-27993,27995-28043},pr={27431-29674},length=584]:24.33270180019008,((#H357[&loci={22054-22109,22112-22302},pr={22054-29674},length=247]:76.55197867010156,#H0[&loci={21748-21820,21825-22109,22112-22302},pr={0-24272},length=549]:98.45387781853424)[&loci={21748-21820,21825-22053},length=302,posterior=0.9483472396564031,height_95%_HPD={736.5072109831467,1540.9629573100779}]:416.31917596187213,(((#H358[&loci={21748-21820,21825-22109,22112-22302},pr={11742-29674},length=549]:58.023562660383504,(#H1[&loci={1331-2631,2635-2970,2974-2975},pr={0-11123},length=1639]:33.62472584213447,#H359[&loci={3073-3115,3117-3133,3171-3656,3690-4181},pr={3073-29674},length=1038]:138.32490965093166)[&loci={1331-2631,2635-2970,2974-2975,3073-3115,3117-3133,3171-3656,3690-4181},length=2677]:227.28041113710697)[&loci={1331-2631,2635-2970,2974-2975,3073-3115,3117-3133,3171-3656,3690-4181,21748-21820,21825-22109,22112-22302},length=3226]:17.82751164266938)#H357[&loci={1331-2631,2635-2970,2974-2975,3073-3115,3117-3133,3171-3656,3690-4181,21748-21820,21825-22053},pr={0-22053},length=2979]:85.81612719817804,(((#H6[&loci={1331-2963,2997-3115,3117-3133,3171-3656,3690-4181},pr={0-10249},length=2747]:165.9073548471215,#H356[&loci={21748-21820,21825-22109,22112-22302},pr={0-23007},length=549]:19.620248332242227)[&loci={1331-2963,2997-3115,3117-3133,3171-3656,3690-4181,21748-21820,21825-22109,22112-22302},length=3296]:14.644399670631174,(#H49[&loci={1913-2970,2974-2975,2997-3115,3117-3133,3171-3656,3690-4181},pr={0-6151},length=2174]:0.11100405841898464)#H359[&loci={1913-2970,2974-2975,2997-3072},pr={0-3072},length=1136]:195.91886300276383)[&loci={1331-2631,2635-2970,2974-2975,3073-3115,3117-3133,3171-3656,3690-4181,21748-21820,21825-22109,22112-22302},length=3226,posterior=0.6037224417166812,height_95%_HPD={610.6154510561876,1362.7541609059447}]:111.66289512489129)#H358[&loci={1331-2631,2635-2970,2974-2975,3073-3115,3117-3133,3171-3656,3690-4181},pr={0-11741},length=2677]:161.66720150123092)[&loci={21748-21820,21825-22053},length=302,posterior=0.728996639462314,height_95%_HPD={740.7491560176327,1842.239773526684}]:407.05502743379566)[&loci={null},length=0,posterior=0.5272037521394752,height_95%_HPD={749.2839862333585,1665.7402027419962}]:41.185719363940734)[&loci={27431-27573,27583-27642,27646-27784,27786-27860,27864-27894,27907-27993,27995-28043},length=584]:187.094211861212)[&loci={27151-27271,27273-27277,27279-27430},length=278,posterior=0.9459552700452059,height_95%_HPD={454.15695000126425,2315.6240473425287}]:341.34135115419167,(#H355[&loci={27151-27271,27273-27277,27279-27430},pr={0-27430},length=278]:56.710563110051226)#H360[&loci={27257-27271,27273-27277,27279-27430},pr={27257-29674},length=172]:496.0577017055425)[&loci={27151-27256},length=106,posterior=1.0,height_95%_HPD={777.3002771802344,2309.046110033961}]:411.2789257552131,#H360[&loci={27151-27256},pr={0-27256},length=106]:907.3366274607556)[&loci={null},length=0,posterior=1.0,height_95%_HPD={777.3002771802344,2349.8017196586597}]:0.0;
END;
